# Supplementary material for: A genome‐scale yeast library with inducible expression of individual genes
Source: Mol Syst Biol. 2021 Jun 7;17(6):e10207. doi: 10.15252/msb.202110207 (PMC8182650; doi:10.15252/msb.202110207)
Supplement: Supplementary file 3 — Dataset EV1 [file MSB-17-e10207-s005.xlsx]

## Sheet: Legend
Dataset EV1. Summary of whole genome sequencing data
To identify possible aneuploidies and to confirm correct integration of the Z3EV promoter WGS was done on 107 strains, including some diploids and the haploids derived from them by SGA selection. If aneuploidy was observed (labeled TRUE in column 4), the aneuploid chromosome(s) is indicated in column 5.
WGS was done on 107 strains, including some diploids and the haploids derived from them by SGA.
If aneuploidy was observed (True in column 4), the aneuploid chromosome(s) is indicated in column 5.

## Sheet: WGS data
ORF	Gene	Expected Ploidy	Aneuploid?	Aneuploid Chromosome
YBL018C	POP8	Diploid	FALSE	N/A
YBR080C	SEC18	Diploid	FALSE	N/A
YBR109C	CMD1	Diploid	FALSE	N/A
YBR142W	MAK5	Diploid	FALSE	N/A
YDL003W	MCD1	Diploid	FALSE	N/A
YDL014W	NOP1	Diploid	FALSE	N/A
YDL045C	FAD1	Diploid	FALSE	N/A
YDL102W	POL3	Diploid	FALSE	N/A
YDL108W	KIN28	Diploid	FALSE	N/A
YDL227C	HO	Diploid	FALSE	N/A
YDR299W	BFR2	Diploid	FALSE	N/A
YDR339C	FCF1	Diploid	FALSE	N/A
YER171W	RAD3	Diploid	FALSE	N/A
YFL039C	ACT1	Diploid	TRUE	Chr2,Chr6
YIL021W	RPB3	Diploid	FALSE	N/A
YIL150C	MCM10	Diploid	FALSE	N/A
YIR010W	DSN1	Diploid	FALSE	N/A
YJL014W	CCT3	Diploid	FALSE	N/A
YJL092W	SRS2	Diploid	FALSE	N/A
YJL092W	SRS2	Haploid	FALSE	N/A
YKL021C	MAK11	Diploid	FALSE	N/A
YKL095W	YJU2	Diploid	FALSE	N/A
YKL138C-A	HSK3	Diploid	FALSE	N/A
YLR103C	CDC45	Diploid	FALSE	N/A
YML085C	TUB1	Diploid	FALSE	N/A
YMR010W	ANY1	Diploid	FALSE	N/A
YMR010W	ANY1	Haploid	FALSE	N/A
YMR227C	TAF7	Diploid	FALSE	N/A
YMR290C	HAS1	Diploid	FALSE	N/A
YNL261W	ORC5	Diploid	FALSE	N/A
YOL077C	BRX1	Diploid	FALSE	N/A
YPR040W	TIP41	Diploid	FALSE	N/A
YPR040W	TIP41	Haploid	FALSE	N/A
YPR103W	PRE2	Diploid	FALSE	N/A
YBR115C	LYS2	Diploid	TRUE	Chr8,Chr10
YBR115C	LYS2	Haploid	TRUE	Chr8
YBR213W	MET8	Diploid	FALSE	N/A
YBR213W	MET8	Haploid	FALSE	N/A
YBR248C	HIS7	Diploid	FALSE	N/A
YBR248C	HIS7	Haploid	TRUE	Chr2
YCL018W	LEU2	Diploid	FALSE	N/A
YCL018W	LEU2	Haploid	FALSE	N/A
YCL030C	HIS4	Diploid	FALSE	N/A
YCL030C	HIS4	Haploid	TRUE	Chr3
YDR007W	TRP1	Diploid	FALSE	N/A
YDR007W	TRP1	Haploid	FALSE	N/A
YDR127W	ARO1	Diploid	FALSE	N/A
YDR127W	ARO1	Haploid	FALSE	N/A
YDR354W	TRP4	Diploid	FALSE	N/A
YDR354W	TRP4	Haploid	FALSE	N/A
YER055C	HIS1	Diploid	FALSE	N/A
YER055C	HIS1	Haploid	TRUE	Chr5
YER086W	ILV1	Diploid	FALSE	N/A
YER086W	ILV1	Haploid	FALSE	N/A
YER091C	MET6	Diploid	FALSE	N/A
YER091C	MET6	Haploid	FALSE	N/A
YFR025C	HIS2	Diploid	FALSE	N/A
YFR025C	HIS2	Haploid	FALSE	N/A
YGL125W	MET13	Diploid	FALSE	N/A
YGL125W	MET13	Haploid	FALSE	N/A
YGL148W	ARO2	Diploid	FALSE	N/A
YGL148W	ARO2	Haploid	FALSE	N/A
YGL154C	LYS5	Diploid	FALSE	N/A
YGL154C	LYS5	Haploid	FALSE	N/A
YGR204W	ADE3	Diploid	FALSE	N/A
YGR204W	ADE3	Haploid	FALSE	N/A
YHR018C	ARG4	Diploid	FALSE	N/A
YHR018C	ARG4	Haploid	TRUE	Chr8
YHR025W	THR1	Diploid	FALSE	N/A
YHR025W	THR1	Haploid	FALSE	N/A
YIL020C	HIS6	Diploid	TRUE	Chr2,Chr9
YIL020C	HIS6	Haploid	TRUE	Chr2,Chr9
YIL116W	HIS5	Diploid	FALSE	N/A
YIL116W	HIS5	Haploid	TRUE	Chr9
YJL071W	ARG2	Diploid	FALSE	N/A
YJL071W	ARG2	Haploid	FALSE	N/A
YJL088W	ARG3	Diploid	FALSE	N/A
YJL088W	ARG3	Haploid	FALSE	N/A
YJL130C	URA2	Diploid	FALSE	N/A
YJL130C	URA2	Haploid	FALSE	N/A
YKL211C	TRP3	Diploid	FALSE	N/A
YKL211C	TRP3	Haploid	FALSE	N/A
YKL216W	URA1	Diploid	FALSE	N/A
YKL216W	URA1	Haploid	TRUE	Chr11
YLR303W	MET17	Diploid	TRUE	Chr12, partial
YLR303W	MET17	Haploid	TRUE	Chr12, partial
YLR420W	URA4	Diploid	FALSE	N/A
YLR420W	URA4	Haploid	FALSE	N/A
YML106W	URA5	Diploid	FALSE	N/A
YML106W	URA5	Haploid	FALSE	N/A
YMR108W	ILV2	Diploid	FALSE	N/A
YMR108W	ILV2	Haploid	FALSE	N/A
YMR300C	ADE4	Diploid	FALSE	N/A
YMR300C	ADE4	Haploid	FALSE	N/A
YNL104C	LEU4	Diploid	FALSE	N/A
YNL104C	LEU4	Haploid	FALSE	N/A
YNR023W	SNF12	Diploid	FALSE	N/A
YNR023W	SNF12	Haploid	FALSE	N/A
YOL058W	ARG1	Diploid	FALSE	N/A
YOL058W	ARG1	Haploid	TRUE	Chr1,Chr3
YOR128C	ADE2	Diploid	FALSE	N/A
YOR128C	ADE2	Haploid	FALSE	N/A
YPR060C	ARO7	Diploid	FALSE	N/A
YPR060C	ARO7	Haploid	FALSE	N/A
YIR034C	LYS1	Diploid	FALSE	N/A
YIR034C	LYS1	Haploid	TRUE	Chr9
BC WT	BC WT	Haploid	FALSE	N/A
