# Supplementary material for: A genome‐scale yeast library with inducible expression of individual genes
Source: Mol Syst Biol. 2021 Jun 7;17(6):e10207. doi: 10.15252/msb.202110207 (PMC8182650; doi:10.15252/msb.202110207)
Supplement: Supplementary file 4 — Dataset EV2 [file MSB-17-e10207-s007.xlsx]

## Sheet: Legend
Dataset EV2. List of b-estradiol-inducible strains
A. Essential genes under the control of the Z3pr are available as a/α diploids.
B, C. Non-essential genes under the control of the Z3pr are available as a/α diploids (B) and as MATa haploids containing SGA markers (C).
All essential and non-essential gene strains have a gene-specific barcode integrated upstream of the URA3 selectable marker.
Forward and reverse primers, as well as confirmation primers used in constructing the strains are shown.
D. Strains whose construction was unsuccessful are shown. For 10 strains we constructed diploids but were not able to recover viable haploids following sporulation and SGA selection (last column).

## Sheet: A. Essential ORFs (diploid)
No.	Collection	Strain short ID	Genotype	Mating Type	Plate	Well	ORF	Gene	Barcode	Forward Primer	Reverse Primer	Confirmation Primer	Diploid
1	Estradiol Diploid	ed4760	URA3::Z3pr-YDL166C HAP1+::NatMX::pACT1-Z3EV-ENO2term/HAP1+ ura3^0/ura3^0 can1^Ste2pr-Sphis5/CAN1 his3^1/his3^1 lyp^0/LYP1	a/a	E01	A01	YDL166C	FAP7	TGAATGATGGGC	GGAACTATTAGAAAATAAAGAAATACTTTGTTATATAAAGgcaccaggaaccatataTGAATGATGGGCgatccgctcgcaccg	ctgtaacaatgatattcggtccataccgtcttgcttccatTATAGTTTTTTCTCCTTGACGTTAAAG	GCATGGTGGAGTTACAGTGGATTG	YES
2	Estradiol Diploid	ed4761	URA3::Z3pr-YER165W HAP1+::NatMX::pACT1-Z3EV-ENO2term/HAP1+ ura3^0/ura3^0 can1^Ste2pr-Sphis5/CAN1 his3^1/his3^1 lyp^0/LYP1	a/a	E01	A02	YER165W	PAB1	CGTTATTCGTGT	AAAAAAATCCAAAAAAAACTAAAAAACCAATAAAAATAAAgcaccaggaaccatataCGTTATTCGTGTgatccgctcgcaccg	tttccaattgttcagctgtcttatcagtaatatcagccatTATAGTTTTTTCTCCTTGACGTTAAAG	AAGCTGATGGCAATGTACGACAAG	YES
3	Estradiol Diploid	ed4762	URA3::Z3pr-YAL041W HAP1+::NatMX::pACT1-Z3EV-ENO2term/HAP1+ ura3^0/ura3^0 can1^Ste2pr-Sphis5/CAN1 his3^1/his3^1 lyp^0/LYP1	a/a	E01	A03	YAL041W	CDC24	TTACTACTGCTG	GCCCTATCAAGACCTGTCTGCTAATCCAACCCGAGAGATCgcaccaggaaccatataTTACTACTGCTGgatccgctcgcaccg	ataaagatgtgcccgaggcaaaacgggtttggatcgccatTATAGTTTTTTCTCCTTGACGTTAAAG	TGTCATTGAGACCGCGCAGTTCAG	YES
4	Estradiol Diploid	ed4763	URA3::Z3pr-YDR320C-A HAP1+::NatMX::pACT1-Z3EV-ENO2term/HAP1+ ura3^0/ura3^0 can1^Ste2pr-Sphis5/CAN1 his3^1/his3^1 lyp^0/LYP1	a/a	E01	A04	YDR320C-A	DAD4	ACTTGTTCTTCC	TAGGGAGGAAAAGAAGTGAGTTTAGGAAAGAAAGCATAACgcaccaggaaccatataACTTGTTCTTCCgatccgctcgcaccg	aaagtatgttagcctgcacttgttcatgagggttctccatTATAGTTTTTTCTCCTTGACGTTAAAG	AGAATCCACGTTGCATAGTTGCTC	YES
5	Estradiol Diploid	ed4764	URA3::Z3pr-YHR118C HAP1+::NatMX::pACT1-Z3EV-ENO2term/HAP1+ ura3^0/ura3^0 can1^Ste2pr-Sphis5/CAN1 his3^1/his3^1 lyp^0/LYP1	a/a	E01	A05	YHR118C	ORC6	TTACTCGGCCTT	GTAAATAAAATTGGCCAAAACAATACCATTAAAACCAGTCgcaccaggaaccatataTTACTCGGCCTTgatccgctcgcaccg	gtacttctgcgacacaatgttggacttgttgcatggacatTATAGTTTTTTCTCCTTGACGTTAAAG	GTGAGAATGGCCGTTTGAATACTG	YES
6	Estradiol Diploid	ed4765	URA3::Z3pr-YLR336C HAP1+::NatMX::pACT1-Z3EV-ENO2term/HAP1+ ura3^0/ura3^0 can1^Ste2pr-Sphis5/CAN1 his3^1/his3^1 lyp^0/LYP1	a/a	E01	A06	YLR336C	SGD1	CCTTGTCTTTCG	ACTAAAGATAGCCAGTCCACAGCTGCAGAATATTGAGGCAgcaccaggaaccatataCCTTGTCTTTCGgatccgctcgcaccg	aaataacgcctggaattctaataccatctgttttttgcatTATAGTTTTTTCTCCTTGACGTTAAAG	GATACCGGTACCTCTAATAGCCCC	YES
7	Estradiol Diploid	ed4766	URA3::Z3pr-YDR381W HAP1+::NatMX::pACT1-Z3EV-ENO2term/HAP1+ ura3^0/ura3^0 can1^Ste2pr-Sphis5/CAN1 his3^1/his3^1 lyp^0/LYP1	a/a	E01	A07	YDR381W	YRA1	TTGCTATGGGTT	TTTAAGAAATCCATATTAAGAAAATACCTACATCTGCTAAgcaccaggaaccatataTTGCTATGGGTTgatccgctcgcaccg	caatgatttcgtctaaggatttatctaagttagcagacatTATAGTTTTTTCTCCTTGACGTTAAAG	GCACTGAAATTGGAGGAGCTTAAG	YES
8	Estradiol Diploid	ed4767	URA3::Z3pr-YGR186W HAP1+::NatMX::pACT1-Z3EV-ENO2term/HAP1+ ura3^0/ura3^0 can1^Ste2pr-Sphis5/CAN1 his3^1/his3^1 lyp^0/LYP1	a/a	E01	A08	YGR186W	TFG1	ACTTCTATTGCC	TGAAGAATAGCTAGGGAGGCCTATTCGAGTAAGCGCAAGGgcaccaggaaccatataACTTCTATTGCCgatccgctcgcaccg	ctcccccgtttctactgcctggtggattgcgtctggacatTATAGTTTTTTCTCCTTGACGTTAAAG	TCCAATGGCGCCTTCATGTTGTCC	YES
9	Estradiol Diploid	ed4768	URA3::Z3pr-YKL125W HAP1+::NatMX::pACT1-Z3EV-ENO2term/HAP1+ ura3^0/ura3^0 can1^Ste2pr-Sphis5/CAN1 his3^1/his3^1 lyp^0/LYP1	a/a	E01	A09	YKL125W	RRN3	TTCAGCTGGTTT	GGTAAAGAAATAACTTTTGTGCAAGACAACAGCTGACAAGgcaccaggaaccatataTTCAGCTGGTTTgatccgctcgcaccg	cctggggtggtcgtttacttgtattctcaaaagccatcatTATAGTTTTTTCTCCTTGACGTTAAAG	AGCTCAATGGTGCAAGGTAGAAGC	YES
10	Estradiol Diploid	ed4769	URA3::Z3pr-YKL138C-A HAP1+::NatMX::pACT1-Z3EV-ENO2term/HAP1+ ura3^0/ura3^0 can1^Ste2pr-Sphis5/CAN1 his3^1/his3^1 lyp^0/LYP1	a/a	E01	A10	YKL138C-A	HSK3	CGTTGTATTCCC	CTTCAAAACGAAGAGGACACAAAGAATTTCAGGCAAGAGAgcaccaggaaccatataCGTTGTATTCCCgatccgctcgcaccg	gtgcaagctgattatactgcctttgtttgttagcgttcatTATAGTTTTTTCTCCTTGACGTTAAAG	GTCTCCACGTCCAAAGATGTCAGG	YES
11	Estradiol Diploid	ed4770	URA3::Z3pr-YLR223C HAP1+::NatMX::pACT1-Z3EV-ENO2term/HAP1+ ura3^0/ura3^0 can1^Ste2pr-Sphis5/CAN1 his3^1/his3^1 lyp^0/LYP1	a/a	E01	A11	YLR223C	IFH1	TGAGGCTACTTG	AATAAGGAAAAAACAACCGGCAAACTGGAAACAGAACGAAgcaccaggaaccatataTGAGGCTACTTGgatccgctcgcaccg	gattgatcgtactttttcgaggactttttttgcctgccatTATAGTTTTTTCTCCTTGACGTTAAAG	TACCCGTACTGCCTACTACATCTC	YES
12	Estradiol Diploid	ed4771	URA3::Z3pr-YGL111W HAP1+::NatMX::pACT1-Z3EV-ENO2term/HAP1+ ura3^0/ura3^0 can1^Ste2pr-Sphis5/CAN1 his3^1/his3^1 lyp^0/LYP1	a/a	E01	A12	YGL111W	NSA1	GTTGTTCTTGCT	AGAAAATTTAACCATAAATAGGCCCAGCTTCGATCGTAAAgcaccaggaaccatataGTTGTTCTTGCTgatccgctcgcaccg	ttatggatccactatccacacagctgactagtaacctcatTATAGTTTTTTCTCCTTGACGTTAAAG	GTCCTCCACTTGTGTTAACCTTAC	YES
13	Estradiol Diploid	ed4772	URA3::Z3pr-YDR407C HAP1+::NatMX::pACT1-Z3EV-ENO2term/HAP1+ ura3^0/ura3^0 can1^Ste2pr-Sphis5/CAN1 his3^1/his3^1 lyp^0/LYP1	a/a	E01	B01	YDR407C	TRS120	TAATCCTCGTTG	TAAGGTGCGGCTCACAACCTGTTACAGGGAGACAAAAACCgcaccaggaaccatataTAATCCTCGTTGgatccgctcgcaccg	atgggccaacatagcttgggaaatgcttaagaatattcatTATAGTTTTTTCTCCTTGACGTTAAAG	TCGATGGTACCACACACGCAATTG	YES
14	Estradiol Diploid	ed4773	URA3::Z3pr-YLR002C HAP1+::NatMX::pACT1-Z3EV-ENO2term/HAP1+ ura3^0/ura3^0 can1^Ste2pr-Sphis5/CAN1 his3^1/his3^1 lyp^0/LYP1	a/a	E01	B02	YLR002C	NOC3	CTTGTTATTCGC	GTATAATTCCGGGATAAAAGCTGGAGATATCATAGTAATAgcaccaggaaccatataCTTGTTATTCGCgatccgctcgcaccg	tttcctgaatgcgaaattgagatctatttctcttagccatTATAGTTTTTTCTCCTTGACGTTAAAG	ATTCGAGAATGCAGCCGTCCTCTG	Empty
15	Estradiol Diploid	ed4774	URA3::Z3pr-YML065W HAP1+::NatMX::pACT1-Z3EV-ENO2term/HAP1+ ura3^0/ura3^0 can1^Ste2pr-Sphis5/CAN1 his3^1/his3^1 lyp^0/LYP1	a/a	E01	B03	YML065W	ORC1	TCCTACTGCTTT	GATTAATACTCATTACAAAAACCACAATAGAGTAGATAAGgcaccaggaaccatataTCCTACTGCTTTgatccgctcgcaccg	ttatctcccaaccctgtaaatccttcaacgtttttgccatTATAGTTTTTTCTCCTTGACGTTAAAG	GTTTAGGGAATAACATGCTCGCCC	YES
16	Estradiol Diploid	ed4775	URA3::Z3pr-YNL151C HAP1+::NatMX::pACT1-Z3EV-ENO2term/HAP1+ ura3^0/ura3^0 can1^Ste2pr-Sphis5/CAN1 his3^1/his3^1 lyp^0/LYP1	a/a	E01	B04	YNL151C	RPC31	ATTGTTCCTCAC	TGTAACTTGATAGTACCGAGCATATATACCCCGAACAAACgcaccaggaaccatataATTGTTCCTCACgatccgctcgcaccg	tgctcccgccacctctactgccgcccctataagaactcatTATAGTTTTTTCTCCTTGACGTTAAAG	GCCGTGAATTAACGGCTAGAATGC	YES
17	Estradiol Diploid	ed4776	URA3::Z3pr-YGR264C HAP1+::NatMX::pACT1-Z3EV-ENO2term/HAP1+ ura3^0/ura3^0 can1^Ste2pr-Sphis5/CAN1 his3^1/his3^1 lyp^0/LYP1	a/a	E01	B05	YGR264C	MES1	TACGCGTTCTTT	GGAATAAAACTTGAAAAAAAAGCGGAAATTTACAACAAGCgcaccaggaaccatataTACGCGTTCTTTgatccgctcgcaccg	gatgtttcttcgatttatcaaaggaaatgaggaaagacatTATAGTTTTTTCTCCTTGACGTTAAAG	ATTACCCGACGCTGCTATTTCAAC	YES
18	Estradiol Diploid	ed4777	URA3::Z3pr-YDR487C HAP1+::NatMX::pACT1-Z3EV-ENO2term/HAP1+ ura3^0/ura3^0 can1^Ste2pr-Sphis5/CAN1 his3^1/his3^1 lyp^0/LYP1	a/a	E01	B06	YDR487C	RIB3	GTTGTGAGTCCA	AAAAAAAAGGAAAGGAAAAGAAGAAAAGGCAACGTCGAAAgcaccaggaaccatataGTTGTGAGTCCAgatccgctcgcaccg	gcttgaagtgttctatagcttgatcaattggtgtaaacatTATAGTTTTTTCTCCTTGACGTTAAAG	ACAACAATGGGTTCCAACCTGCAG	YES
19	Estradiol Diploid	ed4778	URA3::Z3pr-YER018C HAP1+::NatMX::pACT1-Z3EV-ENO2term/HAP1+ ura3^0/ura3^0 can1^Ste2pr-Sphis5/CAN1 his3^1/his3^1 lyp^0/LYP1	a/a	E01	B07	YER018C	SPC25	GCAGCTTCATTT	AAACCGCTCATACGTATACAACACATACACACATACAAGAgcaccaggaaccatataGCAGCTTCATTTgatccgctcgcaccg	tccggcgctcaaggtccgaaaatgcgtctatgctggccatTATAGTTTTTTCTCCTTGACGTTAAAG	ATACTTGGAGGCACACGCAGAAGC	YES
20	Estradiol Diploid	ed4779	URA3::Z3pr-YFL017C HAP1+::NatMX::pACT1-Z3EV-ENO2term/HAP1+ ura3^0/ura3^0 can1^Ste2pr-Sphis5/CAN1 his3^1/his3^1 lyp^0/LYP1	a/a	E01	B08	YFL017C	GNA1	TTTGTACGTCGA	GAATAGTTGACGAACGGAAGCTGGATATCAACATAAAATAgcaccaggaaccatataTTTGTACGTCGAgatccgctcgcaccg	cttccattcgccttatataaaatccatcgggtaagctcatTATAGTTTTTTCTCCTTGACGTTAAAG	ATTCGCGGTGATATGAAAGTCCAG	YES
21	Estradiol Diploid	ed4780	URA3::Z3pr-YER147C HAP1+::NatMX::pACT1-Z3EV-ENO2term/HAP1+ ura3^0/ura3^0 can1^Ste2pr-Sphis5/CAN1 his3^1/his3^1 lyp^0/LYP1	a/a	E01	B09	YER147C	SCC4	ACCGATTCATGT	ATTGGTAGAAATTGAACGATTTCGAAAGAAGTACAAATTCgcaccaggaaccatataACCGATTCATGTgatccgctcgcaccg	atacttgtgaaatactaagtttgtcgccaagattttccatTATAGTTTTTTCTCCTTGACGTTAAAG	TTCACTCTGGAAAGTAGTTGCTGG	YES
22	Estradiol Diploid	ed4781	URA3::Z3pr-YHR023W HAP1+::NatMX::pACT1-Z3EV-ENO2term/HAP1+ ura3^0/ura3^0 can1^Ste2pr-Sphis5/CAN1 his3^1/his3^1 lyp^0/LYP1	a/a	E01	B10	YHR023W	MYO1	TTTGGCATTCGA	GAAGATCATAACAAAGTTAGACAGGACAACAACAGCAATAgcaccaggaaccatataTTTGGCATTCGAgatccgctcgcaccg	agacgatcatattagaactgcaagactgcccgccggtcatTATAGTTTTTTCTCCTTGACGTTAAAG	GGAAGGCAAACCTTGCCTTATACC	YES
23	Estradiol Diploid	ed4782	URA3::Z3pr-YNL221C HAP1+::NatMX::pACT1-Z3EV-ENO2term/HAP1+ ura3^0/ura3^0 can1^Ste2pr-Sphis5/CAN1 his3^1/his3^1 lyp^0/LYP1	a/a	E01	B11	YNL221C	POP1	AACTTGTCCTGT	TTGGCAAGAAAGGTGAGAATTGACCTCATTATAATTACAAgcaccaggaaccatataAACTTGTCCTGTgatccgctcgcaccg	ctttctttccaccatttcctctagacaaactcccgctcatTATAGTTTTTTCTCCTTGACGTTAAAG	GGTCGAGGTAAGCTTCTACAATCG	YES
24	Estradiol Diploid	ed4783	URA3::Z3pr-YDR160W HAP1+::NatMX::pACT1-Z3EV-ENO2term/HAP1+ ura3^0/ura3^0 can1^Ste2pr-Sphis5/CAN1 his3^1/his3^1 lyp^0/LYP1	a/a	E01	B12	YDR160W	SSY1	TTTGCGCTTATC	GTTATAAACTGCTTAAAAATAGGGAAGTTCCTTGAGGAATgcaccaggaaccatataTTTGCGCTTATCgatccgctcgcaccg	tattgggaaataggtcatatatttggttgacagaactcatTATAGTTTTTTCTCCTTGACGTTAAAG	ACACCACCGATATACAGTCCCAAC	YES
25	Estradiol Diploid	ed4784	URA3::Z3pr-YGR116W HAP1+::NatMX::pACT1-Z3EV-ENO2term/HAP1+ ura3^0/ura3^0 can1^Ste2pr-Sphis5/CAN1 his3^1/his3^1 lyp^0/LYP1	a/a	E01	C01	YGR116W	SPT6	CAACTGTCCTCT	TCATTAATTGCCTAGAATCTTTACATAGAATTTGCCTTTTgcaccaggaaccatataCAACTGTCCTCTgatccgctcgcaccg	cgtccctagggaccagcttcgaatctcccgtctcttccatTATAGTTTTTTCTCCTTGACGTTAAAG	CACAGAAAGCAGACATTCTGTTGC	YES
26	Estradiol Diploid	ed4785	URA3::Z3pr-YLR153C HAP1+::NatMX::pACT1-Z3EV-ENO2term/HAP1+ ura3^0/ura3^0 can1^Ste2pr-Sphis5/CAN1 his3^1/his3^1 lyp^0/LYP1	a/a	E01	C02	YLR153C	ACS2	GTTTAGCTGATG	AAACAGAATACAGGAAAGTAAATCAATACAATAATAAAATgcaccaggaaccatataGTTTAGCTGATGgatccgctcgcaccg	tgtgagcttcataaactactttatgttccttgattgtcatTATAGTTTTTTCTCCTTGACGTTAAAG	TCGGGAAACACAATAACTGGCAAG	YES
27	Estradiol Diploid	ed4786	URA3::Z3pr-YHR085W HAP1+::NatMX::pACT1-Z3EV-ENO2term/HAP1+ ura3^0/ura3^0 can1^Ste2pr-Sphis5/CAN1 his3^1/his3^1 lyp^0/LYP1	a/a	E01	C03	YHR085W	IPI1	TGCCTTTCTTGT	TCAAAAAAGAAAAAGGTGCAGAGATAAACAAAGTTAATAAgcaccaggaaccatataTGCCTTTCTTGTgatccgctcgcaccg	aatcctgctttttttgcttctgctttcttgattttgtcatTATAGTTTTTTCTCCTTGACGTTAAAG	AGGTAGATACCAATCGAAGGTCCG	YES
28	Estradiol Diploid	ed4787	URA3::Z3pr-YKL196C HAP1+::NatMX::pACT1-Z3EV-ENO2term/HAP1+ ura3^0/ura3^0 can1^Ste2pr-Sphis5/CAN1 his3^1/his3^1 lyp^0/LYP1	a/a	E01	C04	YKL196C	YKT6	GTTTCCGTCGTA	TTCTGAAGCTTTACGTATCACTAGAGAAGTTATTTTGGCAgcaccaggaaccatataGTTTCCGTCGTAgatccgctcgcaccg	ctcctccagagcgaaatacaccgatgtagtagattctcatTATAGTTTTTTCTCCTTGACGTTAAAG	TCGGATTCTACCTTCCTTGAGGCG	YES
29	Estradiol Diploid	ed4788	URA3::Z3pr-YJL035C HAP1+::NatMX::pACT1-Z3EV-ENO2term/HAP1+ ura3^0/ura3^0 can1^Ste2pr-Sphis5/CAN1 his3^1/his3^1 lyp^0/LYP1	a/a	E01	C05	YJL035C	TAD2	CAAACCCACAAC	AGCGGCTGGTGGCTGCGGTAAAAACTAGAGGACTCACACTgcaccaggaaccatataCAAACCCACAACgatccgctcgcaccg	ccaaacggacagctgtcctcatatgtttaatatgctgcatTATAGTTTTTTCTCCTTGACGTTAAAG	TCGGTGAATGCCACGTAAGATGGG	YES
30	Estradiol Diploid	ed4789	URA3::Z3pr-YDR016C HAP1+::NatMX::pACT1-Z3EV-ENO2term/HAP1+ ura3^0/ura3^0 can1^Ste2pr-Sphis5/CAN1 his3^1/his3^1 lyp^0/LYP1	a/a	E01	C06	YDR016C	DAD1	GGTTCAATCTTC	GACTGATGAAGAGCTCGGACGTGTGAGGATATATGTACATgcaccaggaaccatataGGTTCAATCTTCgatccgctcgcaccg	atatcaacttttcttcatcattggatgtactagccatcatTATAGTTTTTTCTCCTTGACGTTAAAG	TCGAATAGTTTCACCTCCGCCACC	YES
31	Estradiol Diploid	ed4790	URA3::Z3pr-YDR050C HAP1+::NatMX::pACT1-Z3EV-ENO2term/HAP1+ ura3^0/ura3^0 can1^Ste2pr-Sphis5/CAN1 his3^1/his3^1 lyp^0/LYP1	a/a	E01	C07	YDR050C	TPI1	TGGGTTTGTCCT	TTAAATCTATAACTACAAAAAACACATACATAAACTAAAAgcaccaggaaccatataTGGGTTTGTCCTgatccgctcgcaccg	ttaatttaaagttaccaccgacaaagaaagttctagccatTATAGTTTTTTCTCCTTGACGTTAAAG	ATAATCCTACGTTAGTGTGAGCGG	YES
32	Estradiol Diploid	ed4791	URA3::Z3pr-YLR430W HAP1+::NatMX::pACT1-Z3EV-ENO2term/HAP1+ ura3^0/ura3^0 can1^Ste2pr-Sphis5/CAN1 his3^1/his3^1 lyp^0/LYP1	a/a	E01	C08	YLR430W	SEN1	ATGTCAGTCTTC	TATCTCTATATATATAAAAAAGCGCATCTGTTTATTATAAgcaccaggaaccatataATGTCAGTCTTCgatccgctcgcaccg	tgttgttgctattattattatcaggattgttggaattcatTATAGTTTTTTCTCCTTGACGTTAAAG	AGTGAATCATGTTCACCTGTCCAC	YES
33	Estradiol Diploid	ed4792	URA3::Z3pr-YPL085W HAP1+::NatMX::pACT1-Z3EV-ENO2term/HAP1+ ura3^0/ura3^0 can1^Ste2pr-Sphis5/CAN1 his3^1/his3^1 lyp^0/LYP1	a/a	E01	C09	YPL085W	SEC16	TGTCTTTCGACT	CTATTATTTTGTATAGTCTTCATTTAATAACGTGTTAAGAgcaccaggaaccatataTGTCTTTCGACTgatccgctcgcaccg	tcttcttttggtttttccttttcttggcttcaggtgtcatTATAGTTTTTTCTCCTTGACGTTAAAG	CCATCTTTGTCAGGGTGTTCTTCG	YES
34	Estradiol Diploid	ed4793	URA3::Z3pr-YBR252W HAP1+::NatMX::pACT1-Z3EV-ENO2term/HAP1+ ura3^0/ura3^0 can1^Ste2pr-Sphis5/CAN1 his3^1/his3^1 lyp^0/LYP1	a/a	E01	C10	YBR252W	DUT1	AGAGAAAGCGGA	GAGATGTTTGCACTGATACAGCGAGCCAAAAAATAACCAAgcaccaggaaccatataAGAGAAAGCGGAgatccgctcgcaccg	gcaattgaatctttagtactttgtcgctagtagcagtcatTATAGTTTTTTCTCCTTGACGTTAAAG	AGGAACCTGAAGGAAATACCTAGG	YES
35	Estradiol Diploid	ed4794	URA3::Z3pr-YNR043W HAP1+::NatMX::pACT1-Z3EV-ENO2term/HAP1+ ura3^0/ura3^0 can1^Ste2pr-Sphis5/CAN1 his3^1/his3^1 lyp^0/LYP1	a/a	E01	C11	YNR043W	MVD1	GCTCTTTGGAGT	ATGCAAGATTGAAAATTCCCAGACAGTGAGCACCAGCACAgcaccaggaaccatataGCTCTTTGGAGTgatccgctcgcaccg	tgttgacgggtgcggtaacggatgctgtgtaaacggtcatTATAGTTTTTTCTCCTTGACGTTAAAG	AATATAACAGCCACGTGCCCACGG	YES
36	Estradiol Diploid	ed4795	URA3::Z3pr-YGL155W HAP1+::NatMX::pACT1-Z3EV-ENO2term/HAP1+ ura3^0/ura3^0 can1^Ste2pr-Sphis5/CAN1 his3^1/his3^1 lyp^0/LYP1	a/a	E01	C12	YGL155W	CDC43	TTCTCCAGTTGA	TACTTTCAAGCACTTCTGCCCACCGCTATATCGTGGAAAAgcaccaggaaccatataTTCTCCAGTTGAgatccgctcgcaccg	tagtcacaactctactcgggccattggtagcttgacacatTATAGTTTTTTCTCCTTGACGTTAAAG	GAGAAGGTCGATAACTTGGAGATG	YES
37	Estradiol Diploid	ed4796	URA3::Z3pr-YAL035W HAP1+::NatMX::pACT1-Z3EV-ENO2term/HAP1+ ura3^0/ura3^0 can1^Ste2pr-Sphis5/CAN1 his3^1/his3^1 lyp^0/LYP1	a/a	E01	D01	YAL035W	FUN12	AGGATTTGCCTT	GGGATAAGAAGGGCAATCAGGAACATCAGATAAGTGAAAGgcaccaggaaccatataAGGATTTGCCTTgatccgctcgcaccg	cccagtagttctgttggttctttttactctttttcgccatTATAGTTTTTTCTCCTTGACGTTAAAG	CTCAGTACCAGTCAACTTGGACAG	YES
39	Estradiol Diploid	ed4798	URA3::Z3pr-YBR079C HAP1+::NatMX::pACT1-Z3EV-ENO2term/HAP1+ ura3^0/ura3^0 can1^Ste2pr-Sphis5/CAN1 his3^1/his3^1 lyp^0/LYP1	a/a	E01	D03	YBR079C	RPG1	ATGCTTTCGCTT	GTTCCAAAATAAACCATACAAACGCCCAGGAAACATCAAGgcaccaggaaccatataATGCTTTCGCTTgatccgctcgcaccg	tcttaatggcattttcaggacggaatggtgggggggccatTATAGTTTTTTCTCCTTGACGTTAAAG	CTTCGACAATGAGATAGCAGTTCC	YES
40	Estradiol Diploid	ed4799	URA3::Z3pr-YKL013C HAP1+::NatMX::pACT1-Z3EV-ENO2term/HAP1+ ura3^0/ura3^0 can1^Ste2pr-Sphis5/CAN1 his3^1/his3^1 lyp^0/LYP1	a/a	E01	D04	YKL013C	ARC19	TGTTCGATGTGC	TTTGACAAAAGATAAAAGAGGAAGCAACTGATAGTAGGAAgcaccaggaaccatataTGTTCGATGTGCgatccgctcgcaccg	aacgaacagccgttagatacggacgtaatgattgtgacatTATAGTTTTTTCTCCTTGACGTTAAAG	GCGATGGGTTCTACTTTCTTCTCG	YES
41	Estradiol Diploid	ed4800	URA3::Z3pr-YOR261C HAP1+::NatMX::pACT1-Z3EV-ENO2term/HAP1+ ura3^0/ura3^0 can1^Ste2pr-Sphis5/CAN1 his3^1/his3^1 lyp^0/LYP1	a/a	E01	D05	YOR261C	RPN8	AGAGTTTCGGTT	AATTTAAAAAAAGAAAGAAAGAAAGGAAAATCAAATTACAgcaccaggaaccatataAGAGTTTCGGTTgatccgctcgcaccg	ctagtggtgcaatggtaactttctcgtgttgtagagacatTATAGTTTTTTCTCCTTGACGTTAAAG	ATCACGAATATCCACAGCGCATGG	YES
42	Estradiol Diploid	ed4801	URA3::Z3pr-YGR128C HAP1+::NatMX::pACT1-Z3EV-ENO2term/HAP1+ ura3^0/ura3^0 can1^Ste2pr-Sphis5/CAN1 his3^1/his3^1 lyp^0/LYP1	a/a	E01	D06	YGR128C	UTP8	TTTGACCTGGAA	TTGAACAGCAAATCATTCCGGAGGATAGTAAAGATTCAAAgcaccaggaaccatataTTTGACCTGGAAgatccgctcgcaccg	ggagagttgctagtctaaatggttgagacagggatggcatTATAGTTTTTTCTCCTTGACGTTAAAG	CACGCATCATATTCTTGGACAGTG	YES
43	Estradiol Diploid	ed4802	URA3::Z3pr-YDR267C HAP1+::NatMX::pACT1-Z3EV-ENO2term/HAP1+ ura3^0/ura3^0 can1^Ste2pr-Sphis5/CAN1 his3^1/his3^1 lyp^0/LYP1	a/a	E01	D07	YDR267C	CIA1	CAAGTTCAGGTT	CACGACATTTTAATAGTTCAATTGGTTTACTTATTTGGTAgcaccaggaaccatataCAAGTTCAGGTTgatccgctcgcaccg	tgtaaagtttcaaagacttaatcagattgatagacgccatTATAGTTTTTTCTCCTTGACGTTAAAG	TTCAGAACCGCCTGCTTATTCGAC	YES
44	Estradiol Diploid	ed4803	URA3::Z3pr-YOR149C HAP1+::NatMX::pACT1-Z3EV-ENO2term/HAP1+ ura3^0/ura3^0 can1^Ste2pr-Sphis5/CAN1 his3^1/his3^1 lyp^0/LYP1	a/a	E01	D08	YOR149C	SMP3	TGTTCGTTTGCA	TATTCTTACTCGCAAGCACACATCAGGTACTTGGAAGTGTgcaccaggaaccatataTGTTCGTTTGCAgatccgctcgcaccg	tggcatatactaaataaagccaccattgatacctcatcatTATAGTTTTTTCTCCTTGACGTTAAAG	GGCTATTGTTGATGCTGGTATTGC	YES
46	Estradiol Diploid	ed4805	URA3::Z3pr-YAR007C HAP1+::NatMX::pACT1-Z3EV-ENO2term/HAP1+ ura3^0/ura3^0 can1^Ste2pr-Sphis5/CAN1 his3^1/his3^1 lyp^0/LYP1	a/a	E01	D10	YAR007C	RFA1	TATTACGTTCCC	AGGCGAAACCAGCAAGAAGACCAGATTATACTTACAAGAGgcaccaggaaccatataTATTACGTTCCCgatccgctcgcaccg	tgctatgaaaatcgcccctcgaaagttgaacactgctcatTATAGTTTTTTCTCCTTGACGTTAAAG	CCATAATCTCATCTCCCTCTTGTC	YES
47	Estradiol Diploid	ed4806	URA3::Z3pr-YCL052C HAP1+::NatMX::pACT1-Z3EV-ENO2term/HAP1+ ura3^0/ura3^0 can1^Ste2pr-Sphis5/CAN1 his3^1/his3^1 lyp^0/LYP1	a/a	E01	D11	YCL052C	PBN1	ATCCTTGCATTG	AGGAGAATAAACGCAAGAAGTGTGCGTTTCTAGCTGAGTAgcaccaggaaccatataATCCTTGCATTGgatccgctcgcaccg	gggcattgtagagtacagtcactctatgtcttgtcaccatTATAGTTTTTTCTCCTTGACGTTAAAG	TATTGCTAGCGATCTGCGATGGCG	YES
48	Estradiol Diploid	ed4807	URA3::Z3pr-YLR005W HAP1+::NatMX::pACT1-Z3EV-ENO2term/HAP1+ ura3^0/ura3^0 can1^Ste2pr-Sphis5/CAN1 his3^1/his3^1 lyp^0/LYP1	a/a	E01	D12	YLR005W	SSL1	TCTTGCCTTCAC	GGCAGCTAATTGCGTGTGTGCGGAAGGATTGTGCAGTAGAgcaccaggaaccatataTCTTGCCTTCACgatccgctcgcaccg	cctcatcctcttcagattctgaaataactacaggagccatTATAGTTTTTTCTCCTTGACGTTAAAG	CTCTCACTACTTCTCAGCAACAAC	YES
49	Estradiol Diploid	ed4808	URA3::Z3pr-YLR440C HAP1+::NatMX::pACT1-Z3EV-ENO2term/HAP1+ ura3^0/ura3^0 can1^Ste2pr-Sphis5/CAN1 his3^1/his3^1 lyp^0/LYP1	a/a	E01	E01	YLR440C	SEC39	CTGCTTTACTTG	CAGAGAGTATTGATAGGTTGCCAAGAAAATTGCAGTAAAAgcaccaggaaccatataCTGCTTTACTTGgatccgctcgcaccg	caaaaatgcaagctaacaaatatagttgctcttccaacatTATAGTTTTTTCTCCTTGACGTTAAAG	TGGCTTTGCACGGTGAAGGTTCTG	YES
50	Estradiol Diploid	ed4809	URA3::Z3pr-YJR076C HAP1+::NatMX::pACT1-Z3EV-ENO2term/HAP1+ ura3^0/ura3^0 can1^Ste2pr-Sphis5/CAN1 his3^1/his3^1 lyp^0/LYP1	a/a	E01	E02	YJR076C	CDC11	TAGTCCCTTGAT	AGTCAATCATCACAAGGCCTAAAGTTGCTAACCACCAGCCgcaccaggaaccatataTAGTCCCTTGATgatccgctcgcaccg	tttttcttaatgcagaagatgcgtcaattattccggacatTATAGTTTTTTCTCCTTGACGTTAAAG	ATTCTCTCCTCATCACCACCGGAG	YES
51	Estradiol Diploid	ed4810	URA3::Z3pr-YNR016C HAP1+::NatMX::pACT1-Z3EV-ENO2term/HAP1+ ura3^0/ura3^0 can1^Ste2pr-Sphis5/CAN1 his3^1/his3^1 lyp^0/LYP1	a/a	E01	E03	YNR016C	ACC1	GTTGTTTGCTTG	CGAAACAGCGCAGAAAATTAGAAAAAATCAAGTTTCTACCgcaccaggaaccatataGTTGTTTGCTTGgatccgctcgcaccg	tcttctgtggagaagactcgaataagctttcttcgctcatTATAGTTTTTTCTCCTTGACGTTAAAG	CGGTTCTACAATTGTTCTGCTCTC	YES
52	Estradiol Diploid	ed4811	URA3::Z3pr-YOR329C HAP1+::NatMX::pACT1-Z3EV-ENO2term/HAP1+ ura3^0/ura3^0 can1^Ste2pr-Sphis5/CAN1 his3^1/his3^1 lyp^0/LYP1	a/a	E01	E04	YOR329C	SCD5	TCATCCGTTGCT	GATCATTGCAGGCTCGATAAATTTTACATGGTAACGAAACgcaccaggaaccatataTCATCCGTTGCTgatccgctcgcaccg	ttaagtccaatcccggaacattaagccaatcaaacgacatTATAGTTTTTTCTCCTTGACGTTAAAG	GGAAGGCATTTGAAGCGTTCTATG	YES
53	Estradiol Diploid	ed4812	URA3::Z3pr-YPL217C HAP1+::NatMX::pACT1-Z3EV-ENO2term/HAP1+ ura3^0/ura3^0 can1^Ste2pr-Sphis5/CAN1 his3^1/his3^1 lyp^0/LYP1	a/a	E01	E05	YPL217C	BMS1	CTTCTTGGCGTA	AATAGTAGCCTTTAATCAGCCATCTGAGTTATCTGAAACGgcaccaggaaccatataCTTCTTGGCGTAgatccgctcgcaccg	tctccttcgccttacggtgctgtttattagactgctccatTATAGTTTTTTCTCCTTGACGTTAAAG	ACTATTGAAGTGGCGCGTTACAAG	YES
54	Estradiol Diploid	ed4813	URA3::Z3pr-YGL098W HAP1+::NatMX::pACT1-Z3EV-ENO2term/HAP1+ ura3^0/ura3^0 can1^Ste2pr-Sphis5/CAN1 his3^1/his3^1 lyp^0/LYP1	a/a	E01	E06	YGL098W	USE1	TCGTACTCTTCT	AATAAAAAAAGGTTGACAGGACACATAATAGCAAGGCAAGgcaccaggaaccatataTCGTACTCTTCTgatccgctcgcaccg	aaacgtaggacagaaaggggtcgttggaagtttcagccatTATAGTTTTTTCTCCTTGACGTTAAAG	TCATCTCGCCAATTAATGACAGCG	YES
55	Estradiol Diploid	ed4814	URA3::Z3pr-YPR178W HAP1+::NatMX::pACT1-Z3EV-ENO2term/HAP1+ ura3^0/ura3^0 can1^Ste2pr-Sphis5/CAN1 his3^1/his3^1 lyp^0/LYP1	a/a	E01	E07	YPR178W	PRP4	GTTCTTCTGATC	TGAGGGAAATGACTAGTACTATTACCTTGTTGAACGGAATgcaccaggaaccatataGTTCTTCTGATCgatccgctcgcaccg	aatctaccggaagattttcaagtgcaatatatttactcatTATAGTTTTTTCTCCTTGACGTTAAAG	AGATCTGTACGGCGGACAATGTAG	YES
56	Estradiol Diploid	ed4815	URA3::Z3pr-YER136W HAP1+::NatMX::pACT1-Z3EV-ENO2term/HAP1+ ura3^0/ura3^0 can1^Ste2pr-Sphis5/CAN1 his3^1/his3^1 lyp^0/LYP1	a/a	E01	E08	YER136W	GDI1	GGGTCATATTCT	CATAACTGTTAGTGAATAACCACTTATATAGCATAACACAgcaccaggaaccatataGGGTCATATTCTgatccgctcgcaccg	caatcacgtcgtagtcagtgtctattgtttcttgatccatTATAGTTTTTTCTCCTTGACGTTAAAG	TTAGCGGTTCCGACGGTATTCTTC	YES
57	Estradiol Diploid	ed4816	URA3::Z3pr-YGR191W HAP1+::NatMX::pACT1-Z3EV-ENO2term/HAP1+ ura3^0/ura3^0 can1^Ste2pr-Sphis5/CAN1 his3^1/his3^1 lyp^0/LYP1	a/a	E01	E09	YGR191W	HIP1	TCTATTCTCGTC	ATTAGTACACAAATACAGATATACAACCTCAAAATCAAAAgcaccaggaaccatataTCTATTCTCGTCgatccgctcgcaccg	catctgcccaatattcctttttcaatgggtttctaggcatTATAGTTTTTTCTCCTTGACGTTAAAG	TCCTGGGCGAACATAATTCCTTAC	YES
58	Estradiol Diploid	ed4817	URA3::Z3pr-YPL210C HAP1+::NatMX::pACT1-Z3EV-ENO2term/HAP1+ ura3^0/ura3^0 can1^Ste2pr-Sphis5/CAN1 his3^1/his3^1 lyp^0/LYP1	a/a	E01	E10	YPL210C	SRP72	CTCTACTCTCAT	GTTCTGATCAATAATAAGAGTAATGAAAGAAAGCAAAAAAgcaccaggaaccatataCTCTACTCTCATgatccgctcgcaccg	tcaattgagagagcaaattagttaaattatctttagccatTATAGTTTTTTCTCCTTGACGTTAAAG	ATAGATGCATGGGCTCTTGGCGTC	YES
59	Estradiol Diploid	ed4818	URA3::Z3pr-YJL081C HAP1+::NatMX::pACT1-Z3EV-ENO2term/HAP1+ ura3^0/ura3^0 can1^Ste2pr-Sphis5/CAN1 his3^1/his3^1 lyp^0/LYP1	a/a	E01	E11	YJL081C	ARP4	TCTCTCGTATTG	AAAAAAGAGTCTTCGTTATAAGGCGGTGAAAAGCATAACTgcaccaggaaccatataTCTCTCGTATTGgatccgctcgcaccg	cttcgtcgccgccataaacttgcaaagcagcattggacatTATAGTTTTTTCTCCTTGACGTTAAAG	AAGAATTGCCAAGGCACCATCTGC	YES
60	Estradiol Diploid	ed4819	URA3::Z3pr-YLR127C HAP1+::NatMX::pACT1-Z3EV-ENO2term/HAP1+ ura3^0/ura3^0 can1^Ste2pr-Sphis5/CAN1 his3^1/his3^1 lyp^0/LYP1	a/a	E01	E12	YLR127C	APC2	CTCTCTTATCCG	ACTGTAAATATTTATGGCTTATAGTTAAGGTTTTTCCATCgcaccaggaaccatataCTCTCTTATCCGgatccgctcgcaccg	taactttcaaatctcgagttggggtaatctgaaatgacatTATAGTTTTTTCTCCTTGACGTTAAAG	TTAGCTCCTTCGGGTATACGGGTG	YES
61	Estradiol Diploid	ed4820	URA3::Z3pr-YBR211C HAP1+::NatMX::pACT1-Z3EV-ENO2term/HAP1+ ura3^0/ura3^0 can1^Ste2pr-Sphis5/CAN1 his3^1/his3^1 lyp^0/LYP1	a/a	E01	F01	YBR211C	AME1	GCTCTCATCTTA	TCTTGACTATTTGCGTGTTCATTTAAAGAAAAACCTCAGTgcaccaggaaccatataGCTCTCATCTTAgatccgctcgcaccg	tgcccctcagcctaaaagctaatttagtgtctctatccatTATAGTTTTTTCTCCTTGACGTTAAAG	GAGGCGTTAGCAACGTTAGACATC	YES
62	Estradiol Diploid	ed4821	URA3::Z3pr-YGL018C HAP1+::NatMX::pACT1-Z3EV-ENO2term/HAP1+ ura3^0/ura3^0 can1^Ste2pr-Sphis5/CAN1 his3^1/his3^1 lyp^0/LYP1	a/a	E01	F02	YGL018C	JAC1	TTCTATGCTCCT	CTGATAATGGAAACAGGTATCAAGAAGCCCCACAAGCACAgcaccaggaaccatataTTCTATGCTCCTgatccgctcgcaccg	atgtagaagtgaatcttcgttgaaccaagtatttcaacatTATAGTTTTTTCTCCTTGACGTTAAAG	TTCTAGTAGCAAAGCGGCTGATGC	YES
63	Estradiol Diploid	ed4822	URA3::Z3pr-YGR145W HAP1+::NatMX::pACT1-Z3EV-ENO2term/HAP1+ ura3^0/ura3^0 can1^Ste2pr-Sphis5/CAN1 his3^1/his3^1 lyp^0/LYP1	a/a	E01	F03	YGR145W	ENP2	CATATCGGATTC	AGTTACAGGTATCAACATATATCTTCAAAAAGGGGACATTgcaccaggaaccatataCATATCGGATTCgatccgctcgcaccg	atactgaaacatcatttgcggaagtagatttcaaaaccatTATAGTTTTTTCTCCTTGACGTTAAAG	CGGTGTTGACAACATGTACTTTGC	YES
64	Estradiol Diploid	ed4823	URA3::Z3pr-YNL110C HAP1+::NatMX::pACT1-Z3EV-ENO2term/HAP1+ ura3^0/ura3^0 can1^Ste2pr-Sphis5/CAN1 his3^1/his3^1 lyp^0/LYP1	a/a	E01	F04	YNL110C	NOP15	TTGTCTGTTACG	TTAAGTTCTAGAGATAAAATAACAGAGGAAAGAGATCGATgcaccaggaaccatataTTGTCTGTTACGgatccgctcgcaccg	ctgtttccttggtggaagttttgcttgttgactttaccatTATAGTTTTTTCTCCTTGACGTTAAAG	AAAGCGAGAAGAGCAGCTGAGAGC	YES
65	Estradiol Diploid	ed4824	URA3::Z3pr-YKL180W HAP1+::NatMX::pACT1-Z3EV-ENO2term/HAP1+ ura3^0/ura3^0 can1^Ste2pr-Sphis5/CAN1 his3^1/his3^1 lyp^0/LYP1	a/a	E01	F05	YKL180W	RPL17A	GGTCTCTGCTTT	GAGCAAACAAAGAGTCCTCAAGAACTACTAATAGATTAAAgcaccaggaaccatataGGTCTCTGCTTTgatccgctcgcaccg	atttagcagggttagtggaagtagcaccgtatctagccatTATAGTTTTTTCTCCTTGACGTTAAAG	GCCAGATTTCAGTGAATCTGCAAG	YES
66	Estradiol Diploid	ed4825	URA3::Z3pr-YML085C HAP1+::NatMX::pACT1-Z3EV-ENO2term/HAP1+ ura3^0/ura3^0 can1^Ste2pr-Sphis5/CAN1 his3^1/his3^1 lyp^0/LYP1	a/a	E01	F06	YML085C	TUB1	GTCTGTGTTACC	CGCCACCCAAGATCTGTAAACTTACAACTGCAAACAAACAgcaccaggaaccatataGTCTGTGTTACCgatccgctcgcaccg	gcaaatcgaacataccattaatactaataacttctctcatTATAGTTTTTTCTCCTTGACGTTAAAG	ATCATCACTCTCGAATGCCAGCGC	YES
67	Estradiol Diploid	ed4826	URA3::Z3pr-YHR190W HAP1+::NatMX::pACT1-Z3EV-ENO2term/HAP1+ ura3^0/ura3^0 can1^Ste2pr-Sphis5/CAN1 his3^1/his3^1 lyp^0/LYP1	a/a	E01	F07	YHR190W	ERG9	CCTCGCTACTTT	AAGCGGAAAACGTATACACGTCACATATCACACACACACAgcaccaggaaccatataCCTCGCTACTTTgatccgctcgcaccg	tctcgaccggatgcaatgccaattgtaatagctttcccatTATAGTTTTTTCTCCTTGACGTTAAAG	ATGACGAGTTAAGTGTGGCGTGTG	YES
68	Estradiol Diploid	ed4827	URA3::Z3pr-YDL235C HAP1+::NatMX::pACT1-Z3EV-ENO2term/HAP1+ ura3^0/ura3^0 can1^Ste2pr-Sphis5/CAN1 his3^1/his3^1 lyp^0/LYP1	a/a	E01	F08	YDL235C	YPD1	TTGGGTATTAGC	AACAACACTCGTTCTCGGAAACAAGAAAATACACACAATAgcaccaggaaccatataTTGGGTATTAGCgatccgctcgcaccg	agatggtccaattgatgatttctgagggaatagtagacatTATAGTTTTTTCTCCTTGACGTTAAAG	ATGACCTAATGGTTAGAGCAGAGC	YES
69	Estradiol Diploid	ed4828	URA3::Z3pr-YMR033W HAP1+::NatMX::pACT1-Z3EV-ENO2term/HAP1+ ura3^0/ura3^0 can1^Ste2pr-Sphis5/CAN1 his3^1/his3^1 lyp^0/LYP1	a/a	E01	F09	YMR033W	ARP9	CCGTTGTGGTTT	CGAAGTTAAGTGTCTTGAACAACTACTATATGCATTGAATgcaccaggaaccatataCCGTTGTGGTTTgatccgctcgcaccg	aaatacgtaccaaaatactgtcctgcctaaatggagccatTATAGTTTTTTCTCCTTGACGTTAAAG	GGCGACTATCTGCTAATTACTGAG	YES
70	Estradiol Diploid	ed4829	URA3::Z3pr-YNL137C HAP1+::NatMX::pACT1-Z3EV-ENO2term/HAP1+ ura3^0/ura3^0 can1^Ste2pr-Sphis5/CAN1 his3^1/his3^1 lyp^0/LYP1	a/a	E01	F10	YNL137C	NAM9	TTTCCTCTTAGG	TTTGGTACGGAAGACTGGTTACAATTAAAATACAGAGATAgcaccaggaaccatataTTTCCTCTTAGGgatccgctcgcaccg	ctcttgccaaagattttagcaaattagcctttcttggcatTATAGTTTTTTCTCCTTGACGTTAAAG	CTGTAGTGGCTTCCAAGGAATATG	YES
71	Estradiol Diploid	ed4830	URA3::Z3pr-YML092C HAP1+::NatMX::pACT1-Z3EV-ENO2term/HAP1+ ura3^0/ura3^0 can1^Ste2pr-Sphis5/CAN1 his3^1/his3^1 lyp^0/LYP1	a/a	E01	F11	YML092C	PRE8	ACCTTCTCGTTT	TAAGCAACCATAAGACACCAATCAACACAGTTCTATAATTgcaccaggaaccatataACCTTCTCGTTTgatccgctcgcaccg	gagaaaaagtggtcaacgaaaaagaatatctgtcggtcatTATAGTTTTTTCTCCTTGACGTTAAAG	GGGTTGATCTATTCACTCCAACAG	Empty
72	Estradiol Diploid	ed4831	URA3::Z3pr-YKL122C HAP1+::NatMX::pACT1-Z3EV-ENO2term/HAP1+ ura3^0/ura3^0 can1^Ste2pr-Sphis5/CAN1 his3^1/his3^1 lyp^0/LYP1	a/a	E01	F12	YKL122C	SRP21	TTTGCTATGCCA	CTCCGCGAGCAAATTAACAGACCTAATTGAACTGGAAAACgcaccaggaaccatataTTTGCTATGCCAgatccgctcgcaccg	cactgttcgtgatgtagttgtcaatgggtttcacagacatTATAGTTTTTTCTCCTTGACGTTAAAG	CTTCCATCAGATACACCACTAGTG	YES
73	Estradiol Diploid	ed4832	URA3::Z3pr-YEL035C HAP1+::NatMX::pACT1-Z3EV-ENO2term/HAP1+ ura3^0/ura3^0 can1^Ste2pr-Sphis5/CAN1 his3^1/his3^1 lyp^0/LYP1	a/a	E01	G01	YEL035C	UTR5	CGAGTCTATGTT	ATTGATAGAAGGAGAGGAATTTAGGAAATGAGGGATTCCAgcaccaggaaccatataCGAGTCTATGTTgatccgctcgcaccg	cgattatataatgcacaaggtttttgccatatcttgacatTATAGTTTTTTCTCCTTGACGTTAAAG	GGTAACCATCAAGTCCTTACCTTC	YES
74	Estradiol Diploid	ed4833	URA3::Z3pr-YNL287W HAP1+::NatMX::pACT1-Z3EV-ENO2term/HAP1+ ura3^0/ura3^0 can1^Ste2pr-Sphis5/CAN1 his3^1/his3^1 lyp^0/LYP1	a/a	E01	G02	YNL287W	SEC21	TGTTGTATGTCG	AAAAGCCAAGAAGCGATACTAAATCACAGAGCGAATCAACgcaccaggaaccatataTGTTGTATGTCGgatccgctcgcaccg	aggtcgagttttcaaactttttgtaagtatgtgcagacatTATAGTTTTTTCTCCTTGACGTTAAAG	GAAGAAACCTCATGATGCATCCCC	YES
75	Estradiol Diploid	ed4834	URA3::Z3pr-YJR007W HAP1+::NatMX::pACT1-Z3EV-ENO2term/HAP1+ ura3^0/ura3^0 can1^Ste2pr-Sphis5/CAN1 his3^1/his3^1 lyp^0/LYP1	a/a	E01	G03	YJR007W	SUI2	CTAAGGTCTCTT	TTTTCTGCTGCCTCACGCACCTTCTATAATACACCAAATAgcaccaggaaccatataCTAAGGTCTCTTgatccgctcgcaccg	ggtatttgttttcataaaatctgcaatgagaagtggacatTATAGTTTTTTCTCCTTGACGTTAAAG	CATTTGTATTGGATAAGTGGCCCC	YES
76	Estradiol Diploid	ed4835	URA3::Z3pr-YLR409C HAP1+::NatMX::pACT1-Z3EV-ENO2term/HAP1+ ura3^0/ura3^0 can1^Ste2pr-Sphis5/CAN1 his3^1/his3^1 lyp^0/LYP1	a/a	E01	G04	YLR409C	UTP21	TGTTTGGTCTCG	AGACACTGAAAAGGCTATAGCGAGTTAGGAATAGTACATTgcaccaggaaccatataTGTTTGGTCTCGgatccgctcgcaccg	cgtcttcttcgacttttctttttttcaagtcgatagacatTATAGTTTTTTCTCCTTGACGTTAAAG	TGAATACCGGGAGGTGGCAATTTC	YES
77	Estradiol Diploid	ed4836	URA3::Z3pr-YKR004C HAP1+::NatMX::pACT1-Z3EV-ENO2term/HAP1+ ura3^0/ura3^0 can1^Ste2pr-Sphis5/CAN1 his3^1/his3^1 lyp^0/LYP1	a/a	E01	G05	YKR004C	ECM9	CTAACTGCTGTT	AAAATGCTAAAAGGAAACGCTCAAAACAATTGTTGAAGTTgcaccaggaaccatataCTAACTGCTGTTgatccgctcgcaccg	tttcaaaaaattctctgcaaaggggaagagaagattgcatTATAGTTTTTTCTCCTTGACGTTAAAG	ACGATTGGTCAGATGACGAAGTTG	YES
78	Estradiol Diploid	ed4837	URA3::Z3pr-YOR372C HAP1+::NatMX::pACT1-Z3EV-ENO2term/HAP1+ ura3^0/ura3^0 can1^Ste2pr-Sphis5/CAN1 his3^1/his3^1 lyp^0/LYP1	a/a	E01	G06	YOR372C	NDD1	TCTTTAGGAGCA	ATTGGAATAAATTGGTCAGAATAGAGCATTGATTCCAACTgcaccaggaaccatataTCTTTAGGAGCAgatccgctcgcaccg	ttgaggtataattttgctggtagcttatatctctgtccatTATAGTTTTTTCTCCTTGACGTTAAAG	TTGCAGGTTCCACAACTTGGGAAG	YES
79	Estradiol Diploid	ed4838	URA3::Z3pr-YML043C HAP1+::NatMX::pACT1-Z3EV-ENO2term/HAP1+ ura3^0/ura3^0 can1^Ste2pr-Sphis5/CAN1 his3^1/his3^1 lyp^0/LYP1	a/a	E01	G07	YML043C	RRN11	CTCCATGTTGTT	GAATAAAGTTAGAATTAAATTCTAATATGATGCATAAACCgcaccaggaaccatataCTCCATGTTGTTgatccgctcgcaccg	caaacttcctattagttaaagttatagggacttcaaacatTATAGTTTTTTCTCCTTGACGTTAAAG	ATTGGTAGCACGCTCTTCGGACTC	YES
80	Estradiol Diploid	ed4839	URA3::Z3pr-YLR078C HAP1+::NatMX::pACT1-Z3EV-ENO2term/HAP1+ ura3^0/ura3^0 can1^Ste2pr-Sphis5/CAN1 his3^1/his3^1 lyp^0/LYP1	a/a	E01	G08	YLR078C	BOS1	TCTTTAGAGTCG	AGATATTATCGTGACTTAATCATATTGATTTGAGGGGGGAgcaccaggaaccatataTCTTTAGAGTCGgatccgctcgcaccg	aataatgagaaaagatgcctccggcgatcaaacataccatTATAGTTTTTTCTCCTTGACGTTAAAG	GGAATAGTGTCCTCTTCACTGAAG	YES
81	Estradiol Diploid	ed4840	URA3::Z3pr-YNL113W HAP1+::NatMX::pACT1-Z3EV-ENO2term/HAP1+ ura3^0/ura3^0 can1^Ste2pr-Sphis5/CAN1 his3^1/his3^1 lyp^0/LYP1	a/a	E01	G09	YNL113W	RPC19	GTCAATGTGCTT	AAAGTCGGAAAAATTGAACTTCACATAAAGTACCAGGCAAgcaccaggaaccatataGTCAATGTGCTTgatccgctcgcaccg	cctctgtagcggtctttttttgttcgatgtcttcagtcatTATAGTTTTTTCTCCTTGACGTTAAAG	TCCGAATAGCCTTGCAAGGAATAG	YES
82	Estradiol Diploid	ed4841	URA3::Z3pr-YOL144W HAP1+::NatMX::pACT1-Z3EV-ENO2term/HAP1+ ura3^0/ura3^0 can1^Ste2pr-Sphis5/CAN1 his3^1/his3^1 lyp^0/LYP1	a/a	E01	G10	YOL144W	NOP8	GGTTTCGCTTAA	TTAGATTGTACCTGAAGTGAGAACTAGGTAATATACGACGgcaccaggaaccatataGGTTTCGCTTAAgatccgctcgcaccg	tatttccgacaaaaattcttttttgaattacactatccatTATAGTTTTTTCTCCTTGACGTTAAAG	GTGTGTAGTGAAGCCCTTTCAGAG	YES
83	Estradiol Diploid	ed4842	URA3::Z3pr-YOL146W HAP1+::NatMX::pACT1-Z3EV-ENO2term/HAP1+ ura3^0/ura3^0 can1^Ste2pr-Sphis5/CAN1 his3^1/his3^1 lyp^0/LYP1	a/a	E01	G11	YOL146W	PSF3	TGCCCTGTGATT	GGTATTATATTTTTACAATAGAAGGGCAAGCATAGAAAGGgcaccaggaaccatataTGCCCTGTGATTgatccgctcgcaccg	tcccatctgctaggacatcatcaatgtcatagtaacccatTATAGTTTTTTCTCCTTGACGTTAAAG	GGTAAGAACGGTTACAGGAATCAC	YES
84	Estradiol Diploid	ed4843	URA3::Z3pr-YLR099W-A HAP1+::NatMX::pACT1-Z3EV-ENO2term/HAP1+ ura3^0/ura3^0 can1^Ste2pr-Sphis5/CAN1 his3^1/his3^1 lyp^0/LYP1	a/a	E01	G12	YLR099W-A	MIM2	AGTTTCGAATCC	CACCACAGCACATCACTGCACGAGCAACAATAACTAGAACgcaccaggaaccatataAGTTTCGAATCCgatccgctcgcaccg	tgccctgcaggatcacagaggtatcctcgctatctgccatTATAGTTTTTTCTCCTTGACGTTAAAG	TATTAACGGACCCACGCACAGTGG	YES
85	Estradiol Diploid	ed4844	URA3::Z3pr-YER021W HAP1+::NatMX::pACT1-Z3EV-ENO2term/HAP1+ ura3^0/ura3^0 can1^Ste2pr-Sphis5/CAN1 his3^1/his3^1 lyp^0/LYP1	a/a	E01	H01	YER021W	RPN3	TGGCATGTTCTT	AAAGGGGGTATAGTAAAAAAAATTCAATTGAGCAAATAGAgcaccaggaaccatataTGGCATGTTCTTgatccgctcgcaccg	cggaagaatccacgtccatcattactgcagtgctagccatTATAGTTTTTTCTCCTTGACGTTAAAG	ATATCCTCACGTGACACAGGCCAC	YES
86	Estradiol Diploid	ed4845	URA3::Z3pr-YNL247W HAP1+::NatMX::pACT1-Z3EV-ENO2term/HAP1+ ura3^0/ura3^0 can1^Ste2pr-Sphis5/CAN1 his3^1/his3^1 lyp^0/LYP1	a/a	E01	H02	YNL247W		CTCTTCTCCTAC	CGTCGGTGATTAGGTGTCCGGTCAAGTTCTTATTCTATGCgcaccaggaaccatataCTCTTCTCCTACgatccgctcgcaccg	ttatagtatatcttctcagggcttttatgaagatattcatTATAGTTTTTTCTCCTTGACGTTAAAG	CGGGAGCCTTGTAGAGTTGAATAC	YES
87	Estradiol Diploid	ed4846	URA3::Z3pr-YCR057C HAP1+::NatMX::pACT1-Z3EV-ENO2term/HAP1+ ura3^0/ura3^0 can1^Ste2pr-Sphis5/CAN1 his3^1/his3^1 lyp^0/LYP1	a/a	E01	H03	YCR057C	PWP2	TCTGGTCGTATT	GGTAGACAGGAGAGCAGACCGCAGATTGAACCGCATCCCAgcaccaggaaccatataTCTGGTCGTATTgatccgctcgcaccg	ccgtacctaaaaggttagagaacttgaaatcggatttcatTATAGTTTTTTCTCCTTGACGTTAAAG	AACAAGCGTTTGCCATGCTAGACC	YES
88	Estradiol Diploid	ed4847	URA3::Z3pr-YPL175W HAP1+::NatMX::pACT1-Z3EV-ENO2term/HAP1+ ura3^0/ura3^0 can1^Ste2pr-Sphis5/CAN1 his3^1/his3^1 lyp^0/LYP1	a/a	E01	H04	YPL175W	SPT14	CTAGTGTTCTCA	AACTACAGCTTAGCTAACTCTAACATTATTATATAAAACAgcaccaggaaccatataCTAGTGTTCTCAgatccgctcgcaccg	cacatgctgtgagctagacatacgctatattgaagcccatTATAGTTTTTTCTCCTTGACGTTAAAG	CATTTGTGCTAGCGGATCCACTAC	YES
89	Estradiol Diploid	ed4848	URA3::Z3pr-YDR365C HAP1+::NatMX::pACT1-Z3EV-ENO2term/HAP1+ ura3^0/ura3^0 can1^Ste2pr-Sphis5/CAN1 his3^1/his3^1 lyp^0/LYP1	a/a	E01	H05	YDR365C	ESF1	TGTGGGACTATT	CATTTCAGCGGATCGTATAAGGTTGCAAGAAAAATTGAAGgcaccaggaaccatataTGTGGGACTATTgatccgctcgcaccg	tagcatctacaccttccttctttgggttctctccagccatTATAGTTTTTTCTCCTTGACGTTAAAG	GCTACCATGAGAAATGGGTGAATG	YES
90	Estradiol Diploid	ed4849	URA3::Z3pr-YLR033W HAP1+::NatMX::pACT1-Z3EV-ENO2term/HAP1+ ura3^0/ura3^0 can1^Ste2pr-Sphis5/CAN1 his3^1/his3^1 lyp^0/LYP1	a/a	E01	H06	YLR033W	RSC58	CTAGGGTTGTAC	ATCAAATAAGAGATAATTTTGAAAATCGAAAGTTTTCATTgcaccaggaaccatataCTAGGGTTGTACgatccgctcgcaccg	aaaaatctactagtttatttccacctacactttctgtcatTATAGTTTTTTCTCCTTGACGTTAAAG	GGGTTTGAATCTAACGTGTGCTTC	YES
91	Estradiol Diploid	ed4850	URA3::Z3pr-YHR036W HAP1+::NatMX::pACT1-Z3EV-ENO2term/HAP1+ ura3^0/ura3^0 can1^Ste2pr-Sphis5/CAN1 his3^1/his3^1 lyp^0/LYP1	a/a	E01	H07	YHR036W	BRL1	TCTTGGCCGATT	ATTGAGTAGTTGTATTATAACGTTATATAGGATCTTCCATgcaccaggaaccatataTCTTGGCCGATTgatccgctcgcaccg	tgaaactgtctcttatgctcaaattttcaaaactttccatTATAGTTTTTTCTCCTTGACGTTAAAG	CAAGAGCCCAGATACTTCAAGATG	YES
92	Estradiol Diploid	ed4851	URA3::Z3pr-YHR072W-A HAP1+::NatMX::pACT1-Z3EV-ENO2term/HAP1+ ura3^0/ura3^0 can1^Ste2pr-Sphis5/CAN1 his3^1/his3^1 lyp^0/LYP1	a/a	E01	H08	YHR072W-A	NOP10	ATGCTGTTGTCG	CTTTCAATAGACCAATACATAACAAATCCTTTTGAACAAGgcaccaggaaccatataATGCTGTTGTCGgatccgctcgcaccg	ttctcttgccgtctgggcccaaagtgtacatcaaatgcatTATAGTTTTTTCTCCTTGACGTTAAAG	AAGTCATCGACCGCGGTATTGACC	YES
93	Estradiol Diploid	ed4852	URA3::Z3pr-YOR326W HAP1+::NatMX::pACT1-Z3EV-ENO2term/HAP1+ ura3^0/ura3^0 can1^Ste2pr-Sphis5/CAN1 his3^1/his3^1 lyp^0/LYP1	a/a	E01	H09	YOR326W	MYO2	TCGTCTGGTATT	TACATATAGGACATAAAAACAGCAGATATTACAGCGTATAgcaccaggaaccatataTCGTCTGGTATTgatccgctcgcaccg	tatggggataccagcatcgtgtacccacttcaaaagacatTATAGTTTTTTCTCCTTGACGTTAAAG	TCCGGTCACTGGTTTGTCTTGTTG	YES
94	Estradiol Diploid	ed4853	URA3::Z3pr-YDR021W HAP1+::NatMX::pACT1-Z3EV-ENO2term/HAP1+ ura3^0/ura3^0 can1^Ste2pr-Sphis5/CAN1 his3^1/his3^1 lyp^0/LYP1	a/a	E01	H10	YDR021W	FAL1	CTTGTCTTGTGA	AAAATAGACCGTACAGAAACAAAAAAAAAACTCATTAGACgcaccaggaaccatataCTTGTCTTGTGAgatccgctcgcaccg	taaacttcaatttttggtcttcttctctgtcaaacgacatTATAGTTTTTTCTCCTTGACGTTAAAG	GGGTCCTCGTAATCATGTTGAATC	YES
95	Estradiol Diploid	ed4854	URA3::Z3pr-YNL118C HAP1+::NatMX::pACT1-Z3EV-ENO2term/HAP1+ ura3^0/ura3^0 can1^Ste2pr-Sphis5/CAN1 his3^1/his3^1 lyp^0/LYP1	a/a	E01	H11	YNL118C	DCP2	TGATATCCGCTT	TTTGAATCTGAAAAAAATAAAAGTACCTTCGCATTAGACAgcaccaggaaccatataTGATATCCGCTTgatccgctcgcaccg	aagtaacgttctccaatgcgtgtcgtagcggcagtgacatTATAGTTTTTTCTCCTTGACGTTAAAG	GCTCATAGATAATCGTCGTAAGGC	YES
96	Estradiol Diploid	ed4855	URA3::Z3pr-YBR202W HAP1+::NatMX::pACT1-Z3EV-ENO2term/HAP1+ ura3^0/ura3^0 can1^Ste2pr-Sphis5/CAN1 his3^1/his3^1 lyp^0/LYP1	a/a	E01	H12	YBR202W	MCM7	GTTGTGTTGTAG	TGAATCTTGCAGGAAGAACTCAATACAGATAGACCAGATTgcaccaggaaccatataGTTGTGTTGTAGgatccgctcgcaccg	agtcgacaggaagctgaattgatggaagtgccgcactcatTATAGTTTTTTCTCCTTGACGTTAAAG	ACCTCACTGATTACGACGACAAGG	YES
97	Estradiol Diploid	ed4856	URA3::Z3pr-YJL005W HAP1+::NatMX::pACT1-Z3EV-ENO2term/HAP1+ ura3^0/ura3^0 can1^Ste2pr-Sphis5/CAN1 his3^1/his3^1 lyp^0/LYP1	a/a	E02	A01	YJL005W	CYR1	TCATATCCTGTG	AACGAGCTAAAGCAACAGCAAACGAAATCCCTAGGTCGAAgcaccaggaaccatataTCATATCCTGTGgatccgctcgcaccg	ggccagaaatttccgaaccagtatcaggttttgatgacatTATAGTTTTTTCTCCTTGACGTTAAAG	AGCGCATTAGAGTAGGTCATACCC	YES
98	Estradiol Diploid	ed4857	URA3::Z3pr-YPL209C HAP1+::NatMX::pACT1-Z3EV-ENO2term/HAP1+ ura3^0/ura3^0 can1^Ste2pr-Sphis5/CAN1 his3^1/his3^1 lyp^0/LYP1	a/a	E02	A02	YPL209C	IPL1	CTTGTATTGGCG	GGGATTTTGAAATACAACAAAAGAAAGAAGTAAAAAGGGAgcaccaggaaccatataCTTGTATTGGCGgatccgctcgcaccg	tagcgtttagtttgatatttactaaactattgcgttgcatTATAGTTTTTTCTCCTTGACGTTAAAG	TCACACGAACATTGTCCACGATAG	YES
99	Estradiol Diploid	ed4858	URA3::Z3pr-YGR216C HAP1+::NatMX::pACT1-Z3EV-ENO2term/HAP1+ ura3^0/ura3^0 can1^Ste2pr-Sphis5/CAN1 his3^1/his3^1 lyp^0/LYP1	a/a	E02	A03	YGR216C	GPI1	TGGTGTCAGTTT	AACCTTCGAATTCAGGGGCGGTTTTATACAGTTAAATGACgcaccaggaaccatataTGGTGTCAGTTTgatccgctcgcaccg	cgaacaaggattcgtatggccagaaaatgtaatttggcatTATAGTTTTTTCTCCTTGACGTTAAAG	TTTCATGACTACTCCTTCCGACAC	YES
100	Estradiol Diploid	ed4859	URA3::Z3pr-YDL148C HAP1+::NatMX::pACT1-Z3EV-ENO2term/HAP1+ ura3^0/ura3^0 can1^Ste2pr-Sphis5/CAN1 his3^1/his3^1 lyp^0/LYP1	a/a	E02	A04	YDL148C	NOP14	CGTATCTTTGAC	TAGTACAGTTGAGAAGCAAATAAAAGGGAAGATCAAATACgcaccaggaaccatataCGTATCTTTGACgatccgctcgcaccg	tcaaggcggcctttaaattcttaagttgtgaaccggccatTATAGTTTTTTCTCCTTGACGTTAAAG	GCTAGCAGATCTACAATCTTGGCC	YES
101	Estradiol Diploid	ed4860	URA3::Z3pr-YGL172W HAP1+::NatMX::pACT1-Z3EV-ENO2term/HAP1+ ura3^0/ura3^0 can1^Ste2pr-Sphis5/CAN1 his3^1/his3^1 lyp^0/LYP1	a/a	E02	A05	YGL172W	NUP49	TTCTCTCACGTT	AAAACAGTAATTGAGAGGGTTTTCACGGGTAGTGGGCACAgcaccaggaaccatataTTCTCTCACGTTgatccgctcgcaccg	cacctgcaggtgtcgaagatgctttatttaatccaaacatTATAGTTTTTTCTCCTTGACGTTAAAG	CTCCTTATAGTACACGAATCGTCC	YES
102	Estradiol Diploid	ed4861	URA3::Z3pr-YOL102C HAP1+::NatMX::pACT1-Z3EV-ENO2term/HAP1+ ura3^0/ura3^0 can1^Ste2pr-Sphis5/CAN1 his3^1/his3^1 lyp^0/LYP1	a/a	E02	A06	YOL102C	TPT1	CATCTGTTTGCC	ACAGAATTGAGCAGAATGACTGGGAAAGGTGGACTTGACAgcaccaggaaccatataCATCTGTTTGCCgatccgctcgcaccg	gctgtacatcccttttatctttttgtagtacctggcgcatTATAGTTTTTTCTCCTTGACGTTAAAG	CGCAATTACGTGGGAACTTGTGGC	YES
103	Estradiol Diploid	ed4862	URA3::Z3pr-YGR005C HAP1+::NatMX::pACT1-Z3EV-ENO2term/HAP1+ ura3^0/ura3^0 can1^Ste2pr-Sphis5/CAN1 his3^1/his3^1 lyp^0/LYP1	a/a	E02	A07	YGR005C	TFG2	TTCTGTACGCTT	ACGCAATATTAAGAGTAAAATAGAAGACCAACTTAACACCgcaccaggaaccatataTTCTGTACGCTTgatccgctcgcaccg	tattagaaagtgctggtgcccctgctgaaccactgctcatTATAGTTTTTTCTCCTTGACGTTAAAG	CTTCCAAAGACGCCTTCCAACGAG	YES
104	Estradiol Diploid	ed4863	URA3::Z3pr-YGL120C HAP1+::NatMX::pACT1-Z3EV-ENO2term/HAP1+ ura3^0/ura3^0 can1^Ste2pr-Sphis5/CAN1 his3^1/his3^1 lyp^0/LYP1	a/a	E02	A08	YGL120C	PRP43	ACTGGATTGTCG	TATAAACGCGCATAGAAAGATTAGGACTGCAAGAATAATAgcaccaggaaccatataACTGGATTGTCGgatccgctcgcaccg	gatccgggtgttcggacgagaatcttcttttggaacccatTATAGTTTTTTCTCCTTGACGTTAAAG	GACGGGATGAACAATACAATCTCC	YES
105	Estradiol Diploid	ed4864	URA3::Z3pr-YDL147W HAP1+::NatMX::pACT1-Z3EV-ENO2term/HAP1+ ura3^0/ura3^0 can1^Ste2pr-Sphis5/CAN1 his3^1/his3^1 lyp^0/LYP1	a/a	E02	A09	YDL147W	RPN5	TTAGTTCCGAGT	CTCACTACCATTTTTGTTGCTAGAGTAAACGTAGAGAAAGgcaccaggaaccatataTTAGTTCCGAGTgatccgctcgcaccg	tataatccttgtcagccttaattggtgcatctcttgacatTATAGTTTTTTCTCCTTGACGTTAAAG	CCTTGCAGCCTTTATTTCAAACGG	YES
106	Estradiol Diploid	ed4865	URA3::Z3pr-YNL132W HAP1+::NatMX::pACT1-Z3EV-ENO2term/HAP1+ ura3^0/ura3^0 can1^Ste2pr-Sphis5/CAN1 his3^1/his3^1 lyp^0/LYP1	a/a	E02	A10	YNL132W	KRE33	CATGAGTTGTTC	CTTGCAAAGACTTATAAGAGACTTATAAAACAAGGAGAAAgcaccaggaaccatataCATGAGTTGTTCgatccgctcgcaccg	tcagtgacgggattcttgaatcgatagcttttttggccatTATAGTTTTTTCTCCTTGACGTTAAAG	TTTCCCTCAGATTGGCAGTGCATC	YES
107	Estradiol Diploid	ed4866	URA3::Z3pr-YJL074C HAP1+::NatMX::pACT1-Z3EV-ENO2term/HAP1+ ura3^0/ura3^0 can1^Ste2pr-Sphis5/CAN1 his3^1/his3^1 lyp^0/LYP1	a/a	E02	A11	YJL074C	SMC3	TTCGTTACCCAT	AGACGACCTGCTGGAGTAACGGTAATAGTTCACGTCTGCAgcaccaggaaccatataTTCGTTACCCATgatccgctcgcaccg	aggttttaaaacccttaattatcacccttttgatatacatTATAGTTTTTTCTCCTTGACGTTAAAG	TCACTTGCTGGATCCGCAGTCATG	YES
108	Estradiol Diploid	ed4867	URA3::Z3pr-YGL044C HAP1+::NatMX::pACT1-Z3EV-ENO2term/HAP1+ ura3^0/ura3^0 can1^Ste2pr-Sphis5/CAN1 his3^1/his3^1 lyp^0/LYP1	a/a	E02	A12	YGL044C	RNA15	CCTTAGTTTGTC	TAATTATCAATACATTGAAAGAAAAGACGAAAACGATAAAgcaccaggaaccatataCCTTAGTTTGTCgatccgctcgcaccg	tgttctgtacccccgcattcacaccgctctgcctattcatTATAGTTTTTTCTCCTTGACGTTAAAG	CTTCACGAGTTTGCTGATCTCTAC	YES
109	Estradiol Diploid	ed4868	URA3::Z3pr-YMR076C HAP1+::NatMX::pACT1-Z3EV-ENO2term/HAP1+ ura3^0/ura3^0 can1^Ste2pr-Sphis5/CAN1 his3^1/his3^1 lyp^0/LYP1	a/a	E02	B01	YMR076C	PDS5	TTGCTGCACTCT	GGTATATTTGTAAAGAAGCAAGAAATAAAGTGCGAACAAAgcaccaggaaccatataTTGCTGCACTCTgatccgctcgcaccg	gtgagttaaacttcagtttagtaacagcacctttagccatTATAGTTTTTTCTCCTTGACGTTAAAG	TCTGCTTAACACGCAGAACGTCCC	YES
110	Estradiol Diploid	ed4869	URA3::Z3pr-YLL035W HAP1+::NatMX::pACT1-Z3EV-ENO2term/HAP1+ ura3^0/ura3^0 can1^Ste2pr-Sphis5/CAN1 his3^1/his3^1 lyp^0/LYP1	a/a	E02	B02	YLL035W	GRC3	AAGTCGTTTCGA	AGAGAGAAGAAGATAATCATTTCTATTATATTCTACCGCTgcaccaggaaccatataAAGTCGTTTCGAgatccgctcgcaccg	tggtatattgaggtagatcctgtttggaatctatcaccatTATAGTTTTTTCTCCTTGACGTTAAAG	ACGTAGCAGAGTTTGTAGACTCTG	YES
111	Estradiol Diploid	ed4870	URA3::Z3pr-YDL008W HAP1+::NatMX::pACT1-Z3EV-ENO2term/HAP1+ ura3^0/ura3^0 can1^Ste2pr-Sphis5/CAN1 his3^1/his3^1 lyp^0/LYP1	a/a	E02	B03	YDL008W	APC11	TTTGTTAGCGGT	AGAGTTTAACAAGCAAAGTGGCAATACAGATTATAAAAATgcaccaggaaccatataTTTGTTAGCGGTgatccgctcgcaccg	aagcaaacacactgtgcacttcgtttattttaactttcatTATAGTTTTTTCTCCTTGACGTTAAAG	TCTGGAGTGATGGTAAATTCTCGG	YES
112	Estradiol Diploid	ed4871	URA3::Z3pr-YPR113W HAP1+::NatMX::pACT1-Z3EV-ENO2term/HAP1+ ura3^0/ura3^0 can1^Ste2pr-Sphis5/CAN1 his3^1/his3^1 lyp^0/LYP1	a/a	E02	B04	YPR113W	PIS1	CCATCCTTTGTA	TCAAGTAATGTAAATAAGAGGGAAAGTGTGATAGTACAAGgcaccaggaaccatataCCATCCTTTGTAgatccgctcgcaccg	gttctgcagtaaccttttctggtgttgaattcgaactcatTATAGTTTTTTCTCCTTGACGTTAAAG	CTCGTTACGGTATCCGATAAATCC	YES
113	Estradiol Diploid	ed4872	URA3::Z3pr-YER003C HAP1+::NatMX::pACT1-Z3EV-ENO2term/HAP1+ ura3^0/ura3^0 can1^Ste2pr-Sphis5/CAN1 his3^1/his3^1 lyp^0/LYP1	a/a	E02	B05	YER003C	PMI40	TGTCTTGGGTAT	CTAAACACGTAAAGAACATCAGACCAGAAAATTTTAAAACgcaccaggaaccatataTGTCTTGGGTATgatccgctcgcaccg	ggcacatacctgcatctaacctgaacagcttgttggacatTATAGTTTTTTCTCCTTGACGTTAAAG	CGCGTATACCTTAGAGAACTGGGG	YES
114	Estradiol Diploid	ed4873	URA3::Z3pr-YLR071C HAP1+::NatMX::pACT1-Z3EV-ENO2term/HAP1+ ura3^0/ura3^0 can1^Ste2pr-Sphis5/CAN1 his3^1/his3^1 lyp^0/LYP1	a/a	E02	B06	YLR071C	RGR1	ATCTACTGTGTC	AAAAAGTGGCAGGAAAGTATAGGGTTTTCTTGGCTGGGCAgcaccaggaaccatataATCTACTGTGTCgatccgctcgcaccg	cattagccagcatttgtggggatcctatcgtggtagtcatTATAGTTTTTTCTCCTTGACGTTAAAG	AATAGACGGCCTCTTGGCATCTCC	YES
115	Estradiol Diploid	ed4874	URA3::Z3pr-YOR168W HAP1+::NatMX::pACT1-Z3EV-ENO2term/HAP1+ ura3^0/ura3^0 can1^Ste2pr-Sphis5/CAN1 his3^1/his3^1 lyp^0/LYP1	a/a	E02	B07	YOR168W	GLN4	TATGTTCGAGCT	GAAAAAAATATCAGGAGTATAATAACGTCAATATATTAAAgcaccaggaaccatataTATGTTCGAGCTgatccgctcgcaccg	cctgtgaaaacagctgagtcaattcttctacagaagacatTATAGTTTTTTCTCCTTGACGTTAAAG	GTATAGCTGCAACCTTCAATCTGC	YES
116	Estradiol Diploid	ed4875	URA3::Z3pr-YMR049C HAP1+::NatMX::pACT1-Z3EV-ENO2term/HAP1+ ura3^0/ura3^0 can1^Ste2pr-Sphis5/CAN1 his3^1/his3^1 lyp^0/LYP1	a/a	E02	B08	YMR049C	ERB1	GTGTCGTGTTTG	AAAGGTACTGTATTAAATCTGTTCTAACATAACTAGGTCAgcaccaggaaccatataGTGTCGTGTTTGgatccgctcgcaccg	acatctttgcctcggtagttttgttgttcttagccatcatTATAGTTTTTTCTCCTTGACGTTAAAG	ATGCGTAGTGACGATCTTCTCCAC	YES
117	Estradiol Diploid	ed4876	URA3::Z3pr-YLR259C HAP1+::NatMX::pACT1-Z3EV-ENO2term/HAP1+ ura3^0/ura3^0 can1^Ste2pr-Sphis5/CAN1 his3^1/his3^1 lyp^0/LYP1	a/a	E02	B09	YLR259C	HSP60	TCTGTTATGACG	ATTCCCACGAGAAAACATCATAAGCAAAAAAGTTTTCAAAgcaccaggaaccatataTCTGTTATGACGgatccgctcgcaccg	ttaaagtagcgcgactacgaacaacggatgatctcaacatTATAGTTTTTTCTCCTTGACGTTAAAG	TCGCCTGCGAAGGCTTTAACAAGG	YES
118	Estradiol Diploid	ed4877	URA3::Z3pr-YOR206W HAP1+::NatMX::pACT1-Z3EV-ENO2term/HAP1+ ura3^0/ura3^0 can1^Ste2pr-Sphis5/CAN1 his3^1/his3^1 lyp^0/LYP1	a/a	E02	B10	YOR206W	NOC2	CTGTGCTATTTG	GTAAGAGAGATAGAGAAGGTCAACAATAGAATAAGTGGAGgcaccaggaaccatataCTGTGCTATTTGgatccgctcgcaccg	tcgattgaaacttcttggtcgatttagaaactttacccatTATAGTTTTTTCTCCTTGACGTTAAAG	TATGATGAAGGGCATTACTGCACC	YES
119	Estradiol Diploid	ed4878	URA3::Z3pr-YPR025C HAP1+::NatMX::pACT1-Z3EV-ENO2term/HAP1+ ura3^0/ura3^0 can1^Ste2pr-Sphis5/CAN1 his3^1/his3^1 lyp^0/LYP1	a/a	E02	B11	YPR025C	CCL1	TATGTTGTCCCG	TTAAGAGAGGAAAATACTGTGCTGCACAGATATTGATAGAgcaccaggaaccatataTATGTTGTCCCGgatccgctcgcaccg	tatctaatgtactctttccatttagttgaatatccgtcatTATAGTTTTTTCTCCTTGACGTTAAAG	CTTGCTTGGACTTGGAAGTAAGAC	YES
120	Estradiol Diploid	ed4879	URA3::Z3pr-YHR172W HAP1+::NatMX::pACT1-Z3EV-ENO2term/HAP1+ ura3^0/ura3^0 can1^Ste2pr-Sphis5/CAN1 his3^1/his3^1 lyp^0/LYP1	a/a	E02	B12	YHR172W	SPC97	CTCTCAGATGTT	ACTGATCTAAGATTGCTTTGTACACATCTTGCGTGAAAAAgcaccaggaaccatataCTCTCAGATGTTgatccgctcgcaccg	tcagtagctctgccctgtcatctacctctttgatttccatTATAGTTTTTTCTCCTTGACGTTAAAG	TGGTGCCACTTTCCGTAATTAAGC	YES
121	Estradiol Diploid	ed4880	URA3::Z3pr-YKL182W HAP1+::NatMX::pACT1-Z3EV-ENO2term/HAP1+ ura3^0/ura3^0 can1^Ste2pr-Sphis5/CAN1 his3^1/his3^1 lyp^0/LYP1	a/a	E02	C01	YKL182W	FAS1	TCTGTTGTAGAC	ATTTATTCGCCACACCTAACTGCTCTATTATTCGCTCATTgcaccaggaaccatataTCTGTTGTAGACgatccgctcgcaccg	cgtgagatagggttaatggtcttgtggagtaagcgtccatTATAGTTTTTTCTCCTTGACGTTAAAG	AAGTGTTGAACGATTCACTGCGAC	YES
122	Estradiol Diploid	ed4881	URA3::Z3pr-YKR083C HAP1+::NatMX::pACT1-Z3EV-ENO2term/HAP1+ ura3^0/ura3^0 can1^Ste2pr-Sphis5/CAN1 his3^1/his3^1 lyp^0/LYP1	a/a	E02	C02	YKR083C	DAD2	ATCGCCTGTCTT	ATTGAATAGGTTTGAAAAACTCATAATTCAGACAGTTATTgcaccaggaaccatataATCGCCTGTCTTgatccgctcgcaccg	cttttcgctttatagcaatttgttcatctattgaatccatTATAGTTTTTTCTCCTTGACGTTAAAG	ACATGAACCGACCTTTGCTGCCAG	YES
124	Estradiol Diploid	ed4883	URA3::Z3pr-YGL225W HAP1+::NatMX::pACT1-Z3EV-ENO2term/HAP1+ ura3^0/ura3^0 can1^Ste2pr-Sphis5/CAN1 his3^1/his3^1 lyp^0/LYP1	a/a	E02	C04	YGL225W	VRG4	ATACCCTTTCGT	AGAAAACAAACACACTAACCACACAGTATCTTTCGCCCGAgcaccaggaaccatataATACCCTTTCGTgatccgctcgcaccg	aagggttatggcctgcatgacctgttttcaattcagacatTATAGTTTTTTCTCCTTGACGTTAAAG	GTTCGATAAGACGGCTACTAGTCC	YES
125	Estradiol Diploid	ed4884	URA3::Z3pr-YOR260W HAP1+::NatMX::pACT1-Z3EV-ENO2term/HAP1+ ura3^0/ura3^0 can1^Ste2pr-Sphis5/CAN1 his3^1/his3^1 lyp^0/LYP1	a/a	E02	C05	YOR260W	GCD1	TCTTTGACCTTC	GTTCCCACCGTTGATAGCTCCCCCCCCTATTGTCGTAGTCgcaccaggaaccatataTCTTTGACCTTCgatccgctcgcaccg	tggaacctttaccgcaaaagacaaaagcctgaattgacatTATAGTTTTTTCTCCTTGACGTTAAAG	CATGACTTCGCCAATCAATTGTCC	YES
126	Estradiol Diploid	ed4885	URA3::Z3pr-YDL141W HAP1+::NatMX::pACT1-Z3EV-ENO2term/HAP1+ ura3^0/ura3^0 can1^Ste2pr-Sphis5/CAN1 his3^1/his3^1 lyp^0/LYP1	a/a	E02	C06	YDL141W	BPL1	ATCAGGTTTCGT	ATTAGAACGATCTTATCAATATTATCCAATTTCAACTAATgcaccaggaaccatataATCAGGTTTCGTgatccgctcgcaccg	ctggcgtagtccctgggccattatagactaatacattcatTATAGTTTTTTCTCCTTGACGTTAAAG	CGGTATAGTTCTCCGAAGTAATGC	YES
127	Estradiol Diploid	ed4886	URA3::Z3pr-YNL313C HAP1+::NatMX::pACT1-Z3EV-ENO2term/HAP1+ ura3^0/ura3^0 can1^Ste2pr-Sphis5/CAN1 his3^1/his3^1 lyp^0/LYP1	a/a	E02	C07	YNL313C	EMW1	TATTGTACCTGC	TATCAGACCAGGCAAAAAGTAAACTAGTGGTTGCAAAATTgcaccaggaaccatataTATTGTACCTGCgatccgctcgcaccg	ctgcagacagcaataattttgcatgcaataacgtctccatTATAGTTTTTTCTCCTTGACGTTAAAG	GTCCTGAATATCCTGTTTGGACTC	YES
128	Estradiol Diploid	ed4887	URA3::Z3pr-YLR141W HAP1+::NatMX::pACT1-Z3EV-ENO2term/HAP1+ ura3^0/ura3^0 can1^Ste2pr-Sphis5/CAN1 his3^1/his3^1 lyp^0/LYP1	a/a	E02	C08	YLR141W	RRN5	CTCCTATTTCTG	AAGAGCTAGGAAAGCACAGCGCATACGACGGTCACCTAGGgcaccaggaaccatataCTCCTATTTCTGgatccgctcgcaccg	tgtacaattcgacgtacttccgcaattgttggtgctccatTATAGTTTTTTCTCCTTGACGTTAAAG	TTGTATTCCAGGGAGGGCAGACTG	YES
129	Estradiol Diploid	ed4888	URA3::Z3pr-YJL072C HAP1+::NatMX::pACT1-Z3EV-ENO2term/HAP1+ ura3^0/ura3^0 can1^Ste2pr-Sphis5/CAN1 his3^1/his3^1 lyp^0/LYP1	a/a	E02	C09	YJL072C	PSF2	TGTTGTCCATGG	ATCAACGGCTGATCTGAAATAAGACTAGTTTCATAGACGCgcaccaggaaccatataTGTTGTCCATGGgatccgctcgcaccg	ctggtgagaaagtctgctgcaaatgtgccggtagtgacatTATAGTTTTTTCTCCTTGACGTTAAAG	CATAGGTCGCAAACCTAGCATTCC	YES
130	Estradiol Diploid	ed4889	URA3::Z3pr-YMR296C HAP1+::NatMX::pACT1-Z3EV-ENO2term/HAP1+ ura3^0/ura3^0 can1^Ste2pr-Sphis5/CAN1 his3^1/his3^1 lyp^0/LYP1	a/a	E02	C10	YMR296C	LCB1	AGGCTATTTAGG	TTATCCTTTTTTCTTCCTTCCCACCCAAAAAAAAAAAGCAgcaccaggaaccatataAGGCTATTTAGGgatccgctcgcaccg	tcggtattgatttgggtaaaacctctgggatgtgtgccatTATAGTTTTTTCTCCTTGACGTTAAAG	ATATGGCTTCTTGTGCAGAAGGTC	YES
131	Estradiol Diploid	ed4890	URA3::Z3pr-YOR244W HAP1+::NatMX::pACT1-Z3EV-ENO2term/HAP1+ ura3^0/ura3^0 can1^Ste2pr-Sphis5/CAN1 his3^1/his3^1 lyp^0/LYP1	a/a	E02	C11	YOR244W	ESA1	TTGTCTGCCTCT	CCTGTGCTACCATTCTCGGAAATACTGCAAGAAATCATCGgcaccaggaaccatataTTGTCTGCCTCTgatccgctcgcaccg	ttttggcaataccaggttcttcttttccgtcatgggacatTATAGTTTTTTCTCCTTGACGTTAAAG	TTAGAGCGTTGTGGTTTCTTTGGC	YES
132	Estradiol Diploid	ed4891	URA3::Z3pr-YCR054C HAP1+::NatMX::pACT1-Z3EV-ENO2term/HAP1+ ura3^0/ura3^0 can1^Ste2pr-Sphis5/CAN1 his3^1/his3^1 lyp^0/LYP1	a/a	E02	C12	YCR054C	CTR86	ACTCTGTTTGTG	AAATTATTGATTCATCAAAAAAGAAGATAACTAAATAACAgcaccaggaaccatataACTCTGTTTGTGgatccgctcgcaccg	caaataaattgaattcatctagaaaattgttcataggcatTATAGTTTTTTCTCCTTGACGTTAAAG	ACGAAGAGAACGATGTAGTCATGG	YES
133	Estradiol Diploid	ed4892	URA3::Z3pr-YHR070W HAP1+::NatMX::pACT1-Z3EV-ENO2term/HAP1+ ura3^0/ura3^0 can1^Ste2pr-Sphis5/CAN1 his3^1/his3^1 lyp^0/LYP1	a/a	E02	D01	YHR070W	TRM5	TGCTCTCCATCT	AGTTTAAACCATAAGTAAAGGTAAGGATATTTTTCATTGCgcaccaggaaccatataTGCTCTCCATCTgatccgctcgcaccg	atctattaaatttttggaatactggcagtgcgattttcatTATAGTTTTTTCTCCTTGACGTTAAAG	ACGACGTGATCACCAGTTTCTGGG	YES
134	Estradiol Diploid	ed4893	URA3::Z3pr-YGL106W HAP1+::NatMX::pACT1-Z3EV-ENO2term/HAP1+ ura3^0/ura3^0 can1^Ste2pr-Sphis5/CAN1 his3^1/his3^1 lyp^0/LYP1	a/a	E02	D02	YGL106W	MLC1	ATTGTCGTTCTG	CGTATTCCGCCACCACCCATCGCACATACATAGAATAACAgcaccaggaaccatataATTGTCGTTCTGgatccgctcgcaccg	atagtgtgaaaatatctttattggctctggtggctgacatTATAGTTTTTTCTCCTTGACGTTAAAG	GGAGAAGCTGGATCCACATTAAAC	YES
135	Estradiol Diploid	ed4894	URA3::Z3pr-YGR091W HAP1+::NatMX::pACT1-Z3EV-ENO2term/HAP1+ ura3^0/ura3^0 can1^Ste2pr-Sphis5/CAN1 his3^1/his3^1 lyp^0/LYP1	a/a	E02	D03	YGR091W	PRP31	TCATCTTCGTCT	TTTGATAGCATTTTGGCTGCAGAAAATATACAAAGACCTTgcaccaggaaccatataTCATCTTCGTCTgatccgctcgcaccg	catattcgagctcatcgaaatagtcctcttcagagctcatTATAGTTTTTTCTCCTTGACGTTAAAG	GGTATACTTTCAGCCACAGAGTTC	YES
136	Estradiol Diploid	ed4895	URA3::Z3pr-YLR275W HAP1+::NatMX::pACT1-Z3EV-ENO2term/HAP1+ ura3^0/ura3^0 can1^Ste2pr-Sphis5/CAN1 his3^1/his3^1 lyp^0/LYP1	a/a	E02	D04	YLR275W	SMD2	CTTCTCATGCTG	TTGACAGTTGATTAGAGGAGTATTATAAAACCGTTTTATCgcaccaggaaccatataCTTCTCATGCTGgatccgctcgcaccg	ttataggatgtaaaaatggttaagatcaaacatacgacatTATAGTTTTTTCTCCTTGACGTTAAAG	ATTCAATTGAGACACCAGGGACAG	YES
137	Estradiol Diploid	ed4896	URA3::Z3pr-YKL006C-A HAP1+::NatMX::pACT1-Z3EV-ENO2term/HAP1+ ura3^0/ura3^0 can1^Ste2pr-Sphis5/CAN1 his3^1/his3^1 lyp^0/LYP1	a/a	E02	D05	YKL006C-A	SFT1	TGCTGTTGGTGT	GGAGAGAACGGTAGAAAGGTAATATATAATCATCATAGCGgcaccaggaaccatataTGCTGTTGGTGTgatccgctcgcaccg	atacgtttgattcggtctgagaatacctagaatttgacatTATAGTTTTTTCTCCTTGACGTTAAAG	CGTTCCTATTTGAGGTACCAGTAG	YES
138	Estradiol Diploid	ed4897	URA3::Z3pr-YFL034C-B HAP1+::NatMX::pACT1-Z3EV-ENO2term/HAP1+ ura3^0/ura3^0 can1^Ste2pr-Sphis5/CAN1 his3^1/his3^1 lyp^0/LYP1	a/a	E02	D06	YFL034C-B	MOB2	ATTATCCTTCGC	CCCCAATTCCGCAAGCCAACCAAGCATTTATCAGCACATCgcaccaggaaccatataATTATCCTTCGCgatccgctcgcaccg	cgacaacagtgtgaacatacttgaagttgaagaaggacatTATAGTTTTTTCTCCTTGACGTTAAAG	GATCCGGCTTCATATTCCAAGTAC	YES
139	Estradiol Diploid	ed4898	URA3::Z3pr-YPL190C HAP1+::NatMX::pACT1-Z3EV-ENO2term/HAP1+ ura3^0/ura3^0 can1^Ste2pr-Sphis5/CAN1 his3^1/his3^1 lyp^0/LYP1	a/a	E02	D07	YPL190C	NAB3	TCCTATTCGGTT	CCGGACTGTCCTTTCATAATATAATAACCATCTGCAAGCCgcaccaggaaccatataTCCTATTCGGTTgatccgctcgcaccg	gaatatcttgaacatcactgttatggttttcatctgacatTATAGTTTTTTCTCCTTGACGTTAAAG	AAACAGGTACGGGCTATCTGGAAC	YES
140	Estradiol Diploid	ed4899	URA3::Z3pr-YOR250C HAP1+::NatMX::pACT1-Z3EV-ENO2term/HAP1+ ura3^0/ura3^0 can1^Ste2pr-Sphis5/CAN1 his3^1/his3^1 lyp^0/LYP1	a/a	E02	D08	YOR250C	CLP1	GTTCTGCTTGGA	CTATTAATTCTTTTCGAAATTCCAACACGATTAAACCATCgcaccaggaaccatataGTTCTGCTTGGAgatccgctcgcaccg	cagaggtagtatgctcatcaataccaggtagacttgccatTATAGTTTTTTCTCCTTGACGTTAAAG	AGGTACCCAACCATTACCATATGG	YES
141	Estradiol Diploid	ed4900	URA3::Z3pr-YOR095C HAP1+::NatMX::pACT1-Z3EV-ENO2term/HAP1+ ura3^0/ura3^0 can1^Ste2pr-Sphis5/CAN1 his3^1/his3^1 lyp^0/LYP1	a/a	E02	D09	YOR095C	RKI1	GAATGGTCGTTT	CGCATACTGCAACCTCATATAAATACAACATAGGAAAGAAgcaccaggaaccatataGAATGGTCGTTTgatccgctcgcaccg	aagattctaacgcatcaatttttgggacaccggcagccatTATAGTTTTTTCTCCTTGACGTTAAAG	GAAAGATTACCCACCTGATATGCG	YES
142	Estradiol Diploid	ed4901	URA3::Z3pr-YGL201C HAP1+::NatMX::pACT1-Z3EV-ENO2term/HAP1+ ura3^0/ura3^0 can1^Ste2pr-Sphis5/CAN1 his3^1/his3^1 lyp^0/LYP1	a/a	E02	D10	YGL201C	MCM6	TTTATTGTGGCC	GAAAAATAGACTTACCAAAGGTTAAAACTGGTTTTTTTCAgcaccaggaaccatataTTTATTGTGGCCgatccgctcgcaccg	tattactgcttggtgtgtcagctggaaaaggggatgacatTATAGTTTTTTCTCCTTGACGTTAAAG	GGTCATCCTGAGAAATAGGTGACC	YES
143	Estradiol Diploid	ed4902	URA3::Z3pr-YDR429C HAP1+::NatMX::pACT1-Z3EV-ENO2term/HAP1+ ura3^0/ura3^0 can1^Ste2pr-Sphis5/CAN1 his3^1/his3^1 lyp^0/LYP1	a/a	E02	D11	YDR429C	TIF35	CAATACTCGGTT	TGTATTGAAAGGATCAAAAGACCAAAGACCACCAGGAATAgcaccaggaaccatataCAATACTCGGTTgatccgctcgcaccg	ctgcattctctatgatctcctctggtgcaacttcactcatTATAGTTTTTTCTCCTTGACGTTAAAG	TAGGGATCCTCAGCCTTTGAAGAG	YES
144	Estradiol Diploid	ed4903	URA3::Z3pr-YLR103C HAP1+::NatMX::pACT1-Z3EV-ENO2term/HAP1+ ura3^0/ura3^0 can1^Ste2pr-Sphis5/CAN1 his3^1/his3^1 lyp^0/LYP1	a/a	E02	D12	YLR103C	CDC45	TTTCTTCGGTGA	TAGAGAGAAGGCACATAATAACAAGAATATACTCTCGCACgcaccaggaaccatataTTTCTTCGGTGAgatccgctcgcaccg	tgttgtaggcttcgctaaactggctgattccataatacatTATAGTTTTTTCTCCTTGACGTTAAAG	GCCACACCCAAACATCTGCAAAGG	YES
145	Estradiol Diploid	ed4904	URA3::Z3pr-YOR262W HAP1+::NatMX::pACT1-Z3EV-ENO2term/HAP1+ ura3^0/ura3^0 can1^Ste2pr-Sphis5/CAN1 his3^1/his3^1 lyp^0/LYP1	a/a	E02	E01	YOR262W	GPN2	CGCTGCTGTATT	TTGTGTCAATAGTTTTGATTTTCTACTAGAGAGTACAATAgcaccaggaaccatataCGCTGCTGTATTgatccgctcgcaccg	ctgaacctggtggaccaataacaatctgagcgaagggcatTATAGTTTTTTCTCCTTGACGTTAAAG	CGGTAAGGCAAAGGAATTAGTGAC	YES
146	Estradiol Diploid	ed4905	URA3::Z3pr-YPL028W HAP1+::NatMX::pACT1-Z3EV-ENO2term/HAP1+ ura3^0/ura3^0 can1^Ste2pr-Sphis5/CAN1 his3^1/his3^1 lyp^0/LYP1	a/a	E02	E02	YPL028W	ERG10	TTTAGTCCATCC	GCCATATCATATATATTTATACAGATTAGACGTACTCAAAgcaccaggaaccatataTTTAGTCCATCCgatccgctcgcaccg	gggttctggcagtcgatacaatgtaaacgttctgagacatTATAGTTTTTTCTCCTTGACGTTAAAG	AGCAACAGGTACCCAAACTACTTC	YES
147	Estradiol Diploid	ed4906	URA3::Z3pr-YPR187W HAP1+::NatMX::pACT1-Z3EV-ENO2term/HAP1+ ura3^0/ura3^0 can1^Ste2pr-Sphis5/CAN1 his3^1/his3^1 lyp^0/LYP1	a/a	E02	E03	YPR187W	RPO26	GGCTTAGTTCTT	TTTGCAGGTAACAGTGTAAAGATTAAGGCTACAAGTGATCgcaccaggaaccatataGGCTTAGTTCTTgatccgctcgcaccg	tccaatatgaatgcacatacgcctcctcgtagtctgacatTATAGTTTTTTCTCCTTGACGTTAAAG	GGAATGGTTTCGTATCAGAATGCG	YES
148	Estradiol Diploid	ed4907	URA3::Z3pr-YER022W HAP1+::NatMX::pACT1-Z3EV-ENO2term/HAP1+ ura3^0/ura3^0 can1^Ste2pr-Sphis5/CAN1 his3^1/his3^1 lyp^0/LYP1	a/a	E02	E04	YER022W	SRB4	TTTCCTTCGTCG	AGATAGAGCCAAAAAAATTGTAAGCAGCTTAAAAGCCATAgcaccaggaaccatataTTTCCTTCGTCGgatccgctcgcaccg	cggaacttaagtgatttgaatctggatcttccgttgtcatTATAGTTTTTTCTCCTTGACGTTAAAG	AGGATGGCTTTATCGAAACCACAG	YES
149	Estradiol Diploid	ed4908	URA3::Z3pr-YBR110W HAP1+::NatMX::pACT1-Z3EV-ENO2term/HAP1+ ura3^0/ura3^0 can1^Ste2pr-Sphis5/CAN1 his3^1/his3^1 lyp^0/LYP1	a/a	E02	E05	YBR110W	ALG1	GGGTTACTTATG	ATTGTAACGGCATTTTAGGGGCTATAGTCAATTGGTGAAAgcaccaggaaccatataGGGTTACTTATGgatccgctcgcaccg	ttattaaggcaagtaaccaccgaggaatttccaaaaacatTATAGTTTTTTCTCCTTGACGTTAAAG	CGGTAAGATTGGAGGACATTGTAC	YES
150	Estradiol Diploid	ed4909	URA3::Z3pr-YPR048W HAP1+::NatMX::pACT1-Z3EV-ENO2term/HAP1+ ura3^0/ura3^0 can1^Ste2pr-Sphis5/CAN1 his3^1/his3^1 lyp^0/LYP1	a/a	E02	E06	YPR048W	TAH18	GTGCATTACTCT	TAGTCAACAGTAGGCCATCTGTGTTTCCATTAATCGCTGCgcaccaggaaccatataGTGCATTACTCTgatccgctcgcaccg	ccgatccatagaggatgacgattttcttgctcgatgacatTATAGTTTTTTCTCCTTGACGTTAAAG	CCGGGATCATTTAGGGATGTTGCG	YES
151	Estradiol Diploid	ed4910	URA3::Z3pr-YKL042W HAP1+::NatMX::pACT1-Z3EV-ENO2term/HAP1+ ura3^0/ura3^0 can1^Ste2pr-Sphis5/CAN1 his3^1/his3^1 lyp^0/LYP1	a/a	E02	E07	YKL042W	SPC42	GATTTGGTTGTC	AACGAAAGCTTTATAATAGCCTTTTTTTTTTTTAGAAAACgcaccaggaaccatataGATTTGGTTGTCgatccgctcgcaccg	atttggatgaatatcgcttaggagtgggagatccgttcatTATAGTTTTTTCTCCTTGACGTTAAAG	CGGTCGAACTTCTGTAGTTACTCG	YES
154	Estradiol Diploid	ed4913	URA3::Z3pr-YDL164C HAP1+::NatMX::pACT1-Z3EV-ENO2term/HAP1+ ura3^0/ura3^0 can1^Ste2pr-Sphis5/CAN1 his3^1/his3^1 lyp^0/LYP1	a/a	E02	E10	YDL164C	CDC9	TTGGCTTCCTAG	AGGTTTAGAGCAGCTTTTAACGTCATTGTTCATCAATTACgcaccaggaaccatataTTGGCTTCCTAGgatccgctcgcaccg	gtgcagatgaaagaaggcaaccggtcagtaatctgcgcatTATAGTTTTTTCTCCTTGACGTTAAAG	ACCAGGACCTGGGTAGAAGAGTAC	YES
155	Estradiol Diploid	ed4914	URA3::Z3pr-YBL074C HAP1+::NatMX::pACT1-Z3EV-ENO2term/HAP1+ ura3^0/ura3^0 can1^Ste2pr-Sphis5/CAN1 his3^1/his3^1 lyp^0/LYP1	a/a	E02	E11	YBL074C	AAR2	CATTTGGTGCTT	TGGGACATGGGGCTAAAAAATAAAATATCGGAAGCCTGCAgcaccaggaaccatataCATTTGGTGCTTgatccgctcgcaccg	ttacctcaatcggagcagatgtaaatggtacagtattcatTATAGTTTTTTCTCCTTGACGTTAAAG	GTGATGGTTACATCTTGGAAGGTG	YES
156	Estradiol Diploid	ed4915	URA3::Z3pr-YFR051C HAP1+::NatMX::pACT1-Z3EV-ENO2term/HAP1+ ura3^0/ura3^0 can1^Ste2pr-Sphis5/CAN1 his3^1/his3^1 lyp^0/LYP1	a/a	E02	E12	YFR051C	RET2	TTCCAGTCTTGG	CATATTAGAATACCTATAGCTCCATCAAAAGAAATACACAgcaccaggaaccatataTTCCAGTCTTGGgatccgctcgcaccg	tcccctgacgcgtagtgatagaagcagccaaaaccaccatTATAGTTTTTTCTCCTTGACGTTAAAG	CAAGCTACAATTTCAATGGGTGGC	YES
157	Estradiol Diploid	ed4916	URA3::Z3pr-YGR278W HAP1+::NatMX::pACT1-Z3EV-ENO2term/HAP1+ ura3^0/ura3^0 can1^Ste2pr-Sphis5/CAN1 his3^1/his3^1 lyp^0/LYP1	a/a	E02	F01	YGR278W	CWC22	AGTTTGCTAGGT	GTAAGAAACCTAAAAAGGAATAAAAAGGCTACAAACCAGCgcaccaggaaccatataAGTTTGCTAGGTgatccgctcgcaccg	gaaatttaatgtcttcatcctgtatggtagcggtagacatTATAGTTTTTTCTCCTTGACGTTAAAG	CTATGGTATTGTCCTTGTCCCAAC	YES
158	Estradiol Diploid	ed4917	URA3::Z3pr-YDR356W HAP1+::NatMX::pACT1-Z3EV-ENO2term/HAP1+ ura3^0/ura3^0 can1^Ste2pr-Sphis5/CAN1 his3^1/his3^1 lyp^0/LYP1	a/a	E02	F02	YDR356W	SPC110	TGCACTTGTTGC	TTACAGTCCACACAAAGCGAAAAAGGGCTGATAAACACTCgcaccaggaaccatataTGCACTTGTTGCgatccgctcgcaccg	tcttcaagctcccatttgggagatgtgacgcttcgtccatTATAGTTTTTTCTCCTTGACGTTAAAG	CCGACATCGTCCGAACTTAAATTG	YES
159	Estradiol Diploid	ed4918	URA3::Z3pr-YDR086C HAP1+::NatMX::pACT1-Z3EV-ENO2term/HAP1+ ura3^0/ura3^0 can1^Ste2pr-Sphis5/CAN1 his3^1/his3^1 lyp^0/LYP1	a/a	E02	F03	YDR086C	SSS1	GTGTTCATGCTT	TTTACCAAAGATAAAATCACGTATAACATTGAAAAATAAAgcaccaggaaccatataGTGTTCATGCTTgatccgctcgcaccg	tctgctttttctcttcacctttttcactagctctagccatTATAGTTTTTTCTCCTTGACGTTAAAG	GAGATGAAGACGATGAAGACGAGG	YES
160	Estradiol Diploid	ed4919	URA3::Z3pr-YDL217C HAP1+::NatMX::pACT1-Z3EV-ENO2term/HAP1+ ura3^0/ura3^0 can1^Ste2pr-Sphis5/CAN1 his3^1/his3^1 lyp^0/LYP1	a/a	E02	F04	YDL217C	TIM22	TCTGCTTATTCG	TAAGATCAAGAAATTGTGATTTTAAATACTTTATACGAAGgcaccaggaaccatataTCTGCTTATTCGgatccgctcgcaccg	ctggacttatctgctccaaaccaaatcctgtgtacaccatTATAGTTTTTTCTCCTTGACGTTAAAG	CAGGAAAGATGTCATGATGAGGGC	YES
161	Estradiol Diploid	ed4920	URA3::Z3pr-YKR002W HAP1+::NatMX::pACT1-Z3EV-ENO2term/HAP1+ ura3^0/ura3^0 can1^Ste2pr-Sphis5/CAN1 his3^1/his3^1 lyp^0/LYP1	a/a	E02	F05	YKR002W	PAP1	CTAGTCATCCTT	TAGCAAAATATTTAACGCATAAACTTTTTTTAGACAAATAgcaccaggaaccatataCTAGTCATCCTTgatccgctcgcaccg	aaacaggtccagtaataccaaaaaccttttgagagctcatTATAGTTTTTTCTCCTTGACGTTAAAG	ATTGAGATCCTCCTCCTAAGGGCG	YES
163	Estradiol Diploid	ed4922	URA3::Z3pr-YJL026W HAP1+::NatMX::pACT1-Z3EV-ENO2term/HAP1+ ura3^0/ura3^0 can1^Ste2pr-Sphis5/CAN1 his3^1/his3^1 lyp^0/LYP1	a/a	E02	F07	YJL026W	RNR2	TTCGTCCTTCTT	GAATCCAAACTTAATACACGTATTTATTTGTCCAATTACCgcaccaggaaccatataTTCGTCCTTCTTgatccgctcgcaccg	atgcatcggcagcagctttggaaggggtctctttaggcatTATAGTTTTTTCTCCTTGACGTTAAAG	ATCTTCCACTATTCAGCGCCGTCC	YES
164	Estradiol Diploid	ed4923	URA3::Z3pr-YMR314W HAP1+::NatMX::pACT1-Z3EV-ENO2term/HAP1+ ura3^0/ura3^0 can1^Ste2pr-Sphis5/CAN1 his3^1/his3^1 lyp^0/LYP1	a/a	E02	F08	YMR314W	PRE5	CGTTGTTACTCC	TAAGAATACATTGAACTAAGCCTTCATATATTTACAAAACgcaccaggaaccatataCGTTGTTACTCCgatccgctcgcaccg	aaaaagtgactgtgtccccgtcgtaattgttcctgaacatTATAGTTTTTTCTCCTTGACGTTAAAG	CGGTGATGACATGTAGAATTTCCC	YES
165	Estradiol Diploid	ed4924	URA3::Z3pr-YOR340C HAP1+::NatMX::pACT1-Z3EV-ENO2term/HAP1+ ura3^0/ura3^0 can1^Ste2pr-Sphis5/CAN1 his3^1/his3^1 lyp^0/LYP1	a/a	E02	F09	YOR340C	RPA43	TGACGACTTGTT	TATATAATAATATCAGAAAGATAAGAGACAAACGTGGATTgcaccaggaaccatataTGACGACTTGTTgatccgctcgcaccg	cggtttcgcggttctcattggctctttttacttgtgacatTATAGTTTTTTCTCCTTGACGTTAAAG	GGATGTGATTTCAGAACCAACCGG	YES
166	Estradiol Diploid	ed4925	URA3::Z3pr-YIL068C HAP1+::NatMX::pACT1-Z3EV-ENO2term/HAP1+ ura3^0/ura3^0 can1^Ste2pr-Sphis5/CAN1 his3^1/his3^1 lyp^0/LYP1	a/a	E02	F10	YIL068C	SEC6	AGTTCTTCGTAC	GGCCGAGAGCAGAGATATTATCAAGTATCTAGTTACTAAGgcaccaggaaccatataAGTTCTTCGTACgatccgctcgcaccg	ttattaaatcacaaacttgctgcaagggatctgaagacatTATAGTTTTTTCTCCTTGACGTTAAAG	GGCATCTAAATGCAACTGATCCAG	YES
167	Estradiol Diploid	ed4926	URA3::Z3pr-YDL084W HAP1+::NatMX::pACT1-Z3EV-ENO2term/HAP1+ ura3^0/ura3^0 can1^Ste2pr-Sphis5/CAN1 his3^1/his3^1 lyp^0/LYP1	a/a	E02	F11	YDL084W	SUB2	TCCCTACTACTT	GGTTAAAAAAAGCTCGTTCATTTTTTTAAAAACAGCAACGgcaccaggaaccatataTCCCTACTACTTgatccgctcgcaccg	cggagtactccaataaatcttcttcaccttcgtgtgacatTATAGTTTTTTCTCCTTGACGTTAAAG	CGACTCATCATACCAGTTGAAAGG	YES
169	Estradiol Diploid	ed4928	URA3::Z3pr-YIL004C HAP1+::NatMX::pACT1-Z3EV-ENO2term/HAP1+ ura3^0/ura3^0 can1^Ste2pr-Sphis5/CAN1 his3^1/his3^1 lyp^0/LYP1	a/a	E02	G01	YIL004C	BET1	TCGCTTATCCTG	AAAATGTGATTGAAGAGCCTCACAACACTAGGCTACACAGgcaccaggaaccatataTCGCTTATCCTGgatccgctcgcaccg	ctttagaatagtctaataatttctcataccttgaactcatTATAGTTTTTTCTCCTTGACGTTAAAG	GTTCATGACTAATGAAGCCTTCCG	YES
170	Estradiol Diploid	ed4929	URA3::Z3pr-YPR088C HAP1+::NatMX::pACT1-Z3EV-ENO2term/HAP1+ ura3^0/ura3^0 can1^Ste2pr-Sphis5/CAN1 his3^1/his3^1 lyp^0/LYP1	a/a	E02	G02	YPR088C	SRP54	CTTTGCTCTTCT	GAGAAGGGAAAGAAAACACAGCATCGAGTCTAACTAAAGGgcaccaggaaccatataCTTTGCTCTTCTgatccgctcgcaccg	cagcagaattaatccgcttccccaaatcagccaaaaccatTATAGTTTTTTCTCCTTGACGTTAAAG	CCTACAATGTCGTCGACAAGATTC	YES
171	Estradiol Diploid	ed4930	URA3::Z3pr-YAL033W HAP1+::NatMX::pACT1-Z3EV-ENO2term/HAP1+ ura3^0/ura3^0 can1^Ste2pr-Sphis5/CAN1 his3^1/his3^1 lyp^0/LYP1	a/a	E02	G03	YAL033W	POP5	TACAGTCTCGTG	TGATAGCAATAGTTAGTGCAACAAAGAAACAAGTCGATAAgcaccaggaaccatataTACAGTCTCGTGgatccgctcgcaccg	taatttcaaaaaggatatatctactttttaaacgtaccatTATAGTTTTTTCTCCTTGACGTTAAAG	AATGGCAAGCTCGTTTACCAGTTC	YES
172	Estradiol Diploid	ed4931	URA3::Z3pr-YPL063W HAP1+::NatMX::pACT1-Z3EV-ENO2term/HAP1+ ura3^0/ura3^0 can1^Ste2pr-Sphis5/CAN1 his3^1/his3^1 lyp^0/LYP1	a/a	E02	G04	YPL063W	TIM50	CTTTCATGTGAG	ATCACAGCTAGAATAAACTTCCAAAAATCACCCGCTTGCAgcaccaggaaccatataCTTTCATGTGAGgatccgctcgcaccg	ttgaatttagtctcaccgaatttcttaaaatggacagcatTATAGTTTTTTCTCCTTGACGTTAAAG	ACGGTACTCACCAGTACTATTTGC	YES
173	Estradiol Diploid	ed4932	URA3::Z3pr-YBL020W HAP1+::NatMX::pACT1-Z3EV-ENO2term/HAP1+ ura3^0/ura3^0 can1^Ste2pr-Sphis5/CAN1 his3^1/his3^1 lyp^0/LYP1	a/a	E02	G05	YBL020W	RFT1	TACCTTCCCTTT	TGAAGTTGATTCTGCTTTTGTCAGTGAAGGAAAAGAAAAAgcaccaggaaccatataTACCTTCCCTTTgatccgctcgcaccg	gctcactagtagagggcaattgtgagttttttttcgccatTATAGTTTTTTCTCCTTGACGTTAAAG	ACTGACACACTCCTGCATGCACTC	YES
175	Estradiol Diploid	ed4934	URA3::Z3pr-YLR008C HAP1+::NatMX::pACT1-Z3EV-ENO2term/HAP1+ ura3^0/ura3^0 can1^Ste2pr-Sphis5/CAN1 his3^1/his3^1 lyp^0/LYP1	a/a	E02	G07	YLR008C	PAM18	TCTCCTACGTTT	TTTAATAAGGTTGCATAAACACTTCCACCCGCACAATATCgcaccaggaaccatataTCTCCTACGTTTgatccgctcgcaccg	gtgcctcaatagaattaccagtattactttgagaactcatTATAGTTTTTTCTCCTTGACGTTAAAG	GTTACGCACAAACATGATCCCATG	YES
176	Estradiol Diploid	ed4935	URA3::Z3pr-YOL066C HAP1+::NatMX::pACT1-Z3EV-ENO2term/HAP1+ ura3^0/ura3^0 can1^Ste2pr-Sphis5/CAN1 his3^1/his3^1 lyp^0/LYP1	a/a	E02	G08	YOL066C	RIB2	CTGTTGTTTGCA	AAAAAAAAACTATCAATATTAGATTAACAAACCAATCAAAgcaccaggaaccatataCTGTTGTTTGCAgatccgctcgcaccg	tgttgaagtcatcgctggcttcattattagagtcctccatTATAGTTTTTTCTCCTTGACGTTAAAG	GGTACTTACCATTCCGTCCCTAGG	YES
177	Estradiol Diploid	ed4936	URA3::Z3pr-YBL050W HAP1+::NatMX::pACT1-Z3EV-ENO2term/HAP1+ ura3^0/ura3^0 can1^Ste2pr-Sphis5/CAN1 his3^1/his3^1 lyp^0/LYP1	a/a	E02	G09	YBL050W	SEC17	TCTGATGGGTTT	GAATATAGTAAGAACACCATCATTAACCTGAAAGTTAAAAgcaccaggaaccatataTCTGATGGGTTTgatccgctcgcaccg	tactacatactcttttcaataactctacagggtctgacatTATAGTTTTTTCTCCTTGACGTTAAAG	TCACCAGTTTCCGTTTGCACACCG	YES
178	Estradiol Diploid	ed4937	URA3::Z3pr-YEL026W HAP1+::NatMX::pACT1-Z3EV-ENO2term/HAP1+ ura3^0/ura3^0 can1^Ste2pr-Sphis5/CAN1 his3^1/his3^1 lyp^0/LYP1	a/a	E02	G10	YEL026W	SNU13	ATCTTCTTGACC	TGAATAAACCAGATTTCATACTATAAAAACTATATTAAAAgcaccaggaaccatataATCTTCTTGACCgatccgctcgcaccg	catcggctaatgggaaagcctttgggtttggggcagacatTATAGTTTTTTCTCCTTGACGTTAAAG	CAGCTTCTGAATCACTAAAGCAGG	YES
179	Estradiol Diploid	ed4938	URA3::Z3pr-YDR449C HAP1+::NatMX::pACT1-Z3EV-ENO2term/HAP1+ ura3^0/ura3^0 can1^Ste2pr-Sphis5/CAN1 his3^1/his3^1 lyp^0/LYP1	a/a	E02	G11	YDR449C	UTP6	TCTCCTCGTTTG	TGAAATTGACCAGAGATACACACATCACCGATTTCTAATAgcaccaggaaccatataTCTCCTCGTTTGgatccgctcgcaccg	caggaatacattgttccaaatagtatcttgtcttcgacatTATAGTTTTTTCTCCTTGACGTTAAAG	TTCTCAATTTATGCTCATGGGCCG	YES
180	Estradiol Diploid	ed4939	URA3::Z3pr-YPR086W HAP1+::NatMX::pACT1-Z3EV-ENO2term/HAP1+ ura3^0/ura3^0 can1^Ste2pr-Sphis5/CAN1 his3^1/his3^1 lyp^0/LYP1	a/a	E02	G12	YPR086W	SUA7	CTCTTGTTCAAG	ACGATCCAGTGATAGAGAAGGGGAGAAGTAGATACGCAGAgcaccaggaaccatataCTCTTGTTCAAGgatccgctcgcaccg	ttcttcctgctcttttatctatgctctccctagtcatcatTATAGTTTTTTCTCCTTGACGTTAAAG	GCACATTGGTAGTTTCCACCCACC	YES
181	Estradiol Diploid	ed4940	URA3::Z3pr-YBL035C HAP1+::NatMX::pACT1-Z3EV-ENO2term/HAP1+ ura3^0/ura3^0 can1^Ste2pr-Sphis5/CAN1 his3^1/his3^1 lyp^0/LYP1	a/a	E02	H01	YBL035C	POL12	TGTGCTGCTTTG	GGTAAATTTAGGCAGGAGCAAGTGACTGAAAAAAAAAAAAgcaccaggaaccatataTGTGCTGCTTTGgatccgctcgcaccg	caggcccaaaatgagtgatgacatcgatagatccgctcatTATAGTTTTTTCTCCTTGACGTTAAAG	TGACACCGCTGGTGTGAAAGAAAC	YES
182	Estradiol Diploid	ed4941	URA3::Z3pr-YCL059C HAP1+::NatMX::pACT1-Z3EV-ENO2term/HAP1+ ura3^0/ura3^0 can1^Ste2pr-Sphis5/CAN1 his3^1/his3^1 lyp^0/LYP1	a/a	E02	H02	YCL059C	KRR1	AGCTTCTTCCCT	GCAAACAAAAGGGTCACACAAATATCCAAATTGGCAAACGgcaccaggaaccatataAGCTTCTTCCCTgatccgctcgcaccg	ccgtatcccaaggtttatctctgttatgtgtagacaccatTATAGTTTTTTCTCCTTGACGTTAAAG	TCATTTCGATCTGCTTCAGCATGC	YES
183	Estradiol Diploid	ed4942	URA3::Z3pr-YGR090W HAP1+::NatMX::pACT1-Z3EV-ENO2term/HAP1+ ura3^0/ura3^0 can1^Ste2pr-Sphis5/CAN1 his3^1/his3^1 lyp^0/LYP1	a/a	E02	H03	YGR090W	UTP22	TGTAATCCGTTC	GTTTTCATAGAAATTTTACAAAGGATCTCCTTCATATACCgcaccaggaaccatataTGTAATCCGTTCgatccgctcgcaccg	cagaagtctcagatgcttttcttttaacacttgtagccatTATAGTTTTTTCTCCTTGACGTTAAAG	GTTAGTTCAATTCTGACAGGTGGC	YES
184	Estradiol Diploid	ed4943	URA3::Z3pr-YMR059W HAP1+::NatMX::pACT1-Z3EV-ENO2term/HAP1+ ura3^0/ura3^0 can1^Ste2pr-Sphis5/CAN1 his3^1/his3^1 lyp^0/LYP1	a/a	E02	H04	YMR059W	SEN15	AGGTTCTGTCAT	TCGAAGAGAAATTACGTCGAGGAGGTTGAGGAAAATAAGAgcaccaggaaccatataAGGTTCTGTCATgatccgctcgcaccg	aattattttttactagagatatgatatctgtcgttgccatTATAGTTTTTTCTCCTTGACGTTAAAG	TGATGGATATGGAAGATGCGACCG	YES
185	Estradiol Diploid	ed4944	URA3::Z3pr-YJL008C HAP1+::NatMX::pACT1-Z3EV-ENO2term/HAP1+ ura3^0/ura3^0 can1^Ste2pr-Sphis5/CAN1 his3^1/his3^1 lyp^0/LYP1	a/a	E02	H05	YJL008C	CCT8	TTGACTCTGTTG	ACAACTTGAACCTCAAGGGCAATAAAATCATCAATTAACCgcaccaggaaccatataTTGACTCTGTTGgatccgctcgcaccg	acaatcccgcgttgggattttgtggcaatctaagtgacatTATAGTTTTTTCTCCTTGACGTTAAAG	CGCCGATTGGTTCATTCCTAATTG	Empty
187	Estradiol Diploid	ed4946	URA3::Z3pr-YOL094C HAP1+::NatMX::pACT1-Z3EV-ENO2term/HAP1+ ura3^0/ura3^0 can1^Ste2pr-Sphis5/CAN1 his3^1/his3^1 lyp^0/LYP1	a/a	E02	H07	YOL094C	RFC4	TGCCGTCTATTG	CATTGCAGAGCTTCCCAGAAGATATAAAAAGTCCCTTATAgcaccaggaaccatataTGCCGTCTATTGgatccgctcgcaccg	tctcaacccatggaagttgcaaagataaagttttggacatTATAGTTTTTTCTCCTTGACGTTAAAG	GATTCACATTGATACGAGGCTCTC	YES
188	Estradiol Diploid	ed4947	URA3::Z3pr-YBR060C HAP1+::NatMX::pACT1-Z3EV-ENO2term/HAP1+ ura3^0/ura3^0 can1^Ste2pr-Sphis5/CAN1 his3^1/his3^1 lyp^0/LYP1	a/a	E02	H08	YBR060C	ORC2	AGTTACTCTCCT	CTTTAAAACAAGTTTTTGTAGTACTGCGAATTGCCATAACgcaccaggaaccatataAGTTACTCTCCTgatccgctcgcaccg	ggatatcattatgctctacaaagtcttccccatttagcatTATAGTTTTTTCTCCTTGACGTTAAAG	TGAGATGACTATAAACCGGCCAGG	YES
189	Estradiol Diploid	ed4948	URA3::Z3pr-YDR201W HAP1+::NatMX::pACT1-Z3EV-ENO2term/HAP1+ ura3^0/ura3^0 can1^Ste2pr-Sphis5/CAN1 his3^1/his3^1 lyp^0/LYP1	a/a	E02	H09	YDR201W	SPC19	TGAGTTGTGTTC	CATATATCTGTGTACGAATTGAAGGATAGGCAAAATAACCgcaccaggaaccatataTGAGTTGTGTTCgatccgctcgcaccg	cctccaacgcaaggacgctctgttccaaagcatctgtcatTATAGTTTTTTCTCCTTGACGTTAAAG	CGGTGTTGGGTCTATTGAATTGTC	YES
190	Estradiol Diploid	ed4949	URA3::Z3pr-YGR179C HAP1+::NatMX::pACT1-Z3EV-ENO2term/HAP1+ ura3^0/ura3^0 can1^Ste2pr-Sphis5/CAN1 his3^1/his3^1 lyp^0/LYP1	a/a	E02	H10	YGR179C	OKP1	GTTTGATCGCCT	GGACGAATAATTCAAGCGATACTAGTGCTACGTATACTGTgcaccaggaaccatataGTTTGATCGCCTgatccgctcgcaccg	tttcaatattttgtaaaaaattatctctatcagctgccatTATAGTTTTTTCTCCTTGACGTTAAAG	ACTACAACGCCGTCAACCCATTCG	YES
191	Estradiol Diploid	ed4950	URA3::Z3pr-YPL012W HAP1+::NatMX::pACT1-Z3EV-ENO2term/HAP1+ ura3^0/ura3^0 can1^Ste2pr-Sphis5/CAN1 his3^1/his3^1 lyp^0/LYP1	a/a	E02	H11	YPL012W	RRP12	CGACTTCTGTTA	AGCATCTCGCGAATTGAATCAGCAAATCTCAGAGTTCATCgcaccaggaaccatataCGACTTCTGTTAgatccgctcgcaccg	cctccagctctaaaagaaaagcaactttgtcttgatccatTATAGTTTTTTCTCCTTGACGTTAAAG	ATTCTCTCTTGGTCACTGGGCTGG	YES
192	Estradiol Diploid	ed4951	URA3::Z3pr-YGR075C HAP1+::NatMX::pACT1-Z3EV-ENO2term/HAP1+ ura3^0/ura3^0 can1^Ste2pr-Sphis5/CAN1 his3^1/his3^1 lyp^0/LYP1	a/a	E02	H12	YGR075C	PRP38	TGTTCCTGGAAT	AAGAACAAAAACAAAACGTGGGTAAAGAACAAGGACTACAgcaccaggaaccatataTGTTCCTGGAATgatccgctcgcaccg	gagagatgttagactccacttgaaattcattgacagccatTATAGTTTTTTCTCCTTGACGTTAAAG	GTCACACAACGATTTCATGATCCG	Empty
193	Estradiol Diploid	ed4952	URA3::Z3pr-YHR107C HAP1+::NatMX::pACT1-Z3EV-ENO2term/HAP1+ ura3^0/ura3^0 can1^Ste2pr-Sphis5/CAN1 his3^1/his3^1 lyp^0/LYP1	a/a	E03	A01	YHR107C	CDC12	ATCGTTCGTTTG	GAGTATTGATAACGAACTACATCACATATTGTATCAAATAgcaccaggaaccatataATCGTTCGTTTGgatccgctcgcaccg	gaggaggaacaggggcagcagtcgcagtggcagcactcatTATAGTTTTTTCTCCTTGACGTTAAAG	AGCACGTCTAATAGAGATAACGCG	YES
194	Estradiol Diploid	ed4953	URA3::Z3pr-YNR011C HAP1+::NatMX::pACT1-Z3EV-ENO2term/HAP1+ ura3^0/ura3^0 can1^Ste2pr-Sphis5/CAN1 his3^1/his3^1 lyp^0/LYP1	a/a	E03	A02	YNR011C	PRP2	TATTAGTTCCCG	AATTGGCATCTATATAGATAACAAGCGTGTATAGCAACACgcaccaggaaccatataTATTAGTTCCCGgatccgctcgcaccg	tcactcttcgcttaccggtttcagatgtaatacttgacatTATAGTTTTTTCTCCTTGACGTTAAAG	CCATCCATGACTGCATTAGCTTTC	YES
195	Estradiol Diploid	ed4954	URA3::Z3pr-YKL154W HAP1+::NatMX::pACT1-Z3EV-ENO2term/HAP1+ ura3^0/ura3^0 can1^Ste2pr-Sphis5/CAN1 his3^1/his3^1 lyp^0/LYP1	a/a	E03	A03	YKL154W	SRP102	GTAATGGGTTTG	ACCACTGCTGTTTATTAGCATAATAGCACACGGGATCAGAgcaccaggaaccatataGTAATGGGTTTGgatccgctcgcaccg	tcaccaataaacaggcaataataagtgtattactaagcatTATAGTTTTTTCTCCTTGACGTTAAAG	TGGTTCTACAGGGACGATGTAATG	YES
196	Estradiol Diploid	ed4955	URA3::Z3pr-YKL108W HAP1+::NatMX::pACT1-Z3EV-ENO2term/HAP1+ ura3^0/ura3^0 can1^Ste2pr-Sphis5/CAN1 his3^1/his3^1 lyp^0/LYP1	a/a	E03	A04	YKL108W	SLD2	TCTTAGGTACAG	GACAGGGAAATCTATCTAGTGAGGCGATAACTGTAGTTCGgcaccaggaaccatataTCTTAGGTACAGgatccgctcgcaccg	tcagctcaattttcaatttgtccagttcaaatgagtacatTATAGTTTTTTCTCCTTGACGTTAAAG	TCGACGACCTTGACGAAGATGTCG	YES
198	Estradiol Diploid	ed4957	URA3::Z3pr-YKL022C HAP1+::NatMX::pACT1-Z3EV-ENO2term/HAP1+ ura3^0/ura3^0 can1^Ste2pr-Sphis5/CAN1 his3^1/his3^1 lyp^0/LYP1	a/a	E03	A06	YKL022C	CDC16	TCTTCGGTATCT	GTATAATATAAAATAATTTATCTTAATCGTTAAAGATGATgcaccaggaaccatataTCTTCGGTATCTgatccgctcgcaccg	taacgatataacaatgacagcaataaagacaaaacttcatTATAGTTTTTTCTCCTTGACGTTAAAG	CTGTTGGTATCAGCGATGGTAATG	YES
199	Estradiol Diploid	ed4958	URA3::Z3pr-YGL103W HAP1+::NatMX::pACT1-Z3EV-ENO2term/HAP1+ ura3^0/ura3^0 can1^Ste2pr-Sphis5/CAN1 his3^1/his3^1 lyp^0/LYP1	a/a	E03	A07	YGL103W	RPL28	GTGCTTTATGTC	TTTGCATTAAATCCCAGAACAATCATCCAACTAATCAAGAgcaccaggaaccatataGTGCTTTATGTCgatccgctcgcaccg	gacctctgtgctttctagtcttagtgaatctggaaggcatTATAGTTTTTTCTCCTTGACGTTAAAG	GCCGCCTATGAGCGTAAGCTAATG	YES
200	Estradiol Diploid	ed4959	URA3::Z3pr-YPL231W HAP1+::NatMX::pACT1-Z3EV-ENO2term/HAP1+ ura3^0/ura3^0 can1^Ste2pr-Sphis5/CAN1 his3^1/his3^1 lyp^0/LYP1	a/a	E03	A08	YPL231W	FAS2	TCTTACCTCGAT	TTTAAAGGGCTACAGCAACACCAATTGAAATACCATCATTgcaccaggaaccatataTCTTACCTCGATgatccgctcgcaccg	gcaaaatatgagctaattcttgctcaacttccggcttcatTATAGTTTTTTCTCCTTGACGTTAAAG	TTGTCGTTGTTGTCCCAGCCGTTG	YES
201	Estradiol Diploid	ed4960	URA3::Z3pr-YCR052W HAP1+::NatMX::pACT1-Z3EV-ENO2term/HAP1+ ura3^0/ura3^0 can1^Ste2pr-Sphis5/CAN1 his3^1/his3^1 lyp^0/LYP1	a/a	E03	A09	YCR052W	RSC6	CGCGTTTCTTTC	GCTTCGTATAGTAATACAGCACGAAAAACAGCTCATAGAAgcaccaggaaccatataCGCGTTTCTTTCgatccgctcgcaccg	ttggatatgtaacagggaccggattggtctgtgttaccatTATAGTTTTTTCTCCTTGACGTTAAAG	ACATGAGGATTAAGTCCGGCGTGG	YES
202	Estradiol Diploid	ed4961	URA3::Z3pr-YCL031C HAP1+::NatMX::pACT1-Z3EV-ENO2term/HAP1+ ura3^0/ura3^0 can1^Ste2pr-Sphis5/CAN1 his3^1/his3^1 lyp^0/LYP1	a/a	E03	A10	YCL031C	RRP7	TGTGAGATCCCT	ACTAGGTAACAGATAACAACCTCAGATAGAGTGTTACGGGgcaccaggaaccatataTGTGAGATCCCTgatccgctcgcaccg	taaacccgttcttcatggcgctaatgtcttcaatacccatTATAGTTTTTTCTCCTTGACGTTAAAG	AGTGGTGCCAACACTGCAACCTTC	YES
203	Estradiol Diploid	ed4962	URA3::Z3pr-YIL091C HAP1+::NatMX::pACT1-Z3EV-ENO2term/HAP1+ ura3^0/ura3^0 can1^Ste2pr-Sphis5/CAN1 his3^1/his3^1 lyp^0/LYP1	a/a	E03	A11	YIL091C	UTP25	AGGGTGTATGTC	CAGTGAGACGGTGGTATAATTGCGAAGTGACCAAATTGTAgcaccaggaaccatataAGGGTGTATGTCgatccgctcgcaccg	ggaaattatcattcttttccctcacagaactgtcactcatTATAGTTTTTTCTCCTTGACGTTAAAG	AGGAAAGCCCGCATTCCAAACCAC	YES
204	Estradiol Diploid	ed4963	URA3::Z3pr-YPR181C HAP1+::NatMX::pACT1-Z3EV-ENO2term/HAP1+ ura3^0/ura3^0 can1^Ste2pr-Sphis5/CAN1 his3^1/his3^1 lyp^0/LYP1	a/a	E03	A12	YPR181C	SEC23	TGGTCTCTCTGT	TATCTGTCTGTCGCCTGCCTCCCCTTCCTCTTTTCTAGCCgcaccaggaaccatataTGGTCTCTCTGTgatccgctcgcaccg	aacggaccccgttgatgtcttcattagtctcgaagtccatTATAGTTTTTTCTCCTTGACGTTAAAG	GTCTTGTTGTGTTGTGACGTAGTG	YES
205	Estradiol Diploid	ed4964	URA3::Z3pr-YEL019C HAP1+::NatMX::pACT1-Z3EV-ENO2term/HAP1+ ura3^0/ura3^0 can1^Ste2pr-Sphis5/CAN1 his3^1/his3^1 lyp^0/LYP1	a/a	E03	B01	YEL019C	MMS21	CTTGTGTCTGTC	AACCAAGGCAAGACTATATAAAAAAAGAATAACTTTAAAAgcaccaggaaccatataCTTGTGTCTGTCgatccgctcgcaccg	gaggaactgacttgggtataggattatcgttcaaggccatTATAGTTTTTTCTCCTTGACGTTAAAG	TCATCCTTATTTGTTCGACCTGCG	YES
206	Estradiol Diploid	ed4965	URA3::Z3pr-YDL004W HAP1+::NatMX::pACT1-Z3EV-ENO2term/HAP1+ ura3^0/ura3^0 can1^Ste2pr-Sphis5/CAN1 his3^1/his3^1 lyp^0/LYP1	a/a	E03	B02	YDL004W	ATP16	TACTGGATGTGT	CAATTTGTGAAGGTATAACTGTAGCCGTGAGGATAGGAAAgcaccaggaaccatataTACTGGATGTGTgatccgctcgcaccg	atgatcttgatgcactctttccaataattgaacgtaacatTATAGTTTTTTCTCCTTGACGTTAAAG	TTAAGACGTTGCTTCCCTGGGAAG	YES
207	Estradiol Diploid	ed4966	URA3::Z3pr-YLR316C HAP1+::NatMX::pACT1-Z3EV-ENO2term/HAP1+ ura3^0/ura3^0 can1^Ste2pr-Sphis5/CAN1 his3^1/his3^1 lyp^0/LYP1	a/a	E03	B03	YLR316C	TAD3	GTTCGTTGTGTA	CAAACCTCAGAAGGATAATATTCATGAGGGCGTGTTAGTTgcaccaggaaccatataGTTCGTTGTGTAgatccgctcgcaccg	gataatcgatttttagcggattattaactttcttaaccatTATAGTTTTTTCTCCTTGACGTTAAAG	AGCAGCGCCTTTCAGTAACGTAAC	YES
208	Estradiol Diploid	ed4967	URA3::Z3pr-YPL252C HAP1+::NatMX::pACT1-Z3EV-ENO2term/HAP1+ ura3^0/ura3^0 can1^Ste2pr-Sphis5/CAN1 his3^1/his3^1 lyp^0/LYP1	a/a	E03	B04	YPL252C	YAH1	TCGTTCAGATCT	GAAATAGGCGCTTCTCGTATCTATACTCAACCCGCCCCCAgcaccaggaaccatataTCGTTCAGATCTgatccgctcgcaccg	ttctagctgtgtgtccagcccgagtaacaattttcagcatTATAGTTTTTTCTCCTTGACGTTAAAG	AAGGAATCTAACTCTGCCTCTGGG	YES
209	Estradiol Diploid	ed4968	URA3::Z3pr-YGL075C HAP1+::NatMX::pACT1-Z3EV-ENO2term/HAP1+ ura3^0/ura3^0 can1^Ste2pr-Sphis5/CAN1 his3^1/his3^1 lyp^0/LYP1	a/a	E03	B05	YGL075C	MPS2	CTTCCTTCTCTA	AGAAAGCTTTACAAACAATTCTGTCTTTGACAACGTAAGTgcaccaggaaccatataCTTCCTTCTCTAgatccgctcgcaccg	atgcgtactcaaaaatagcatcaaacgcaccgttactcatTATAGTTTTTTCTCCTTGACGTTAAAG	ATTTGGTATTTGCTGCCAAGTGGC	YES
210	Estradiol Diploid	ed4969	URA3::Z3pr-YIL115C HAP1+::NatMX::pACT1-Z3EV-ENO2term/HAP1+ ura3^0/ura3^0 can1^Ste2pr-Sphis5/CAN1 his3^1/his3^1 lyp^0/LYP1	a/a	E03	B06	YIL115C	NUP159	TCGTGACTGTCT	CACATAAATATATATATATTGATTACAGAACCATTATAACgcaccaggaaccatataTCGTGACTGTCTgatccgctcgcaccg	cggaagtctcagtgggtacttcatccttcaaagaagacatTATAGTTTTTTCTCCTTGACGTTAAAG	CCTGACTACATTGTCGTACAAGCG	YES
211	Estradiol Diploid	ed4970	URA3::Z3pr-YDR301W HAP1+::NatMX::pACT1-Z3EV-ENO2term/HAP1+ ura3^0/ura3^0 can1^Ste2pr-Sphis5/CAN1 his3^1/his3^1 lyp^0/LYP1	a/a	E03	B07	YDR301W	CFT1	CTTATTGCTCTC	TACTAACCTAGATTCGCTTTTTACTCTAGCTACTGGCCCTgcaccaggaaccatataCTTATTGCTCTCgatccgctcgcaccg	acacaacagtagcgtcaagcacatcatcatatacattcatTATAGTTTTTTCTCCTTGACGTTAAAG	TTCATCTACTAGCGATGAAGAGCC	YES
212	Estradiol Diploid	ed4971	URA3::Z3pr-YKL095W HAP1+::NatMX::pACT1-Z3EV-ENO2term/HAP1+ ura3^0/ura3^0 can1^Ste2pr-Sphis5/CAN1 his3^1/his3^1 lyp^0/LYP1	a/a	E03	B08	YKL095W	YJU2	TCGTGCGTCTAT	ACCAAATTAACCGTTTCCAGGCTGATAGGAGAATACAAGAgcaccaggaaccatataTCGTGCGTCTATgatccgctcgcaccg	ccggtggatagtacttgttaatagcttttctttcagacatTATAGTTTTTTCTCCTTGACGTTAAAG	TCCAAGCTCCAAACACAGTTTACG	YES
213	Estradiol Diploid	ed4972	URA3::Z3pr-YBR055C HAP1+::NatMX::pACT1-Z3EV-ENO2term/HAP1+ ura3^0/ura3^0 can1^Ste2pr-Sphis5/CAN1 his3^1/his3^1 lyp^0/LYP1	a/a	E03	B09	YBR055C	PRP6	CTGAGTTGTGTC	TTGACATAAAGAGTTTAACAGCAAGAAAACGTCACATTTTgcaccaggaaccatataCTGAGTTGTGTCgatccgctcgcaccg	ctgcaggtggttcttgatccaaaaaagatggcctctccatTATAGTTTTTTCTCCTTGACGTTAAAG	TGAGCCAATCATTCTGTGCAGTTC	YES
214	Estradiol Diploid	ed4973	URA3::Z3pr-YOR341W HAP1+::NatMX::pACT1-Z3EV-ENO2term/HAP1+ ura3^0/ura3^0 can1^Ste2pr-Sphis5/CAN1 his3^1/his3^1 lyp^0/LYP1	a/a	E03	B10	YOR341W	RPA190	TCTTTGCTGTGT	TTTTGCCGTACTTCGATTATAATCAAAGCCAGAAAGAAAAgcaccaggaaccatataTCTTTGCTGTGTgatccgctcgcaccg	cggatgtgatttcagaaccaaccggtttagaaatatccatTATAGTTTTTTCTCCTTGACGTTAAAG	AGCTGGAATAAGCAAGATTCCACC	YES
215	Estradiol Diploid	ed4974	URA3::Z3pr-YOR210W HAP1+::NatMX::pACT1-Z3EV-ENO2term/HAP1+ ura3^0/ura3^0 can1^Ste2pr-Sphis5/CAN1 his3^1/his3^1 lyp^0/LYP1	a/a	E03	B11	YOR210W	RPB10	ATAGGTTCTCTC	TGTAGAACGTAAACCTCAATAAGCAAAATAATAATACAAAgcaccaggaaccatataATAGGTTCTCTCgatccgctcgcaccg	caactttaccgcatgagaaacatctgactgggacaatcatTATAGTTTTTTCTCCTTGACGTTAAAG	ACCGTTTGTTTCCTTACAGTGACG	YES
216	Estradiol Diploid	ed4975	URA3::Z3pr-YNL178W HAP1+::NatMX::pACT1-Z3EV-ENO2term/HAP1+ ura3^0/ura3^0 can1^Ste2pr-Sphis5/CAN1 his3^1/his3^1 lyp^0/LYP1	a/a	E03	B12	YNL178W	RPS3	TCTGTCATCTAG	TTTTGATAACTGAAAATAAAACAGCAAACAAACTACAAAAgcaccaggaaccatataTCTGTCATCTAGgatccgctcgcaccg	cagcgactagctttcttttcttagagattaaagcgaccatTATAGTTTTTTCTCCTTGACGTTAAAG	TGGCTCAAACTATTGAGGGTCAAC	YES
217	Estradiol Diploid	ed4976	URA3::Z3pr-YOR361C HAP1+::NatMX::pACT1-Z3EV-ENO2term/HAP1+ ura3^0/ura3^0 can1^Ste2pr-Sphis5/CAN1 his3^1/his3^1 lyp^0/LYP1	a/a	E03	C01	YOR361C	PRT1	ATCTCGTCTATG	CTATTACCCTCCTTTCCATATTTTGGATAGCGGGAAACTAgcaccaggaaccatataATCTCGTCTATGgatccgctcgcaccg	cgtaaatatttttcaatgtgcgtggaagaaaatttttcatTATAGTTTTTTCTCCTTGACGTTAAAG	AAGAGAGGCCGTTAAACAAGCTGC	YES
218	Estradiol Diploid	ed4977	URA3::Z3pr-YNR053C HAP1+::NatMX::pACT1-Z3EV-ENO2term/HAP1+ ura3^0/ura3^0 can1^Ste2pr-Sphis5/CAN1 his3^1/his3^1 lyp^0/LYP1	a/a	E03	C02	YNR053C	NOG2	TCTAGGCTATAC	TTGCAGCAAAACCACTAAATATCAGGGGAGGAATAATACAgcaccaggaaccatataTCTAGGCTATACgatccgctcgcaccg	cacgaatacgtctagatttctctttcttaccagtacccatTATAGTTTTTTCTCCTTGACGTTAAAG	TTGCCCGCGAGAACGATATCAGAC	YES
219	Estradiol Diploid	ed4978	URA3::Z3pr-YDL126C HAP1+::NatMX::pACT1-Z3EV-ENO2term/HAP1+ ura3^0/ura3^0 can1^Ste2pr-Sphis5/CAN1 his3^1/his3^1 lyp^0/LYP1	a/a	E03	C03	YDL126C	CDC48	CTGTGGGATCTT	ACTCGATAACTGGCTCAACTACAAGACAGATATACAAATCgcaccaggaaccatataCTGTGGGATCTTgatccgctcgcaccg	cacccgaggcgtccaaaagtggtttatgttcttcacccatTATAGTTTTTTCTCCTTGACGTTAAAG	GGCCAAGGCAATGAAGTTGGACAC	YES
220	Estradiol Diploid	ed4979	URA3::Z3pr-YOR048C HAP1+::NatMX::pACT1-Z3EV-ENO2term/HAP1+ ura3^0/ura3^0 can1^Ste2pr-Sphis5/CAN1 his3^1/his3^1 lyp^0/LYP1	a/a	E03	C04	YOR048C	RAT1	TCTAGGTTCTCA	GGTTCTTCAAGGAAGTGCTACAGCCAAGTTTCGTAATATAgcaccaggaaccatataTCTAGGTTCTCAgatccgctcgcaccg	attttcgagatagccatctgaaaaatgacggaacacccatTATAGTTTTTTCTCCTTGACGTTAAAG	GAGCAGGAGCGTTAGTTTACCTCC	YES
221	Estradiol Diploid	ed4980	URA3::Z3pr-YMR239C HAP1+::NatMX::pACT1-Z3EV-ENO2term/HAP1+ ura3^0/ura3^0 can1^Ste2pr-Sphis5/CAN1 his3^1/his3^1 lyp^0/LYP1	a/a	E03	C05	YMR239C	RNT1	ATGTGTGGTGTT	AAGAGAGCAAAACTGTCCTATTTACAAGCTTTTCAAAACAgcaccaggaaccatataATGTGTGGTGTTgatccgctcgcaccg	cattctgggttttctttttacctgctacttttgagcccatTATAGTTTTTTCTCCTTGACGTTAAAG	GCCGGCTTGAATTGGGATATAACG	YES
222	Estradiol Diploid	ed4981	URA3::Z3pr-YCR035C HAP1+::NatMX::pACT1-Z3EV-ENO2term/HAP1+ ura3^0/ura3^0 can1^Ste2pr-Sphis5/CAN1 his3^1/his3^1 lyp^0/LYP1	a/a	E03	C06	YCR035C	RRP43	TATGTCGTATGC	ATAAGTTTGACAGTAGTTTCACAGGCATCTAATATTGGAAgcaccaggaaccatataTATGTCGTATGCgatccgctcgcaccg	ggtgtatctcaatagtttctaacgtggtactttcagccatTATAGTTTTTTCTCCTTGACGTTAAAG	ACTCCGCAATCGGATAAAGTGTCC	YES
223	Estradiol Diploid	ed4982	URA3::Z3pr-YGR060W HAP1+::NatMX::pACT1-Z3EV-ENO2term/HAP1+ ura3^0/ura3^0 can1^Ste2pr-Sphis5/CAN1 his3^1/his3^1 lyp^0/LYP1	a/a	E03	C07	YGR060W	ERG25	CTCGATCATAGT	CTAAGGAAAAGTAGTACAGCCATAAAAAAAAGAGGAAAAGgcaccaggaaccatataCTCGATCATAGTgatccgctcgcaccg	ctagacctgaaagggtagcgttgttgaaaacggcagacatTATAGTTTTTTCTCCTTGACGTTAAAG	ATGTCGTTTAGCCAGCTCCGCAAC	YES
224	Estradiol Diploid	ed4983	URA3::Z3pr-YCR093W HAP1+::NatMX::pACT1-Z3EV-ENO2term/HAP1+ ura3^0/ura3^0 can1^Ste2pr-Sphis5/CAN1 his3^1/his3^1 lyp^0/LYP1	a/a	E03	C08	YCR093W	CDC39	GCTTTCTTGTGC	ATAAGCAATTGAGAAACGTCACTCAGGGACAATTGATTACgcaccaggaaccatataGCTTTCTTGTGCgatccgctcgcaccg	tagatgctgtgttcaaatcacggtatgtggccgatagcatTATAGTTTTTTCTCCTTGACGTTAAAG	TTCCTCATCATCTTCAGCCTCAAC	YES
225	Estradiol Diploid	ed4984	URA3::Z3pr-YEL034W HAP1+::NatMX::pACT1-Z3EV-ENO2term/HAP1+ ura3^0/ura3^0 can1^Ste2pr-Sphis5/CAN1 his3^1/his3^1 lyp^0/LYP1	a/a	E03	C09	YEL034W	HYP2	TTCGCTGAGCTT	TAGACTCCCAAACACACACAAATACCAACTCATATATACAgcaccaggaaccatataTTCGCTGAGCTTgatccgctcgcaccg	cagcgtcagcagtttcaaaggtatgttcttcgtcagacatTATAGTTTTTTCTCCTTGACGTTAAAG	TGACCATTGGCTTCGTTCTGGTGG	YES
226	Estradiol Diploid	ed4985	URA3::Z3pr-YGR047C HAP1+::NatMX::pACT1-Z3EV-ENO2term/HAP1+ ura3^0/ura3^0 can1^Ste2pr-Sphis5/CAN1 his3^1/his3^1 lyp^0/LYP1	a/a	E03	C10	YGR047C	TFC4	ACTGTCGTTTAC	AATCTGAAGCTAGAGAAAGAAACCCTCAAGTGTATCTGTGgcaccaggaaccatataACTGTCGTTTACgatccgctcgcaccg	attgattttgctgttcctttttcaattttcctgctgccatTATAGTTTTTTCTCCTTGACGTTAAAG	TTGCTTAGAGCACTTGGTGGCAGG	YES
227	Estradiol Diploid	ed4986	URA3::Z3pr-YGR158C HAP1+::NatMX::pACT1-Z3EV-ENO2term/HAP1+ ura3^0/ura3^0 can1^Ste2pr-Sphis5/CAN1 his3^1/his3^1 lyp^0/LYP1	a/a	E03	C11	YGR158C	MTR3	TTCCCTGGAGTT	AAAGTAGGAACATACTCACATTAAGGTGTTATCAGAATAAgcaccaggaaccatataTTCCCTGGAGTTgatccgctcgcaccg	cagcagggcctaataacctccttctgtcttgaacattcatTATAGTTTTTTCTCCTTGACGTTAAAG	ACCAAACAACGATGGTGGTCGTGG	YES
228	Estradiol Diploid	ed4987	URA3::Z3pr-YPL211W HAP1+::NatMX::pACT1-Z3EV-ENO2term/HAP1+ ura3^0/ura3^0 can1^Ste2pr-Sphis5/CAN1 his3^1/his3^1 lyp^0/LYP1	a/a	E03	C12	YPL211W	NIP7	CGTTTCCTTTCC	GTAGTAGAACCATTGAGGGAAACTATAGTTAGGTGCAATAgcaccaggaaccatataCGTTTCCTTTCCgatccgctcgcaccg	cgaaaacaaccttggtctcttcttctgttagctgtctcatTATAGTTTTTTCTCCTTGACGTTAAAG	TTTCTCTTTGGGAGACGAGGCTCC	YES
229	Estradiol Diploid	ed4988	URA3::Z3pr-YBR155W HAP1+::NatMX::pACT1-Z3EV-ENO2term/HAP1+ ura3^0/ura3^0 can1^Ste2pr-Sphis5/CAN1 his3^1/his3^1 lyp^0/LYP1	a/a	E03	D01	YBR155W	CNS1	TCAACTTGCGTT	AGCAAGTAAAAGAAAAGAATAAATTGGTTTTGCATCTAGAgcaccaggaaccatataTCAACTTGCGTTgatccgctcgcaccg	gtggtttggtatatcctccatttgcgttaacggagctcatTATAGTTTTTTCTCCTTGACGTTAAAG	AGGAGTCGAATAGAGGACAACAAC	YES
230	Estradiol Diploid	ed4989	URA3::Z3pr-YGL113W HAP1+::NatMX::pACT1-Z3EV-ENO2term/HAP1+ ura3^0/ura3^0 can1^Ste2pr-Sphis5/CAN1 his3^1/his3^1 lyp^0/LYP1	a/a	E03	D02	YGL113W	SLD3	ATTGTCAGTGCC	GGTTAAGATCGTATAGGTAGGAACGATCTGACCTCTCATAgcaccaggaaccatataATTGTCAGTGCCgatccgctcgcaccg	ttgcttcttttaccgatgctatgacttcccatgtttccatTATAGTTTTTTCTCCTTGACGTTAAAG	TATAGAGATTACGGATACGGGTGG	YES
231	Estradiol Diploid	ed4990	URA3::Z3pr-YLR305C HAP1+::NatMX::pACT1-Z3EV-ENO2term/HAP1+ ura3^0/ura3^0 can1^Ste2pr-Sphis5/CAN1 his3^1/his3^1 lyp^0/LYP1	a/a	E03	D03	YLR305C	STT4	TCGGATTTCGTT	GATAACTACAGCAATCGAAAACGCCACTCGTTTAAGGCAGgcaccaggaaccatataTCGGATTTCGTTgatccgctcgcaccg	ttaaagatgaagaggctttcaatcctctggtaaatctcatTATAGTTTTTTCTCCTTGACGTTAAAG	AAAGTCACTGTTGGTGGGAGGTCC	YES
232	Estradiol Diploid	ed4991	URA3::Z3pr-YBR136W HAP1+::NatMX::pACT1-Z3EV-ENO2term/HAP1+ ura3^0/ura3^0 can1^Ste2pr-Sphis5/CAN1 his3^1/his3^1 lyp^0/LYP1	a/a	E03	D04	YBR136W	MEC1	GTTGTCCCTTGA	ACAAGAACGACATACACCGCGTAAAGGCCCACAAGACTGCgcaccaggaaccatataGTTGTCCCTTGAgatccgctcgcaccg	ccaatatcaattcgtcaagatatttgacgtgtgattccatTATAGTTTTTTCTCCTTGACGTTAAAG	ATGAATGCCATGCGCCAGAACCAC	YES
233	Estradiol Diploid	ed4992	URA3::Z3pr-YDR325W HAP1+::NatMX::pACT1-Z3EV-ENO2term/HAP1+ ura3^0/ura3^0 can1^Ste2pr-Sphis5/CAN1 his3^1/his3^1 lyp^0/LYP1	a/a	E03	D05	YDR325W	YCG1	GAAGCTTTCAGT	GCCTTGGATAAGACAAAGAAGTTAACAGGCCGCGCCCATCgcaccaggaaccatataGAAGCTTTCAGTgatccgctcgcaccg	agattttcgtattaatgtcaataccatcaggatcttgcatTATAGTTTTTTCTCCTTGACGTTAAAG	TAGCTAATCTCAAATCGGACGGAG	YES
234	Estradiol Diploid	ed4993	URA3::Z3pr-YPL124W HAP1+::NatMX::pACT1-Z3EV-ENO2term/HAP1+ ura3^0/ura3^0 can1^Ste2pr-Sphis5/CAN1 his3^1/his3^1 lyp^0/LYP1	a/a	E03	D06	YPL124W	SPC29	TTTCTAACGTGC	TAAAAGTTTAACCAAAGATCCAAAGTGGCTTGTAGGAATAgcaccaggaaccatataTTTCTAACGTGCgatccgctcgcaccg	actttttactggcactgtttccaaagttactataatccatTATAGTTTTTTCTCCTTGACGTTAAAG	CATCCATCGCATCTTTATGGATCG	YES
235	Estradiol Diploid	ed4994	URA3::Z3pr-YDR288W HAP1+::NatMX::pACT1-Z3EV-ENO2term/HAP1+ ura3^0/ura3^0 can1^Ste2pr-Sphis5/CAN1 his3^1/his3^1 lyp^0/LYP1	a/a	E03	D07	YDR288W	NSE3	CCCTATTTGATG	CAAGGGAAGGTTGTTCGATAAACATAAGCTTCTCATTAGCgcaccaggaaccatataCCCTATTTGATGgatccgctcgcaccg	ctgttaaatccacatcgctgtcattatctatagaactcatTATAGTTTTTTCTCCTTGACGTTAAAG	TGCTTATTGGGAAGGTGGCTGCTG	YES
236	Estradiol Diploid	ed4995	URA3::Z3pr-YDR235W HAP1+::NatMX::pACT1-Z3EV-ENO2term/HAP1+ ura3^0/ura3^0 can1^Ste2pr-Sphis5/CAN1 his3^1/his3^1 lyp^0/LYP1	a/a	E03	D08	YDR235W	PRP42	TTTGTGCGTTCT	AAAATACCCAGCTGACCATTAACTGAAGTAGCAAACATCTgcaccaggaaccatataTTTGTGCGTTCTgatccgctcgcaccg	aaaaattctcatcgtgaatcaaagcagtatatttatccatTATAGTTTTTTCTCCTTGACGTTAAAG	TCTTCTGACCTTGGAAATCCCAGC	YES
237	Estradiol Diploid	ed4996	URA3::Z3pr-YPR190C HAP1+::NatMX::pACT1-Z3EV-ENO2term/HAP1+ ura3^0/ura3^0 can1^Ste2pr-Sphis5/CAN1 his3^1/his3^1 lyp^0/LYP1	a/a	E03	D09	YPR190C	RPC82	CCATGTTTCGTC	ACACAGGAATAGGGAAAAATTTTTGTTGAGCAAGATCCAAgcaccaggaaccatataCCATGTTTCGTCgatccgctcgcaccg	ggttctctgcactaagcgcttctcccagtaactcgtccatTATAGTTTTTTCTCCTTGACGTTAAAG	ACGTAGTAGGGAAGGTCGTCCTTC	YES
238	Estradiol Diploid	ed4997	URA3::Z3pr-YIL109C HAP1+::NatMX::pACT1-Z3EV-ENO2term/HAP1+ ura3^0/ura3^0 can1^Ste2pr-Sphis5/CAN1 his3^1/his3^1 lyp^0/LYP1	a/a	E03	D10	YIL109C	SEC24	TTTCGCACTTGT	GAAACAGACATAAATATATAAGTCTGAGACCATCTGCAAAgcaccaggaaccatataTTTCGCACTTGTgatccgctcgcaccg	gctgagcttgtgggtaaacacgtttcttgtgatgagacatTATAGTTTTTTCTCCTTGACGTTAAAG	GAAAGCCTGACTGTTCCTAAGGTG	YES
239	Estradiol Diploid	ed4998	URA3::Z3pr-YDR013W HAP1+::NatMX::pACT1-Z3EV-ENO2term/HAP1+ ura3^0/ura3^0 can1^Ste2pr-Sphis5/CAN1 his3^1/his3^1 lyp^0/LYP1	a/a	E03	D11	YDR013W	PSF1	ACCTGTTTCCGA	AGGGAAAATCGTTTATAAACGGCCATGCTCACAGAGAATCgcaccaggaaccatataACCTGTTTCCGAgatccgctcgcaccg	tagcttctaatactaatttattacctaaatctccatacatTATAGTTTTTTCTCCTTGACGTTAAAG	TCACCAAGTTGGACCAAGTCTGGG	YES
240	Estradiol Diploid	ed4999	URA3::Z3pr-YGR218W HAP1+::NatMX::pACT1-Z3EV-ENO2term/HAP1+ ura3^0/ura3^0 can1^Ste2pr-Sphis5/CAN1 his3^1/his3^1 lyp^0/LYP1	a/a	E03	D12	YGR218W	CRM1	TTTATGCCTGGT	AAACCGCTCACTGACTTCAAAAATAGGATAAAAACATAATgcaccaggaaccatataTTTATGCCTGGTgatccgctcgcaccg	cgatatctaagtcgttagaaaaatccaaaattccttccatTATAGTTTTTTCTCCTTGACGTTAAAG	TCCTATATCCTCGAGGAGAACTTC	YES
241	Estradiol Diploid	ed5000	URA3::Z3pr-YPL242C HAP1+::NatMX::pACT1-Z3EV-ENO2term/HAP1+ ura3^0/ura3^0 can1^Ste2pr-Sphis5/CAN1 his3^1/his3^1 lyp^0/LYP1	a/a	E03	E01	YPL242C	IQG1	CGGTGTTTGTTC	GCACCAGTTCAATTATATGTAACAAGGTGGTGCAAAAACAgcaccaggaaccatataCGGTGTTTGTTCgatccgctcgcaccg	tattgcctggtttcgaaggagagcctgaatatgctgtcatTATAGTTTTTTCTCCTTGACGTTAAAG	TTCCGACAAGGATTTCCAAATCCG	YES
242	Estradiol Diploid	ed5001	URA3::Z3pr-YMR203W HAP1+::NatMX::pACT1-Z3EV-ENO2term/HAP1+ ura3^0/ura3^0 can1^Ste2pr-Sphis5/CAN1 his3^1/his3^1 lyp^0/LYP1	a/a	E03	E02	YMR203W	TOM40	TGTCTCACTGAT	GTGCAAAACAATAAAAGACTACCAATAACCGACGTGAATCgcaccaggaaccatataTGTCTCACTGATgatccgctcgcaccg	gaatttgagaggcctctgctaatggagttggtgcagacatTATAGTTTTTTCTCCTTGACGTTAAAG	TGAAGCCGAAGTTTACACTCCTGG	Empty
243	Estradiol Diploid	ed5002	URA3::Z3pr-YBR253W HAP1+::NatMX::pACT1-Z3EV-ENO2term/HAP1+ ura3^0/ura3^0 can1^Ste2pr-Sphis5/CAN1 his3^1/his3^1 lyp^0/LYP1	a/a	E03	E03	YBR253W	SRB6	CGAGATTTCTTC	GTGATGATAGGCATCCTGTACTCCTTTTTTTTACAAGAAAgcaccaggaaccatataCGAGATTTCTTCgatccgctcgcaccg	tggtttgttcgagtttctcatatagtgcctggttgctcatTATAGTTTTTTCTCCTTGACGTTAAAG	GGTCAAGGTATGGTTTCCACCGAC	YES
244	Estradiol Diploid	ed5003	URA3::Z3pr-YJR016C HAP1+::NatMX::pACT1-Z3EV-ENO2term/HAP1+ ura3^0/ura3^0 can1^Ste2pr-Sphis5/CAN1 his3^1/his3^1 lyp^0/LYP1	a/a	E03	E04	YJR016C	ILV3	TGTGTCGATCAT	TTCTTGTATTTTTTTGTAAACAGCCAAGAAAAAAGTAGAGgcaccaggaaccatataTGTGTCGATCATgatccgctcgcaccg	agaattgtctagatgtagcaactttcgttaacaagcccatTATAGTTTTTTCTCCTTGACGTTAAAG	TTGGATGACGACTCTAAGACGAAC	YES
245	Estradiol Diploid	ed5004	URA3::Z3pr-YOR182C HAP1+::NatMX::pACT1-Z3EV-ENO2term/HAP1+ ura3^0/ura3^0 can1^Ste2pr-Sphis5/CAN1 his3^1/his3^1 lyp^0/LYP1	a/a	E03	E05	YOR182C	RPS30B	AGCTCTGTATTG	CACTCCTTCCTCAAGATACTAGATAAACAAATTATACAAAgcaccaggaaccatataAGCTCTGTATTGgatccgctcgcaccg	gcgtttcgtggagcattttaacacaatattaacgtaccatTATAGTTTTTTCTCCTTGACGTTAAAG	TGTGGTTCCTCTCTTTCCAAAGAC	YES
246	Estradiol Diploid	ed5005	URA3::Z3pr-YOR074C HAP1+::NatMX::pACT1-Z3EV-ENO2term/HAP1+ ura3^0/ura3^0 can1^Ste2pr-Sphis5/CAN1 his3^1/his3^1 lyp^0/LYP1	a/a	E03	E06	YOR074C	CDC21	TCTATCTCTGCT	AAAGTATCAAGGAGAGAGCTTCATAACAGAACGGTACAGGgcaccaggaaccatataTCTATCTCTGCTgatccgctcgcaccg	gatattgctcttcttctttgttttttccgtccatagtcatTATAGTTTTTTCTCCTTGACGTTAAAG	TCTGAGCTCACAAGTTGGGTAGGG	YES
247	Estradiol Diploid	ed5006	URA3::Z3pr-YBR123C HAP1+::NatMX::pACT1-Z3EV-ENO2term/HAP1+ ura3^0/ura3^0 can1^Ste2pr-Sphis5/CAN1 his3^1/his3^1 lyp^0/LYP1	a/a	E03	E07	YBR123C	TFC1	GTATCTGTAGTC	TATAGCTTTCAAGAGCGAAAATATCTTCCAAATCGTGAAAgcaccaggaaccatataGTATCTGTAGTCgatccgctcgcaccg	gaattgatgaaagtgtagcaagaggctcctccactggcatTATAGTTTTTTCTCCTTGACGTTAAAG	GACCCGTTTGGAAAGAGAAAGGGG	YES
248	Estradiol Diploid	ed5007	URA3::Z3pr-YDR182W HAP1+::NatMX::pACT1-Z3EV-ENO2term/HAP1+ ura3^0/ura3^0 can1^Ste2pr-Sphis5/CAN1 his3^1/his3^1 lyp^0/LYP1	a/a	E03	E08	YDR182W	CDC1	CCTATCGATGAT	CTAATCTGTTGGATACATTAGACAATAAGCTCTAGGAAGTgcaccaggaaccatataCCTATCGATGATgatccgctcgcaccg	gtgtagataaaacgctctttgacctgttacgatataccatTATAGTTTTTTCTCCTTGACGTTAAAG	CGTGCTATCAGGAAGCAAATCATC	YES
249	Estradiol Diploid	ed5008	URA3::Z3pr-YPR175W HAP1+::NatMX::pACT1-Z3EV-ENO2term/HAP1+ ura3^0/ura3^0 can1^Ste2pr-Sphis5/CAN1 his3^1/his3^1 lyp^0/LYP1	a/a	E03	E09	YPR175W	DPB2	TTCTCGTTCGTC	TTAAAGTTTGTAAGTGGAACTAGAAGCGTCTATGTGTGAAgcaccaggaaccatataTTCTCGTTCGTCgatccgctcgcaccg	gctgaattttaacaggcagaacattcccagagccaaacatTATAGTTTTTTCTCCTTGACGTTAAAG	ATTGTAGAGGCACACAATCCTGAG	YES
250	Estradiol Diploid	ed5009	URA3::Z3pr-YKL141W HAP1+::NatMX::pACT1-Z3EV-ENO2term/HAP1+ ura3^0/ura3^0 can1^Ste2pr-Sphis5/CAN1 his3^1/his3^1 lyp^0/LYP1	a/a	E03	E10	YKL141W	SDH3	GCTATGCATTCT	ACCAAAAATTGCCAATCACAAGCTCTAAGAATAATAAACGgcaccaggaaccatataGCTATGCATTCTgatccgctcgcaccg	ccgacttattcagtcctaacttgaccatcattgcagacatTATAGTTTTTTCTCCTTGACGTTAAAG	GTCTCTCCCTTAGAAGAGGAACCG	YES
251	Estradiol Diploid	ed5010	URA3::Z3pr-YDR052C HAP1+::NatMX::pACT1-Z3EV-ENO2term/HAP1+ ura3^0/ura3^0 can1^Ste2pr-Sphis5/CAN1 his3^1/his3^1 lyp^0/LYP1	a/a	E03	E11	YDR052C	DBF4	GTGTGTTTGCTA	AATTCTGCTTTTGGTTCATATTTAGAAAAGAAAGAAGAAAgcaccaggaaccatataGTGTGTTTGCTAgatccgctcgcaccg	ttaacggagaccttattatcattttcgttggagaaaccatTATAGTTTTTTCTCCTTGACGTTAAAG	CACCACCTTATAACCACAAACGTG	YES
252	Estradiol Diploid	ed5011	URA3::Z3pr-YLR378C HAP1+::NatMX::pACT1-Z3EV-ENO2term/HAP1+ ura3^0/ura3^0 can1^Ste2pr-Sphis5/CAN1 his3^1/his3^1 lyp^0/LYP1	a/a	E03	E12	YLR378C	SEC61	TATCGGCCTTCT	AAGTAGAAAAACTGACACTGGTTCACGCTTTACTTTGAAAgcaccaggaaccatataTATCGGCCTTCTgatccgctcgcaccg	caaatggcttaaacaagtctagaacacggttggaggacatTATAGTTTTTTCTCCTTGACGTTAAAG	ACTACCGAATCCGTCGTTCGTCAC	YES
253	Estradiol Diploid	ed5012	URA3::Z3pr-YFR029W HAP1+::NatMX::pACT1-Z3EV-ENO2term/HAP1+ ura3^0/ura3^0 can1^Ste2pr-Sphis5/CAN1 his3^1/his3^1 lyp^0/LYP1	a/a	E03	F01	YFR029W	PTR3	CTCTTTGTGGTG	ACACATACATAGGTACGAAATACACAACTGATAGGCGTTCgcaccaggaaccatataCTCTTTGTGGTGgatccgctcgcaccg	tatccgtctggcggccccacttttgtctatgagagtgcatTATAGTTTTTTCTCCTTGACGTTAAAG	GTGATTGTTGTTCTAGTCGCTTGC	YES
254	Estradiol Diploid	ed5013	URA3::Z3pr-YDR062W HAP1+::NatMX::pACT1-Z3EV-ENO2term/HAP1+ ura3^0/ura3^0 can1^Ste2pr-Sphis5/CAN1 his3^1/his3^1 lyp^0/LYP1	a/a	E03	F02	YDR062W	LCB2	TATCGATCGTGT	ACTTTATTGTGATAGTTTTCAAAGTAAAAAGTAATAGATTgcaccaggaaccatataTATCGATCGTGTgatccgctcgcaccg	cgcacaggggcacacgggtatagtttgcaggagtactcatTATAGTTTTTTCTCCTTGACGTTAAAG	ACTATCCATGCTTTAGGCAGAGGC	YES
255	Estradiol Diploid	ed5014	URA3::Z3pr-YBR135W HAP1+::NatMX::pACT1-Z3EV-ENO2term/HAP1+ ura3^0/ura3^0 can1^Ste2pr-Sphis5/CAN1 his3^1/his3^1 lyp^0/LYP1	a/a	E03	F03	YBR135W	CKS1	ATCTTTCTGCTC	CAACTAGATTGACACGCACTTACTCTCGTCTTACAGTACTgcaccaggaaccatataATCTTTCTGCTCgatccgctcgcaccg	taagctttctgccttggaaggcgtgatagtgatggtacatTATAGTTTTTTCTCCTTGACGTTAAAG	GCTATGCATATGCAAACTGAACCC	YES
257	Estradiol Diploid	ed5016	URA3::Z3pr-YKL004W HAP1+::NatMX::pACT1-Z3EV-ENO2term/HAP1+ ura3^0/ura3^0 can1^Ste2pr-Sphis5/CAN1 his3^1/his3^1 lyp^0/LYP1	a/a	E03	F05	YKL004W	AUR1	GTCTGTCTTCTG	GTTTTCATATTTTAAAAAGCTTTTAATCATTCCTTTGCGTgcaccaggaaccatataGTCTGTCTTCTGgatccgctcgcaccg	gtctctctgatagaaaccatctcgaaaaagggtttgccatTATAGTTTTTTCTCCTTGACGTTAAAG	GTGAAATAGTATCCATCTCTCCCC	YES
258	Estradiol Diploid	ed5017	URA3::Z3pr-YER127W HAP1+::NatMX::pACT1-Z3EV-ENO2term/HAP1+ ura3^0/ura3^0 can1^Ste2pr-Sphis5/CAN1 his3^1/his3^1 lyp^0/LYP1	a/a	E03	F06	YER127W	LCP5	TCTATGTACTGG	TGAAGAAATTAAAATTGTCAACTAACACACAAATCCAAGAgcaccaggaaccatataTCTATGTACTGGgatccgctcgcaccg	agccgttgatatcttttaataatgcattaagttcagacatTATAGTTTTTTCTCCTTGACGTTAAAG	GGATGAACCCTTGACCTTAGATTG	YES
259	Estradiol Diploid	ed5018	URA3::Z3pr-YDR118W HAP1+::NatMX::pACT1-Z3EV-ENO2term/HAP1+ ura3^0/ura3^0 can1^Ste2pr-Sphis5/CAN1 his3^1/his3^1 lyp^0/LYP1	a/a	E03	F07	YDR118W	APC4	ATCTCGGTTAGT	CTAGGGTTCTGTTGAACACGCGTAAACGACTCAAGACGAAgcaccaggaaccatataATCTCGGTTAGTgatccgctcgcaccg	ggttataatcaatgaaataatcattaataggagacgacatTATAGTTTTTTCTCCTTGACGTTAAAG	CCGGAAATCATTAAGTTAGCGCCG	YES
260	Estradiol Diploid	ed5019	URA3::Z3pr-YKL172W HAP1+::NatMX::pACT1-Z3EV-ENO2term/HAP1+ ura3^0/ura3^0 can1^Ste2pr-Sphis5/CAN1 his3^1/his3^1 lyp^0/LYP1	a/a	E03	F08	YKL172W	EBP2	TCTCTTTGATGG	GGTAACAAAGCACAGTTAGTTGAACAACGGTATATAGAGAgcaccaggaaccatataTCTCTTTGATGGgatccgctcgcaccg	gatgcgaaagcaactccttcaacttgaaacctttagccatTATAGTTTTTTCTCCTTGACGTTAAAG	AGTTCCGGTTATTGAATCTGCAGG	YES
261	Estradiol Diploid	ed5020	URA3::Z3pr-YDL212W HAP1+::NatMX::pACT1-Z3EV-ENO2term/HAP1+ ura3^0/ura3^0 can1^Ste2pr-Sphis5/CAN1 his3^1/his3^1 lyp^0/LYP1	a/a	E03	F09	YDL212W	SHR3	GTCTCCATTGTT	TACAGAGCATAAAATCCCGTGATACGATAAAACTCTAACGgcaccaggaaccatataGTCTCCATTGTTgatccgctcgcaccg	tggccgtaccgatagaacagaaatctgaatatgagaacatTATAGTTTTTTCTCCTTGACGTTAAAG	ATCATTTCCGGCTGCACTGTTGGG	YES
262	Estradiol Diploid	ed5021	URA3::Z3pr-YGR098C HAP1+::NatMX::pACT1-Z3EV-ENO2term/HAP1+ ura3^0/ura3^0 can1^Ste2pr-Sphis5/CAN1 his3^1/his3^1 lyp^0/LYP1	a/a	E03	F10	YGR098C	ESP1	TCTGTTTCAGGA	AATAATTTAACCTAGGCACGAAGTGCTTATAAATTAAGGAgcaccaggaaccatataTCTGTTTCAGGAgatccgctcgcaccg	gactaatctcattcagcggttcctcctgttttaccatcatTATAGTTTTTTCTCCTTGACGTTAAAG	CGGTTCGCGAGGATAGGAATCTAG	YES
263	Estradiol Diploid	ed5022	URA3::Z3pr-YGL112C HAP1+::NatMX::pACT1-Z3EV-ENO2term/HAP1+ ura3^0/ura3^0 can1^Ste2pr-Sphis5/CAN1 his3^1/his3^1 lyp^0/LYP1	a/a	E03	F11	YGL112C	TAF6	ATAGCCATTGCT	GAAGCAAAGGACGCCTCAGTGTAGTTGATAGCCTGTTAAAgcaccaggaaccatataATAGCCATTGCTgatccgctcgcaccg	gtggagaccaaattgtgtaagattgctgctgtgtagacatTATAGTTTTTTCTCCTTGACGTTAAAG	TTGGGTAGATCATCGGAAAGGCTC	YES
264	Estradiol Diploid	ed5023	URA3::Z3pr-YDR087C HAP1+::NatMX::pACT1-Z3EV-ENO2term/HAP1+ ura3^0/ura3^0 can1^Ste2pr-Sphis5/CAN1 his3^1/his3^1 lyp^0/LYP1	a/a	E03	F12	YDR087C	RRP1	TCTCTGTACGTA	ACTAAATAGACACTTAAAAAATCGAGTGAGAACATTCACAgcaccaggaaccatataTCTCTGTACGTAgatccgctcgcaccg	tgttcgacgataattgtttaacaaagttggaggtctccatTATAGTTTTTTCTCCTTGACGTTAAAG	GATAAGGCTGCTTACTTGAACGAC	YES
265	Estradiol Diploid	ed5024	URA3::Z3pr-YBR265W HAP1+::NatMX::pACT1-Z3EV-ENO2term/HAP1+ ura3^0/ura3^0 can1^Ste2pr-Sphis5/CAN1 his3^1/his3^1 lyp^0/LYP1	a/a	E03	G01	YBR265W	TSC10	ATCGCTCTTTCT	CCTCAAGAAAAGAAGTTATCGGTATAATCTTTTGTAGGTAgcaccaggaaccatataATCGCTCTTTCTgatccgctcgcaccg	cagtgatcaacacaacttggtcttctaacgtaaacttcatTATAGTTTTTTCTCCTTGACGTTAAAG	ACCATGTCTTTGCACATTGCAGAC	YES
266	Estradiol Diploid	ed5025	URA3::Z3pr-YDL150W HAP1+::NatMX::pACT1-Z3EV-ENO2term/HAP1+ ura3^0/ura3^0 can1^Ste2pr-Sphis5/CAN1 his3^1/his3^1 lyp^0/LYP1	a/a	E03	G02	YDL150W	RPC53	TCTGTCTGGGTA	TAATCTTGTTTTTTATTAAGCGGGATAGCATTCATTAAGTgcaccaggaaccatataTCTGTCTGGGTAgatccgctcgcaccg	ttaatgatggcaagcgcccatttcctttattactgctcatTATAGTTTTTTCTCCTTGACGTTAAAG	ATCCATGGCTAAGACTTCTTCCTC	YES
267	Estradiol Diploid	ed5026	URA3::Z3pr-YNL317W HAP1+::NatMX::pACT1-Z3EV-ENO2term/HAP1+ ura3^0/ura3^0 can1^Ste2pr-Sphis5/CAN1 his3^1/his3^1 lyp^0/LYP1	a/a	E03	G03	YNL317W	PFS2	CTCTATGTGTCT	GTTGCTGGGTAGATATTAAGAAGCTCAACATAGACACGTTgcaccaggaaccatataCTCTATGTGTCTgatccgctcgcaccg	gattctgattctggtactggttctgattatgcccgtccatTATAGTTTTTTCTCCTTGACGTTAAAG	ACCGATGGTTCCAATGTCCCATCC	YES
268	Estradiol Diploid	ed5027	URA3::Z3pr-YPR143W HAP1+::NatMX::pACT1-Z3EV-ENO2term/HAP1+ ura3^0/ura3^0 can1^Ste2pr-Sphis5/CAN1 his3^1/his3^1 lyp^0/LYP1	a/a	E03	G04	YPR143W	RRP15	TATCTGTGTCTG	GCGATAGAGAAGCCGAAGGAAAATCAGTACATAATTGATCgcaccaggaaccatataTATCTGTGTCTGgatccgctcgcaccg	ttttcttatccttagtgtctactctgtgcttggagcccatTATAGTTTTTTCTCCTTGACGTTAAAG	TAGGCGGTGGAGTTGTTGTATTTC	YES
270	Estradiol Diploid	ed5029	URA3::Z3pr-YOR207C HAP1+::NatMX::pACT1-Z3EV-ENO2term/HAP1+ ura3^0/ura3^0 can1^Ste2pr-Sphis5/CAN1 his3^1/his3^1 lyp^0/LYP1	a/a	E03	G06	YOR207C	RET1	GCTGTTTCTCTC	TGAGCGTTTTAATCGCTAGGGACTTAGTGCTTGTTGAAAAgcaccaggaaccatataGCTGTTTCTCTCgatccgctcgcaccg	tatgtatatgagttttccgtctttttgtcgcagcaaccatTATAGTTTTTTCTCCTTGACGTTAAAG	GCGGAAGAAGCCATTCTATTGCCG	YES
271	Estradiol Diploid	ed5030	URA3::Z3pr-YOR116C HAP1+::NatMX::pACT1-Z3EV-ENO2term/HAP1+ ura3^0/ura3^0 can1^Ste2pr-Sphis5/CAN1 his3^1/his3^1 lyp^0/LYP1	a/a	E03	G07	YOR116C	RPO31	TTGTCCGTGTGT	TCCAAAACTGTAAGCGAGTCCCGCAATTTCGAAGAATTCGgcaccaggaaccatataTTGTCCGTGTGTgatccgctcgcaccg	taatccttttcggggtttcacttacaacgacttccttcatTATAGTTTTTTCTCCTTGACGTTAAAG	TCAGCCACTAATTGCACTCGTCTC	YES
272	Estradiol Diploid	ed5031	URA3::Z3pr-YDR324C HAP1+::NatMX::pACT1-Z3EV-ENO2term/HAP1+ ura3^0/ura3^0 can1^Ste2pr-Sphis5/CAN1 his3^1/his3^1 lyp^0/LYP1	a/a	E03	G08	YDR324C	UTP4	ACGCTTTGTCTG	CAAATGAAAAATTTTCAGACTGACAAGAAAAAAGCTACGAgcaccaggaaccatataACGCTTTGTCTGgatccgctcgcaccg	ttgacttttcttttaaaactgaaagtagcgatgagctcatTATAGTTTTTTCTCCTTGACGTTAAAG	ATCCCTTCTTCATCATTCGTGAGC	YES
273	Estradiol Diploid	ed5032	URA3::Z3pr-YPL151C HAP1+::NatMX::pACT1-Z3EV-ENO2term/HAP1+ ura3^0/ura3^0 can1^Ste2pr-Sphis5/CAN1 his3^1/his3^1 lyp^0/LYP1	a/a	E03	G09	YPL151C	PRP46	TTGTACCGAGCT	CCGAGGATGCAGACACTGTGTTACATGGAGATTAGTGAGAgcaccaggaaccatataTTGTACCGAGCTgatccgctcgcaccg	catctcctaaattttcgactttgtgatcatttccgtccatTATAGTTTTTTCTCCTTGACGTTAAAG	TTGCTTCCACTACACAGTGACTAG	YES
274	Estradiol Diploid	ed5033	URA3::Z3pr-YLR086W HAP1+::NatMX::pACT1-Z3EV-ENO2term/HAP1+ ura3^0/ura3^0 can1^Ste2pr-Sphis5/CAN1 his3^1/his3^1 lyp^0/LYP1	a/a	E03	G10	YLR086W	SMC4	CCTCTTTCTTTG	CCTTAAACACTAACCACGTGCAACCAACAGAATATATTTGgcaccaggaaccatataCCTCTTTCTTTGgatccgctcgcaccg	acttccgcttttgtcttttgctcaatggactatcagacatTATAGTTTTTTCTCCTTGACGTTAAAG	TCCCTCTTTCAGATCAAACCCATC	YES
275	Estradiol Diploid	ed5034	URA3::Z3pr-YPL007C HAP1+::NatMX::pACT1-Z3EV-ENO2term/HAP1+ ura3^0/ura3^0 can1^Ste2pr-Sphis5/CAN1 his3^1/his3^1 lyp^0/LYP1	a/a	E03	G11	YPL007C	TFC8	TTCTACATCGGT	CTAACTTTGTTAGGAGTTAGGAAAGCCAATTCAATTCATAgcaccaggaaccatataTTCTACATCGGTgatccgctcgcaccg	attcctttctatctaccaataagtcctttagaagcttcatTATAGTTTTTTCTCCTTGACGTTAAAG	GCTCTTGATGTTAGTGATGGGAAG	YES
276	Estradiol Diploid	ed5035	URA3::Z3pr-YGL011C HAP1+::NatMX::pACT1-Z3EV-ENO2term/HAP1+ ura3^0/ura3^0 can1^Ste2pr-Sphis5/CAN1 his3^1/his3^1 lyp^0/LYP1	a/a	E03	G12	YGL011C	SCL1	AGTATTTCTGCC	GGGCAGAGACGAAGCAAAGCGAAAAAAACATATTACAATCgcaccaggaaccatataAGTATTTCTGCCgatccgctcgcaccg	tgtcataaccagcagcagatgcagcagcagcacccgacatTATAGTTTTTTCTCCTTGACGTTAAAG	GCTAATAGCCCTGTGGGTAAATAC	YES
277	Estradiol Diploid	ed5036	URA3::Z3pr-YJR002W HAP1+::NatMX::pACT1-Z3EV-ENO2term/HAP1+ ura3^0/ura3^0 can1^Ste2pr-Sphis5/CAN1 his3^1/his3^1 lyp^0/LYP1	a/a	E03	H01	YJR002W	MPP10	TGCTGAGTGGTT	TAAATGATGTGTGCACGAAAGACCCAAGGAAAGTCGTATAgcaccaggaaccatataTGCTGAGTGGTTgatccgctcgcaccg	tgccagcattagatttcaatactccaaagagttctgacatTATAGTTTTTTCTCCTTGACGTTAAAG	GAAGAGCTGCGAAAGGCCTTCAAG	YES
278	Estradiol Diploid	ed5037	URA3::Z3pr-YGR147C HAP1+::NatMX::pACT1-Z3EV-ENO2term/HAP1+ ura3^0/ura3^0 can1^Ste2pr-Sphis5/CAN1 his3^1/his3^1 lyp^0/LYP1	a/a	E03	H02	YGR147C	NAT2	GTTAGTTGTTCC	TCTTTTTTGAAATTTTCTTTTTTGGTCTAGAGTTGGGGTGgcaccaggaaccatataGTTAGTTGTTCCgatccgctcgcaccg	tcttgaaaactggtgaagcactaatcctgggtaccatcatTATAGTTTTTTCTCCTTGACGTTAAAG	GTGCTTCTTTGGACTTGATCAAGG	YES
279	Estradiol Diploid	ed5038	URA3::Z3pr-YDL105W HAP1+::NatMX::pACT1-Z3EV-ENO2term/HAP1+ ura3^0/ura3^0 can1^Ste2pr-Sphis5/CAN1 his3^1/his3^1 lyp^0/LYP1	a/a	E03	H03	YDL105W	NSE4	TACTTCGTCCTT	AATCAGAGTTTTGCAAAAAAAAGAGAGTACAGACAGAGACgcaccaggaaccatataTACTTCGTCCTTgatccgctcgcaccg	tgctgtttctcctctttctagatattactgtactagacatTATAGTTTTTTCTCCTTGACGTTAAAG	TTGTGGTTGTGGTTGTTGCTGTTG	YES
280	Estradiol Diploid	ed5039	URA3::Z3pr-YBR029C HAP1+::NatMX::pACT1-Z3EV-ENO2term/HAP1+ ura3^0/ura3^0 can1^Ste2pr-Sphis5/CAN1 his3^1/his3^1 lyp^0/LYP1	a/a	E03	H04	YBR029C	CDS1	CTTACTGATGAC	AACCTGTCATACTTAACTGTTCCACTTCCATATACCTAAAgcaccaggaaccatataCTTACTGATGACgatccgctcgcaccg	tgctcgtaccatgtggtttcatctcagggttgtcagacatTATAGTTTTTTCTCCTTGACGTTAAAG	TTCAGAATCCGATGAACATCGTCC	YES
281	Estradiol Diploid	ed5040	URA3::Z3pr-YLR060W HAP1+::NatMX::pACT1-Z3EV-ENO2term/HAP1+ ura3^0/ura3^0 can1^Ste2pr-Sphis5/CAN1 his3^1/his3^1 lyp^0/LYP1	a/a	E03	H05	YLR060W	FRS1	TCATTCCTGGTT	GGCAGAATAGCATAACACACATCAATAACACCGAGCCAGCgcaccaggaaccatataTCATTCCTGGTTgatccgctcgcaccg	gatcaaataattgctgcttgttcacggagacggtaggcatTATAGTTTTTTCTCCTTGACGTTAAAG	GACGTAAGTACTGTGAAACGGATC	YES
282	Estradiol Diploid	ed5041	URA3::Z3pr-YER006W HAP1+::NatMX::pACT1-Z3EV-ENO2term/HAP1+ ura3^0/ura3^0 can1^Ste2pr-Sphis5/CAN1 his3^1/his3^1 lyp^0/LYP1	a/a	E03	H06	YER006W	NUG1	CTTCATTGGTGC	CAAGCATATAGGTATACAGTCACGACTATAATATCATAAAgcaccaggaaccatataCTTCATTGGTGCgatccgctcgcaccg	tggtagatgttcttctagattggcgctttctgactctcatTATAGTTTTTTCTCCTTGACGTTAAAG	AAGACAGGCATAAGGAGAAGGTTG	Empty
283	Estradiol Diploid	ed5042	URA3::Z3pr-YDL028C HAP1+::NatMX::pACT1-Z3EV-ENO2term/HAP1+ ura3^0/ura3^0 can1^Ste2pr-Sphis5/CAN1 his3^1/his3^1 lyp^0/LYP1	a/a	E03	H07	YDL028C	MPS1	TCCTTGGGTGTT	TAAATTGTTTCTGCAAGAACTGGATGATCTCAAAACAAACgcaccaggaaccatataTCCTTGGGTGTTgatccgctcgcaccg	attttaaatccacataatcatggaatgagtttgttgacatTATAGTTTTTTCTCCTTGACGTTAAAG	GAAAGTGAAACCTCTAACAGCAGC	YES
285	Estradiol Diploid	ed5044	URA3::Z3pr-YDR208W HAP1+::NatMX::pACT1-Z3EV-ENO2term/HAP1+ ura3^0/ura3^0 can1^Ste2pr-Sphis5/CAN1 his3^1/his3^1 lyp^0/LYP1	a/a	E03	H09	YDR208W	MSS4	GCCTTACCTATT	TTGCCCTATATCGCTTTTCCCTATCAATAGTTTCTAACTCgcaccaggaaccatataGCCTTACCTATTgatccgctcgcaccg	gcggtacaactgaaggaggttgtgatcgcaagactgacatTATAGTTTTTTCTCCTTGACGTTAAAG	CTCTTGTCCTTGTCCTCTATGTTC	YES
286	Estradiol Diploid	ed5045	URA3::Z3pr-YNL282W HAP1+::NatMX::pACT1-Z3EV-ENO2term/HAP1+ ura3^0/ura3^0 can1^Ste2pr-Sphis5/CAN1 his3^1/his3^1 lyp^0/LYP1	a/a	E03	H10	YNL282W	POP3	TTGCCTTTGTGC	TAACAAGAAGGAAGGTGAGGAAATCAAGACGGTAAGTAGCgcaccaggaaccatataTTGCCTTTGTGCgatccgctcgcaccg	tagctattttcttgtctagagattttaacgacccggacatTATAGTTTTTTCTCCTTGACGTTAAAG	CTGGGAGAAGTGCTAGATCACAAC	YES
287	Estradiol Diploid	ed5046	URA3::Z3pr-YGL068W HAP1+::NatMX::pACT1-Z3EV-ENO2term/HAP1+ ura3^0/ura3^0 can1^Ste2pr-Sphis5/CAN1 his3^1/his3^1 lyp^0/LYP1	a/a	E03	H11	YGL068W	MNP1	CCTTTGCCTGTT	CCGTCAGCAGCAAACACAGTCAATTAAATAAGCGCCCAGTgcaccaggaaccatataCCTTTGCCTGTTgatccgctcgcaccg	agatagaagaagatctcttcgctagtatacgtaaggacatTATAGTTTTTTCTCCTTGACGTTAAAG	CAAACTTAGACGTATCTCTCGTCC	YES
288	Estradiol Diploid	ed5047	URA3::Z3pr-YEL058W HAP1+::NatMX::pACT1-Z3EV-ENO2term/HAP1+ ura3^0/ura3^0 can1^Ste2pr-Sphis5/CAN1 his3^1/his3^1 lyp^0/LYP1	a/a	E03	H12	YEL058W	PCM1	TTCACTTTCGAG	ACAAGGACCAAGGCAAAGGTCAGCAGTAAGCTTAGAGACGgcaccaggaaccatataTTCACTTTCGAGgatccgctcgcaccg	catcgtagagtttgcacaattgctcgtaatcaaccttcatTATAGTTTTTTCTCCTTGACGTTAAAG	CGTCCATCTCTATCTGTCTATCTG	YES
289	Estradiol Diploid	ed5048	URA3::Z3pr-YJL143W HAP1+::NatMX::pACT1-Z3EV-ENO2term/HAP1+ ura3^0/ura3^0 can1^Ste2pr-Sphis5/CAN1 his3^1/his3^1 lyp^0/LYP1	a/a	E04	A01	YJL143W	TIM17	CGTTTGGCTTTG	AGAAGAAAGCGTTAAGAAAAATAGAGTACACGGGAGCGTTgcaccaggaaccatataCGTTTGGCTTTGgatccgctcgcaccg	tgactataggacatggatctctcgaatgatcggctgacatTATAGTTTTTTCTCCTTGACGTTAAAG	AGCCTGGCGTGATATACTACTTTG	YES
290	Estradiol Diploid	ed5049	URA3::Z3pr-YPL243W HAP1+::NatMX::pACT1-Z3EV-ENO2term/HAP1+ ura3^0/ura3^0 can1^Ste2pr-Sphis5/CAN1 his3^1/his3^1 lyp^0/LYP1	a/a	E04	A02	YPL243W	SRP68	TTGGCTTTCCCT	TCCATATTGAATCAAAAACTAGCCACGCTTGAAACTAAAGgcaccaggaaccatataTTGGCTTTCCCTgatccgctcgcaccg	gattaccataggtggcaatgattggagaataggcaaccatTATAGTTTTTTCTCCTTGACGTTAAAG	TACCAATCGCACAGATCACCAAAC	YES
291	Estradiol Diploid	ed5050	URA3::Z3pr-YGR120C HAP1+::NatMX::pACT1-Z3EV-ENO2term/HAP1+ ura3^0/ura3^0 can1^Ste2pr-Sphis5/CAN1 his3^1/his3^1 lyp^0/LYP1	a/a	E04	A03	YGR120C	COG2	GGTTTCAGTTTG	AATGGTCAACAGTCATAGTCGCAATTTCTCTCAGGGCGAAgcaccaggaaccatataGGTTTCAGTTTGgatccgctcgcaccg	gtaaatctaagtctagttcatcatcattcaaaaagtccatTATAGTTTTTTCTCCTTGACGTTAAAG	TTTGTTTCCAGCTTGGCTCTCTTG	YES
292	Estradiol Diploid	ed5051	URA3::Z3pr-YER146W HAP1+::NatMX::pACT1-Z3EV-ENO2term/HAP1+ ura3^0/ura3^0 can1^Ste2pr-Sphis5/CAN1 his3^1/his3^1 lyp^0/LYP1	a/a	E04	A04	YER146W	LSM5	TGACCTTTCGCT	TATACACGTGCACTCACAAGCATACACAGAAGCGCGCAAAgcaccaggaaccatataTGACCTTTCGCTgatccgctcgcaccg	tatctatgacttccaaaggcaaaatctccggtagactcatTATAGTTTTTTCTCCTTGACGTTAAAG	AATGCACCAGCAGTATTCGCGCAC	YES
293	Estradiol Diploid	ed5052	URA3::Z3pr-YGL040C HAP1+::NatMX::pACT1-Z3EV-ENO2term/HAP1+ ura3^0/ura3^0 can1^Ste2pr-Sphis5/CAN1 his3^1/his3^1 lyp^0/LYP1	a/a	E04	A05	YGL040C	HEM2	GGTTTACCTGTC	GCTTACTCCAGTAATTCATACCTAGAAAATTGACAAAACCgcaccaggaaccatataGGTTTACCTGTCgatccgctcgcaccg	tttctgttggttctgtttccaaaaattcagctgtatgcatTATAGTTTTTTCTCCTTGACGTTAAAG	TTCTGGTGAGTCAGCCAATGTCTG	YES
294	Estradiol Diploid	ed5053	URA3::Z3pr-YLR010C HAP1+::NatMX::pACT1-Z3EV-ENO2term/HAP1+ ura3^0/ura3^0 can1^Ste2pr-Sphis5/CAN1 his3^1/his3^1 lyp^0/LYP1	a/a	E04	A06	YLR010C	TEN1	GTACGTTTGTCT	AGCTCTATTTGCTCTTTTTAGAGAACTACGACAGTGTTATgcaccaggaaccatataGTACGTTTGTCTgatccgctcgcaccg	tatccttcaaacattttaagtctagaactaactggctcatTATAGTTTTTTCTCCTTGACGTTAAAG	CGTCAGCCTGACAATACATTATCC	YES
297	Estradiol Diploid	ed5056	URA3::Z3pr-YLR212C HAP1+::NatMX::pACT1-Z3EV-ENO2term/HAP1+ ura3^0/ura3^0 can1^Ste2pr-Sphis5/CAN1 his3^1/his3^1 lyp^0/LYP1	a/a	E04	A09	YLR212C	TUB4	TCTTTCAGTGGA	CGGTTAGTCACATGTATAAGAATTCAACATATAACTATCTgcaccaggaaccatataTCTTTCAGTGGAgatccgctcgcaccg	cgcattgacctgcttgcaaagtaataatttctccacccatTATAGTTTTTTCTCCTTGACGTTAAAG	AACAAATCACCGTAACGCCGTACC	YES
298	Estradiol Diploid	ed5057	URA3::Z3pr-YKL088W HAP1+::NatMX::pACT1-Z3EV-ENO2term/HAP1+ ura3^0/ura3^0 can1^Ste2pr-Sphis5/CAN1 his3^1/his3^1 lyp^0/LYP1	a/a	E04	A10	YKL088W	CAB3	CTACATTGGGTT	AATAAAAGTCTAAAGGACCAGCAAAGAGTTATTAGGTGTGgcaccaggaaccatataCTACATTGGGTTgatccgctcgcaccg	cgttcatattctgatctgagttcactttttcatccgtcatTATAGTTTTTTCTCCTTGACGTTAAAG	CGCCCAATTTGTCGCAAACTGAAC	YES
299	Estradiol Diploid	ed5058	URA3::Z3pr-YPR016C HAP1+::NatMX::pACT1-Z3EV-ENO2term/HAP1+ ura3^0/ura3^0 can1^Ste2pr-Sphis5/CAN1 his3^1/his3^1 lyp^0/LYP1	a/a	E04	A11	YPR016C	TIF6	TCTTTGAGGTCA	TGGAACAAGAGCATAATTCAACTAACTCTAGAAAACAATAgcaccaggaaccatataTCTTTGAGGTCAgatccgctcgcaccg	cgatttcattggagttttcaaattgagtcctggtagccatTATAGTTTTTTCTCCTTGACGTTAAAG	ATGCGCTGATTGTGATAAAGGTCC	YES
301	Estradiol Diploid	ed5060	URA3::Z3pr-YOR151C HAP1+::NatMX::pACT1-Z3EV-ENO2term/HAP1+ ura3^0/ura3^0 can1^Ste2pr-Sphis5/CAN1 his3^1/his3^1 lyp^0/LYP1	a/a	E04	B01	YOR151C	RPB2	TAGTTGGTCTAC	GAAAAAGAACACAAACAAGTATAGAAAAATAATTATAAGGgcaccaggaaccatataTAGTTGGTCTACgatccgctcgcaccg	cctcatcataatacttttctgagtttgcaaggtctgacatTATAGTTTTTTCTCCTTGACGTTAAAG	GCTACTTCGAGCTGCTACTATGAG	YES
302	Estradiol Diploid	ed5061	URA3::Z3pr-YKL144C HAP1+::NatMX::pACT1-Z3EV-ENO2term/HAP1+ ura3^0/ura3^0 can1^Ste2pr-Sphis5/CAN1 his3^1/his3^1 lyp^0/LYP1	a/a	E04	B02	YKL144C	RPC25	ATTCATGCTGTG	TAGTACTATTTAAATTAGAAAATTCATTGAACAAGGTAATgcaccaggaaccatataATTCATGCTGTGgatccgctcgcaccg	ggattcgtaccaagtcagcgatttttgaaaggataaacatTATAGTTTTTTCTCCTTGACGTTAAAG	GTCGAGACCTATTGGCTTCAAATG	YES
303	Estradiol Diploid	ed5062	URA3::Z3pr-YOL130W HAP1+::NatMX::pACT1-Z3EV-ENO2term/HAP1+ ura3^0/ura3^0 can1^Ste2pr-Sphis5/CAN1 his3^1/his3^1 lyp^0/LYP1	a/a	E04	B03	YOL130W	ALR1	TGCTTATTGTCG	GATCATCGAATATTGCTAGAAAGCGTAAAAGCATTTTACCgcaccaggaaccatataTGCTTATTGTCGgatccgctcgcaccg	aattaggcgatgactctgatgaacttgaggatgatgacatTATAGTTTTTTCTCCTTGACGTTAAAG	TTTCAGTACTCTGGCAGCATCTAC	YES
304	Estradiol Diploid	ed5063	URA3::Z3pr-YOL135C HAP1+::NatMX::pACT1-Z3EV-ENO2term/HAP1+ ura3^0/ura3^0 can1^Ste2pr-Sphis5/CAN1 his3^1/his3^1 lyp^0/LYP1	a/a	E04	B04	YOL135C	MED7	GTTCCTACTGTT	CCAAATTTAAGCTAGTAAAAAAAAAATTCACAAACTAAAAgcaccaggaaccatataGTTCCTACTGTTgatccgctcgcaccg	ggtacaaggagctaacctcattaccaggatcattggacatTATAGTTTTTTCTCCTTGACGTTAAAG	CCAGGCTGCTACACATTCATTATC	YES
305	Estradiol Diploid	ed5064	URA3::Z3pr-YNR026C HAP1+::NatMX::pACT1-Z3EV-ENO2term/HAP1+ ura3^0/ura3^0 can1^Ste2pr-Sphis5/CAN1 his3^1/his3^1 lyp^0/LYP1	a/a	E04	B05	YNR026C	SEC12	TACTTCTTCTGC	ATACAGATATATAACAAGGTTGAGATACAATCGAGCCACTgcaccaggaaccatataTACTTCTTCTGCgatccgctcgcaccg	caggatacccgacgttataactagctgtcacgaacttcatTATAGTTTTTTCTCCTTGACGTTAAAG	AATTGACCCACTATTCCTGCTACC	YES
306	Estradiol Diploid	ed5065	URA3::Z3pr-YER013W HAP1+::NatMX::pACT1-Z3EV-ENO2term/HAP1+ ura3^0/ura3^0 can1^Ste2pr-Sphis5/CAN1 his3^1/his3^1 lyp^0/LYP1	a/a	E04	B06	YER013W	PRP22	CTTCGTGATGGT	GAAGCTAATTTTCAACATAGGTAACACAAAGATATTAGAGgcaccaggaaccatataCTTCGTGATGGTgatccgctcgcaccg	atcccacaatagctcctatgagtttcgatatatcagacatTATAGTTTTTTCTCCTTGACGTTAAAG	ACCTGATATGACTACTGAGGAGGG	YES
307	Estradiol Diploid	ed5066	URA3::Z3pr-YDL193W HAP1+::NatMX::pACT1-Z3EV-ENO2term/HAP1+ ura3^0/ura3^0 can1^Ste2pr-Sphis5/CAN1 his3^1/his3^1 lyp^0/LYP1	a/a	E04	B07	YDL193W	NUS1	TGGTGCGTATTA	ACAATATATATACATATATTTTCCCCATTGTTTTTCTTAGgcaccaggaaccatataTGGTGCGTATTAgatccgctcgcaccg	gctccattgctttatcatcctttttgatcatcgtgggcatTATAGTTTTTTCTCCTTGACGTTAAAG	CCGTGATGGCTGACACTAATGAAC	YES
308	Estradiol Diploid	ed5067	URA3::Z3pr-YLR215C HAP1+::NatMX::pACT1-Z3EV-ENO2term/HAP1+ ura3^0/ura3^0 can1^Ste2pr-Sphis5/CAN1 his3^1/his3^1 lyp^0/LYP1	a/a	E04	B08	YLR215C	CDC123	CTTCTTGGTACT	AAACGTGCGTCCAAAAAGCGCTGACATAAATTACTTATTGgcaccaggaaccatataCTTCTTGGTACTgatccgctcgcaccg	ctggtatatctataaaagttgtatattcttgtgaggacatTATAGTTTTTTCTCCTTGACGTTAAAG	TCCCAGAAGATTTGGAGAAGGAAC	YES
309	Estradiol Diploid	ed5068	URA3::Z3pr-YMR218C HAP1+::NatMX::pACT1-Z3EV-ENO2term/HAP1+ ura3^0/ura3^0 can1^Ste2pr-Sphis5/CAN1 his3^1/his3^1 lyp^0/LYP1	a/a	E04	B09	YMR218C	TRS130	TCGTCGTTGTTC	AAATAGCCAGTGAACTTGCTTTTACATGCTAATATAGTAGgcaccaggaaccatataTCGTCGTTGTTCgatccgctcgcaccg	agctgacaggaaccgatccacaatatatttctttatccatTATAGTTTTTTCTCCTTGACGTTAAAG	AATCTACCCAGCTTAATGCCCTCG	YES
310	Estradiol Diploid	ed5069	URA3::Z3pr-YGR095C HAP1+::NatMX::pACT1-Z3EV-ENO2term/HAP1+ ura3^0/ura3^0 can1^Ste2pr-Sphis5/CAN1 his3^1/his3^1 lyp^0/LYP1	a/a	E04	B10	YGR095C	RRP46	CTTCTGCATCCT	TACCAAGAATAGATTAGATTCTGCTGAAAAAAAAAAAAAAgcaccaggaaccatataCTTCTGCATCCTgatccgctcgcaccg	ctacatgatctaatatccctatttctgcttggacgctcatTATAGTTTTTTCTCCTTGACGTTAAAG	AAGAACCGGGTATGTTACCCTTCC	YES
311	Estradiol Diploid	ed5070	URA3::Z3pr-YBR154C HAP1+::NatMX::pACT1-Z3EV-ENO2term/HAP1+ ura3^0/ura3^0 can1^Ste2pr-Sphis5/CAN1 his3^1/his3^1 lyp^0/LYP1	a/a	E04	B11	YBR154C	RPB5	TACTGTGTGTTC	AAATTTGTGCGCAGGTGGATATTACTAATAAGCTAAGACAgcaccaggaaccatataTACTGTGTGTTCgatccgctcgcaccg	tccataatcttgagatgtttctttcattttcttggtccatTATAGTTTTTTCTCCTTGACGTTAAAG	TTCTGTGAAACTGTACAAGGTGCC	YES
312	Estradiol Diploid	ed5071	URA3::Z3pr-YBR109C HAP1+::NatMX::pACT1-Z3EV-ENO2term/HAP1+ ura3^0/ura3^0 can1^Ste2pr-Sphis5/CAN1 his3^1/his3^1 lyp^0/LYP1	a/a	E04	B12	YBR109C	CMD1	GTTCTCTATGCT	TACAAAGAAAGAGCTTAGTTAATACAAATAAAAAAGTACAgcaccaggaaccatataGTTCTCTATGCTgatccgctcgcaccg	tgaattcagcaatttgttcttcggtaagattggaggacatTATAGTTTTTTCTCCTTGACGTTAAAG	GCAAGTAACCACCGAGGAATTTCC	YES
313	Estradiol Diploid	ed5072	URA3::Z3pr-YGL055W HAP1+::NatMX::pACT1-Z3EV-ENO2term/HAP1+ ura3^0/ura3^0 can1^Ste2pr-Sphis5/CAN1 his3^1/his3^1 lyp^0/LYP1	a/a	E04	C01	YGL055W	OLE1	TGGTATGTGTTG	GTGATCATATTATAAACAGCACTAAAACATTACAACAAAGgcaccaggaaccatataTGGTATGTGTTGgatccgctcgcaccg	ggtcgtcaatcaattcaatagtagttccagaagttggcatTATAGTTTTTTCTCCTTGACGTTAAAG	TTATCTGGTGGGCTTCCGTAGAAG	YES
315	Estradiol Diploid	ed5074	URA3::Z3pr-YBR102C HAP1+::NatMX::pACT1-Z3EV-ENO2term/HAP1+ ura3^0/ura3^0 can1^Ste2pr-Sphis5/CAN1 his3^1/his3^1 lyp^0/LYP1	a/a	E04	C03	YBR102C	EXO84	TAGTCTAGGTTG	CAGGTAAGAGACTGAAAGTTGAAATATTTGTACTGTGAAAgcaccaggaaccatataTAGTCTAGGTTGgatccgctcgcaccg	tccaattgtttctggccttcttcaaagaaaactcaaccatTATAGTTTTTTCTCCTTGACGTTAAAG	CAGTGTACCCAAAGGAATGTGTTC	YES
316	Estradiol Diploid	ed5075	URA3::Z3pr-YGL169W HAP1+::NatMX::pACT1-Z3EV-ENO2term/HAP1+ ura3^0/ura3^0 can1^Ste2pr-Sphis5/CAN1 his3^1/his3^1 lyp^0/LYP1	a/a	E04	C04	YGL169W	SUA5	ATGGTCTTTACG	TTAATGGTAGTCCTGTTTATTATTCCATTTTTAGAATTGTgcaccaggaaccatataATGGTCTTTACGgatccgctcgcaccg	ctttcgatgtcattgccaaaaaatgtcgtccaaggtacatTATAGTTTTTTCTCCTTGACGTTAAAG	ACCGGGAAGAGTTTCAAGTTTGAC	YES
317	Estradiol Diploid	ed5076	URA3::Z3pr-YDL111C HAP1+::NatMX::pACT1-Z3EV-ENO2term/HAP1+ ura3^0/ura3^0 can1^Ste2pr-Sphis5/CAN1 his3^1/his3^1 lyp^0/LYP1	a/a	E04	C05	YDL111C	RRP42	TATGAGCCCTTT	AGCACAACGACAGTTTGAGATTCTGTTGAAATAATCATTTgcaccaggaaccatataTATGAGCCCTTTgatccgctcgcaccg	aatcgtataggtacgacttttcggcgaccgaaagagacatTATAGTTTTTTCTCCTTGACGTTAAAG	TAGAAAGACGGGCCATGGCAAGAG	YES
318	Estradiol Diploid	ed5077	URA3::Z3pr-YBR234C HAP1+::NatMX::pACT1-Z3EV-ENO2term/HAP1+ ura3^0/ura3^0 can1^Ste2pr-Sphis5/CAN1 his3^1/his3^1 lyp^0/LYP1	a/a	E04	C06	YBR234C	ARC40	ATGGTGTTTCGC	AATAAGCCGAAGTAAACGTATATTAGTTGAGAGTCTCCTAgcaccaggaaccatataATGGTGTTTCGCgatccgctcgcaccg	cggcaacaacggacttgtctttagaattggaaaatgacatTATAGTTTTTTCTCCTTGACGTTAAAG	TAAAGCAGTAGGCACAAATACCCC	YES
320	Estradiol Diploid	ed5079	URA3::Z3pr-YKL035W HAP1+::NatMX::pACT1-Z3EV-ENO2term/HAP1+ ura3^0/ura3^0 can1^Ste2pr-Sphis5/CAN1 his3^1/his3^1 lyp^0/LYP1	a/a	E04	C08	YKL035W	UGP1	ATGTTCTGTAGC	TATAATATAACTTCCACAGCAAGTGTACCATAACATAATAgcaccaggaaccatataATGTTCTGTAGCgatccgctcgcaccg	cataagtggaatgtgttttggtgtgcttcttagtggacatTATAGTTTTTTCTCCTTGACGTTAAAG	TATTCGAGAGTCGCCAAGCTCAGG	YES
321	Estradiol Diploid	ed5080	URA3::Z3pr-YPR161C HAP1+::NatMX::pACT1-Z3EV-ENO2term/HAP1+ ura3^0/ura3^0 can1^Ste2pr-Sphis5/CAN1 his3^1/his3^1 lyp^0/LYP1	a/a	E04	C09	YPR161C	SGV1	TAGCATGGCTTT	GCAGTACATTCGTGGTCAAGCAGAATAACAGTAAAATAATgcaccaggaaccatataTAGCATGGCTTTgatccgctcgcaccg	cggtttttggaagaaccgcgggggaaccattatcactcatTATAGTTTTTTCTCCTTGACGTTAAAG	CTACTACAAATGTGGGAACAGGTC	YES
322	Estradiol Diploid	ed5081	URA3::Z3pr-YAL025C HAP1+::NatMX::pACT1-Z3EV-ENO2term/HAP1+ ura3^0/ura3^0 can1^Ste2pr-Sphis5/CAN1 his3^1/his3^1 lyp^0/LYP1	a/a	E04	C10	YAL025C	MAK16	CTATTCTGTCCC	CTTCAGTACATAACTACAACGGTTAGAATACAACGAGGATgcaccaggaaccatataCTATTCTGTCCCgatccgctcgcaccg	aactttgattaatcacttgccaaacaatttcgtcggacatTATAGTTTTTTCTCCTTGACGTTAAAG	AACGCAGAGAAGAAAGACTGGATC	YES
323	Estradiol Diploid	ed5082	URA3::Z3pr-YER048W-A HAP1+::NatMX::pACT1-Z3EV-ENO2term/HAP1+ ura3^0/ura3^0 can1^Ste2pr-Sphis5/CAN1 his3^1/his3^1 lyp^0/LYP1	a/a	E04	C11	YER048W-A	ISD11	CCTGATCTCTTT	CAGTATAGGGAACTTGGAATCACCTTTTGAAAGAAGAGAAgcaccaggaaccatataCCTGATCTCTTTgatccgctcgcaccg	acaacacctgccttcttgttggagctgtaaatccaggcatTATAGTTTTTTCTCCTTGACGTTAAAG	TTGGGTAGTTCAGCTAGGGAAGGC	YES
324	Estradiol Diploid	ed5083	URA3::Z3pr-YNR054C HAP1+::NatMX::pACT1-Z3EV-ENO2term/HAP1+ ura3^0/ura3^0 can1^Ste2pr-Sphis5/CAN1 his3^1/his3^1 lyp^0/LYP1	a/a	E04	C12	YNR054C	ESF2	TTCGTCTCTCAA	CAAACAGTTTACTGCAGCAGAGTGAAGTAAATTTTTACGCgcaccaggaaccatataTTCGTCTCTCAAgatccgctcgcaccg	aggaaaagtcttcaaagtcactatttactttttcactcatTATAGTTTTTTCTCCTTGACGTTAAAG	ACGTGGCCATATTGATAAAGGTGC	YES
325	Estradiol Diploid	ed5084	URA3::Z3pr-YML126C HAP1+::NatMX::pACT1-Z3EV-ENO2term/HAP1+ ura3^0/ura3^0 can1^Ste2pr-Sphis5/CAN1 his3^1/his3^1 lyp^0/LYP1	a/a	E04	D01	YML126C	ERG13	CATGGTGTGTTT	TCGCCAATTTTCGTAGCCAAATTACTATAAAAGGTGCAGCgcaccaggaaccatataCATGGTGTGTTTgatccgctcgcaccg	ctttaataccacaccaacaaagtttagttgagagtttcatTATAGTTTTTTCTCCTTGACGTTAAAG	CCCTGCTATATGCCAATGAGACTG	YES
326	Estradiol Diploid	ed5085	URA3::Z3pr-YJL002C HAP1+::NatMX::pACT1-Z3EV-ENO2term/HAP1+ ura3^0/ura3^0 can1^Ste2pr-Sphis5/CAN1 his3^1/his3^1 lyp^0/LYP1	a/a	E04	D02	YJL002C	OST1	TTATGGTCTACC	CGGAACAAGACGCAAACTACAAAATATTGGTGCTGAAAAAgcaccaggaaccatataTTATGGTCTACCgatccgctcgcaccg	ggaacaatcccacaatccaagagaaccaaacctgcctcatTATAGTTTTTTCTCCTTGACGTTAAAG	GAGGTACCTAAACTGACTTCGCCC	Empty
327	Estradiol Diploid	ed5086	URA3::Z3pr-YLR314C HAP1+::NatMX::pACT1-Z3EV-ENO2term/HAP1+ ura3^0/ura3^0 can1^Ste2pr-Sphis5/CAN1 his3^1/his3^1 lyp^0/LYP1	a/a	E04	D03	YLR314C	CDC3	ACTCGCCTATTT	ACGACAACTGAACGATTACATCGGCCTATAATACGTTGCCgcaccaggaaccatataACTCGCCTATTTgatccgctcgcaccg	ggtcctgcttaatggacacttgttcctcctttaaactcatTATAGTTTTTTCTCCTTGACGTTAAAG	AGCAAGATTGGGAGCACAATTGTC	YES
328	Estradiol Diploid	ed5087	URA3::Z3pr-YDL098C HAP1+::NatMX::pACT1-Z3EV-ENO2term/HAP1+ ura3^0/ura3^0 can1^Ste2pr-Sphis5/CAN1 his3^1/his3^1 lyp^0/LYP1	a/a	E04	D04	YDL098C	SNU23	TGGTGTTCTCCA	GTTCCTACAAGCCTTAGCTGACAAAAATTCGAGAAAGCTAgcaccaggaaccatataTGGTGTTCTCCAgatccgctcgcaccg	actcctctctatcccaagttcttctgccaaaattcgacatTATAGTTTTTTCTCCTTGACGTTAAAG	TGGGCGATGAACTAACAAGATCCC	YES
329	Estradiol Diploid	ed5088	URA3::Z3pr-YDR303C HAP1+::NatMX::pACT1-Z3EV-ENO2term/HAP1+ ura3^0/ura3^0 can1^Ste2pr-Sphis5/CAN1 his3^1/his3^1 lyp^0/LYP1	a/a	E04	D05	YDR303C	RSC3	GTGATGCTGTTT	CTTATCTACAAAAATAGCATTTCAGAACCAAAAAACAACGgcaccaggaaccatataGTGATGCTGTTTgatccgctcgcaccg	atgcaggcggttttttcatttttctaccacgaatatccatTATAGTTTTTTCTCCTTGACGTTAAAG	TCAAAGCGGAAGCTAGCGAAGCAG	YES
330	Estradiol Diploid	ed5089	URA3::Z3pr-YDR460W HAP1+::NatMX::pACT1-Z3EV-ENO2term/HAP1+ ura3^0/ura3^0 can1^Ste2pr-Sphis5/CAN1 his3^1/his3^1 lyp^0/LYP1	a/a	E04	D06	YDR460W	TFB3	TCTTGTTCGCAA	AGTGGGCCCCCGCACACAAGTAAATATAAGTGAAAGAAAAgcaccaggaaccatataTCTTGTTCGCAAgatccgctcgcaccg	gacacatgtccttgttttcctcatactcatccataagcatTATAGTTTTTTCTCCTTGACGTTAAAG	CGAAACTGATTTCTGACGAAGTCG	YES
331	Estradiol Diploid	ed5090	URA3::Z3pr-YPL126W HAP1+::NatMX::pACT1-Z3EV-ENO2term/HAP1+ ura3^0/ura3^0 can1^Ste2pr-Sphis5/CAN1 his3^1/his3^1 lyp^0/LYP1	a/a	E04	D07	YPL126W	NAN1	CTCCTGAGGTTT	CTACAAGTACAAACCAGAACCATTTTAGCTGATCACCAGAgcaccaggaaccatataCTCCTGAGGTTTgatccgctcgcaccg	ctgacagtttatactgttcgatacctagggattgcgtcatTATAGTTTTTTCTCCTTGACGTTAAAG	CCAAATCTATAGTTGCTCCTCCTC	YES
332	Estradiol Diploid	ed5091	URA3::Z3pr-YHR019C HAP1+::NatMX::pACT1-Z3EV-ENO2term/HAP1+ ura3^0/ura3^0 can1^Ste2pr-Sphis5/CAN1 his3^1/his3^1 lyp^0/LYP1	a/a	E04	D08	YHR019C	DED81	TCTTGGTTGAGA	GCAAGTAGCAAGGTAATCTATATCCTCATTTTTTTCAAACgcaccaggaaccatataTCTTGGTTGAGAgatccgctcgcaccg	cgtctacaccggtagcctccttaatgtacaaagatgacatTATAGTTTTTTCTCCTTGACGTTAAAG	TTTGAAGACCAAAGACTTCACCGC	YES
333	Estradiol Diploid	ed5092	URA3::Z3pr-YHR099W HAP1+::NatMX::pACT1-Z3EV-ENO2term/HAP1+ ura3^0/ura3^0 can1^Ste2pr-Sphis5/CAN1 his3^1/his3^1 lyp^0/LYP1	a/a	E04	D09	YHR099W	TRA1	ATCCTGACTTGT	ACGATATCTCCATAGTTACAAAGAATACCGCATTTTGCCGgcaccaggaaccatataATCCTGACTTGTgatccgctcgcaccg	acctactggcgaattgctcgatctgctcagtgagtgacatTATAGTTTTTTCTCCTTGACGTTAAAG	CCTTCAGATAGATCGCCAGAACGC	YES
335	Estradiol Diploid	ed5094	URA3::Z3pr-YLL050C HAP1+::NatMX::pACT1-Z3EV-ENO2term/HAP1+ ura3^0/ura3^0 can1^Ste2pr-Sphis5/CAN1 his3^1/his3^1 lyp^0/LYP1	a/a	E04	D11	YLL050C	COF1	CTAGTACCTTGT	GATTTCAAAACATACATAAACAAAAAACTAACAAAAGAAGgcaccaggaaccatataCTAGTACCTTGTgatccgctcgcaccg	aggagtacaaatgaaatttagcatacccagatctagacatTATAGTTTTTTCTCCTTGACGTTAAAG	GGCTGTTTAGTTCGTCAAATGCAC	YES
336	Estradiol Diploid	ed5095	URA3::Z3pr-YGL207W HAP1+::NatMX::pACT1-Z3EV-ENO2term/HAP1+ ura3^0/ura3^0 can1^Ste2pr-Sphis5/CAN1 his3^1/his3^1 lyp^0/LYP1	a/a	E04	D12	YGL207W	SPT16	TATGGTTTCGGA	TTGCACCTTTCGTGAACTGGCTTCGTGTATTTAAGTGAATgcaccaggaaccatataTATGGTTTCGGAgatccgctcgcaccg	ttttcttaaatacgtcaaaatcaatattcagctcttccatTATAGTTTTTTCTCCTTGACGTTAAAG	AACGAGAACAACTCAGGCGCTCTG	YES
337	Estradiol Diploid	ed5096	URA3::Z3pr-YNR035C HAP1+::NatMX::pACT1-Z3EV-ENO2term/HAP1+ ura3^0/ura3^0 can1^Ste2pr-Sphis5/CAN1 his3^1/his3^1 lyp^0/LYP1	a/a	E04	E01	YNR035C	ARC35	CTCGTCGATTGT	CAAGACTAGCAATCTTCTTGCCTCAAAACGGTAATCCGCAgcaccaggaaccatataCTCGTCGATTGTgatccgctcgcaccg	tcttttggatgagaaggttttgtggttgtaagtgtagcatTATAGTTTTTTCTCCTTGACGTTAAAG	TCCGTTTGACTAACGGGAACGTGG	YES
338	Estradiol Diploid	ed5097	URA3::Z3pr-YDR228C HAP1+::NatMX::pACT1-Z3EV-ENO2term/HAP1+ ura3^0/ura3^0 can1^Ste2pr-Sphis5/CAN1 his3^1/his3^1 lyp^0/LYP1	a/a	E04	E02	YDR228C	PCF11	TCTCGTTTGCTG	TTGAAAACACTAGGTCTATTTGTAATACTCTCTTTTCATTgcaccaggaaccatataTCTCGTTTGCTGgatccgctcgcaccg	tgttgaaatccttgactataacttctgtgtcgtgatccatTATAGTTTTTTCTCCTTGACGTTAAAG	ACCAATGAAGAGAAGGCCCAGCTG	YES
339	Estradiol Diploid	ed5098	URA3::Z3pr-YMR236W HAP1+::NatMX::pACT1-Z3EV-ENO2term/HAP1+ ura3^0/ura3^0 can1^Ste2pr-Sphis5/CAN1 his3^1/his3^1 lyp^0/LYP1	a/a	E04	E03	YMR236W	TAF9	CTATTCAGGTCT	CACGACAACAAGAAAAGACTAGAGGACTTCACAGACCATTgcaccaggaaccatataCTATTCAGGTCTgatccgctcgcaccg	ctgagtttttattcaaaacattcttgcctccgccgttcatTATAGTTTTTTCTCCTTGACGTTAAAG	AACGAATCAACGACTTCGTCAACC	YES
340	Estradiol Diploid	ed5099	URA3::Z3pr-YLR355C HAP1+::NatMX::pACT1-Z3EV-ENO2term/HAP1+ ura3^0/ura3^0 can1^Ste2pr-Sphis5/CAN1 his3^1/his3^1 lyp^0/LYP1	a/a	E04	E04	YLR355C	ILV5	TCTCATTGGCGA	ATTTTTTTACCCTACCAGCAATATAAGTAAAAAATAAAACgcaccaggaaccatataTCTCATTGGCGAgatccgctcgcaccg	gggagttgcagatcaatctggcggcttgagttctcaacatTATAGTTTTTTCTCCTTGACGTTAAAG	GAAATAAAGCATCGAGTACGGCAG	YES
341	Estradiol Diploid	ed5100	URA3::Z3pr-YJL087C HAP1+::NatMX::pACT1-Z3EV-ENO2term/HAP1+ ura3^0/ura3^0 can1^Ste2pr-Sphis5/CAN1 his3^1/his3^1 lyp^0/LYP1	a/a	E04	E05	YJL087C	TRL1	CTGTTACGCTCT	TTGACTTTAGTGATCATAAAAGTATTCATACGAAGAAGCGgcaccaggaaccatataCTGTTACGCTCTgatccgctcgcaccg	gctgagttactgttcttttaccgtcatatgggctaggcatTATAGTTTTTTCTCCTTGACGTTAAAG	CTGAGGCAACGGAATTCAATGTAC	YES
342	Estradiol Diploid	ed5101	URA3::Z3pr-YDR434W HAP1+::NatMX::pACT1-Z3EV-ENO2term/HAP1+ ura3^0/ura3^0 can1^Ste2pr-Sphis5/CAN1 his3^1/his3^1 lyp^0/LYP1	a/a	E04	E06	YDR434W	GPI17	TCCCATTGTGTC	TAAAAGAGCCGCTCTTTGATAAGGATTACACGCCAGAATAgcaccaggaaccatataTCCCATTGTGTCgatccgctcgcaccg	agcaaaaaccaacccattttcttagatttgcattggacatTATAGTTTTTTCTCCTTGACGTTAAAG	ATCTAGCAGTAGACCAGTTTCCCC	YES
343	Estradiol Diploid	ed5102	URA3::Z3pr-YOR373W HAP1+::NatMX::pACT1-Z3EV-ENO2term/HAP1+ ura3^0/ura3^0 can1^Ste2pr-Sphis5/CAN1 his3^1/his3^1 lyp^0/LYP1	a/a	E04	E07	YOR373W	NUD1	CGTTTCAGATGT	AAAAATTGCCGACTAGGTTGAATAGTAAAAGCATACCGAAgcaccaggaaccatataCGTTTCAGATGTgatccgctcgcaccg	gctggctcgatagttctgcctcctgcgtatccatatccatTATAGTTTTTTCTCCTTGACGTTAAAG	ATTGAGTCGTTGTAGGTAACGGAC	YES
344	Estradiol Diploid	ed5103	URA3::Z3pr-YKL014C HAP1+::NatMX::pACT1-Z3EV-ENO2term/HAP1+ ura3^0/ura3^0 can1^Ste2pr-Sphis5/CAN1 his3^1/his3^1 lyp^0/LYP1	a/a	E04	E08	YKL014C	URB1	TTGACTTGTCTG	GTACTACTTCATCTAACAGAACTAGAGGAGCACTTACATAgcaccaggaaccatataTTGACTTGTCTGgatccgctcgcaccg	tctggtcgcgagatccataggcttcgctatgattactcatTATAGTTTTTTCTCCTTGACGTTAAAG	CTGACTGTGTTAGTTTGCGTACTC	Empty
345	Estradiol Diploid	ed5104	URA3::Z3pr-YNL149C HAP1+::NatMX::pACT1-Z3EV-ENO2term/HAP1+ ura3^0/ura3^0 can1^Ste2pr-Sphis5/CAN1 his3^1/his3^1 lyp^0/LYP1	a/a	E04	E09	YNL149C	PGA2	CAGTTCATCTCT	AGATGTTATGAAGAGAAAAACTGCCGAGTAATTGAAAGAGgcaccaggaaccatataCAGTTCATCTCTgatccgctcgcaccg	ccatccaggtatccacccatgtttccgctacttcagacatTATAGTTTTTTCTCCTTGACGTTAAAG	AGGTTTAATGCTGCACAGCAGAGC	YES
346	Estradiol Diploid	ed5105	URA3::Z3pr-YDR394W HAP1+::NatMX::pACT1-Z3EV-ENO2term/HAP1+ ura3^0/ura3^0 can1^Ste2pr-Sphis5/CAN1 his3^1/his3^1 lyp^0/LYP1	a/a	E04	E10	YDR394W	RPT3	TTAACTTCGCTC	ATAAAATTCAAGTATTTATAAAGTAAAAACCACAACAAGAgcaccaggaaccatataTTAACTTCGCTCgatccgctcgcaccg	ctgccttttcgacaggtgtcacaatacctagttcctccatTATAGTTTTTTCTCCTTGACGTTAAAG	GCTGAGACCACTACAACAGAAATG	YES
347	Estradiol Diploid	ed5106	URA3::Z3pr-YBR142W HAP1+::NatMX::pACT1-Z3EV-ENO2term/HAP1+ ura3^0/ura3^0 can1^Ste2pr-Sphis5/CAN1 his3^1/his3^1 lyp^0/LYP1	a/a	E04	E11	YBR142W	MAK5	CCGTTCGTTTGT	AATTCTTTAGTCAAATACCGGCATAATCAGTTTTTCCATCgcaccaggaaccatataCCGTTCGTTTGTgatccgctcgcaccg	tgaccgtttttcctttttgaggagcccttttcttacccatTATAGTTTTTTCTCCTTGACGTTAAAG	CGTCTTCATAGTACTTGCCCAGTC	YES
348	Estradiol Diploid	ed5107	URA3::Z3pr-YGL061C HAP1+::NatMX::pACT1-Z3EV-ENO2term/HAP1+ ura3^0/ura3^0 can1^Ste2pr-Sphis5/CAN1 his3^1/his3^1 lyp^0/LYP1	a/a	E04	E12	YGL061C	DUO1	TTTGGTTGCATC	TACTAAAGAAGATAATTTGAAACTTGAACAAGTCTTCAATgcaccaggaaccatataTTTGGTTGCATCgatccgctcgcaccg	tgtctatagtcgaatcatctaattggctttgctcactcatTATAGTTTTTTCTCCTTGACGTTAAAG	TTCCATCACACTAGAAACAAGGGG	YES
349	Estradiol Diploid	ed5108	URA3::Z3pr-YMR131C HAP1+::NatMX::pACT1-Z3EV-ENO2term/HAP1+ ura3^0/ura3^0 can1^Ste2pr-Sphis5/CAN1 his3^1/his3^1 lyp^0/LYP1	a/a	E04	F01	YMR131C	RRB1	AGCTTGCTTTCT	ACCTACTCTCCGTTTTCATATACACGGAAATAGCACCATAgcaccaggaaccatataAGCTTGCTTTCTgatccgctcgcaccg	tatcttgttcctcgttgacctcgatagaccttttcgacatTATAGTTTTTTCTCCTTGACGTTAAAG	ACAGGTATATGAATCCCGGTGAAG	YES
350	Estradiol Diploid	ed5109	URA3::Z3pr-YGL145W HAP1+::NatMX::pACT1-Z3EV-ENO2term/HAP1+ ura3^0/ura3^0 can1^Ste2pr-Sphis5/CAN1 his3^1/his3^1 lyp^0/LYP1	a/a	E04	F02	YGL145W	TIP20	TGTCCGTAGATA	AGTTATTGTTTATAAGCATAGTCACAAGTGCATAAAAACTgcaccaggaaccatataTGTCCGTAGATAgatccgctcgcaccg	ttctgtcgttaatatttaggagatcatcaataccgttcatTATAGTTTTTTCTCCTTGACGTTAAAG	AGGCCTTAAAGACGGTAGAATCTG	YES
351	Estradiol Diploid	ed5110	URA3::Z3pr-YMR117C HAP1+::NatMX::pACT1-Z3EV-ENO2term/HAP1+ ura3^0/ura3^0 can1^Ste2pr-Sphis5/CAN1 his3^1/his3^1 lyp^0/LYP1	a/a	E04	F03	YMR117C	SPC24	CGATGGATGTAT	CGAGGGAAGAGCAAGTGTAAAGGGAAGGAACGCAAGAGCCgcaccaggaaccatataCGATGGATGTATgatccgctcgcaccg	attcaaccggattgtcgagtaggttatccttttgtgacatTATAGTTTTTTCTCCTTGACGTTAAAG	GGCTCTTGGATTCTATGCTTTCAC	YES
352	Estradiol Diploid	ed5111	URA3::Z3pr-YMR200W HAP1+::NatMX::pACT1-Z3EV-ENO2term/HAP1+ ura3^0/ura3^0 can1^Ste2pr-Sphis5/CAN1 his3^1/his3^1 lyp^0/LYP1	a/a	E04	F04	YMR200W	ROT1	TGTAGCTACCTA	TCGGTATTATAACCATTATTATTTGTTGCACTTTATTACTgcaccaggaaccatataTGTAGCTACCTAgatccgctcgcaccg	ctaagattagcttttttaatgtaaactttttcgaccacatTATAGTTTTTTCTCCTTGACGTTAAAG	CTAATAGAGCGTCTTCGATATCGC	YES
353	Estradiol Diploid	ed5112	URA3::Z3pr-YER025W HAP1+::NatMX::pACT1-Z3EV-ENO2term/HAP1+ ura3^0/ura3^0 can1^Ste2pr-Sphis5/CAN1 his3^1/his3^1 lyp^0/LYP1	a/a	E04	F05	YER025W	GCD11	AGATGTCGTTCT	GAGCGTAATACACCGTTAACATCGCGCATTAGAGGTAGACgcaccaggaaccatataAGATGTCGTTCTgatccgctcgcaccg	tgataataatgctaggttcttggtcttgtaagtcactcatTATAGTTTTTTCTCCTTGACGTTAAAG	AAGTTCCGCAGTTTCCGTTCCCAC	YES
354	Estradiol Diploid	ed5113	URA3::Z3pr-YOL005C HAP1+::NatMX::pACT1-Z3EV-ENO2term/HAP1+ ura3^0/ura3^0 can1^Ste2pr-Sphis5/CAN1 his3^1/his3^1 lyp^0/LYP1	a/a	E04	F06	YOL005C	RPB11	TGTACCTTCATC	CGTAGCCACCAAACCAGATACATTTGGACACAACTGCATCgcaccaggaaccatataTGTACCTTCATCgatccgctcgcaccg	cacccagaaggaacagttcgaatctgtctggagcattcatTATAGTTTTTTCTCCTTGACGTTAAAG	TCGAATATTAGCAATGCTGGTGCG	YES
355	Estradiol Diploid	ed5114	URA3::Z3pr-YER157W HAP1+::NatMX::pACT1-Z3EV-ENO2term/HAP1+ ura3^0/ura3^0 can1^Ste2pr-Sphis5/CAN1 his3^1/his3^1 lyp^0/LYP1	a/a	E04	F07	YER157W	COG3	GCGTTTGATTCT	GTTTTACCCAATATTGCACGAATTATCGACACATCCAAAGgcaccaggaaccatataGCGTTTGATTCTgatccgctcgcaccg	caatatctcgaaccaatgaattctttctacttctcgccatTATAGTTTTTTCTCCTTGACGTTAAAG	ATGTATACCGCCAACGACTCGTCC	YES
356	Estradiol Diploid	ed5115	URA3::Z3pr-YFL002C HAP1+::NatMX::pACT1-Z3EV-ENO2term/HAP1+ ura3^0/ura3^0 can1^Ste2pr-Sphis5/CAN1 his3^1/his3^1 lyp^0/LYP1	a/a	E04	F08	YFL002C	SPB4	TTGCCCTTAATC	GTAGTAAGATAATATTAAAAGCTCAGCAGCAATAAAAACAgcaccaggaaccatataTTGCCCTTAATCgatccgctcgcaccg	aagaaaacccgagattatcccattccaatgactttgacatTATAGTTTTTTCTCCTTGACGTTAAAG	TCCTTCTGAACAGCTAAGCCATTG	YES
357	Estradiol Diploid	ed5116	URA3::Z3pr-YLR105C HAP1+::NatMX::pACT1-Z3EV-ENO2term/HAP1+ ura3^0/ura3^0 can1^Ste2pr-Sphis5/CAN1 his3^1/his3^1 lyp^0/LYP1	a/a	E04	F09	YLR105C	SEN2	CCTTGTACTTGT	CGCTGAAAAGACAATAAGTACGAAGGACTCAAGAAGGAGCgcaccaggaaccatataCCTTGTACTTGTgatccgctcgcaccg	gatacttgtaacgcttctgattgaccctccctttagacatTATAGTTTTTTCTCCTTGACGTTAAAG	TTCCCATATGGGTAACCAACTCTC	YES
358	Estradiol Diploid	ed5117	URA3::Z3pr-YOR098C HAP1+::NatMX::pACT1-Z3EV-ENO2term/HAP1+ ura3^0/ura3^0 can1^Ste2pr-Sphis5/CAN1 his3^1/his3^1 lyp^0/LYP1	a/a	E04	F10	YOR098C	NUP1	TTCATCTTGGTC	GTTATAGGGACAGAGAGTGAGCGACAATTTTTAGTCATTCgcaccaggaaccatataTTCATCTTGGTCgatccgctcgcaccg	cacgtggagaagacatcacagaagaagtgtttgaagacatTATAGTTTTTTCTCCTTGACGTTAAAG	CTAGCTGGGATCATAATCTTCGCC	YES
359	Estradiol Diploid	ed5118	URA3::Z3pr-YNL088W HAP1+::NatMX::pACT1-Z3EV-ENO2term/HAP1+ ura3^0/ura3^0 can1^Ste2pr-Sphis5/CAN1 his3^1/his3^1 lyp^0/LYP1	a/a	E04	F11	YNL088W	TOP2	ACTTGTCGGTGT	TTTCAGTTAAAGGAGTTTATAACGACCAGCACGGCTAACCgcaccaggaaccatataACTTGTCGGTGTgatccgctcgcaccg	tctgatatttatcagaggcgcttaccggttcagttgacatTATAGTTTTTTCTCCTTGACGTTAAAG	TGCTTATGAAGAAGGAACCAGGGG	YES
360	Estradiol Diploid	ed5119	URA3::Z3pr-YIL075C HAP1+::NatMX::pACT1-Z3EV-ENO2term/HAP1+ ura3^0/ura3^0 can1^Ste2pr-Sphis5/CAN1 his3^1/his3^1 lyp^0/LYP1	a/a	E04	F12	YIL075C	RPN2	TTCCTCTTTCGC	ACCACCCAGAATAGATTGAGTTCAAATATAACCGGAAAAGgcaccaggaaccatataTTCCTCTTTCGCgatccgctcgcaccg	tcaacaatgctaaaagaggagcagcagtcgtcaaagacatTATAGTTTTTTCTCCTTGACGTTAAAG	CAAGAGAACACAGTACGTGTCTTG	YES
361	Estradiol Diploid	ed5120	URA3::Z3pr-YGL008C HAP1+::NatMX::pACT1-Z3EV-ENO2term/HAP1+ ura3^0/ura3^0 can1^Ste2pr-Sphis5/CAN1 his3^1/his3^1 lyp^0/LYP1	a/a	E04	G01	YGL008C	PMA1	CCTTCTAGCTTT	TAAGAAGATAAGAAAGATTTAATTATCAAACAATATCAATgcaccaggaaccatataCCTTCTAGCTTTgatccgctcgcaccg	atgctgaagaggatgatgaagaggatgatgtatcagtcatTATAGTTTTTTCTCCTTGACGTTAAAG	CGTTCACAGAAAGTCTGAAGAAGC	YES
362	Estradiol Diploid	ed5121	URA3::Z3pr-YMR168C HAP1+::NatMX::pACT1-Z3EV-ENO2term/HAP1+ ura3^0/ura3^0 can1^Ste2pr-Sphis5/CAN1 his3^1/his3^1 lyp^0/LYP1	a/a	E04	G02	YMR168C	CEP3	TTCGTATGTGGC	ATGACAAAAGTTACGAACACGAGTTTGCATCCTAATAATAgcaccaggaaccatataTTCGTATGTGGCgatccgctcgcaccg	agggatgcttggatttcagttgagtggtacggttaaacatTATAGTTTTTTCTCCTTGACGTTAAAG	CAGAAACATCTAAGTTGCTGCGTG	YES
363	Estradiol Diploid	ed5122	URA3::Z3pr-YNL240C HAP1+::NatMX::pACT1-Z3EV-ENO2term/HAP1+ ura3^0/ura3^0 can1^Ste2pr-Sphis5/CAN1 his3^1/his3^1 lyp^0/LYP1	a/a	E04	G03	YNL240C	NAR1	CATTCTGGAGTT	CTTCCTTTTCCTGAGTGACAAGATAAGTGTACAAGAAAGCgcaccaggaaccatataCATTCTGGAGTTgatccgctcgcaccg	taaaatcgtttaggtcagactcggacagtagagcactcatTATAGTTTTTTCTCCTTGACGTTAAAG	CGGGAAACAGAAGTAGGAAGCATG	YES
364	Estradiol Diploid	ed5123	URA3::Z3pr-YHR058C HAP1+::NatMX::pACT1-Z3EV-ENO2term/HAP1+ ura3^0/ura3^0 can1^Ste2pr-Sphis5/CAN1 his3^1/his3^1 lyp^0/LYP1	a/a	E04	G04	YHR058C	MED6	TTGGTAGTTTGG	ATAAAGTTGCAAGTAGTGAAACAAAGCAGGATTTCGCAAAgcaccaggaaccatataTTGGTAGTTTGGgatccgctcgcaccg	gagatttccattgcaattcatccaacggtgtcacgttcatTATAGTTTTTTCTCCTTGACGTTAAAG	TGCCTTTCTCTTCCTCTCACCACC	YES
365	Estradiol Diploid	ed5124	URA3::Z3pr-YJR041C HAP1+::NatMX::pACT1-Z3EV-ENO2term/HAP1+ ura3^0/ura3^0 can1^Ste2pr-Sphis5/CAN1 his3^1/his3^1 lyp^0/LYP1	a/a	E04	G05	YJR041C	URB2	CAGTCTTGCATT	TCTTTGGAAAAACAGAGAGTATACTGCACTTTTTGATAATgcaccaggaaccatataCAGTCTTGCATTgatccgctcgcaccg	cattgtctgggatagatagttcttctgtaagatcacccatTATAGTTTTTTCTCCTTGACGTTAAAG	ACTCTGTCATCACCTAAATCACGG	YES
366	Estradiol Diploid	ed5125	URA3::Z3pr-YFR002W HAP1+::NatMX::pACT1-Z3EV-ENO2term/HAP1+ ura3^0/ura3^0 can1^Ste2pr-Sphis5/CAN1 his3^1/his3^1 lyp^0/LYP1	a/a	E04	G06	YFR002W	NIC96	TTACTCAGTTCC	AACAACACTTGTGAAGAAAAGTCACAAAGAAGTAAACGATgcaccaggaaccatataTTACTCAGTTCCgatccgctcgcaccg	tgccagaatgcagcttatttccgcgcaacgtctccagcatTATAGTTTTTTCTCCTTGACGTTAAAG	ACGACGATATAGCTGAGAGTAAGC	YES
367	Estradiol Diploid	ed5126	URA3::Z3pr-YOR194C HAP1+::NatMX::pACT1-Z3EV-ENO2term/HAP1+ ura3^0/ura3^0 can1^Ste2pr-Sphis5/CAN1 his3^1/his3^1 lyp^0/LYP1	a/a	E04	G07	YOR194C	TOA1	CGTTAGTCCCTT	CACAAATCAAGGCCATACACAAGGGACATCGTTGGATATCgcaccaggaaccatataCGTTAGTCCCTTgatccgctcgcaccg	cgataatctcgtacactctgctggcctctgcattcgacatTATAGTTTTTTCTCCTTGACGTTAAAG	TCCTGCTTCTCATCTTTCTCCTTC	YES
368	Estradiol Diploid	ed5127	URA3::Z3pr-YMR211W HAP1+::NatMX::pACT1-Z3EV-ENO2term/HAP1+ ura3^0/ura3^0 can1^Ste2pr-Sphis5/CAN1 his3^1/his3^1 lyp^0/LYP1	a/a	E04	G08	YMR211W	DML1	TGCGTTCTTGCA	TGTTAAAATTACATATATAATTGGCAGACAAGAATAAAAAgcaccaggaaccatataTGCGTTCTTGCAgatccgctcgcaccg	ttgctctctgcgaaaccgatatcgttactacttcatgcatTATAGTTTTTTCTCCTTGACGTTAAAG	AAGAATACCCGGGATCAGAACTCC	YES
369	Estradiol Diploid	ed5128	URA3::Z3pr-YJR022W HAP1+::NatMX::pACT1-Z3EV-ENO2term/HAP1+ ura3^0/ura3^0 can1^Ste2pr-Sphis5/CAN1 his3^1/his3^1 lyp^0/LYP1	a/a	E04	G09	YJR022W	LSM8	AGTCCCTCATTT	ATACAGTACACCATACAAGAAGAACACACTATCGTGCACCgcaccaggaaccatataAGTCCCTCATTTgatccgctcgcaccg	caactcttttatttaagtagtctttcaaggtggctgacatTATAGTTTTTTCTCCTTGACGTTAAAG	CGAACCGTTCGTAGCAGCATCTTG	YES
370	Estradiol Diploid	ed5129	URA3::Z3pr-YDR211W HAP1+::NatMX::pACT1-Z3EV-ENO2term/HAP1+ ura3^0/ura3^0 can1^Ste2pr-Sphis5/CAN1 his3^1/his3^1 lyp^0/LYP1	a/a	E04	G10	YDR211W	GCD6	TCGTTTGTTGCA	TGTGTTAAAAATAGAATAGAAACCACTCATAAGGCAAAAGgcaccaggaaccatataTCGTTTGTTGCAgatccgctcgcaccg	tgcctagtccacttttcttttgtcccttttttccagccatTATAGTTTTTTCTCCTTGACGTTAAAG	CATTTGCGTCATCTTCTAACACCG	YES
371	Estradiol Diploid	ed5130	URA3::Z3pr-YDR064W HAP1+::NatMX::pACT1-Z3EV-ENO2term/HAP1+ ura3^0/ura3^0 can1^Ste2pr-Sphis5/CAN1 his3^1/his3^1 lyp^0/LYP1	a/a	E04	G11	YDR064W	RPS13	ATGCAGTGCTTT	AACGGTTAACCACTAAATCAATCAACAACAATCAGTCAAAgcaccaggaaccatataATGCAGTGCTTTgatccgctcgcaccg	atggtgttaataaacatacggcactgtgcatacgacccatTATAGTTTTTTCTCCTTGACGTTAAAG	GGTTCAAACAGACTCCCTTAGTTC	YES
372	Estradiol Diploid	ed5131	URA3::Z3pr-YOR259C HAP1+::NatMX::pACT1-Z3EV-ENO2term/HAP1+ ura3^0/ura3^0 can1^Ste2pr-Sphis5/CAN1 his3^1/his3^1 lyp^0/LYP1	a/a	E04	G12	YOR259C	RPT4	TCGTTTCGTGAC	CCAAAGATAACAGACGAAGCAAAGATATTAATAACTAAGAgcaccaggaaccatataTCGTTTCGTGACgatccgctcgcaccg	cccccaatcctgctaataaagggtcctgttcttcactcatTATAGTTTTTTCTCCTTGACGTTAAAG	GCCTGATCACACCAATCCAAGACG	YES
373	Estradiol Diploid	ed5132	URA3::Z3pr-YDR091C HAP1+::NatMX::pACT1-Z3EV-ENO2term/HAP1+ ura3^0/ura3^0 can1^Ste2pr-Sphis5/CAN1 his3^1/his3^1 lyp^0/LYP1	a/a	E04	H01	YDR091C	RLI1	CTTCCGTTCGTT	GCCTTCTGCAAAAGTTCTTAAGAAAACACGACAGACCATAgcaccaggaaccatataCTTCCGTTCGTTgatccgctcgcaccg	cagcgctaacgatagcgatacgactgtttttatcactcatTATAGTTTTTTCTCCTTGACGTTAAAG	GTCTTGTGGCCTATCATGGTTTAC	YES
374	Estradiol Diploid	ed5133	URA3::Z3pr-YFL029C HAP1+::NatMX::pACT1-Z3EV-ENO2term/HAP1+ ura3^0/ura3^0 can1^Ste2pr-Sphis5/CAN1 his3^1/his3^1 lyp^0/LYP1	a/a	E04	H02	YFL029C	CAK1	TACTTTGCGTCA	CAGATGAAGAAGAGAGGCAACAAAATTCACGCCCATCTTAgcaccaggaaccatataTACTTTGCGTCAgatccgctcgcaccg	ccaactgacagtgtgtaatgtctatactatccagtttcatTATAGTTTTTTCTCCTTGACGTTAAAG	TGTGGATCTCGATGTTATTGCCAG	YES
375	Estradiol Diploid	ed5134	URA3::Z3pr-YLL011W HAP1+::NatMX::pACT1-Z3EV-ENO2term/HAP1+ ura3^0/ura3^0 can1^Ste2pr-Sphis5/CAN1 his3^1/his3^1 lyp^0/LYP1	a/a	E04	H03	YLL011W	SOF1	CTTGCATTTGGT	TTCATTAACGTAGTTTGACTCGCGAAGATAAGGCGTTAAAgcaccaggaaccatataCTTGCATTTGGTgatccgctcgcaccg	catagtcatcagcacttcttttaatggtcttaatcttcatTATAGTTTTTTCTCCTTGACGTTAAAG	AGATAGATTGGTGGACGGAGAAAG	YES
376	Estradiol Diploid	ed5135	URA3::Z3pr-YDR177W HAP1+::NatMX::pACT1-Z3EV-ENO2term/HAP1+ ura3^0/ura3^0 can1^Ste2pr-Sphis5/CAN1 his3^1/his3^1 lyp^0/LYP1	a/a	E04	H04	YDR177W	UBC1	TCCTTTGGCTTA	AAGTGGTATATATATAAGTAGTAGTAGTAAGAAGTAAGCGgcaccaggaaccatataTCCTTTGGCTTAgatccgctcgcaccg	cagcttggatttctttcataattctcttagccctagacatTATAGTTTTTTCTCCTTGACGTTAAAG	GAACCACGTCTCAAATAGCACAAC	YES
377	Estradiol Diploid	ed5136	URA3::Z3pr-YNL263C HAP1+::NatMX::pACT1-Z3EV-ENO2term/HAP1+ ura3^0/ura3^0 can1^Ste2pr-Sphis5/CAN1 his3^1/his3^1 lyp^0/LYP1	a/a	E04	H05	YNL263C	YIF1	GTTCAAGTTGCT	TATCAATAGCAGAAAACGAAAACCAAAGGCCCATACCAAGgcaccaggaaccatataGTTCAAGTTGCTgatccgctcgcaccg	tctgctcacttgttgcatatgcgtacggattataagacatTATAGTTTTTTCTCCTTGACGTTAAAG	GGCGGTACGTATCTTTCAAATCCC	YES
378	Estradiol Diploid	ed5137	URA3::Z3pr-YML046W HAP1+::NatMX::pACT1-Z3EV-ENO2term/HAP1+ ura3^0/ura3^0 can1^Ste2pr-Sphis5/CAN1 his3^1/his3^1 lyp^0/LYP1	a/a	E04	H06	YML046W	PRP39	GGATTTGGATTG	CCCTTACTGCTATTGGATACTTGGCAATCCGTCTTTCGTTgcaccaggaaccatataGGATTTGGATTGgatccgctcgcaccg	gctcaatatcttctattgtaaaatttgtttcatctggcatTATAGTTTTTTCTCCTTGACGTTAAAG	TGGCCACATGTAGTATCGACTGAC	YES
379	Estradiol Diploid	ed5138	URA3::Z3pr-YER104W HAP1+::NatMX::pACT1-Z3EV-ENO2term/HAP1+ ura3^0/ura3^0 can1^Ste2pr-Sphis5/CAN1 his3^1/his3^1 lyp^0/LYP1	a/a	E04	H07	YER104W	RTT105	GGTCAAGGTAAG	TTAAAAGGAACAAAATACAGTCAAAGAGTTTAGCTCGGAAgcaccaggaaccatataGGTCAAGGTAAGgatccgctcgcaccg	agcaacagtcatccgaatttaaattatgattgctgtacatTATAGTTTTTTCTCCTTGACGTTAAAG	AGGATGCCAGGAAATTGGAAGCCG	YES
380	Estradiol Diploid	ed5139	URA3::Z3pr-YHR197W HAP1+::NatMX::pACT1-Z3EV-ENO2term/HAP1+ ura3^0/ura3^0 can1^Ste2pr-Sphis5/CAN1 his3^1/his3^1 lyp^0/LYP1	a/a	E04	H08	YHR197W	RIX1	CCATTTCACTTC	GTTTTCCAGTTATCAAACTAAGTATAGACAAAATTTGAGCgcaccaggaaccatataCCATTTCACTTCgatccgctcgcaccg	ttctagccaaagtagaaactgcgataaattcctctgacatTATAGTTTTTTCTCCTTGACGTTAAAG	TGGCTTAAGTGGTTGCTGACTTTG	YES
381	Estradiol Diploid	ed5140	URA3::Z3pr-YLL003W HAP1+::NatMX::pACT1-Z3EV-ENO2term/HAP1+ ura3^0/ura3^0 can1^Ste2pr-Sphis5/CAN1 his3^1/his3^1 lyp^0/LYP1	a/a	E04	H09	YLL003W	SFI1	TTTAGGTTGCCT	GGCCTATTAATCACAATCTATTGCCTATATGTGCTAGGTTgcaccaggaaccatataTTTAGGTTGCCTgatccgctcgcaccg	gattctccgttgatttatttgtcgtgccgaatttgcccatTATAGTTTTTTCTCCTTGACGTTAAAG	CGTGAGGCGAATATGACTATCAAC	YES
382	Estradiol Diploid	ed5141	URA3::Z3pr-YFL009W HAP1+::NatMX::pACT1-Z3EV-ENO2term/HAP1+ ura3^0/ura3^0 can1^Ste2pr-Sphis5/CAN1 his3^1/his3^1 lyp^0/LYP1	a/a	E04	H10	YFL009W	CDC4	GCCTTTCATTTG	CGCATAAAGAATCAAAGAAAGGCAAAAATTACGCTGTACGgcaccaggaaccatataGCCTTTCATTTGgatccgctcgcaccg	tatcacgtaatggaaactcagctaagggaaacgaccccatTATAGTTTTTTCTCCTTGACGTTAAAG	TTGGGTCTTGGCCATGTTGTTCCC	YES
383	Estradiol Diploid	ed5142	URA3::Z3pr-YMR260C HAP1+::NatMX::pACT1-Z3EV-ENO2term/HAP1+ ura3^0/ura3^0 can1^Ste2pr-Sphis5/CAN1 his3^1/his3^1 lyp^0/LYP1	a/a	E04	H11	YMR260C	TIF11	TTTCCGTTCCAG	ACTTGCAAAAGCACTAGTGTAATATAGAGCAAAGTTCATCgcaccaggaaccatataTTTCCGTTCCAGgatccgctcgcaccg	ttctaccttttttaccacctttagtgtttttcttacccatTATAGTTTTTTCTCCTTGACGTTAAAG	CCGGTTCGACATCACCTATTATTG	YES
384	Estradiol Diploid	ed5143	URA3::Z3pr-YIL062C HAP1+::NatMX::pACT1-Z3EV-ENO2term/HAP1+ ura3^0/ura3^0 can1^Ste2pr-Sphis5/CAN1 his3^1/his3^1 lyp^0/LYP1	a/a	E04	H12	YIL062C	ARC15	ACATTGCCTTTC	CCAGAGAAGACTCAACACAACACACGCGAACGATCAAGCAgcaccaggaaccatataACATTGCCTTTCgatccgctcgcaccg	caaatgcatcgatgtcaattctcctccaatcggcttccatTATAGTTTTTTCTCCTTGACGTTAAAG	TCGACATAGAAAGAGGCAGAACCG	YES
385	Estradiol Diploid	ed5144	URA3::Z3pr-YAL003W HAP1+::NatMX::pACT1-Z3EV-ENO2term/HAP1+ ura3^0/ura3^0 can1^Ste2pr-Sphis5/CAN1 his3^1/his3^1 lyp^0/LYP1	a/a	E05	A01	YAL003W	EFB1	TTTCGTGTCCCT	TTTCAGCACTGAAGAGTCCAACCGAATATATACACACATAgcaccaggaaccatataTTTCGTGTCCCTgatccgctcgcaccg	gtttcaaagtttcaatcttggagaaatcggtggatgccatTATAGTTTTTTCTCCTTGACGTTAAAG	CGATCAGCTAATCTAAATGGCCCC	YES
386	Estradiol Diploid	ed5145	URA3::Z3pr-YDL102W HAP1+::NatMX::pACT1-Z3EV-ENO2term/HAP1+ ura3^0/ura3^0 can1^Ste2pr-Sphis5/CAN1 his3^1/his3^1 lyp^0/LYP1	a/a	E05	A02	YDL102W	POL3	CCATTGGGTTTA	TTGCTATTAAGCATTAATCTTTATACATATACGCACAGCAgcaccaggaaccatataCCATTGGGTTTAgatccgctcgcaccg	tcttcacatcaaccatgggaagggatcttttttcactcatTATAGTTTTTTCTCCTTGACGTTAAAG	TAAGCGACTCGTACGAAGTAGGGG	YES
387	Estradiol Diploid	ed5146	URA3::Z3pr-YPR112C HAP1+::NatMX::pACT1-Z3EV-ENO2term/HAP1+ ura3^0/ura3^0 can1^Ste2pr-Sphis5/CAN1 his3^1/his3^1 lyp^0/LYP1	a/a	E05	A03	YPR112C	MRD1	TTTCCGGAACCT	GATTTAATTTGAGCCTCAAGCACAAGATAACATAACTAACgcaccaggaaccatataTTTCCGGAACCTgatccgctcgcaccg	ttagatagacgggcaaacccttgacaatgatacgggacatTATAGTTTTTTCTCCTTGACGTTAAAG	TTCTTGCCATGGTTCCGTCTAGCG	YES
388	Estradiol Diploid	ed5147	URA3::Z3pr-YOR057W HAP1+::NatMX::pACT1-Z3EV-ENO2term/HAP1+ ura3^0/ura3^0 can1^Ste2pr-Sphis5/CAN1 his3^1/his3^1 lyp^0/LYP1	a/a	E05	A04	YOR057W	SGT1	AGCTTGGTTGTA	AAGGTTAAAGAGGTAGTTGTTTTAAGGAAACGAAAAAGAAgcaccaggaaccatataAGCTTGGTTGTAgatccgctcgcaccg	aagctttgtaggcagtttttaaatctttttcaacaggcatTATAGTTTTTTCTCCTTGACGTTAAAG	TACTGAACTATGATCGCCGATGAG	YES
389	Estradiol Diploid	ed5148	URA3::Z3pr-YDL120W HAP1+::NatMX::pACT1-Z3EV-ENO2term/HAP1+ ura3^0/ura3^0 can1^Ste2pr-Sphis5/CAN1 his3^1/his3^1 lyp^0/LYP1	a/a	E05	A05	YDL120W	YFH1	TGTAAGGCCTAT	GTATTTCAAAAAAAACTAAGCGAGAAGATAGAGTGTAGCAgcaccaggaaccatataTGTAAGGCCTATgatccgctcgcaccg	agctgactcgaactaaacttgcgagagaccgcttaatcatTATAGTTTTTTCTCCTTGACGTTAAAG	TCCTCCGTGTCCTTCAGATCAAAC	YES
390	Estradiol Diploid	ed5149	URA3::Z3pr-YMR277W HAP1+::NatMX::pACT1-Z3EV-ENO2term/HAP1+ ura3^0/ura3^0 can1^Ste2pr-Sphis5/CAN1 his3^1/his3^1 lyp^0/LYP1	a/a	E05	A06	YMR277W	FCP1	GCGTTGTTTCTC	TGCATTGACCGCGAACGTGTAAACACAAGCAAAGCAGATTgcaccaggaaccatataGCGTTGTTTCTCgatccgctcgcaccg	gatacggcaagccttggggagaccttatttgtgtggtcatTATAGTTTTTTCTCCTTGACGTTAAAG	CTTCTGAACCCTGCATTAAACCCC	YES
391	Estradiol Diploid	ed5150	URA3::Z3pr-YBL034C HAP1+::NatMX::pACT1-Z3EV-ENO2term/HAP1+ ura3^0/ura3^0 can1^Ste2pr-Sphis5/CAN1 his3^1/his3^1 lyp^0/LYP1	a/a	E05	A07	YBL034C	STU1	TTGGCTCAATCT	TATTAGGGTTTTTGGAGAGACCTTGTATTCTTCAGAAATAgcaccaggaaccatataTTGGCTCAATCTgatccgctcgcaccg	tgttgctgttattattggtctcattgttgaaggacgacatTATAGTTTTTTCTCCTTGACGTTAAAG	TCAGGCTGCTGACAAATAACCCGG	YES
392	Estradiol Diploid	ed5151	URA3::Z3pr-YLR132C HAP1+::NatMX::pACT1-Z3EV-ENO2term/HAP1+ ura3^0/ura3^0 can1^Ste2pr-Sphis5/CAN1 his3^1/his3^1 lyp^0/LYP1	a/a	E05	A08	YLR132C	USB1	CCGGTCTTTCTA	AGTGAAGGAGGTTACCAATCGCTTAGAAGAAGACTGGCCTgcaccaggaaccatataCCGGTCTTTCTAgatccgctcgcaccg	taccgtcactgctagaatagtctgcagatatgaattccatTATAGTTTTTTCTCCTTGACGTTAAAG	TTATTTGCGGTTTCAGAGACGTCC	YES
393	Estradiol Diploid	ed5152	URA3::Z3pr-YER112W HAP1+::NatMX::pACT1-Z3EV-ENO2term/HAP1+ ura3^0/ura3^0 can1^Ste2pr-Sphis5/CAN1 his3^1/his3^1 lyp^0/LYP1	a/a	E05	A09	YER112W	LSM4	TTCGCTAGATGT	ACTCGAACTGAAAAGAAACACAATAGAATATTTTTTCTCAgcaccaggaaccatataTTCGCTAGATGTgatccgctcgcaccg	gttgtcccttcgcatttgttaaaagatataaaggtagcatTATAGTTTTTTCTCCTTGACGTTAAAG	ACCGTACACAGAGTAATTGCTTCG	YES
394	Estradiol Diploid	ed5153	URA3::Z3pr-YPR104C HAP1+::NatMX::pACT1-Z3EV-ENO2term/HAP1+ ura3^0/ura3^0 can1^Ste2pr-Sphis5/CAN1 his3^1/his3^1 lyp^0/LYP1	a/a	E05	A10	YPR104C	FHL1	AATGTCTGTCGC	AACAAAAACCCACTCATATCTATACAAATATAAGAATAAGgcaccaggaaccatataAATGTCTGTCGCgatccgctcgcaccg	catgattgctgctttctattattgccatttccccatccatTATAGTTTTTTCTCCTTGACGTTAAAG	TCGATTGGGTGATAAACTCTCAGG	YES
395	Estradiol Diploid	ed5154	URA3::Z3pr-YDL209C HAP1+::NatMX::pACT1-Z3EV-ENO2term/HAP1+ ura3^0/ura3^0 can1^Ste2pr-Sphis5/CAN1 his3^1/his3^1 lyp^0/LYP1	a/a	E05	A11	YDL209C	CWC2	TTGGGTCTCTTT	CGACGTTAGTAAGACAGTATACGCATTGATAGAAATTTGGgcaccaggaaccatataTTGGGTCTCTTTgatccgctcgcaccg	tcacttgcactttcgcggatttatccctccaagatgtcatTATAGTTTTTTCTCCTTGACGTTAAAG	TGTCACCGGCGATGACGACTAAAC	YES
396	Estradiol Diploid	ed5155	URA3::Z3pr-YPL268W HAP1+::NatMX::pACT1-Z3EV-ENO2term/HAP1+ ura3^0/ura3^0 can1^Ste2pr-Sphis5/CAN1 his3^1/his3^1 lyp^0/LYP1	a/a	E05	A12	YPL268W	PLC1	CATTTCTCTGAG	TAAACGTACAACGGTAAGGTCATTCACGCAGTGTATATGAgcaccaggaaccatataCATTTCTCTGAGgatccgctcgcaccg	taagattaaacctttggtcatctatagcactttcagtcatTATAGTTTTTTCTCCTTGACGTTAAAG	TCATTACCGGTCCTTGCCCTCTAG	YES
397	Estradiol Diploid	ed5156	URA3::Z3pr-YGL137W HAP1+::NatMX::pACT1-Z3EV-ENO2term/HAP1+ ura3^0/ura3^0 can1^Ste2pr-Sphis5/CAN1 his3^1/his3^1 lyp^0/LYP1	a/a	E05	B01	YGL137W	SEC27	TTCCGTATCGTT	GTGAATTAAGACACCCAATCGAAACAATTATACGGACACGgcaccaggaaccatataTTCCGTATCGTTgatccgctcgcaccg	aaaacgcgctctggtaacatacctttatatccaacttcatTATAGTTTTTTCTCCTTGACGTTAAAG	TTCGTACTCCTGCTTCAAGTTCTG	YES
398	Estradiol Diploid	ed5157	URA3::Z3pr-YNL189W HAP1+::NatMX::pACT1-Z3EV-ENO2term/HAP1+ ura3^0/ura3^0 can1^Ste2pr-Sphis5/CAN1 his3^1/his3^1 lyp^0/LYP1	a/a	E05	B02	YNL189W	SRP1	GATTGATCTTCG	ACTTGATATACCTTCCCTTCTACATAACAAATTAATAAATgcaccaggaaccatataGATTGATCTTCGgatccgctcgcaccg	gaacgaacttgctcgtggaagaatctgtaccattatccatTATAGTTTTTTCTCCTTGACGTTAAAG	CTCCACTAACGATAAGACATCTGC	YES
399	Estradiol Diploid	ed5158	URA3::Z3pr-YLR298C HAP1+::NatMX::pACT1-Z3EV-ENO2term/HAP1+ ura3^0/ura3^0 can1^Ste2pr-Sphis5/CAN1 his3^1/his3^1 lyp^0/LYP1	a/a	E05	B03	YLR298C	YHC1	GTGAGTATACTG	GATGAAGGTGCTCAAGTAACGGAGAGGAAAGAGATAGGCAgcaccaggaaccatataGTGAGTATACTGgatccgctcgcaccg	tcaaatacgaatgacagtattcacaatagtatctcgtcatTATAGTTTTTTCTCCTTGACGTTAAAG	AGTCACGATCGAACTTTACGGAAG	YES
400	Estradiol Diploid	ed5159	URA3::Z3pr-YKL210W HAP1+::NatMX::pACT1-Z3EV-ENO2term/HAP1+ ura3^0/ura3^0 can1^Ste2pr-Sphis5/CAN1 his3^1/his3^1 lyp^0/LYP1	a/a	E05	B04	YKL210W	UBA1	GGTTTGTCTTCT	GTAAGATTAGTAGCAAAGCAAAGAACATATAACTATAGCTgcaccaggaaccatataGGTTTGTCTTCTgatccgctcgcaccg	tttctccggcggcagagagaccactattattgctgctcatTATAGTTTTTTCTCCTTGACGTTAAAG	TGCGCTTTCTTTAAGCCCTAACAG	YES
401	Estradiol Diploid	ed5160	URA3::Z3pr-YDR302W HAP1+::NatMX::pACT1-Z3EV-ENO2term/HAP1+ ura3^0/ura3^0 can1^Ste2pr-Sphis5/CAN1 his3^1/his3^1 lyp^0/LYP1	a/a	E05	B05	YDR302W	GPI11	TTCGATCTCCTC	GGAACATAAACAAGTGCACTAAAGAAGGTCCAATTTAAATgcaccaggaaccatataTTCGATCTCCTCgatccgctcgcaccg	tttttttcactgtctttctagtcctttttttagctggcatTATAGTTTTTTCTCCTTGACGTTAAAG	TGGTTTAAACCCTCGCATGGAAAG	YES
402	Estradiol Diploid	ed5161	URA3::Z3pr-YGR083C HAP1+::NatMX::pACT1-Z3EV-ENO2term/HAP1+ ura3^0/ura3^0 can1^Ste2pr-Sphis5/CAN1 his3^1/his3^1 lyp^0/LYP1	a/a	E05	B06	YGR083C	GCD2	CAGCTCTCTTAT	AGAAATACGTTGTCAAAGAAGCGTCGATAATCAAATTGCTgcaccaggaaccatataCAGCTCTCTTATgatccgctcgcaccg	gcggtgtagccgacctagatttggcttccgattcgctcatTATAGTTTTTTCTCCTTGACGTTAAAG	AGGACTTGCTAAGCAAATACGAGG	YES
403	Estradiol Diploid	ed5162	URA3::Z3pr-YBR193C HAP1+::NatMX::pACT1-Z3EV-ENO2term/HAP1+ ura3^0/ura3^0 can1^Ste2pr-Sphis5/CAN1 his3^1/his3^1 lyp^0/LYP1	a/a	E05	B07	YBR193C	MED8	GTTTCTCTCCTC	AGCAAGAAGAACAAAAGAAAAACATAAAGCAACGTGGAATgcaccaggaaccatataGTTTCTCTCCTCgatccgctcgcaccg	gattgccctctggtaccagtgatgcagtagattgtgacatTATAGTTTTTTCTCCTTGACGTTAAAG	CCTCTTGGATTCCAGTCTTTATCG	YES
404	Estradiol Diploid	ed5163	URA3::Z3pr-YAR008W HAP1+::NatMX::pACT1-Z3EV-ENO2term/HAP1+ ura3^0/ura3^0 can1^Ste2pr-Sphis5/CAN1 his3^1/his3^1 lyp^0/LYP1	a/a	E05	B08	YAR008W	SEN34	TGGCTCTATTCT	CATATATGCAAAAAGAACGGCAAAAGGCGAGGAGGTTTTTgcaccaggaaccatataTGGCTCTATTCTgatccgctcgcaccg	gaagtttgatgtgatctatgtcaaatactagcggtggcatTATAGTTTTTTCTCCTTGACGTTAAAG	GCTTGGTTTCTCAACAGAGCCTTC	YES
405	Estradiol Diploid	ed5164	URA3::Z3pr-YIL118W HAP1+::NatMX::pACT1-Z3EV-ENO2term/HAP1+ ura3^0/ura3^0 can1^Ste2pr-Sphis5/CAN1 his3^1/his3^1 lyp^0/LYP1	a/a	E05	B09	YIL118W	RHO3	CTTTGTGTCATC	CATTAAAATCCATAGTAGCACAAGGTAAAGGGAAACAAACgcaccaggaaccatataCTTTGTGTCATCgatccgctcgcaccg	gtttatttgacgttgaagctgacccacatagaaatgacatTATAGTTTTTTCTCCTTGACGTTAAAG	ACTTCGGGTGTGTTGTAAGAATGG	YES
406	Estradiol Diploid	ed5165	URA3::Z3pr-YDR054C HAP1+::NatMX::pACT1-Z3EV-ENO2term/HAP1+ ura3^0/ura3^0 can1^Ste2pr-Sphis5/CAN1 his3^1/his3^1 lyp^0/LYP1	a/a	E05	B10	YDR054C	CDC34	TCCGTAGCTTCT	AGTACACCAAACAAGGAAAAAAGAACAATACAACGTAAATgcaccaggaaccatataTCCGTAGCTTCTgatccgctcgcaccg	gtaacagtaagctagaagcggtgcttttgcgactactcatTATAGTTTTTTCTCCTTGACGTTAAAG	ACTAATGCGGGTTCAGTCCAAAGG	YES
407	Estradiol Diploid	ed5166	URA3::Z3pr-YPR056W HAP1+::NatMX::pACT1-Z3EV-ENO2term/HAP1+ ura3^0/ura3^0 can1^Ste2pr-Sphis5/CAN1 his3^1/his3^1 lyp^0/LYP1	a/a	E05	B11	YPR056W	TFB4	CTTCGTTTACTC	ACACGATCCAATAAAATATACTGAAGCGAAGCAATCAGAAgcaccaggaaccatataCTTCGTTTACTCgatccgctcgcaccg	atctagcatgcttaaacgttggatcagatattgcatccatTATAGTTTTTTCTCCTTGACGTTAAAG	GCTCCAGTGAAGCTGAACTATTTG	YES
408	Estradiol Diploid	ed5167	URA3::Z3pr-YOR063W HAP1+::NatMX::pACT1-Z3EV-ENO2term/HAP1+ ura3^0/ura3^0 can1^Ste2pr-Sphis5/CAN1 his3^1/his3^1 lyp^0/LYP1	a/a	E05	B12	YOR063W	RPL3	TGGTGCCGTTAT	TGTCATCTCTAGAACAACACAGTTACTACAACAATCAATCgcaccaggaaccatataTGGTGCCGTTATgatccgctcgcaccg	aatgaccgtgacgtggtgcttcgtactttctgtgagacatTATAGTTTTTTCTCCTTGACGTTAAAG	CTCGTATCAGCCACTTACGTTATC	YES
409	Estradiol Diploid	ed5168	URA3::Z3pr-YEL032W HAP1+::NatMX::pACT1-Z3EV-ENO2term/HAP1+ ura3^0/ura3^0 can1^Ste2pr-Sphis5/CAN1 his3^1/his3^1 lyp^0/LYP1	a/a	E05	C01	YEL032W	MCM3	CGGCTTTGACTA	ACTCCACTATAAGCGCACCAAAAAGATACAAACGTCAATTgcaccaggaaccatataCGGCTTTGACTAgatccgctcgcaccg	aagtagtagcgtctccatcaaatcccgttgagccttccatTATAGTTTTTTCTCCTTGACGTTAAAG	TGCAGGCAGTGTAATTCATTGGGG	YES
410	Estradiol Diploid	ed5169	URA3::Z3pr-YPR162C HAP1+::NatMX::pACT1-Z3EV-ENO2term/HAP1+ ura3^0/ura3^0 can1^Ste2pr-Sphis5/CAN1 his3^1/his3^1 lyp^0/LYP1	a/a	E05	C02	YPR162C	ORC4	TCTTCGAGTTGT	ATATAAACTACTAATATCGGTAATATTCAAAAGAAGAAGCgcaccaggaaccatataTCTTCGAGTTGTgatccgctcgcaccg	gattgacttgcggtgatagacgagcttcgcttatagtcatTATAGTTTTTTCTCCTTGACGTTAAAG	CAGTTTGGTAAGCCTCAACAAACC	YES
411	Estradiol Diploid	ed5170	URA3::Z3pr-YOL010W HAP1+::NatMX::pACT1-Z3EV-ENO2term/HAP1+ ura3^0/ura3^0 can1^Ste2pr-Sphis5/CAN1 his3^1/his3^1 lyp^0/LYP1	a/a	E05	C03	YOL010W	RCL1	ATACTTTGCCTC	CAACACTTTTCCACTAGGATAATCCTCCAAAAGTATAGCAgcaccaggaaccatataATACTTTGCCTCgatccgctcgcaccg	acccttggaaagtggtgtatttgggggcggaagatgacatTATAGTTTTTTCTCCTTGACGTTAAAG	CGGAGCAGTATAATATCTCTTGCG	Empty
412	Estradiol Diploid	ed5171	URA3::Z3pr-YDR367W HAP1+::NatMX::pACT1-Z3EV-ENO2term/HAP1+ ura3^0/ura3^0 can1^Ste2pr-Sphis5/CAN1 his3^1/his3^1 lyp^0/LYP1	a/a	E05	C04	YDR367W	KEI1	TCTTACGGTTCG	ACCAGGGAGGAACTACCAATTGTAACCATTAACCTTAGTTgcaccaggaaccatataTCTTACGGTTCGgatccgctcgcaccg	ggaaacatacttttggaagggttagaagagatgatctcatTATAGTTTTTTCTCCTTGACGTTAAAG	TCGAGACCAAGAAGAACATTGCTG	YES
413	Estradiol Diploid	ed5172	URA3::Z3pr-YML098W HAP1+::NatMX::pACT1-Z3EV-ENO2term/HAP1+ ura3^0/ura3^0 can1^Ste2pr-Sphis5/CAN1 his3^1/his3^1 lyp^0/LYP1	a/a	E05	C05	YML098W	TAF13	GTCCTTTGACTT	TCCAAAAGGTAACGGCAGGCGAGGGTGAGCTGGATAAGATgcaccaggaaccatataGTCCTTTGACTTgatccgctcgcaccg	ccttgttaaacagattcgtttttttcagcttcctagacatTATAGTTTTTTCTCCTTGACGTTAAAG	CACGTATTCTTCATCATAGCGCAC	YES
414	Estradiol Diploid	ed5173	URA3::Z3pr-YGL245W HAP1+::NatMX::pACT1-Z3EV-ENO2term/HAP1+ ura3^0/ura3^0 can1^Ste2pr-Sphis5/CAN1 his3^1/his3^1 lyp^0/LYP1	a/a	E05	C06	YGL245W	GUS1	AACCAAACCCAA	ACTATTTTCAAAGGTTAAGGAAAGCATAGAAGGGATCAAGgcaccaggaaccatataAACCAAACCCAAgatccgctcgcaccg	caattggggcttttccattaatagtcaaggtagatggcatTATAGTTTTTTCTCCTTGACGTTAAAG	GCCGTTGAATGAAACGATACGAAG	YES
415	Estradiol Diploid	ed5174	URA3::Z3pr-YKL049C HAP1+::NatMX::pACT1-Z3EV-ENO2term/HAP1+ ura3^0/ura3^0 can1^Ste2pr-Sphis5/CAN1 his3^1/his3^1 lyp^0/LYP1	a/a	E05	C07	YKL049C	CSE4	TGCATGTCCCTT	GAAGGACTGAATATAGAAAGAATACTAATATAACATAATCgcaccaggaaccatataTGCATGTCCCTTgatccgctcgcaccg	tttgaatagcagaactaacccattgttgtttacttgacatTATAGTTTTTTCTCCTTGACGTTAAAG	GGCTAGAAAGCTTGCTCATTCAAG	YES
416	Estradiol Diploid	ed5175	URA3::Z3pr-YLL004W HAP1+::NatMX::pACT1-Z3EV-ENO2term/HAP1+ ura3^0/ura3^0 can1^Ste2pr-Sphis5/CAN1 his3^1/his3^1 lyp^0/LYP1	a/a	E05	C08	YLL004W	ORC3	CTTTCTGTTTGC	TACATACAGAGTCGTAGTATCACAAGAGTAGTCCAACAGGgcaccaggaaccatataCTTTCTGTTTGCgatccgctcgcaccg	cgctgacgttcatctttttggattggttaaggtcgctcatTATAGTTTTTTCTCCTTGACGTTAAAG	CATGTCTTTGCGCAGATCCAAATC	YES
417	Estradiol Diploid	ed5176	URA3::Z3pr-YER148W HAP1+::NatMX::pACT1-Z3EV-ENO2term/HAP1+ ura3^0/ura3^0 can1^Ste2pr-Sphis5/CAN1 his3^1/his3^1 lyp^0/LYP1	a/a	E05	C09	YER148W	SPT15	TCAATGGCACTT	TCCAACATAAACAGGTGTATCAAGAGAAACTTTTTTAATTgcaccaggaaccatataTCAATGGCACTTgatccgctcgcaccg	ttgcctctttaaactcctttaaacgttcctcatcggccatTATAGTTTTTTCTCCTTGACGTTAAAG	TCTCTGTATTCCTGTGCTAAGTGG	YES
418	Estradiol Diploid	ed5177	URA3::Z3pr-YBL026W HAP1+::NatMX::pACT1-Z3EV-ENO2term/HAP1+ ura3^0/ura3^0 can1^Ste2pr-Sphis5/CAN1 his3^1/his3^1 lyp^0/LYP1	a/a	E05	C10	YBL026W	LSM2	CTTTCGCTTGAC	TTTCGAACACATATCTCACGCTGATAACACCCTAGCAAGTgcaccaggaaccatataCTTTCGCTTGACgatccgctcgcaccg	cttggtcaactaaagtcttgaaaaaggagaagaaaagcatTATAGTTTTTTCTCCTTGACGTTAAAG	GCATAAACAATACTGTGTGGCAGG	YES
419	Estradiol Diploid	ed5178	URA3::Z3pr-YPL228W HAP1+::NatMX::pACT1-Z3EV-ENO2term/HAP1+ ura3^0/ura3^0 can1^Ste2pr-Sphis5/CAN1 his3^1/his3^1 lyp^0/LYP1	a/a	E05	C11	YPL228W	CET1	TCAGTTTCCCTT	AAAAACCTTGAATTGTTGGTAGCATTTCTATCCTCCCACTgcaccaggaaccatataTCAGTTTCCCTTgatccgctcgcaccg	aagctctttttgtttgaggagggttgtcagtgtaactcatTATAGTTTTTTCTCCTTGACGTTAAAG	ATCGCGATATGGACAAACACGTTG	YES
420	Estradiol Diploid	ed5179	URA3::Z3pr-YDL207W HAP1+::NatMX::pACT1-Z3EV-ENO2term/HAP1+ ura3^0/ura3^0 can1^Ste2pr-Sphis5/CAN1 his3^1/his3^1 lyp^0/LYP1	a/a	E05	C12	YDL207W	GLE1	GTTTCCCTTTCA	TCGCGGGCCGTTGCTACAGGATATTCTGCAGAGTCGAAGAgcaccaggaaccatataGTTTCCCTTTCAgatccgctcgcaccg	cagtatctgaattgaaaacctcatcgaacacaaatctcatTATAGTTTTTTCTCCTTGACGTTAAAG	TTGTCAAGGCCTTAAGAAAGGGTG	YES
421	Estradiol Diploid	ed5180	URA3::Z3pr-YPL010W HAP1+::NatMX::pACT1-Z3EV-ENO2term/HAP1+ ura3^0/ura3^0 can1^Ste2pr-Sphis5/CAN1 his3^1/his3^1 lyp^0/LYP1	a/a	E05	D01	YPL010W	RET3	GCCATTTAGCTT	TGGCTTGCTAATTTTGAGTACTGTGCATCATTGTTCCAGGgcaccaggaaccatataGCCATTTAGCTTgatccgctcgcaccg	ttaaaacagcctgaacagtatatagcgataaagaagacatTATAGTTTTTTCTCCTTGACGTTAAAG	ATCCAGAACGTTCGTAGGCTTAAC	YES
422	Estradiol Diploid	ed5181	URA3::Z3pr-YDR002W HAP1+::NatMX::pACT1-Z3EV-ENO2term/HAP1+ ura3^0/ura3^0 can1^Ste2pr-Sphis5/CAN1 his3^1/his3^1 lyp^0/LYP1	a/a	E05	D02	YDR002W	YRB1	GTTTCAATGTCG	GAAATAAAAGCAAGAAGATAAACACAACTATAGAAAAAGAgcaccaggaaccatataGTTTCAATGTCGgatccgctcgcaccg	ccttcttgtcgacgacaggtttcttatcttcgctagacatTATAGTTTTTTCTCCTTGACGTTAAAG	CGGTCCTTGGCTTGTATTAACTTG	YES
423	Estradiol Diploid	ed5182	URA3::Z3pr-YLL036C HAP1+::NatMX::pACT1-Z3EV-ENO2term/HAP1+ ura3^0/ura3^0 can1^Ste2pr-Sphis5/CAN1 his3^1/his3^1 lyp^0/LYP1	a/a	E05	D03	YLL036C	PRP19	TGGCTTTCTATG	TAAAGACCAAAACATAGCCAAGAAAGCCAACTAGGGAACAgcaccaggaaccatataTGGCTTTCTATGgatccgctcgcaccg	ctggccttctaggaactttcccactaatagcacaaagcatTATAGTTTTTTCTCCTTGACGTTAAAG	TATCGATCAATTCAGCATCCAGCC	YES
424	Estradiol Diploid	ed5183	URA3::Z3pr-YDR527W HAP1+::NatMX::pACT1-Z3EV-ENO2term/HAP1+ ura3^0/ura3^0 can1^Ste2pr-Sphis5/CAN1 his3^1/his3^1 lyp^0/LYP1	a/a	E05	D04	YDR527W	RBA50	CTTTGCCTGTGT	CCCTCATTCAAAGAAGATAAATCACTCTGCCACCATCGTAgcaccaggaaccatataCTTTGCCTGTGTgatccgctcgcaccg	cagatgtatctttctccactatatcgcccagtaagtccatTATAGTTTTTTCTCCTTGACGTTAAAG	CTGATCGATCTTAGTTAGTCCTCG	YES
425	Estradiol Diploid	ed5184	URA3::Z3pr-YDR328C HAP1+::NatMX::pACT1-Z3EV-ENO2term/HAP1+ ura3^0/ura3^0 can1^Ste2pr-Sphis5/CAN1 his3^1/his3^1 lyp^0/LYP1	a/a	E05	D05	YDR328C	SKP1	TCGCTTTATCGA	TTATAAACAATACAGGAATACTAACAAACGTAGCGCAGATgcaccaggaaccatataTCGCTTTATCGAgatccgctcgcaccg	caccctcaccactcactaggacaacattagaagtcaccatTATAGTTTTTTCTCCTTGACGTTAAAG	GCACAGCAACATCCATAGTGTTAG	YES
426	Estradiol Diploid	ed5185	URA3::Z3pr-YLL008W HAP1+::NatMX::pACT1-Z3EV-ENO2term/HAP1+ ura3^0/ura3^0 can1^Ste2pr-Sphis5/CAN1 his3^1/his3^1 lyp^0/LYP1	a/a	E05	D06	YLL008W	DRS1	ATGGGCCTATGT	TTGGAGCTGTGTGCCTACAACAGCGTCTTATATATATACTgcaccaggaaccatataATGGGCCTATGTgatccgctcgcaccg	caaagtccaaattagagtattttttagttcctaccaccatTATAGTTTTTTCTCCTTGACGTTAAAG	TTGTCGGCAGACTGTCAGTAAGAC	YES
427	Estradiol Diploid	ed5186	URA3::Z3pr-YBR196C HAP1+::NatMX::pACT1-Z3EV-ENO2term/HAP1+ ura3^0/ura3^0 can1^Ste2pr-Sphis5/CAN1 his3^1/his3^1 lyp^0/LYP1	a/a	E05	D07	YBR196C	PGI1	TCGGTTTCTACA	TCTTGCAAAATCGATTTAGAATCAAGATACCAGCCTAAAAgcaccaggaaccatataTCGGTTTCTACAgatccgctcgcaccg	cagtggccagtttgaagttagtgaatgagttattggacatTATAGTTTTTTCTCCTTGACGTTAAAG	TGCCATCGGACATGCTACCTTACG	YES
428	Estradiol Diploid	ed5187	URA3::Z3pr-YNL244C HAP1+::NatMX::pACT1-Z3EV-ENO2term/HAP1+ ura3^0/ura3^0 can1^Ste2pr-Sphis5/CAN1 his3^1/his3^1 lyp^0/LYP1	a/a	E05	D08	YNL244C	SUI1	ATCGCCATCTGT	AAAAGACAAGGAATATATTAATATAGCTGAAGCAAATCGTgcaccaggaaccatataATCGCCATCTGTgatccgctcgcaccg	cggcgaaaggatcaaatgatttcagattctcaatggacatTATAGTTTTTTCTCCTTGACGTTAAAG	CTATCACTACTACTGCTATGGCTG	YES
429	Estradiol Diploid	ed5188	URA3::Z3pr-YFL045C HAP1+::NatMX::pACT1-Z3EV-ENO2term/HAP1+ ura3^0/ura3^0 can1^Ste2pr-Sphis5/CAN1 his3^1/his3^1 lyp^0/LYP1	a/a	E05	D09	YFL045C	SEC53	TAGGTTTCGCGA	TTTCTCCTTTTTTACCTATCTGCTAATATAACCACCAATAgcaccaggaaccatataTAGGTTTCGCGAgatccgctcgcaccg	tttctggtttttccttgtaagcgaattcagcgatactcatTATAGTTTTTTCTCCTTGACGTTAAAG	AACGAGGACAAGTTCGACAACTAC	YES
430	Estradiol Diploid	ed5189	URA3::Z3pr-YGR185C HAP1+::NatMX::pACT1-Z3EV-ENO2term/HAP1+ ura3^0/ura3^0 can1^Ste2pr-Sphis5/CAN1 his3^1/his3^1 lyp^0/LYP1	a/a	E05	D10	YGR185C	TYS1	GTGGCAATTTGT	AGATTAGCATCCATAACCGCATACTCTAATTGACGATAACgcaccaggaaccatataGTGGCAATTTGTgatccgctcgcaccg	cgaacgcctcattagggtcaaccgtggcagcagaggacatTATAGTTTTTTCTCCTTGACGTTAAAG	CTCCTTTGGAATAGCTCTTAAGGG	YES
431	Estradiol Diploid	ed5190	URA3::Z3pr-YML091C HAP1+::NatMX::pACT1-Z3EV-ENO2term/HAP1+ ura3^0/ura3^0 can1^Ste2pr-Sphis5/CAN1 his3^1/his3^1 lyp^0/LYP1	a/a	E05	D11	YML091C	RPM2	GCTCTTTAACTG	CAACAAACAGAAAAGAAAAAACAAGCATACACAAACGAAAgcaccaggaaccatataGCTCTTTAACTGgatccgctcgcaccg	gatgataacctttagagtatatgaatgatttgaaagccatTATAGTTTTTTCTCCTTGACGTTAAAG	AACCAATGAAATGCAAGAGCGCAC	YES
432	Estradiol Diploid	ed5191	URA3::Z3pr-YFL022C HAP1+::NatMX::pACT1-Z3EV-ENO2term/HAP1+ ura3^0/ura3^0 can1^Ste2pr-Sphis5/CAN1 his3^1/his3^1 lyp^0/LYP1	a/a	E05	D12	YFL022C	FRS2	GGATACCTTTCT	TAAAGGCACCCCCCTCCCTCTCTCACCCCCTAACGTAAAGgcaccaggaaccatataGGATACCTTTCTgatccgctcgcaccg	catctagtttttttagaatttctaattggaagtcagacatTATAGTTTTTTCTCCTTGACGTTAAAG	GGTTGTGTGAGGACACCGTAATAC	YES
433	Estradiol Diploid	ed5192	URA3::Z3pr-YJR013W HAP1+::NatMX::pACT1-Z3EV-ENO2term/HAP1+ ura3^0/ura3^0 can1^Ste2pr-Sphis5/CAN1 his3^1/his3^1 lyp^0/LYP1	a/a	E05	E01	YJR013W	GPI14	GGTATTTGAGTG	AACAACTGACAAGCAAGGTAAAAGGTGATAAAGTTGAAAGgcaccaggaaccatataGGTATTTGAGTGgatccgctcgcaccg	agaatgacagtacagtcaagccccattcttcgccagtcatTATAGTTTTTTCTCCTTGACGTTAAAG	ATTGTCGTCATCATTGCCATCGCC	YES
434	Estradiol Diploid	ed5193	URA3::Z3pr-YLR243W HAP1+::NatMX::pACT1-Z3EV-ENO2term/HAP1+ ura3^0/ura3^0 can1^Ste2pr-Sphis5/CAN1 his3^1/his3^1 lyp^0/LYP1	a/a	E05	E02	YLR243W	GPN3	TTATCGCCTTCT	AAAACTTAACAAGTACAAATAGAGTAATCAGCATTGGAAAgcaccaggaaccatataTTATCGCCTTCTgatccgctcgcaccg	cacctgcaggtcctaataccatgacaccaacgcgagacatTATAGTTTTTTCTCCTTGACGTTAAAG	CAAACACTGGCAATCATTTAGCGC	YES
435	Estradiol Diploid	ed5194	URA3::Z3pr-YGR277C HAP1+::NatMX::pACT1-Z3EV-ENO2term/HAP1+ ura3^0/ura3^0 can1^Ste2pr-Sphis5/CAN1 his3^1/his3^1 lyp^0/LYP1	a/a	E05	E03	YGR277C	CAB4	CCTCTTGTGATA	ACGTGATTAAACCTAAAAATCTAAAGTAAAGAAGTGTAAGgcaccaggaaccatataCCTCTTGTGATAgatccgctcgcaccg	aaggaagaacaatcaaaactctggaattttcctcaaccatTATAGTTTTTTCTCCTTGACGTTAAAG	TGAAGGATATTTCCGCAGGACACG	YES
436	Estradiol Diploid	ed5195	URA3::Z3pr-YGR099W HAP1+::NatMX::pACT1-Z3EV-ENO2term/HAP1+ ura3^0/ura3^0 can1^Ste2pr-Sphis5/CAN1 his3^1/his3^1 lyp^0/LYP1	a/a	E05	E04	YGR099W	TEL2	TTCTCCTCTGCT	GTGAATCGAGCTACTTTATACGCATTTAATTCCTCATGAAgcaccaggaaccatataTTCTCCTCTGCTgatccgctcgcaccg	gactgctgtcaagcccttgtttcagcgtttctaaaaccatTATAGTTTTTTCTCCTTGACGTTAAAG	TGATGTACTTTCGAAAGCGTGTCG	YES
437	Estradiol Diploid	ed5196	URA3::Z3pr-YOR353C HAP1+::NatMX::pACT1-Z3EV-ENO2term/HAP1+ ura3^0/ura3^0 can1^Ste2pr-Sphis5/CAN1 his3^1/his3^1 lyp^0/LYP1	a/a	E05	E05	YOR353C	SOG2	CATGTTGTCGTC	ACTTATTGGGGGGAGTTAAGTCTATAAGTATCCGTAACGTgcaccaggaaccatataCATGTTGTCGTCgatccgctcgcaccg	ccttcggatccaacgtcctctttgaagatgtcgctaccatTATAGTTTTTTCTCCTTGACGTTAAAG	AGTATCAGGGTGTCGAACTTGGCC	YES
439	Estradiol Diploid	ed5198	URA3::Z3pr-YJR045C HAP1+::NatMX::pACT1-Z3EV-ENO2term/HAP1+ ura3^0/ura3^0 can1^Ste2pr-Sphis5/CAN1 his3^1/his3^1 lyp^0/LYP1	a/a	E05	E07	YJR045C	SSC1	CGTGCTTTGTTA	ATAATTAAGACTACACAAATCTCATATTATACGCACCAAGgcaccaggaaccatataCGTGCTTTGTTAgatccgctcgcaccg	acaagcttgacctgtttagtatgtttttagcagcaagcatTATAGTTTTTTCTCCTTGACGTTAAAG	ACAGCTGCTCTTCATCTGAAACTC	YES
441	Estradiol Diploid	ed5200	URA3::Z3pr-YPL075W HAP1+::NatMX::pACT1-Z3EV-ENO2term/HAP1+ ura3^0/ura3^0 can1^Ste2pr-Sphis5/CAN1 his3^1/his3^1 lyp^0/LYP1	a/a	E05	E09	YPL075W	GCR1	GCTACTTTCGTG	ACGACGGTTATATTTAATTGGCCTTTGATATATATTGAAAgcaccaggaaccatataGCTACTTTCGTGgatccgctcgcaccg	taacattttcagaatgcgtgttatgatcataccataccatTATAGTTTTTTCTCCTTGACGTTAAAG	TTTCTTGGTAGCAGCAGCTTCCTG	YES
442	Estradiol Diploid	ed5201	URA3::Z3pr-YGL065C HAP1+::NatMX::pACT1-Z3EV-ENO2term/HAP1+ ura3^0/ura3^0 can1^Ste2pr-Sphis5/CAN1 his3^1/his3^1 lyp^0/LYP1	a/a	E05	E10	YGL065C	ALG2	TTCTTGACTTCG	AGTAAAGACAGATAAAAAAGAGTCGATTAGACAAGCAAAAgcaccaggaaccatataTTCTTGACTTCGgatccgctcgcaccg	gatgaataaaagcaatcgttcttttatccttttcaatcatTATAGTTTTTTCTCCTTGACGTTAAAG	TCCAACATCGTCATCGGCAAATTG	YES
443	Estradiol Diploid	ed5202	URA3::Z3pr-YLR438C-A HAP1+::NatMX::pACT1-Z3EV-ENO2term/HAP1+ ura3^0/ura3^0 can1^Ste2pr-Sphis5/CAN1 his3^1/his3^1 lyp^0/LYP1	a/a	E05	E11	YLR438C-A	LSM3	GGTCAGTTACTG	AAATACACACACACACACAACATCACGCACACTCAAGAAAgcaccaggaaccatataGGTCAGTTACTGgatccgctcgcaccg	catcgagattgagtttcaataaatccaaaggtgtctccatTATAGTTTTTTCTCCTTGACGTTAAAG	TGTTGGAGAAGAACTGCCACAGCG	YES
444	Estradiol Diploid	ed5203	URA3::Z3pr-YBR002C HAP1+::NatMX::pACT1-Z3EV-ENO2term/HAP1+ ura3^0/ura3^0 can1^Ste2pr-Sphis5/CAN1 his3^1/his3^1 lyp^0/LYP1	a/a	E05	E12	YBR002C	RER2	GTGTTTCGTTAG	TTAAGCAGTAAAAATAGGGTAAACACAGGTAAAAGACGGTgcaccaggaaccatataGTGTTTCGTTAGgatccgctcgcaccg	acacaaatgaatgaccaggtataccactatccgtttccatTATAGTTTTTTCTCCTTGACGTTAAAG	GTCCTCAGGAACATCCGACTTGTC	YES
445	Estradiol Diploid	ed5204	URA3::Z3pr-YPL011C HAP1+::NatMX::pACT1-Z3EV-ENO2term/HAP1+ ura3^0/ura3^0 can1^Ste2pr-Sphis5/CAN1 his3^1/his3^1 lyp^0/LYP1	a/a	E05	F01	YPL011C	TAF3	TATCACTGCCTT	GAAAACAGCGATATCTTTGGGTCAATAGAGTTCCTCTGCTgcaccaggaaccatataTATCACTGCCTTgatccgctcgcaccg	tgcgtagtagagcaaaatagaagtcattatttgtagtcatTATAGTTTTTTCTCCTTGACGTTAAAG	TTCATTCTCTTCCAGCGAAGCAAC	YES
446	Estradiol Diploid	ed5205	URA3::Z3pr-YML093W HAP1+::NatMX::pACT1-Z3EV-ENO2term/HAP1+ ura3^0/ura3^0 can1^Ste2pr-Sphis5/CAN1 his3^1/his3^1 lyp^0/LYP1	a/a	E05	F02	YML093W	UTP14	CTCTTTGGTTCC	TAATAAAAGAGGCTTCAAGACAAAATAAGCTAACTTAAATgcaccaggaaccatataCTCTTTGGTTCCgatccgctcgcaccg	tagaactcttggatctgctcttagatttcttttttgccatTATAGTTTTTTCTCCTTGACGTTAAAG	ACTACTGGTTCCAGCATCTGCATC	YES
447	Estradiol Diploid	ed5206	URA3::Z3pr-YOR176W HAP1+::NatMX::pACT1-Z3EV-ENO2term/HAP1+ ura3^0/ura3^0 can1^Ste2pr-Sphis5/CAN1 his3^1/his3^1 lyp^0/LYP1	a/a	E05	F03	YOR176W	HEM15	TCTCCGTGAATT	TTTGGACAAATTTAGCAGTAAAAAAAAGAACGTTTAAAGAgcaccaggaaccatataTCTCCGTGAATTgatccgctcgcaccg	ttaggaaggaaccttgtgtacggattgttctggaaagcatTATAGTTTTTTCTCCTTGACGTTAAAG	CGACGCGCAATGTGAAAGATCTTC	YES
448	Estradiol Diploid	ed5207	URA3::Z3pr-YOR004W HAP1+::NatMX::pACT1-Z3EV-ENO2term/HAP1+ ura3^0/ura3^0 can1^Ste2pr-Sphis5/CAN1 his3^1/his3^1 lyp^0/LYP1	a/a	E05	F04	YOR004W	UTP23	GTATTGCGTTGA	ATAAAAACCAACTATTGTAAGCGCTCCCGATATACCTAACgcaccaggaaccatataGTATTGCGTTGAgatccgctcgcaccg	gaagttgtttcctatatgacttagccctcttttgacgcatTATAGTTTTTTCTCCTTGACGTTAAAG	AGACGTTTGAAATCGCTAATCGGC	YES
449	Estradiol Diploid	ed5208	URA3::Z3pr-YDR168W HAP1+::NatMX::pACT1-Z3EV-ENO2term/HAP1+ ura3^0/ura3^0 can1^Ste2pr-Sphis5/CAN1 his3^1/his3^1 lyp^0/LYP1	a/a	E05	F05	YDR168W	CDC37	TATACGTGCGGT	ATCGAGCTATCGTACTACGGAACAACTACATAAGTCAAAAgcaccaggaaccatataTATACGTGCGGTgatccgctcgcaccg	atagttcaattttatcccacttagagtaatcaatggccatTATAGTTTTTTCTCCTTGACGTTAAAG	TAGCAGATGTACGAGTGAAACGAC	YES
451	Estradiol Diploid	ed5210	URA3::Z3pr-YOR204W HAP1+::NatMX::pACT1-Z3EV-ENO2term/HAP1+ ura3^0/ura3^0 can1^Ste2pr-Sphis5/CAN1 his3^1/his3^1 lyp^0/LYP1	a/a	E05	F07	YOR204W	DED1	TCTCCATTCTTG	GTGGTATTCCGTAAGAACAACAAGAAAAGCATTTCATATTgcaccaggaaccatataTCTCCATTCTTGgatccgctcgcaccg	tgatgcttaaattttgcacttgttcgctcagttcagccatTATAGTTTTTTCTCCTTGACGTTAAAG	TGCAAAGGGAGAAAGTAGGAGATC	YES
452	Estradiol Diploid	ed5211	URA3::Z3pr-YGR267C HAP1+::NatMX::pACT1-Z3EV-ENO2term/HAP1+ ura3^0/ura3^0 can1^Ste2pr-Sphis5/CAN1 his3^1/his3^1 lyp^0/LYP1	a/a	E05	F08	YGR267C	FOL2	ATGTTTCCTGCT	CTCATTTTTTGTTAGAACCAATACTTTCAATCATCCCAAAgcaccaggaaccatataATGTTTCCTGCTgatccgctcgcaccg	catgtctttctatctcttgcactaattggatgttatgcatTATAGTTTTTTCTCCTTGACGTTAAAG	AGTCGTGTTGGAGGAGGTTTGCAC	Empty
454	Estradiol Diploid	ed5213	URA3::Z3pr-YKL018W HAP1+::NatMX::pACT1-Z3EV-ENO2term/HAP1+ ura3^0/ura3^0 can1^Ste2pr-Sphis5/CAN1 his3^1/his3^1 lyp^0/LYP1	a/a	E05	F10	YKL018W	SWD2	CTGGTTCATCAT	ACAAGCAAATACACCGTTTGTCCTTTTAGCATAGCCAACAgcaccaggaaccatataCTGGTTCATCATgatccgctcgcaccg	atttcagcaggttgggcttattgatggacacggtggtcatTATAGTTTTTTCTCCTTGACGTTAAAG	ACGTGCATGCACGCAAGTTTAATC	YES
455	Estradiol Diploid	ed5214	URA3::Z3pr-YGR195W HAP1+::NatMX::pACT1-Z3EV-ENO2term/HAP1+ ura3^0/ura3^0 can1^Ste2pr-Sphis5/CAN1 his3^1/his3^1 lyp^0/LYP1	a/a	E05	F11	YGR195W	SKI6	TGTGACTTAGTC	CAAAAAAACTTTAGTGCCATAACTACAGCAGGATCATCATgcaccaggaaccatataTGTGACTTAGTCgatccgctcgcaccg	gacgtagcccttctggcgagtatatttctagtcttgacatTATAGTTTTTTCTCCTTGACGTTAAAG	GATGGAATAATGGTCTTGATCCCC	YES
456	Estradiol Diploid	ed5215	URA3::Z3pr-YMR288W HAP1+::NatMX::pACT1-Z3EV-ENO2term/HAP1+ ura3^0/ura3^0 can1^Ste2pr-Sphis5/CAN1 his3^1/his3^1 lyp^0/LYP1	a/a	E05	F12	YMR288W	HSH155	CGAATTCATGCT	ACTTATACATAATAAACATAGAAAGCCAGGACCTGTCATCgcaccaggaaccatataCGAATTCATGCTgatccgctcgcaccg	cgctattattagcgtttacaaattgaatcggatgactcatTATAGTTTTTTCTCCTTGACGTTAAAG	GTTTACGTACCAATCTTCGGAAGG	YES
457	Estradiol Diploid	ed5216	URA3::Z3pr-YDR404C HAP1+::NatMX::pACT1-Z3EV-ENO2term/HAP1+ ura3^0/ura3^0 can1^Ste2pr-Sphis5/CAN1 his3^1/his3^1 lyp^0/LYP1	a/a	E05	G01	YDR404C	RPB7	TGTTACGGAGTA	TCACATTTCAACCACTGTATAAATAACTCAATTTCTGAGAgcaccaggaaccatataTGTTACGGAGTAgatccgctcgcaccg	gaagggtaatattaagcgaaaggtctttaataaaaaacatTATAGTTTTTTCTCCTTGACGTTAAAG	GCTTGCAACTTCCTACTGCAAGTG	YES
458	Estradiol Diploid	ed5217	URA3::Z3pr-YGL247W HAP1+::NatMX::pACT1-Z3EV-ENO2term/HAP1+ ura3^0/ura3^0 can1^Ste2pr-Sphis5/CAN1 his3^1/his3^1 lyp^0/LYP1	a/a	E05	G02	YGL247W	BRR6	AGACTTGGTTGT	GACTCATCTTTGAATCCCCTATCCCAACATAAGTCCCGGAgcaccaggaaccatataAGACTTGGTTGTgatccgctcgcaccg	gtatgccatcaggctgtctagaaaaactacggagttccatTATAGTTTTTTCTCCTTGACGTTAAAG	ACCGCAGAGAATCTGAAGAATCTC	YES
459	Estradiol Diploid	ed5218	URA3::Z3pr-YKR079C HAP1+::NatMX::pACT1-Z3EV-ENO2term/HAP1+ ura3^0/ura3^0 can1^Ste2pr-Sphis5/CAN1 his3^1/his3^1 lyp^0/LYP1	a/a	E05	G03	YKR079C	TRZ1	TGTTAATCCCGC	GACCACCCGCAAAGAAAAGAGTCCTGGAAGGTTTTCAACGgcaccaggaaccatataTGTTAATCCCGCgatccgctcgcaccg	tatccgatgtaggatgggtgatgggtataaatgtgaacatTATAGTTTTTTCTCCTTGACGTTAAAG	GATGTCACTGTTCCTACGGATATC	YES
460	Estradiol Diploid	ed5219	URA3::Z3pr-YLR229C HAP1+::NatMX::pACT1-Z3EV-ENO2term/HAP1+ ura3^0/ura3^0 can1^Ste2pr-Sphis5/CAN1 his3^1/his3^1 lyp^0/LYP1	a/a	E05	G04	YLR229C	CDC42	CACGTTCTTTGT	CTTATAAAACAAGAAATAAACGTATTAGCTCTTCCACAAAgcaccaggaaccatataCACGTTCTTTGTgatccgctcgcaccg	cagcaccatcaccgacaacaacacactttagcgtttgcatTATAGTTTTTTCTCCTTGACGTTAAAG	TGCCAAAGACCTTTCAAACAGGCC	YES
461	Estradiol Diploid	ed5220	URA3::Z3pr-YNL222W HAP1+::NatMX::pACT1-Z3EV-ENO2term/HAP1+ ura3^0/ura3^0 can1^Ste2pr-Sphis5/CAN1 his3^1/his3^1 lyp^0/LYP1	a/a	E05	G05	YNL222W	SSU72	TTTGAGTCGATG	ATTAAGACAACGGTGGTATAAACTAGTGTCGAAGTCCAAAgcaccaggaaccatataTTTGAGTCGATGgatccgctcgcaccg	ctgtgcaaaacttcaagtttgaattgcgatgactaggcatTATAGTTTTTTCTCCTTGACGTTAAAG	GGATGACGTGGAAAGTGTAAGTTC	YES
462	Estradiol Diploid	ed5221	URA3::Z3pr-YNL061W HAP1+::NatMX::pACT1-Z3EV-ENO2term/HAP1+ ura3^0/ura3^0 can1^Ste2pr-Sphis5/CAN1 his3^1/his3^1 lyp^0/LYP1	a/a	E05	G06	YNL061W	NOP2	GCATTTCTGTCT	TGTTGGCTAATATTAGAATTACATATACATATAATAGGAAgcaccaggaaccatataGCATTTCTGTCTgatccgctcgcaccg	gtggggcggcttgcttgttcttatgacgtctactacccatTATAGTTTTTTCTCCTTGACGTTAAAG	ATCGGATGAAACCTCTTCGCCATC	YES
463	Estradiol Diploid	ed5222	URA3::Z3pr-YNL161W HAP1+::NatMX::pACT1-Z3EV-ENO2term/HAP1+ ura3^0/ura3^0 can1^Ste2pr-Sphis5/CAN1 his3^1/his3^1 lyp^0/LYP1	a/a	E05	G07	YNL161W	CBK1	TTTCGCTCTGTG	GTCTGCGCTGATCCTTCTGTAATCCTCTGCAGTTTTCGCAgcaccaggaaccatataTTTCGCTCTGTGgatccgctcgcaccg	taggtgcaccctcatgatgattggtgctgctattatacatTATAGTTTTTTCTCCTTGACGTTAAAG	CAGAGCCCAATTGACCTTGAAGAG	YES
464	Estradiol Diploid	ed5223	URA3::Z3pr-YDR510W HAP1+::NatMX::pACT1-Z3EV-ENO2term/HAP1+ ura3^0/ura3^0 can1^Ste2pr-Sphis5/CAN1 his3^1/his3^1 lyp^0/LYP1	a/a	E05	G08	YDR510W	SMT3	GGCTTTATCTGT	ACCCAGTTCAGTTCTAGTTTTACAAATAAATACACGAGCGgcaccaggaaccatataGGCTTTATCTGTgatccgctcgcaccg	cctctggcttagcttcttgattgacttctgagtccgacatTATAGTTTTTTCTCCTTGACGTTAAAG	AAGAGTTGCCGTGCCTTTCCATCC	YES
465	Estradiol Diploid	ed5224	URA3::Z3pr-YML105C HAP1+::NatMX::pACT1-Z3EV-ENO2term/HAP1+ ura3^0/ura3^0 can1^Ste2pr-Sphis5/CAN1 his3^1/his3^1 lyp^0/LYP1	a/a	E05	G09	YML105C	SEC65	TGTCACTATCGC	AAATAAAATAAGCCATAAGCTATAGTATCATAAAGTCAAAgcaccaggaaccatataTGTCACTATCGCgatccgctcgcaccg	cgatatcattgaaatcgtcaatctcttctaatctaggcatTATAGTTTTTTCTCCTTGACGTTAAAG	AACAGCTTCTTGGGAGCACTATTG	YES
466	Estradiol Diploid	ed5225	URA3::Z3pr-YJR042W HAP1+::NatMX::pACT1-Z3EV-ENO2term/HAP1+ ura3^0/ura3^0 can1^Ste2pr-Sphis5/CAN1 his3^1/his3^1 lyp^0/LYP1	a/a	E05	G10	YJR042W	NUP85	CTATTTGTCTGG	GTTGAGTCAATAAGCGTGAGCCAGAACGCAATTATCAGATgcaccaggaaccatataCTATTTGTCTGGgatccgctcgcaccg	cgacgtccataagtaatcgatttgaatcatcgattgtcatTATAGTTTTTTCTCCTTGACGTTAAAG	AGTCGTCGGGCACGAACTTAATCC	YES
467	Estradiol Diploid	ed5226	URA3::Z3pr-YDR397C HAP1+::NatMX::pACT1-Z3EV-ENO2term/HAP1+ ura3^0/ura3^0 can1^Ste2pr-Sphis5/CAN1 his3^1/his3^1 lyp^0/LYP1	a/a	E05	G11	YDR397C	NCB2	TGTCAGTCTGTT	AACGATATTTACTAATACAGTTGTACCTATTAATTAATTGgcaccaggaaccatataTGTCAGTCTGTTgatccgctcgcaccg	tacccttgggaagcgacacattatcggagtctccagccatTATAGTTTTTTCTCCTTGACGTTAAAG	CAGGAGAATCCATCGGTAATGAAC	YES
468	Estradiol Diploid	ed5227	URA3::Z3pr-YIL048W HAP1+::NatMX::pACT1-Z3EV-ENO2term/HAP1+ ura3^0/ura3^0 can1^Ste2pr-Sphis5/CAN1 his3^1/his3^1 lyp^0/LYP1	a/a	E05	G12	YIL048W	NEO1	CTGTTGCTATCC	AGAAAGGGGTATCAGTGTGCACGGAAAACTTCAGAGACAAgcaccaggaaccatataCTGTTGCTATCCgatccgctcgcaccg	aattctgcttatgtgacttaaatgaaggagggttaggcatTATAGTTTTTTCTCCTTGACGTTAAAG	CTACTCTGTTGCCCTATGAACAAG	YES
469	Estradiol Diploid	ed5228	URA3::Z3pr-YGR156W HAP1+::NatMX::pACT1-Z3EV-ENO2term/HAP1+ ura3^0/ura3^0 can1^Ste2pr-Sphis5/CAN1 his3^1/his3^1 lyp^0/LYP1	a/a	E05	H01	YGR156W	PTI1	TCGCCTTCTGTT	CTGGAGAAGACGAAGAACGAAGAACGAAGGAAAAAAATTGgcaccaggaaccatataTCGCCTTCTGTTgatccgctcgcaccg	tcaagaaatgacggcctgttcttcttctgggatctgtcatTATAGTTTTTTCTCCTTGACGTTAAAG	TCACTGATGGCTTGAAACCAATCC	YES
470	Estradiol Diploid	ed5229	URA3::Z3pr-YIL051C HAP1+::NatMX::pACT1-Z3EV-ENO2term/HAP1+ ura3^0/ura3^0 can1^Ste2pr-Sphis5/CAN1 his3^1/his3^1 lyp^0/LYP1	a/a	E05	H02	YIL051C	MMF1	ATGTTAATCGCC	GTAAAAAGGACAACACATACACACAAATATATTACCAATAgcaccaggaaccatataATGTTAATCGCCgatccgctcgcaccg	agactggagctgttctcaaaacggaatttcttaaaaacatTATAGTTTTTTCTCCTTGACGTTAAAG	TCTAGCTCGGTTTGCTTTAGTCTG	YES
471	Estradiol Diploid	ed5230	URA3::Z3pr-YBR049C HAP1+::NatMX::pACT1-Z3EV-ENO2term/HAP1+ ura3^0/ura3^0 can1^Ste2pr-Sphis5/CAN1 his3^1/his3^1 lyp^0/LYP1	a/a	E05	H03	YBR049C	REB1	TACCCTTCTTTG	CGTGTTGCTGCTGAATTAGAATATTTATAGCTCAATCAATgcaccaggaaccatataTACCCTTCTTTGgatccgctcgcaccg	actcttgatttgcgtttttatcgttatgacctgaaggcatTATAGTTTTTTCTCCTTGACGTTAAAG	GACTCCGATCTCAAGTTATCCAAC	YES
472	Estradiol Diploid	ed5231	URA3::Z3pr-YFR028C HAP1+::NatMX::pACT1-Z3EV-ENO2term/HAP1+ ura3^0/ura3^0 can1^Ste2pr-Sphis5/CAN1 his3^1/his3^1 lyp^0/LYP1	a/a	E05	H04	YFR028C	CDC14	ATGTTCCTCCAT	GGCTGGGACTACAAAGTACGCTTATAAAAAAAAAAAAAAAgcaccaggaaccatataATGTTCCTCCATgatccgctcgcaccg	ggaactcgatcgtgttgtcgaggtatacactcctacgcatTATAGTTTTTTCTCCTTGACGTTAAAG	ATCTTGAGATCGGGCGTTCGACTC	Empty
473	Estradiol Diploid	ed5232	URA3::Z3pr-YOR257W HAP1+::NatMX::pACT1-Z3EV-ENO2term/HAP1+ ura3^0/ura3^0 can1^Ste2pr-Sphis5/CAN1 his3^1/his3^1 lyp^0/LYP1	a/a	E05	H05	YOR257W	CDC31	TATGCGTCTTTC	GGAAGTGAACCAAAGAAGAAACGGAAATAAATCATACAGTgcaccaggaaccatataTATGCGTCTTTCgatccgctcgcaccg	taagtggaccagactgtagcgatgacctgttcttactcatTATAGTTTTTTCTCCTTGACGTTAAAG	ATCATCGTGAGGGTCCTCTATATC	YES
474	Estradiol Diploid	ed5233	URA3::Z3pr-YDR473C HAP1+::NatMX::pACT1-Z3EV-ENO2term/HAP1+ ura3^0/ura3^0 can1^Ste2pr-Sphis5/CAN1 his3^1/his3^1 lyp^0/LYP1	a/a	E05	H06	YDR473C	PRP3	GTCTTTCTACGT	ACAGAAAACATCAGGCGATCTATTGAATTGGCTTGAAAAAgcaccaggaaccatataGTCTTTCTACGTgatccgctcgcaccg	gtttcggattacctttttcataggtatttcttgggggcatTATAGTTTTTTCTCCTTGACGTTAAAG	CTCCTTTAGGTTGTCGTAGTCAAC	YES
475	Estradiol Diploid	ed5234	URA3::Z3pr-YPL237W HAP1+::NatMX::pACT1-Z3EV-ENO2term/HAP1+ ura3^0/ura3^0 can1^Ste2pr-Sphis5/CAN1 his3^1/his3^1 lyp^0/LYP1	a/a	E05	H07	YPL237W	SUI3	GGTAGCTCTTTA	AAGCGCCTAGGCAACCAGTCATATAATAAGCACGCACGAGgcaccaggaaccatataGGTAGCTCTTTAgatccgctcgcaccg	cagggtcgaatcctaactcagcagctaaatcggaggacatTATAGTTTTTTCTCCTTGACGTTAAAG	AAACTGAGGGCAAGAATTCGGTCC	YES
476	Estradiol Diploid	ed5235	URA3::Z3pr-YKR022C HAP1+::NatMX::pACT1-Z3EV-ENO2term/HAP1+ ura3^0/ura3^0 can1^Ste2pr-Sphis5/CAN1 his3^1/his3^1 lyp^0/LYP1	a/a	E05	H08	YKR022C	NTR2	TGGTTTCTACCT	TCAAGTTCTGCCTAGCAATGTTATAGCATTTGAACACATTgcaccaggaaccatataTGGTTTCTACCTgatccgctcgcaccg	cacttggtaacctaattttatttcttttcttgatcgccatTATAGTTTTTTCTCCTTGACGTTAAAG	ATGGTTGAACGGTAGGCCTCGTTG	YES
477	Estradiol Diploid	ed5236	URA3::Z3pr-YPL266W HAP1+::NatMX::pACT1-Z3EV-ENO2term/HAP1+ ura3^0/ura3^0 can1^Ste2pr-Sphis5/CAN1 his3^1/his3^1 lyp^0/LYP1	a/a	E05	H09	YPL266W	DIM1	CCTCCGTATTTC	GTACCTTTTATATCGATACAAATAAAAATAAAATTATACCgcaccaggaaccatataCCTCCGTATTTCgatccgctcgcaccg	aagttgctccggagtacttctttttcgcagcctttcccatTATAGTTTTTTCTCCTTGACGTTAAAG	TATACCACTGACGTTGCCACTGGG	YES
478	Estradiol Diploid	ed5237	URA3::Z3pr-YNL102W HAP1+::NatMX::pACT1-Z3EV-ENO2term/HAP1+ ura3^0/ura3^0 can1^Ste2pr-Sphis5/CAN1 his3^1/his3^1 lyp^0/LYP1	a/a	E05	H10	YNL102W	POL1	TTCTGGGTAGCT	GAAACCAAATAGTATCAAGGCATAAAATAAACAGTGGAAAgcaccaggaaccatataTTCTGGGTAGCTgatccgctcgcaccg	gctttctcaatttttctaatttttcacttttagaagacatTATAGTTTTTTCTCCTTGACGTTAAAG	ACGATGCAGATTTACACGGCTTTG	YES
479	Estradiol Diploid	ed5238	URA3::Z3pr-YGR274C HAP1+::NatMX::pACT1-Z3EV-ENO2term/HAP1+ ura3^0/ura3^0 can1^Ste2pr-Sphis5/CAN1 his3^1/his3^1 lyp^0/LYP1	a/a	E05	H11	YGR274C	TAF1	ACTGGTTGTTTG	CACAGAGAGAAAAAGAAGTACAACAGGAGTATAAGGCGATgcaccaggaaccatataACTGGTTGTTTGgatccgctcgcaccg	tggccaagttggtcttgccggatccctgctgctttaccatTATAGTTTTTTCTCCTTGACGTTAAAG	TGATTAGCAGAAGGAGCACCGGTG	YES
480	Estradiol Diploid	ed5239	URA3::Z3pr-YGL097W HAP1+::NatMX::pACT1-Z3EV-ENO2term/HAP1+ ura3^0/ura3^0 can1^Ste2pr-Sphis5/CAN1 his3^1/his3^1 lyp^0/LYP1	a/a	E05	H12	YGL097W	SRM1	TTAGTACTCGCT	GGATCCAGAAACTTAAAAAGTTGTCATATAAAAGTTTAAAgcaccaggaaccatataTTAGTACTCGCTgatccgctcgcaccg	cagacgcgtctccattggtggcgactgttcttttgaccatTATAGTTTTTTCTCCTTGACGTTAAAG	CCATCGTCAACAATTGCTACAACG	YES
481	Estradiol Diploid	ed5240	URA3::Z3pr-YHR148W HAP1+::NatMX::pACT1-Z3EV-ENO2term/HAP1+ ura3^0/ura3^0 can1^Ste2pr-Sphis5/CAN1 his3^1/his3^1 lyp^0/LYP1	a/a	E06	A01	YHR148W	IMP3	CCTGATTCTGTA	TTCTAAATAGATAAACCACCAGGCATAATCACAACCAATAgcaccaggaaccatataCCTGATTCTGTAgatccgctcgcaccg	tcaataacttttgctcatgatgctttagttttctaaccatTATAGTTTTTTCTCCTTGACGTTAAAG	AATCTAAGGACAGCAAGATGCCCC	YES
482	Estradiol Diploid	ed5241	URA3::Z3pr-YJL014W HAP1+::NatMX::pACT1-Z3EV-ENO2term/HAP1+ ura3^0/ura3^0 can1^Ste2pr-Sphis5/CAN1 his3^1/his3^1 lyp^0/LYP1	a/a	E06	A02	YJL014W	CCT3	TTGGTAATGGGT	ACGTTGAAAATCATCAAGTACAATAGTGATATAAGCCACAgcaccaggaaccatataTTGGTAATGGGTgatccgctcgcaccg	tctcttgagaagcattcataaataccactggagcttgcatTATAGTTTTTTCTCCTTGACGTTAAAG	AACACAGAACTCAACTTCAGGACC	YES
483	Estradiol Diploid	ed5242	URA3::Z3pr-YKR062W HAP1+::NatMX::pACT1-Z3EV-ENO2term/HAP1+ ura3^0/ura3^0 can1^Ste2pr-Sphis5/CAN1 his3^1/his3^1 lyp^0/LYP1	a/a	E06	A03	YKR062W	TFA2	AAGGCTTAGTGA	AGTAGTTCGTTCGATTTGGAAAAGAGAGTAGTCTTTTGCGgcaccaggaaccatataAAGGCTTAGTGAgatccgctcgcaccg	cgttcaaattagccagtagagggtccctgtttttactcatTATAGTTTTTTCTCCTTGACGTTAAAG	CAGTTACACTATTCGGAACCGAAG	YES
484	Estradiol Diploid	ed5243	URA3::Z3pr-YOR249C HAP1+::NatMX::pACT1-Z3EV-ENO2term/HAP1+ ura3^0/ura3^0 can1^Ste2pr-Sphis5/CAN1 his3^1/his3^1 lyp^0/LYP1	a/a	E06	A04	YOR249C	APC5	TTTCTGCTGACT	AGAGTTAAAAGGAAAAGGCAAATCAAAACTGATCAGAAAAgcaccaggaaccatataTTTCTGCTGACTgatccgctcgcaccg	taataaagttagtaatacccaatggaccatacttactcatTATAGTTTTTTCTCCTTGACGTTAAAG	CCTTGAGTCCTTATGCTATTGGTG	YES
485	Estradiol Diploid	ed5244	URA3::Z3pr-YMR308C HAP1+::NatMX::pACT1-Z3EV-ENO2term/HAP1+ ura3^0/ura3^0 can1^Ste2pr-Sphis5/CAN1 his3^1/his3^1 lyp^0/LYP1	a/a	E06	A05	YMR308C	PSE1	AGCTATTCGTTG	CTAACGACACGTGATTTCAACCGTAACTAGAGCCATCGCTgcaccaggaaccatataAGCTATTCGTTGgatccgctcgcaccg	gaagtaatgttctattaacttcttccggtaaagcagacatTATAGTTTTTTCTCCTTGACGTTAAAG	CCCACCATCAAATCGTCGTTGATC	YES
486	Estradiol Diploid	ed5245	URA3::Z3pr-YBR153W HAP1+::NatMX::pACT1-Z3EV-ENO2term/HAP1+ ura3^0/ura3^0 can1^Ste2pr-Sphis5/CAN1 his3^1/his3^1 lyp^0/LYP1	a/a	E06	A06	YBR153W	RIB7	TGTATCATGCAC	TGGTAGCTTCTTTGTATTACTATCAACATTTTTAGAAGATgcaccaggaaccatataTGTATCATGCACgatccgctcgcaccg	gaaattgtggtaaatcttcacacagtggtgtcaaagacatTATAGTTTTTTCTCCTTGACGTTAAAG	TCAAGCAGTGCTTGCTCTTAGATG	YES
487	Estradiol Diploid	ed5246	URA3::Z3pr-YLL034C HAP1+::NatMX::pACT1-Z3EV-ENO2term/HAP1+ ura3^0/ura3^0 can1^Ste2pr-Sphis5/CAN1 his3^1/his3^1 lyp^0/LYP1	a/a	E06	A07	YLL034C	RIX7	CTCTCTTCCTTT	TTAGGGCCGATAATAGCTACGTGGTGGGAAGGCTGGAATAgcaccaggaaccatataCTCTCTTCCTTTgatccgctcgcaccg	aacttgttaatgagttctttttcgactttactttaaccatTATAGTTTTTTCTCCTTGACGTTAAAG	CTCAAGCCATCAGGATTGAATACC	YES
488	Estradiol Diploid	ed5247	URA3::Z3pr-YML025C HAP1+::NatMX::pACT1-Z3EV-ENO2term/HAP1+ ura3^0/ura3^0 can1^Ste2pr-Sphis5/CAN1 his3^1/his3^1 lyp^0/LYP1	a/a	E06	A08	YML025C	YML6	TATCTCGTTCAG	TGCGAATAATCTTTCGTTCAACTAGGGTGAAATAATAATAgcaccaggaaccatataTATCTCGTTCAGgatccgctcgcaccg	ctctgatacgtactttcaccaaatttctttttatcgtcatTATAGTTTTTTCTCCTTGACGTTAAAG	CGCATGTCGACTCAATATTACGTG	YES
489	Estradiol Diploid	ed5248	URA3::Z3pr-YNL138W-A HAP1+::NatMX::pACT1-Z3EV-ENO2term/HAP1+ ura3^0/ura3^0 can1^Ste2pr-Sphis5/CAN1 his3^1/his3^1 lyp^0/LYP1	a/a	E06	A09	YNL138W-A	YSF3	CTCTCTGAATTC	TTATATTACACAATTCGAAACAGTGAAATTAAGAAAAGAAgcaccaggaaccatataCTCTCTGAATTCgatccgctcgcaccg	ttcaattcaaactaaagcgcaatagaacgtaacataccatTATAGTTTTTTCTCCTTGACGTTAAAG	TGCAACATCAGAAAGCTTGAGGGG	YES
490	Estradiol Diploid	ed5249	URA3::Z3pr-YER009W HAP1+::NatMX::pACT1-Z3EV-ENO2term/HAP1+ ura3^0/ura3^0 can1^Ste2pr-Sphis5/CAN1 his3^1/his3^1 lyp^0/LYP1	a/a	E06	A10	YER009W	NTF2	TCTCTGGTTCCT	CCCCCTAAGGAACCCAGGTTTTAATACTATTATCTTTATAgcaccaggaaccatataTCTCTGGTTCCTgatccgctcgcaccg	gggtgaagttttgggccaaagtgttaaagtcgagagacatTATAGTTTTTTCTCCTTGACGTTAAAG	CCTATCCCTTTCATATTGTTCGGC	YES
491	Estradiol Diploid	ed5250	URA3::Z3pr-YDL092W HAP1+::NatMX::pACT1-Z3EV-ENO2term/HAP1+ ura3^0/ura3^0 can1^Ste2pr-Sphis5/CAN1 his3^1/his3^1 lyp^0/LYP1	a/a	E06	A11	YDL092W	SRP14	CTATAGTCCTTC	TACAAATCAAAAAACGTAGCTTTCTTACCACCCTAAAACAgcaccaggaaccatataCTATAGTCCTTCgatccgctcgcaccg	ataaaaatgcacctggtgataaacagccagtatttgccatTATAGTTTTTTCTCCTTGACGTTAAAG	CGGGAAAGATCTACGTACATATGG	YES
492	Estradiol Diploid	ed5251	URA3::Z3pr-YPL122C HAP1+::NatMX::pACT1-Z3EV-ENO2term/HAP1+ ura3^0/ura3^0 can1^Ste2pr-Sphis5/CAN1 his3^1/his3^1 lyp^0/LYP1	a/a	E06	A12	YPL122C	TFB2	GCTATCCTTCAT	CATTAAAAGCCACCATCAAAGGGAAGAAGTGAACAATATAgcaccaggaaccatataGCTATCCTTCATgatccgctcgcaccg	aatactgagtgaccgaatgcttcagggaatagtcactcatTATAGTTTTTTCTCCTTGACGTTAAAG	GGAGGACAATTTGTGAGATGGAAC	YES
493	Estradiol Diploid	ed5252	URA3::Z3pr-YOL139C HAP1+::NatMX::pACT1-Z3EV-ENO2term/HAP1+ ura3^0/ura3^0 can1^Ste2pr-Sphis5/CAN1 his3^1/his3^1 lyp^0/LYP1	a/a	E06	B01	YOL139C	CDC33	GGATCTTAGTTC	TAAAAGCATTTTTGTCTGAAAACTAGTGAAAGGAAGAAAAgcaccaggaaccatataGGATCTTAGTTCgatccgctcgcaccg	cgttttcttcaaacttcttgctaacttcttcaacggacatTATAGTTTTTTCTCCTTGACGTTAAAG	CAGACGGGCAATAAGAAGATCATG	YES
494	Estradiol Diploid	ed5253	URA3::Z3pr-YPR110C HAP1+::NatMX::pACT1-Z3EV-ENO2term/HAP1+ ura3^0/ura3^0 can1^Ste2pr-Sphis5/CAN1 his3^1/his3^1 lyp^0/LYP1	a/a	E06	B02	YPR110C	RPC40	TTTCGACTGCAT	CAGGTATCAAGTGCATGAAAGTAAGTAGGTGAAAGAAGATgcaccaggaaccatataTTTCGACTGCATgatccgctcgcaccg	tcgttacacggttatattcaatacccacaatatttgacatTATAGTTTTTTCTCCTTGACGTTAAAG	CGCCTGTGGAGAAGTAGGTTTAGG	YES
495	Estradiol Diploid	ed5254	URA3::Z3pr-YNL124W HAP1+::NatMX::pACT1-Z3EV-ENO2term/HAP1+ ura3^0/ura3^0 can1^Ste2pr-Sphis5/CAN1 his3^1/his3^1 lyp^0/LYP1	a/a	E06	B03	YNL124W	NAF1	CCATGTTGGTTA	TGGAAGAAGCACAATATAGCACGTCGAAACAGTGCTAATCgcaccaggaaccatataCCATGTTGGTTAgatccgctcgcaccg	cgggattctccaaagccttagaaaacaagtcatcgctcatTATAGTTTTTTCTCCTTGACGTTAAAG	GTCTAAGTCTAGCAGCTTTGGTAG	YES
496	Estradiol Diploid	ed5255	URA3::Z3pr-YER171W HAP1+::NatMX::pACT1-Z3EV-ENO2term/HAP1+ ura3^0/ura3^0 can1^Ste2pr-Sphis5/CAN1 his3^1/his3^1 lyp^0/LYP1	a/a	E06	B04	YER171W	RAD3	TTTCTAAGCCCT	ATCGGCCCGATTTGACTACACTTTAAGAAGATTGGAAACAgcaccaggaaccatataTTTCTAAGCCCTgatccgctcgcaccg	atggaaaaagcactggtaaatcatctatataaaacttcatTATAGTTTTTTCTCCTTGACGTTAAAG	AGGCTTGATGACACAGCGGAAGTG	YES
497	Estradiol Diploid	ed5256	URA3::Z3pr-YOR103C HAP1+::NatMX::pACT1-Z3EV-ENO2term/HAP1+ ura3^0/ura3^0 can1^Ste2pr-Sphis5/CAN1 his3^1/his3^1 lyp^0/LYP1	a/a	E06	B05	YOR103C	OST2	CCAGCTTGTTTC	ACACAACAAAAAGAATTGTAACGAGGAATACATGACTAATgcaccaggaaccatataCCAGCTTGTTTCgatccgctcgcaccg	tggttacttttggtgtgtttgcctttggtgcttttgccatTATAGTTTTTTCTCCTTGACGTTAAAG	TGCGGTTCCAGTAGATCTTGAAGC	YES
498	Estradiol Diploid	ed5257	URA3::Z3pr-YFR004W HAP1+::NatMX::pACT1-Z3EV-ENO2term/HAP1+ ura3^0/ura3^0 can1^Ste2pr-Sphis5/CAN1 his3^1/his3^1 lyp^0/LYP1	a/a	E06	B06	YFR004W	RPN11	TTTGTCAGCACG	TAACACAATTAAGAGGACTTAACAAGAAAGACGAGACATAgcaccaggaaccatataTTTGTCAGCACGgatccgctcgcaccg	ccaccttactattcatcatcaatctctgtagtcgttccatTATAGTTTTTTCTCCTTGACGTTAAAG	ATGGTTGCACTCTTCTTCATCCTC	YES
499	Estradiol Diploid	ed5258	URA3::Z3pr-YGR198W HAP1+::NatMX::pACT1-Z3EV-ENO2term/HAP1+ ura3^0/ura3^0 can1^Ste2pr-Sphis5/CAN1 his3^1/his3^1 lyp^0/LYP1	a/a	E06	B07	YGR198W	YPP1	GCCGATTCTTTG	AACACGCCAGCTGGAAAGAAGTTCAATACCAACTTGCCCAgcaccaggaaccatataGCCGATTCTTTGgatccgctcgcaccg	atggaacagtaggaggaatccgaacatttgagttaggcatTATAGTTTTTTCTCCTTGACGTTAAAG	TGTTCTCTGTACGGCTACTTACAC	YES
500	Estradiol Diploid	ed5259	URA3::Z3pr-YLR166C HAP1+::NatMX::pACT1-Z3EV-ENO2term/HAP1+ ura3^0/ura3^0 can1^Ste2pr-Sphis5/CAN1 his3^1/his3^1 lyp^0/LYP1	a/a	E06	B08	YLR166C	SEC10	CTTGTAGTCCCT	AATTGAGCAAATTTGCTTTGTCATCAAGTGGTGTTACAACgcaccaggaaccatataCTTGTAGTCCCTgatccgctcgcaccg	gtttcttccatttcggatcgagttcatataatgagttcatTATAGTTTTTTCTCCTTGACGTTAAAG	AGATCGCACTAAAGACTTCACCAC	YES
501	Estradiol Diploid	ed5260	URA3::Z3pr-YER008C HAP1+::NatMX::pACT1-Z3EV-ENO2term/HAP1+ ura3^0/ura3^0 can1^Ste2pr-Sphis5/CAN1 his3^1/his3^1 lyp^0/LYP1	a/a	E06	B09	YER008C	SEC3	TCCTCTTATGTG	CTCCAGCTAGGTAACAAGGCTACGCAATTTATTCTATATTgcaccaggaaccatataTCCTCTTATGTGgatccgctcgcaccg	tgtgagacttccttttaaaaggagacttcgaggacctcatTATAGTTTTTTCTCCTTGACGTTAAAG	TGACTAAGACATCGCCATTTGGGG	YES
502	Estradiol Diploid	ed5261	URA3::Z3pr-YER168C HAP1+::NatMX::pACT1-Z3EV-ENO2term/HAP1+ ura3^0/ura3^0 can1^Ste2pr-Sphis5/CAN1 his3^1/his3^1 lyp^0/LYP1	a/a	E06	B10	YER168C	CCA1	CTTCTGATAGGT	ATTAATTCGTATCCGTGGGTTATAAGGGCTTTTTTTGTGTgcaccaggaaccatataCTTCTGATAGGTgatccgctcgcaccg	cagcactattcatcagtagagatatagtagaccgtagcatTATAGTTTTTTCTCCTTGACGTTAAAG	ACCGCAAGTAGCTACTTCAGGGAC	YES
503	Estradiol Diploid	ed5262	URA3::Z3pr-YJR093C HAP1+::NatMX::pACT1-Z3EV-ENO2term/HAP1+ ura3^0/ura3^0 can1^Ste2pr-Sphis5/CAN1 his3^1/his3^1 lyp^0/LYP1	a/a	E06	B11	YJR093C	FIP1	TCATCTTCTCGA	ATTCCTTTTGCCTACACTAAAATTATTAGCATTTCTCTAAgcaccaggaaccatataTCATCTTCTCGAgatccgctcgcaccg	catacaagaacttgtcgtcttcgtcttcactggagctcatTATAGTTTTTTCTCCTTGACGTTAAAG	ACCCATTAGAAATTGCCTTCGACG	Empty
504	Estradiol Diploid	ed5263	URA3::Z3pr-YER074W-A HAP1+::NatMX::pACT1-Z3EV-ENO2term/HAP1+ ura3^0/ura3^0 can1^Ste2pr-Sphis5/CAN1 his3^1/his3^1 lyp^0/LYP1	a/a	E06	B12	YER074W-A	YOS1	ATTGTCCTCGTT	AGAAGCCTTTTGGAAGAGAAAACTTTGATATAGAGGGGATgcaccaggaaccatataATTGTCCTCGTTgatccgctcgcaccg	aaatgacgtaaaatagtctacctagtccaaacagtaccatTATAGTTTTTTCTCCTTGACGTTAAAG	CAGAGACAAGAAGATCTTCGGTAC	YES
505	Estradiol Diploid	ed5264	URA3::Z3pr-YIL104C HAP1+::NatMX::pACT1-Z3EV-ENO2term/HAP1+ ura3^0/ura3^0 can1^Ste2pr-Sphis5/CAN1 his3^1/his3^1 lyp^0/LYP1	a/a	E06	C01	YIL104C	SHQ1	TACTCTTGTGCC	AAGAATACTTGCTATAATCTACCATCACTTCTGAACTATAgcaccaggaaccatataTACTCTTGTGCCgatccgctcgcaccg	attcctcatcctgtgttatagagaatcttggtgttatcatTATAGTTTTTTCTCCTTGACGTTAAAG	CTTCAGGCATCTGTAGGGCTATTC	YES
508	Estradiol Diploid	ed5267	URA3::Z3pr-YBR257W HAP1+::NatMX::pACT1-Z3EV-ENO2term/HAP1+ ura3^0/ura3^0 can1^Ste2pr-Sphis5/CAN1 his3^1/his3^1 lyp^0/LYP1	a/a	E06	C04	YBR257W	POP4	CTGGTACTATTG	AAAGAAAATAAGCACGATTTGGACTCCCCTATTTGTCAGAgcaccaggaaccatataCTGGTACTATTGgatccgctcgcaccg	tgaaaagacagtctttaataaacgtttgagttctatccatTATAGTTTTTTCTCCTTGACGTTAAAG	GGTAATCGTTCCCACAGAGGCAAC	YES
509	Estradiol Diploid	ed5268	URA3::Z3pr-YFR052W HAP1+::NatMX::pACT1-Z3EV-ENO2term/HAP1+ ura3^0/ura3^0 can1^Ste2pr-Sphis5/CAN1 his3^1/his3^1 lyp^0/LYP1	a/a	E06	C05	YFR052W	RPN12	TGGGCTTATCAG	GGTGGAAAGTACTATTGAAGTGAGATAAGAAGCCATCGTAgcaccaggaaccatataTGGGCTTATCAGgatccgctcgcaccg	ctatgcttaacgacttggtcaattcggctaacgagggcatTATAGTTTTTTCTCCTTGACGTTAAAG	TGTTCTTGAGGTGTCAACAACCAG	YES
510	Estradiol Diploid	ed5269	URA3::Z3pr-YMR298W HAP1+::NatMX::pACT1-Z3EV-ENO2term/HAP1+ ura3^0/ura3^0 can1^Ste2pr-Sphis5/CAN1 his3^1/his3^1 lyp^0/LYP1	a/a	E06	C06	YMR298W	LIP1	CGGGTAATGTTT	ACATCAAAAAAGACCTCCAACTACCGAGTTTGTAAGTACAgcaccaggaaccatataCGGGTAATGTTTgatccgctcgcaccg	cagctgattttgtagttatgatgggagtgggttgagacatTATAGTTTTTTCTCCTTGACGTTAAAG	ATAAGGCGTGGACGGATGTCTTGC	YES
512	Estradiol Diploid	ed5271	URA3::Z3pr-YPL218W HAP1+::NatMX::pACT1-Z3EV-ENO2term/HAP1+ ura3^0/ura3^0 can1^Ste2pr-Sphis5/CAN1 his3^1/his3^1 lyp^0/LYP1	a/a	E06	C08	YPL218W	SAR1	GAAGTAAGGTGT	CTAGAAACATCATTATAACTAACAATATATAATTGGAATAgcaccaggaaccatataGAAGTAAGGTGTgatccgctcgcaccg	gtgataacatacaccaaccaaaaatatcccaaccagccatTATAGTTTTTTCTCCTTGACGTTAAAG	CATGGCGAGTGTTAATTTCGATGG	YES
513	Estradiol Diploid	ed5272	URA3::Z3pr-YGR002C HAP1+::NatMX::pACT1-Z3EV-ENO2term/HAP1+ ura3^0/ura3^0 can1^Ste2pr-Sphis5/CAN1 his3^1/his3^1 lyp^0/LYP1	a/a	E06	C09	YGR002C	SWC4	GTTTATTGGCTG	TCCGATAATACGAAAATTTAGTAAAAAAACCACAGGTAATgcaccaggaaccatataGTTTATTGGCTGgatccgctcgcaccg	gcttaatgtttagtacatcaaagatgtctgatgatgacatTATAGTTTTTTCTCCTTGACGTTAAAG	CCGTGCCATAGTTCCAAGAAACTC	YES
514	Estradiol Diploid	ed5273	URA3::Z3pr-YJL025W HAP1+::NatMX::pACT1-Z3EV-ENO2term/HAP1+ ura3^0/ura3^0 can1^Ste2pr-Sphis5/CAN1 his3^1/his3^1 lyp^0/LYP1	a/a	E06	C10	YJL025W	RRN7	TCGCTGCTTTAT	TTGAACGAACTACTCGGACATACCCCTACATCACTTAAGGgcaccaggaaccatataTCGCTGCTTTATgatccgctcgcaccg	tgtctgtaccgcagatgggacctcttatgaaagtagacatTATAGTTTTTTCTCCTTGACGTTAAAG	CTGTTGGTTGCTTTCGGTAACAAG	YES
515	Estradiol Diploid	ed5274	URA3::Z3pr-YPR034W HAP1+::NatMX::pACT1-Z3EV-ENO2term/HAP1+ ura3^0/ura3^0 can1^Ste2pr-Sphis5/CAN1 his3^1/his3^1 lyp^0/LYP1	a/a	E06	C11	YPR034W	ARP7	ATTTCTTCCGTC	AAAGCGCGAGAATTACTACATTATAAAGGATCTGTCAAGAgcaccaggaaccatataATTTCTTCCGTCgatccgctcgcaccg	atccgttatgtatcactacgcacttcctattcaatgtcatTATAGTTTTTTCTCCTTGACGTTAAAG	GACATCCTGATTATCGAAGACGAC	YES
516	Estradiol Diploid	ed5275	URA3::Z3pr-YPR137W HAP1+::NatMX::pACT1-Z3EV-ENO2term/HAP1+ ura3^0/ura3^0 can1^Ste2pr-Sphis5/CAN1 his3^1/his3^1 lyp^0/LYP1	a/a	E06	C12	YPR137W	RRP9	TAGGTCGTTGCT	TCTTCTTTAGCATTTCAAAATTATAGAAAATCTAGAAAAGgcaccaggaaccatataTAGGTCGTTGCTgatccgctcgcaccg	tggatcttttcctctttttctgttgggtaacatctgacatTATAGTTTTTTCTCCTTGACGTTAAAG	ACGTTTATTTGCGTCTGCATGCTC	YES
518	Estradiol Diploid	ed5277	URA3::Z3pr-YGR048W HAP1+::NatMX::pACT1-Z3EV-ENO2term/HAP1+ ura3^0/ura3^0 can1^Ste2pr-Sphis5/CAN1 his3^1/his3^1 lyp^0/LYP1	a/a	E06	D02	YGR048W	UFD1	TGTTTCATGGGT	AGGAAAAAATATCAAAGTGATACTGTAAAATATAATAAAAgcaccaggaaccatataTGTTTCATGGGTgatccgctcgcaccg	aaccatttccgccgccaaaagaactaaagccagaaaacatTATAGTTTTTTCTCCTTGACGTTAAAG	ATCATGAGGTACATCCTCGTCATC	YES
519	Estradiol Diploid	ed5278	URA3::Z3pr-YER082C HAP1+::NatMX::pACT1-Z3EV-ENO2term/HAP1+ ura3^0/ura3^0 can1^Ste2pr-Sphis5/CAN1 his3^1/his3^1 lyp^0/LYP1	a/a	E06	D03	YER082C	UTP7	ATCCGTTCTTGC	ATCCTAGCTTTAAGAAACTGAACCAGATTCCAACGACACAgcaccaggaaccatataATCCGTTCTTGCgatccgctcgcaccg	cttttatctggcgtctgtgaccgttcttcttgtgacccatTATAGTTTTTTCTCCTTGACGTTAAAG	TTTGCGGAACCCATCGAATTTCAC	YES
520	Estradiol Diploid	ed5279	URA3::Z3pr-YPR107C HAP1+::NatMX::pACT1-Z3EV-ENO2term/HAP1+ ura3^0/ura3^0 can1^Ste2pr-Sphis5/CAN1 his3^1/his3^1 lyp^0/LYP1	a/a	E06	D04	YPR107C	YTH1	TCTTTACGGCTT	ACAAGTATTCTAGGACGAATAAAATCAATAAGTTTATGTAgcaccaggaaccatataTCTTTACGGCTTgatccgctcgcaccg	taaaaggatattttgctgtatcggggtgaattaggctcatTATAGTTTTTTCTCCTTGACGTTAAAG	CCGCTTCCTTACGCTGTTCAATAC	YES
521	Estradiol Diploid	ed5280	URA3::Z3pr-YCL054W HAP1+::NatMX::pACT1-Z3EV-ENO2term/HAP1+ ura3^0/ura3^0 can1^Ste2pr-Sphis5/CAN1 his3^1/his3^1 lyp^0/LYP1	a/a	E06	D05	YCL054W	SPB1	CTGAATTGGTCG	TTTGTAGTTAGATTTAACTCAATAGAGGTGATTGGCAAAAgcaccaggaaccatataCTGAATTGGTCGgatccgctcgcaccg	ctaaacgtcccttactattcttcttttgtgtcttacccatTATAGTTTTTTCTCCTTGACGTTAAAG	CAGCATGTAGCTATGATACGACAG	YES
522	Estradiol Diploid	ed5281	URA3::Z3pr-YIL003W HAP1+::NatMX::pACT1-Z3EV-ENO2term/HAP1+ ura3^0/ura3^0 can1^Ste2pr-Sphis5/CAN1 his3^1/his3^1 lyp^0/LYP1	a/a	E06	D06	YIL003W	CFD1	TATTTCCGCCTG	CGAGGAGCACCCAAAACTAATACGACTATTACAATTAAGCgcaccaggaaccatataTATTTCCGCCTGgatccgctcgcaccg	ccaaagaggccgcaggaacgcctatctcctgttcctccatTATAGTTTTTTCTCCTTGACGTTAAAG	AGTGTTGTGAGGCTCTTCAATCAC	YES
523	Estradiol Diploid	ed5282	URA3::Z3pr-YJL167W HAP1+::NatMX::pACT1-Z3EV-ENO2term/HAP1+ ura3^0/ura3^0 can1^Ste2pr-Sphis5/CAN1 his3^1/his3^1 lyp^0/LYP1	a/a	E06	D07	YJL167W	ERG20	ATAACTTGTGCC	ACTGACATAGGCACAATAAACTCAAAAATATTACGTAGAAgcaccaggaaccatataATAACTTGTGCCgatccgctcgcaccg	tcaagaatctctctctcctaatttctttttctgaagccatTATAGTTTTTTCTCCTTGACGTTAAAG	TTCTATCACACGTTCGAAAGCCCC	YES
524	Estradiol Diploid	ed5283	URA3::Z3pr-YDR190C HAP1+::NatMX::pACT1-Z3EV-ENO2term/HAP1+ ura3^0/ura3^0 can1^Ste2pr-Sphis5/CAN1 his3^1/his3^1 lyp^0/LYP1	a/a	E06	D08	YDR190C	RVB1	GCTTTAAGCGTT	TGGGCCTGAATATTTTGAACGTTAAAATAATTGAGTAAATgcaccaggaaccatataGCTTTAAGCGTTgatccgctcgcaccg	ttacgccaggattttctttgacttcactgatagcgaccatTATAGTTTTTTCTCCTTGACGTTAAAG	TACGCATCCAGATCAAACACAGAG	YES
525	Estradiol Diploid	ed5284	URA3::Z3pr-YGR030C HAP1+::NatMX::pACT1-Z3EV-ENO2term/HAP1+ ura3^0/ura3^0 can1^Ste2pr-Sphis5/CAN1 his3^1/his3^1 lyp^0/LYP1	a/a	E06	D09	YGR030C	POP6	GTCACTGGTTAC	TGAAAAGAAGAAGAAGAAAAAAAGATAAAAGCAAATCAAAgcaccaggaaccatataGTCACTGGTTACgatccgctcgcaccg	aatctctactaatttcattgtaatatacgccattgatcatTATAGTTTTTTCTCCTTGACGTTAAAG	GCCGTGAAGTATGATAATAGGTGG	YES
526	Estradiol Diploid	ed5285	URA3::Z3pr-YKR038C HAP1+::NatMX::pACT1-Z3EV-ENO2term/HAP1+ ura3^0/ura3^0 can1^Ste2pr-Sphis5/CAN1 his3^1/his3^1 lyp^0/LYP1	a/a	E06	D10	YKR038C	KAE1	GATGTCGGAATT	AGGGAATTCCCAAGCGTTCCCTAATGCAGTCGGGAGCAAAgcaccaggaaccatataGATGTCGGAATTgatccgctcgcaccg	ccctgccatttttgggtgggatagtgttcaagttgaccatTATAGTTTTTTCTCCTTGACGTTAAAG	GCGGTGTAAGAAGAGGACATAAGG	YES
527	Estradiol Diploid	ed5286	URA3::Z3pr-YDR023W HAP1+::NatMX::pACT1-Z3EV-ENO2term/HAP1+ ura3^0/ura3^0 can1^Ste2pr-Sphis5/CAN1 his3^1/his3^1 lyp^0/LYP1	a/a	E06	D11	YDR023W	SES1	TTCGGTGCTTAA	CAATTCGTGAACTGGCACAAGGAAAAGCGTGTAATTAAAAgcaccaggaaccatataTTCGGTGCTTAAgatccgctcgcaccg	taccacccttatcttcgataaattggttgatgtccaacatTATAGTTTTTTCTCCTTGACGTTAAAG	GGCCTGTTCGCCTATTATATGTCG	YES
528	Estradiol Diploid	ed5287	URA3::Z3pr-YJL090C HAP1+::NatMX::pACT1-Z3EV-ENO2term/HAP1+ ura3^0/ura3^0 can1^Ste2pr-Sphis5/CAN1 his3^1/his3^1 lyp^0/LYP1	a/a	E06	D12	YJL090C	DPB11	CCTGTCTTCATT	CTAGTATGGCAGGTATTTTATCAGTAGCATTAATATTACTgcaccaggaaccatataCCTGTCTTCATTgatccgctcgcaccg	ttgcagtcggacaaaatgttattccttgaaagggcttcatTATAGTTTTTTCTCCTTGACGTTAAAG	CGAAGTGAGAGTCATGACACACAG	YES
529	Estradiol Diploid	ed5288	URA3::Z3pr-YDL108W HAP1+::NatMX::pACT1-Z3EV-ENO2term/HAP1+ ura3^0/ura3^0 can1^Ste2pr-Sphis5/CAN1 his3^1/his3^1 lyp^0/LYP1	a/a	E06	E01	YDL108W	KIN28	TTAGATCCTTGG	AAGTCATCAAAAAAAATATTCCCGGCCTCAGAGCGAACATgcaccaggaaccatataTTAGATCCTTGGgatccgctcgcaccg	acccccacataccctttgtgtactccatattcactttcatTATAGTTTTTTCTCCTTGACGTTAAAG	TAGCACTTCATCAGCACTCCTGCC	YES
530	Estradiol Diploid	ed5289	URA3::Z3pr-YGR245C HAP1+::NatMX::pACT1-Z3EV-ENO2term/HAP1+ ura3^0/ura3^0 can1^Ste2pr-Sphis5/CAN1 his3^1/his3^1 lyp^0/LYP1	a/a	E06	E02	YGR245C	SDA1	GGTTTCTTGGTG	GCACAAGACGCACTGAATATACCAATCAAGGGCATCAACAgcaccaggaaccatataGGTTTCTTGGTGgatccgctcgcaccg	tatttgttgggagcatagctgctctacttcttctacccatTATAGTTTTTTCTCCTTGACGTTAAAG	AGCTGAGGAAAGTGGTGATTTCAC	YES
531	Estradiol Diploid	ed5290	URA3::Z3pr-YMR146C HAP1+::NatMX::pACT1-Z3EV-ENO2term/HAP1+ ura3^0/ura3^0 can1^Ste2pr-Sphis5/CAN1 his3^1/his3^1 lyp^0/LYP1	a/a	E06	E03	YMR146C	TIF34	TTGGCTGGTTAT	CCAGGAGAGAAGACAAAAAGAAATAGCACAGACAAGGAATgcaccaggaaccatataTTGGCTGGTTATgatccgctcgcaccg	ttaatggacgttcatgacctgttaatttgatagccttcatTATAGTTTTTTCTCCTTGACGTTAAAG	TCCATCGTAGCCCGATCTTGGTTC	YES
532	Estradiol Diploid	ed5291	URA3::Z3pr-YER094C HAP1+::NatMX::pACT1-Z3EV-ENO2term/HAP1+ ura3^0/ura3^0 can1^Ste2pr-Sphis5/CAN1 his3^1/his3^1 lyp^0/LYP1	a/a	E06	E04	YER094C	PUP3	ACTTTGTGCCTC	TGGTGAAAATATTGAACAGTGAATAAAGCATAAAAAAAAAgcaccaggaaccatataACTTTGTGCCTCgatccgctcgcaccg	caacgacgataccaccgttaatagaacttggatccgacatTATAGTTTTTTCTCCTTGACGTTAAAG	CTCTTTGTCGCTACACTCAACTAC	YES
533	Estradiol Diploid	ed5292	URA3::Z3pr-YPR019W HAP1+::NatMX::pACT1-Z3EV-ENO2term/HAP1+ ura3^0/ura3^0 can1^Ste2pr-Sphis5/CAN1 his3^1/his3^1 lyp^0/LYP1	a/a	E06	E05	YPR019W	MCM4	TTCGACAGTTCT	GAGCCCAACTTAGGATCCTTTTGAACCTCAAGAACTTAAAgcaccaggaaccatataTTCGACAGTTCTgatccgctcgcaccg	tattatcctcttttgttggagagctagactgttgagacatTATAGTTTTTTCTCCTTGACGTTAAAG	GCAAATGGGTAATCAAAGACGCAC	YES
534	Estradiol Diploid	ed5293	URA3::Z3pr-YOL127W HAP1+::NatMX::pACT1-Z3EV-ENO2term/HAP1+ ura3^0/ura3^0 can1^Ste2pr-Sphis5/CAN1 his3^1/his3^1 lyp^0/LYP1	a/a	E06	E06	YOL127W	RPL25	AATGGTTGACTC	GCTGTTGAAAAGGCTAAACAAAGAAGATCAATAAGATAAAgcaccaggaaccatataAATGGTTGACTCgatccgctcgcaccg	gtgctattaatattgcagttcacataccagatggagccatTATAGTTTTTTCTCCTTGACGTTAAAG	CAGAGCTATCCGGTAAACATGTAC	YES
535	Estradiol Diploid	ed5294	URA3::Z3pr-YNL026W HAP1+::NatMX::pACT1-Z3EV-ENO2term/HAP1+ ura3^0/ura3^0 can1^Ste2pr-Sphis5/CAN1 his3^1/his3^1 lyp^0/LYP1	a/a	E06	E07	YNL026W	SAM50	TGAGGCATTTCT	AAGTTTTGATGCCAAATAGACAAAAGTAGCTCAATTCAACgcaccaggaaccatataTGAGGCATTTCTgatccgctcgcaccg	ctaaggaaatctcattatcaacaccagatgatgaggtcatTATAGTTTTTTCTCCTTGACGTTAAAG	GGCGTTTGCACGTCAACATGATAG	YES
536	Estradiol Diploid	ed5295	URA3::Z3pr-YNL006W HAP1+::NatMX::pACT1-Z3EV-ENO2term/HAP1+ ura3^0/ura3^0 can1^Ste2pr-Sphis5/CAN1 his3^1/his3^1 lyp^0/LYP1	a/a	E06	E08	YNL006W	LST8	AGTCGTTCAGTA	TGGCAGTCTTGTCATCCATATAAAAAAGGAGTTCTGATTGgcaccaggaaccatataAGTCGTTCAGTAgatccgctcgcaccg	ttgtgtggtcatagccagcagatactaagataacagacatTATAGTTTTTTCTCCTTGACGTTAAAG	CTCATTAGCACTTGGAGATACTCC	YES
537	Estradiol Diploid	ed5296	URA3::Z3pr-YGR024C HAP1+::NatMX::pACT1-Z3EV-ENO2term/HAP1+ ura3^0/ura3^0 can1^Ste2pr-Sphis5/CAN1 his3^1/his3^1 lyp^0/LYP1	a/a	E06	E09	YGR024C	THG1	TTCTGCGTTCGT	GCCTTAATGTTCAAAGATTCTACTTCCTAATGCGAGCGGGgcaccaggaaccatataTTCTGCGTTCGTgatccgctcgcaccg	tttcaaattgccttacgtatccaaatttagagtttgccatTATAGTTTTTTCTCCTTGACGTTAAAG	TAAGAACAACCACTTCCAGGAACG	Empty
538	Estradiol Diploid	ed5297	URA3::Z3pr-YDL145C HAP1+::NatMX::pACT1-Z3EV-ENO2term/HAP1+ ura3^0/ura3^0 can1^Ste2pr-Sphis5/CAN1 his3^1/his3^1 lyp^0/LYP1	a/a	E06	E10	YDL145C	COP1	CCTCTTTACTGA	TCTTCTGTAGTGTCTTTGTTCATTTCATTACTGGATCAAGgcaccaggaaccatataCCTCTTTACTGAgatccgctcgcaccg	ccctagtggactttgattcaaatttagttaacatcttcatTATAGTTTTTTCTCCTTGACGTTAAAG	GGAAAGGCCTATTGAAGTTCGACG	YES
539	Estradiol Diploid	ed5298	URA3::Z3pr-YIL078W HAP1+::NatMX::pACT1-Z3EV-ENO2term/HAP1+ ura3^0/ura3^0 can1^Ste2pr-Sphis5/CAN1 his3^1/his3^1 lyp^0/LYP1	a/a	E06	E11	YIL078W	THS1	TTGTGGCTTACT	GAAAAATTAACAGCTAACAGAGCAAGAAAATAAAACGGAGgcaccaggaaccatataTTGTGGCTTACTgatccgctcgcaccg	ttttgacttgctcagtgacacctgcttcactagcactcatTATAGTTTTTTCTCCTTGACGTTAAAG	TCCTTCACATACGGCAAAGTATCG	YES
540	Estradiol Diploid	ed5299	URA3::Z3pr-YDR464W HAP1+::NatMX::pACT1-Z3EV-ENO2term/HAP1+ ura3^0/ura3^0 can1^Ste2pr-Sphis5/CAN1 his3^1/his3^1 lyp^0/LYP1	a/a	E06	E12	YDR464W	SPP41	GAGCTTTGCTTC	AAAAAAACAGTAAGGTGTTAACCATATATCATATTCTGCCgcaccaggaaccatataGAGCTTTGCTTCgatccgctcgcaccg	cattaaaatttatctctccatcatcttcatcataagccatTATAGTTTTTTCTCCTTGACGTTAAAG	CGTGATTGCACGCAGTATGATAAC	YES
541	Estradiol Diploid	ed5300	URA3::Z3pr-YKR068C HAP1+::NatMX::pACT1-Z3EV-ENO2term/HAP1+ ura3^0/ura3^0 can1^Ste2pr-Sphis5/CAN1 his3^1/his3^1 lyp^0/LYP1	a/a	E06	F01	YKR068C	BET3	TTCTCCCGTCAT	AAGCTTCAAGTGTTCATTGATAACCAAAACTGGGTCAAAAgcaccaggaaccatataTTCTCCCGTCATgatccgctcgcaccg	ccatggccttcaaagacctcgattgcgtggtagaaaccatTATAGTTTTTTCTCCTTGACGTTAAAG	GGCAATGTCACTAAGTCTCGTACC	YES
542	Estradiol Diploid	ed5301	URA3::Z3pr-YDR212W HAP1+::NatMX::pACT1-Z3EV-ENO2term/HAP1+ ura3^0/ura3^0 can1^Ste2pr-Sphis5/CAN1 his3^1/his3^1 lyp^0/LYP1	a/a	E06	F02	YDR212W	TCP1	CGTATTTGATGC	ACAATAGACAGAAGACTTTTATATTTGTAATAACTTAGCGgcaccaggaaccatataCGTATTTGATGCgatccgctcgcaccg	aaagggtatctgagcgcgagttattgaataattgggacatTATAGTTTTTTCTCCTTGACGTTAAAG	GGACTGTTGTTCAAGAGACAAGCC	YES
544	Estradiol Diploid	ed5303	URA3::Z3pr-YDR246W HAP1+::NatMX::pACT1-Z3EV-ENO2term/HAP1+ ura3^0/ura3^0 can1^Ste2pr-Sphis5/CAN1 his3^1/his3^1 lyp^0/LYP1	a/a	E06	F04	YDR246W	TRS23	ATTGTTTGAGCG	AGTGCAATTTTAGTGTTGGATTTAAACGGGAAAAATTGAAgcaccaggaaccatataATTGTTTGAGCGgatccgctcgcaccg	cgcctgatttgtttattacaagtattgtttcgatggccatTATAGTTTTTTCTCCTTGACGTTAAAG	ACCGTGGATTCGTTCGAGAATAGG	YES
545	Estradiol Diploid	ed5304	URA3::Z3pr-YDL165W HAP1+::NatMX::pACT1-Z3EV-ENO2term/HAP1+ ura3^0/ura3^0 can1^Ste2pr-Sphis5/CAN1 his3^1/his3^1 lyp^0/LYP1	a/a	E06	F05	YDL165W	CDC36	TCGGACAGTTTG	CAGGAAGAGAAGAGAATCAAAATATACTATTCCCTACATAgcaccaggaaccatataTCGGACAGTTTGgatccgctcgcaccg	taaggagcggtactagcgcttttaaaccaaatttttccatTATAGTTTTTTCTCCTTGACGTTAAAG	AGCCTCTCTGGGAACACATCATTG	YES
546	Estradiol Diploid	ed5305	URA3::Z3pr-YML023C HAP1+::NatMX::pACT1-Z3EV-ENO2term/HAP1+ ura3^0/ura3^0 can1^Ste2pr-Sphis5/CAN1 his3^1/his3^1 lyp^0/LYP1	a/a	E06	F06	YML023C	NSE5	CTAGTTTGCCCT	ATAATTGCCGGCAAATGGTGATTGTAGTGGTAGTCTGAGTgcaccaggaaccatataCTAGTTTGCCCTgatccgctcgcaccg	gactcacgtataaaacggaatttatcaacgcaccatccatTATAGTTTTTTCTCCTTGACGTTAAAG	GAAACCAACACCTAGGGCCAAAGC	YES
547	Estradiol Diploid	ed5306	URA3::Z3pr-YOR254C HAP1+::NatMX::pACT1-Z3EV-ENO2term/HAP1+ ura3^0/ura3^0 can1^Ste2pr-Sphis5/CAN1 his3^1/his3^1 lyp^0/LYP1	a/a	E06	F07	YOR254C	SEC63	TCTTCAGCTTTC	GCCTTCGCAACAAAATAAATATACTGCATATTACAGCACAgcaccaggaaccatataTCTTCAGCTTTCgatccgctcgcaccg	acgtctcactagcctcatcatactcgtaatttgtaggcatTATAGTTTTTTCTCCTTGACGTTAAAG	CTTGGTGATTCTTGGCAACCCTTG	YES
548	Estradiol Diploid	ed5307	URA3::Z3pr-YML077W HAP1+::NatMX::pACT1-Z3EV-ENO2term/HAP1+ ura3^0/ura3^0 can1^Ste2pr-Sphis5/CAN1 his3^1/his3^1 lyp^0/LYP1	a/a	E06	F08	YML077W	BET5	ATGGTTGTGCAT	AGATAATCTGCTTTTGATATAAATCATAAATCAGTGGAGCgcaccaggaaccatataATGGTTGTGCATgatccgctcgcaccg	tacaatgcctatcaaagatccaaaatgaatatatccccatTATAGTTTTTTCTCCTTGACGTTAAAG	CAAGGCAGGTTTGTTATCTATGGC	YES
549	Estradiol Diploid	ed5308	URA3::Z3pr-YOR020C HAP1+::NatMX::pACT1-Z3EV-ENO2term/HAP1+ ura3^0/ura3^0 can1^Ste2pr-Sphis5/CAN1 his3^1/his3^1 lyp^0/LYP1	a/a	E06	F09	YOR020C	HSP10	TCTGACGATTTC	CCATTGATCGAAAATATATTGAATCTACAGAAAAAAAAGAgcaccaggaaccatataTCTGACGATTTCgatccgctcgcaccg	atggaacgatagatttagcagacttcaaaagggtggacatTATAGTTTTTTCTCCTTGACGTTAAAG	AAACGCCTCTTTCTGAGGCAGCTG	YES
550	Estradiol Diploid	ed5309	URA3::Z3pr-YML125C HAP1+::NatMX::pACT1-Z3EV-ENO2term/HAP1+ ura3^0/ura3^0 can1^Ste2pr-Sphis5/CAN1 his3^1/his3^1 lyp^0/LYP1	a/a	E06	F10	YML125C	PGA3	CTCGTTGTACAG	ATCACAAAAAAGGAAGCACTCCAAGAACCGCGTGAAGAAAgcaccaggaaccatataCTCGTTGTACAGgatccgctcgcaccg	cgtctagaatgttagttccttctatgtcttcttttgacatTATAGTTTTTTCTCCTTGACGTTAAAG	GACGCTTGGAAGAGAATCGATCAG	Empty
551	Estradiol Diploid	ed5310	URA3::Z3pr-YNR038W HAP1+::NatMX::pACT1-Z3EV-ENO2term/HAP1+ ura3^0/ura3^0 can1^Ste2pr-Sphis5/CAN1 his3^1/his3^1 lyp^0/LYP1	a/a	E06	F11	YNR038W	DBP6	TGTGCCTATGTG	CGAAACTGGACACCTTTACCATTGGTGACCGGTAGTGACAgcaccaggaaccatataTGTGCCTATGTGgatccgctcgcaccg	gagcagtcaattggctagggtcaaatctcgatgcaaacatTATAGTTTTTTCTCCTTGACGTTAAAG	GAGTATAGCTGAAACGCTTCCTGG	YES
552	Estradiol Diploid	ed5311	URA3::Z3pr-YBR192W HAP1+::NatMX::pACT1-Z3EV-ENO2term/HAP1+ ura3^0/ura3^0 can1^Ste2pr-Sphis5/CAN1 his3^1/his3^1 lyp^0/LYP1	a/a	E06	F12	YBR192W	RIM2	CTCGTTATGTCG	TGACCATTCTCATATCCCATAATTTTTCAAGGAGATAAAGgcaccaggaaccatataCTCGTTATGTCGgatccgctcgcaccg	tggcatcctcttcccattcttcaatggattttttaggcatTATAGTTTTTTCTCCTTGACGTTAAAG	TAACGTTCCTCAAACTTTGGCCCC	YES
553	Estradiol Diploid	ed5312	URA3::Z3pr-YGR140W HAP1+::NatMX::pACT1-Z3EV-ENO2term/HAP1+ ura3^0/ura3^0 can1^Ste2pr-Sphis5/CAN1 his3^1/his3^1 lyp^0/LYP1	a/a	E06	G01	YGR140W	CBF2	TCTTACTGGATG	TTTTACCGCATACAAACAAACAAGAAAAAGTAGAAAACATgcaccaggaaccatataTCTTACTGGATGgatccgctcgcaccg	ttttcatcaattttagtagaaacaaaatcgatgatctcatTATAGTTTTTTCTCCTTGACGTTAAAG	TTGCCGTAATGGCGCATTCAGTGC	YES
554	Estradiol Diploid	ed5313	URA3::Z3pr-YHR166C HAP1+::NatMX::pACT1-Z3EV-ENO2term/HAP1+ ura3^0/ura3^0 can1^Ste2pr-Sphis5/CAN1 his3^1/his3^1 lyp^0/LYP1	a/a	E06	G02	YHR166C	CDC23	GTACTTCTCTAG	TATATACTGATCAGAATCAGATTGTGAAGCATTTAGAACCgcaccaggaaccatataGTACTTCTCTAGgatccgctcgcaccg	gtatatcatgtattattttatcctggctgtcgtcattcatTATAGTTTTTTCTCCTTGACGTTAAAG	ATTCTGTACTCCCGCTGCAACGTC	YES
555	Estradiol Diploid	ed5314	URA3::Z3pr-YOR287C HAP1+::NatMX::pACT1-Z3EV-ENO2term/HAP1+ ura3^0/ura3^0 can1^Ste2pr-Sphis5/CAN1 his3^1/his3^1 lyp^0/LYP1	a/a	E06	G03	YOR287C	RRP36	GATTCCTAGATG	AAAATTGTATAGAGGGTCAATAAGCACTAGAAGGTTAAAAgcaccaggaaccatataGATTCCTAGATGgatccgctcgcaccg	agttcaagtctggcttcagatttttaaagtaatacgacatTATAGTTTTTTCTCCTTGACGTTAAAG	TCATTCCTGAACAGCGACAGAGCG	YES
556	Estradiol Diploid	ed5315	URA3::Z3pr-YOR362C HAP1+::NatMX::pACT1-Z3EV-ENO2term/HAP1+ ura3^0/ura3^0 can1^Ste2pr-Sphis5/CAN1 his3^1/his3^1 lyp^0/LYP1	a/a	E06	G04	YOR362C	PRE10	TTCCTTCTCTCC	CGTCGCATCATCAAATTAACAAAAGCATAACTCTTCAGCAgcaccaggaaccatataTTCCTTCTCTCCgatccgctcgcaccg	cactattggaaagatcgtaaccagtaccaattgatgtcatTATAGTTTTTTCTCCTTGACGTTAAAG	CCTTCGGCCTCCGTTAAGTATATG	YES
557	Estradiol Diploid	ed5316	URA3::Z3pr-YLR147C HAP1+::NatMX::pACT1-Z3EV-ENO2term/HAP1+ ura3^0/ura3^0 can1^Ste2pr-Sphis5/CAN1 his3^1/his3^1 lyp^0/LYP1	a/a	E06	G05	YLR147C	SMD3	CGTTCATCTGTT	AAGAGAATCAGAAAGCGCTGCGAGGCACGTATCAGAAACAgcaccaggaaccatataCGTTCATCTGTTgatccgctcgcaccg	cctcatttaataatttcactggtattccattcatagtcatTATAGTTTTTTCTCCTTGACGTTAAAG	CCCATCAGAAAGGTGGTTTCGTTG	YES
558	Estradiol Diploid	ed5317	URA3::Z3pr-YKL165C HAP1+::NatMX::pACT1-Z3EV-ENO2term/HAP1+ ura3^0/ura3^0 can1^Ste2pr-Sphis5/CAN1 his3^1/his3^1 lyp^0/LYP1	a/a	E06	G06	YKL165C	MCD4	TGGCTTATCTGA	TGAAGAGCCTTAGGACTCATACAACTGAAATCTGTAAAAAgcaccaggaaccatataTGGCTTATCTGAgatccgctcgcaccg	caccaacagccagaagcgtcgttctggttttgttccacatTATAGTTTTTTCTCCTTGACGTTAAAG	TCACACACGGTGTATTCTGTACAC	YES
560	Estradiol Diploid	ed5319	URA3::Z3pr-YKL052C HAP1+::NatMX::pACT1-Z3EV-ENO2term/HAP1+ ura3^0/ura3^0 can1^Ste2pr-Sphis5/CAN1 his3^1/his3^1 lyp^0/LYP1	a/a	E06	G08	YKL052C	ASK1	TTACTGGTCTGA	CGTATGGAAAGAGCAACATAAGGGATTGTTGACACAAAAAgcaccaggaaccatataTTACTGGTCTGAgatccgctcgcaccg	caagtttttccaatgtttcctctttgcttgcagaatccatTATAGTTTTTTCTCCTTGACGTTAAAG	GCTTAGATGACAAATCTTCCAGGC	YES
561	Estradiol Diploid	ed5320	URA3::Z3pr-YHR164C HAP1+::NatMX::pACT1-Z3EV-ENO2term/HAP1+ ura3^0/ura3^0 can1^Ste2pr-Sphis5/CAN1 his3^1/his3^1 lyp^0/LYP1	a/a	E06	G09	YHR164C	DNA2	ACTTCTGCTGTT	TTTGTGCAAGCAAACACTGACAATTGAAGAGATCGTCAGGgcaccaggaaccatataACTTCTGCTGTTgatccgctcgcaccg	tactcgcagacctcttgttcttctgtggcgttccgggcatTATAGTTTTTTCTCCTTGACGTTAAAG	AGTTAGAGGCCGAACAAATCGATG	YES
562	Estradiol Diploid	ed5321	URA3::Z3pr-YDR339C HAP1+::NatMX::pACT1-Z3EV-ENO2term/HAP1+ ura3^0/ura3^0 can1^Ste2pr-Sphis5/CAN1 his3^1/his3^1 lyp^0/LYP1	a/a	E06	G10	YDR339C	FCF1	TTACGCTTATCC	GACTTGTAACGGAAATATCGATATACTACAACAGTTAATTgcaccaggaaccatataTTACGCTTATCCgatccgctcgcaccg	ttacgaggccaaactttcttgttttcttagctttacccatTATAGTTTTTTCTCCTTGACGTTAAAG	CCCTAACTTCGATGACAGCTTCTC	YES
563	Estradiol Diploid	ed5322	URA3::Z3pr-YPR144C HAP1+::NatMX::pACT1-Z3EV-ENO2term/HAP1+ ura3^0/ura3^0 can1^Ste2pr-Sphis5/CAN1 his3^1/his3^1 lyp^0/LYP1	a/a	E06	G11	YPR144C	NOC4	CCTGCTACTATT	GCCATGAAGAGAGATCTATTAAAAAGAAACGTCAAAGAATgcaccaggaaccatataCCTGCTACTATTgatccgctcgcaccg	tcttggcaatatctttaatttctgatataagcaataccatTATAGTTTTTTCTCCTTGACGTTAAAG	AGATGAGATGACTACTCCCAAGTC	YES
564	Estradiol Diploid	ed5323	URA3::Z3pr-YDR081C HAP1+::NatMX::pACT1-Z3EV-ENO2term/HAP1+ ura3^0/ura3^0 can1^Ste2pr-Sphis5/CAN1 his3^1/his3^1 lyp^0/LYP1	a/a	E06	G12	YDR081C	PDC2	TTCGTATCCTCA	TAACACCAAGCAGTAAAGAGACAGCTTTATTATAACCAGCgcaccaggaaccatataTTCGTATCCTCAgatccgctcgcaccg	ccattagacaaatattatatctttgctgaatggaaagcatTATAGTTTTTTCTCCTTGACGTTAAAG	GAACAACATCGACAACCGCCTATC	YES
565	Estradiol Diploid	ed5324	URA3::Z3pr-YPL143W HAP1+::NatMX::pACT1-Z3EV-ENO2term/HAP1+ ura3^0/ura3^0 can1^Ste2pr-Sphis5/CAN1 his3^1/his3^1 lyp^0/LYP1	a/a	E06	H01	YPL143W	RPL33A	GCTTATGTTGGT	TAAGAATCCGTAAGAAACCAACAATCAAATAAATTGAAAAgcaccaggaaccatataGCTTATGTTGGTgatccgctcgcaccg	tcgtcatcagttttaacatacatctatgggattcagccatTATAGTTTTTTCTCCTTGACGTTAAAG	GTTGAATACGACAATCGCATTGCC	YES
567	Estradiol Diploid	ed5326	URA3::Z3pr-YFR037C HAP1+::NatMX::pACT1-Z3EV-ENO2term/HAP1+ ura3^0/ura3^0 can1^Ste2pr-Sphis5/CAN1 his3^1/his3^1 lyp^0/LYP1	a/a	E06	H03	YFR037C	RSC8	GATTGTCTGCAT	GTAGAGCAGAGAAGCAAAGAGTAGATAGAAGGCCAGGATAgcaccaggaaccatataGATTGTCTGCATgatccgctcgcaccg	ctaccatagggacatccttatccttttcagtgtcgctcatTATAGTTTTTTCTCCTTGACGTTAAAG	TCTCGGAGAGCTCATCATCCAAGG	YES
568	Estradiol Diploid	ed5327	URA3::Z3pr-YIL147C HAP1+::NatMX::pACT1-Z3EV-ENO2term/HAP1+ ura3^0/ura3^0 can1^Ste2pr-Sphis5/CAN1 his3^1/his3^1 lyp^0/LYP1	a/a	E06	H04	YIL147C	SLN1	TTAAGCGGTTTC	CGTTGGGTATAATCTACTTTGTTTTGATTTAACAATACAAgcaccaggaaccatataTTAAGCGGTTTCgatccgctcgcaccg	gaggagtgagttccaattttgatggcaggccaaatcgcatTATAGTTTTTTCTCCTTGACGTTAAAG	TCTCACTGCGTATCTATATTCCCC	YES
569	Estradiol Diploid	ed5328	URA3::Z3pr-YJL174W HAP1+::NatMX::pACT1-Z3EV-ENO2term/HAP1+ ura3^0/ura3^0 can1^Ste2pr-Sphis5/CAN1 his3^1/his3^1 lyp^0/LYP1	a/a	E06	H05	YJL174W	KRE9	ACTTGTTGAGCT	TCCTTCTCAGAGAATCAGCAACTGTGACATATTATAGATAgcaccaggaaccatataACTTGTTGAGCTgatccgctcgcaccg	acaccaaagcacatatgatggaatttctttgtaaacgcatTATAGTTTTTTCTCCTTGACGTTAAAG	CCTCGATGTACCAATATATCGCGC	YES
571	Estradiol Diploid	ed5330	URA3::Z3pr-YLR186W HAP1+::NatMX::pACT1-Z3EV-ENO2term/HAP1+ ura3^0/ura3^0 can1^Ste2pr-Sphis5/CAN1 his3^1/his3^1 lyp^0/LYP1	a/a	E06	H07	YLR186W	EMG1	CATTTGTGCACT	TATCTAGTCACCAAGAAGAAAACCCGTAAAATCGTAGGTCgcaccaggaaccatataCATTTGTGCACTgatccgctcgcaccg	cacctttgagggcgtctctaactctggaatcttcgaccatTATAGTTTTTTCTCCTTGACGTTAAAG	GTGGTCGTCGTTCTTTCCATGTTC	YES
572	Estradiol Diploid	ed5331	URA3::Z3pr-YKL021C HAP1+::NatMX::pACT1-Z3EV-ENO2term/HAP1+ ura3^0/ura3^0 can1^Ste2pr-Sphis5/CAN1 his3^1/his3^1 lyp^0/LYP1	a/a	E06	H08	YKL021C	MAK11	TTGCGTCCTTTG	CATTTTTTATTATTTTGCATTTTTGAATTTTATCTTCTTTgcaccaggaaccatataTTGCGTCCTTTGgatccgctcgcaccg	aaaaaaaaatgaagacagtataagtagtattcagtaacatTATAGTTTTTTCTCCTTGACGTTAAAG	CGTTTAAATGACGAGCTCCCAAAG	YES
573	Estradiol Diploid	ed5332	URA3::Z3pr-YNL256W HAP1+::NatMX::pACT1-Z3EV-ENO2term/HAP1+ ura3^0/ura3^0 can1^Ste2pr-Sphis5/CAN1 his3^1/his3^1 lyp^0/LYP1	a/a	E06	H09	YNL256W	FOL1	CGTTTCTTGCAT	GTCTTCTTTGATTAACAAGTTTCAATCTTTGCCTTTGGCTgcaccaggaaccatataCGTTTCTTGCATgatccgctcgcaccg	tatgtcttgcagaattgacagtagaaaatagctttgacatTATAGTTTTTTCTCCTTGACGTTAAAG	GGGATAGGAGAGTTTCCTTTGCTC	YES
574	Estradiol Diploid	ed5333	URA3::Z3pr-YLR459W HAP1+::NatMX::pACT1-Z3EV-ENO2term/HAP1+ ura3^0/ura3^0 can1^Ste2pr-Sphis5/CAN1 his3^1/his3^1 lyp^0/LYP1	a/a	E06	H10	YLR459W	GAB1	TGCGATCGTTTC	CAACGTGATCTTATATGAAAAACTCACCAAAAGGAGACCAgcaccaggaaccatataTGCGATCGTTTCgatccgctcgcaccg	caatacagcctagagctaccttaagtgctgtggaatccatTATAGTTTTTTCTCCTTGACGTTAAAG	AATCTTTCCACAGTCCCTGTACGG	YES
575	Estradiol Diploid	ed5334	URA3::Z3pr-YIL144W HAP1+::NatMX::pACT1-Z3EV-ENO2term/HAP1+ ura3^0/ura3^0 can1^Ste2pr-Sphis5/CAN1 his3^1/his3^1 lyp^0/LYP1	a/a	E06	H11	YIL144W	NDC80	ATTGTCTCGCAT	GTACTATAATATATTCCATAAGAGATACCCGTTTCTATAAgcaccaggaaccatataATTGTCTCGCATgatccgctcgcaccg	gatgtagcacatgttgatcagtacttgttgagctttgcatTATAGTTTTTTCTCCTTGACGTTAAAG	GGCGCTTAATTTCCACTCTTACAG	YES
576	Estradiol Diploid	ed5335	URA3::Z3pr-YIL129C HAP1+::NatMX::pACT1-Z3EV-ENO2term/HAP1+ ura3^0/ura3^0 can1^Ste2pr-Sphis5/CAN1 his3^1/his3^1 lyp^0/LYP1	a/a	E06	H12	YIL129C	TAO3	TCCGCTCTCTTA	CCCATTTTAATAACCCTTTTTAGTTTTGTTATACATCAAAgcaccaggaaccatataTCCGCTCTCTTAgatccgctcgcaccg	cttgatccctctggggcgggaaagtaaatctcgaggccatTATAGTTTTTTCTCCTTGACGTTAAAG	CATTGTAAGGCCCAATTGTTCCGC	YES
577	Estradiol Diploid	ed5336	URA3::Z3pr-YMR220W HAP1+::NatMX::pACT1-Z3EV-ENO2term/HAP1+ ura3^0/ura3^0 can1^Ste2pr-Sphis5/CAN1 his3^1/his3^1 lyp^0/LYP1	a/a	E07	A01	YMR220W	ERG8	CTTGTATCGAGT	TTGGAAGGCCTCATAATAAATCAATCGGCTGCCTCGAGAAgcaccaggaaccatataCTTGTATCGAGTgatccgctcgcaccg	acgctttccctggggcactgaaggctctcaactctgacatTATAGTTTTTTCTCCTTGACGTTAAAG	CGAACATCAAGCAGTGGATATACC	YES
578	Estradiol Diploid	ed5337	URA3::Z3pr-YPL093W HAP1+::NatMX::pACT1-Z3EV-ENO2term/HAP1+ ura3^0/ura3^0 can1^Ste2pr-Sphis5/CAN1 his3^1/his3^1 lyp^0/LYP1	a/a	E07	A02	YPL093W	NOG1	TCATGTCTTTGC	TACCCTCCAAAAGCAAACACATCTCCCTCCTATACCGAAGgcaccaggaaccatataTCATGTCTTTGCgatccgctcgcaccg	ctggagcgacagtagggatatccttccatgaaagttgcatTATAGTTTTTTCTCCTTGACGTTAAAG	ATCTCTGGCTGTCTTGCAGATTTG	YES
579	Estradiol Diploid	ed5338	URA3::Z3pr-YOL077C HAP1+::NatMX::pACT1-Z3EV-ENO2term/HAP1+ ura3^0/ura3^0 can1^Ste2pr-Sphis5/CAN1 his3^1/his3^1 lyp^0/LYP1	a/a	E07	A03	YOL077C	BRX1	CTTGTGTGACTT	CTTTATACATTCGTCAGGTGTTGAAAGAGTTCAACCAAAGgcaccaggaaccatataCTTGTGTGACTTgatccgctcgcaccg	ctttgctctttcctgcgagggctttgtagatagaagacatTATAGTTTTTTCTCCTTGACGTTAAAG	CCTAACTCTACGAAGAAGTTGTGC	YES
580	Estradiol Diploid	ed5339	URA3::Z3pr-YIR015W HAP1+::NatMX::pACT1-Z3EV-ENO2term/HAP1+ ura3^0/ura3^0 can1^Ste2pr-Sphis5/CAN1 his3^1/his3^1 lyp^0/LYP1	a/a	E07	A04	YIR015W	RPR2	TGCTGGCTTTAC	TCCTTCCCACATCGCCGACAGAGAAAAGACAAGCAAAAAGgcaccaggaaccatataTGCTGGCTTTACgatccgctcgcaccg	tctcaggtttcatctttcctccgtgtgctttcttgcccatTATAGTTTTTTCTCCTTGACGTTAAAG	GGCCTAATACTTCTAGAAACAGCG	YES
581	Estradiol Diploid	ed5340	URA3::Z3pr-YOR060C HAP1+::NatMX::pACT1-Z3EV-ENO2term/HAP1+ ura3^0/ura3^0 can1^Ste2pr-Sphis5/CAN1 his3^1/his3^1 lyp^0/LYP1	a/a	E07	A05	YOR060C	SLD7	GTTCGGTAACTT	CTTGAAAGGGGACAGCATTCACCAATTCGCCTGACTTTTGgcaccaggaaccatataGTTCGGTAACTTgatccgctcgcaccg	cgctaagagtaaaatttagtgtgcataatttccgtgacatTATAGTTTTTTCTCCTTGACGTTAAAG	CACTTCGGAATATTTCCCTCTTCC	YES
582	Estradiol Diploid	ed5341	URA3::Z3pr-YPR186C HAP1+::NatMX::pACT1-Z3EV-ENO2term/HAP1+ ura3^0/ura3^0 can1^Ste2pr-Sphis5/CAN1 his3^1/his3^1 lyp^0/LYP1	a/a	E07	A06	YPR186C	PZF1	GGGTTTGTTTGC	GGGCATTAAGCACAGTAGTAACTGTTGAAATCGCTGTCAAgcaccaggaaccatataGGGTTTGTTTGCgatccgctcgcaccg	ccagtggcattccttcattatttagaacctctcctcccatTATAGTTTTTTCTCCTTGACGTTAAAG	GTATGGAGTAGTTGCTCTTTGGTC	YES
583	Estradiol Diploid	ed5342	URA3::Z3pr-YGR009C HAP1+::NatMX::pACT1-Z3EV-ENO2term/HAP1+ ura3^0/ura3^0 can1^Ste2pr-Sphis5/CAN1 his3^1/his3^1 lyp^0/LYP1	a/a	E07	A07	YGR009C	SEC9	TTTGCCTACAGT	CTGGAGTAACTCGGAATAATACACCATTGACACCAAAAGAgcaccaggaaccatataTTTGCCTACAGTgatccgctcgcaccg	cctctggaggcttaatcttaaaaaatttctttaatcccatTATAGTTTTTTCTCCTTGACGTTAAAG	GGTGCTTTGGTGGGATCCATTACG	YES
584	Estradiol Diploid	ed5343	URA3::Z3pr-YDL017W HAP1+::NatMX::pACT1-Z3EV-ENO2term/HAP1+ ura3^0/ura3^0 can1^Ste2pr-Sphis5/CAN1 his3^1/his3^1 lyp^0/LYP1	a/a	E07	A08	YDL017W	CDC7	ACGTTTCTTTCC	TTTCTTAGGAAAGAGGCAGTTTCGAAGTAGAACAATCATAgcaccaggaaccatataACGTTTCTTTCCgatccgctcgcaccg	ctggaggtatatcatcgatattcttcgttttgcttgtcatTATAGTTTTTTCTCCTTGACGTTAAAG	CGCGTTGGTCTCACCTTTGTTGAC	YES
585	Estradiol Diploid	ed5344	URA3::Z3pr-YJL109C HAP1+::NatMX::pACT1-Z3EV-ENO2term/HAP1+ ura3^0/ura3^0 can1^Ste2pr-Sphis5/CAN1 his3^1/his3^1 lyp^0/LYP1	a/a	E07	A09	YJL109C	UTP10	TTGGCATGCATT	ACTTATCTAACTGGCCACCAAAGTACGAATAACTTTGAAAgcaccaggaaccatataTTGGCATGCATTgatccgctcgcaccg	tggaagcaacttgagctaattggtcactcaacgaagacatTATAGTTTTTTCTCCTTGACGTTAAAG	TCCATCGTCCTCAATGTCATTTGG	YES
586	Estradiol Diploid	ed5345	URA3::Z3pr-YNR017W HAP1+::NatMX::pACT1-Z3EV-ENO2term/HAP1+ ura3^0/ura3^0 can1^Ste2pr-Sphis5/CAN1 his3^1/his3^1 lyp^0/LYP1	a/a	E07	A10	YNR017W	TIM23	CGGGTTCGTTAA	GATAATATAGGTATACTTGTTTAACAGATCACACACAATCgcaccaggaaccatataCGGGTTCGTTAAgatccgctcgcaccg	catcatcggtaggtgtcttatctccaaaaagccacgacatTATAGTTTTTTCTCCTTGACGTTAAAG	AGCTCACTGTGACGTCGATGCATG	YES
587	Estradiol Diploid	ed5346	URA3::Z3pr-YBR143C HAP1+::NatMX::pACT1-Z3EV-ENO2term/HAP1+ ura3^0/ura3^0 can1^Ste2pr-Sphis5/CAN1 his3^1/his3^1 lyp^0/LYP1	a/a	E07	A11	YBR143C	SUP45	TTCTCCTTGCTT	TATTAAGACTACAGAAATAGACAAAGGAAATACTTCAATAgcaccaggaaccatataTTCTCCTTGCTTgatccgctcgcaccg	ccttccagatctcaatatttttttcaacctcgttatccatTATAGTTTTTTCTCCTTGACGTTAAAG	AGATAGTATGGGAGCCTTGAAACG	YES
588	Estradiol Diploid	ed5347	URA3::Z3pr-YPR108W HAP1+::NatMX::pACT1-Z3EV-ENO2term/HAP1+ ura3^0/ura3^0 can1^Ste2pr-Sphis5/CAN1 his3^1/his3^1 lyp^0/LYP1	a/a	E07	A12	YPR108W	RPN7	AATCTTGGTTCG	GTTACTAATACACGCAAAAATTCTGGATAAACACGGCAAAgcaccaggaaccatataAATCTTGGTTCGgatccgctcgcaccg	catattcaacttcttgacttttctcttccacgtctaccatTATAGTTTTTTCTCCTTGACGTTAAAG	GACATGATTTAGGGCCTTCTCTAG	YES
589	Estradiol Diploid	ed5348	URA3::Z3pr-YDL139C HAP1+::NatMX::pACT1-Z3EV-ENO2term/HAP1+ ura3^0/ura3^0 can1^Ste2pr-Sphis5/CAN1 his3^1/his3^1 lyp^0/LYP1	a/a	E07	B01	YDL139C	SCM3	TTATACGCACTG	ATACAGCATATCGACGCCTCCACTACAAATTAACAGAAGGgcaccaggaaccatataTTATACGCACTGgatccgctcgcaccg	tcaggcttcttcttttagaaattttcttattggttttcatTATAGTTTTTTCTCCTTGACGTTAAAG	GTTGTAAGGGCTTCAGCTTGTTAG	YES
590	Estradiol Diploid	ed5349	URA3::Z3pr-YDR243C HAP1+::NatMX::pACT1-Z3EV-ENO2term/HAP1+ ura3^0/ura3^0 can1^Ste2pr-Sphis5/CAN1 his3^1/his3^1 lyp^0/LYP1	a/a	E07	B02	YDR243C	PRP28	CGTATTGTTTCG	AAAAGGTCAATAGGAGCCGAAGAATTAACATACAGGACGGgcaccaggaaccatataCGTATTGTTTCGgatccgctcgcaccg	taccagcaatcagctgactaacatcgattggtcttgccatTATAGTTTTTTCTCCTTGACGTTAAAG	AGGATGGCCCTATTTCCATTCTTC	YES
591	Estradiol Diploid	ed5350	URA3::Z3pr-YBL076C HAP1+::NatMX::pACT1-Z3EV-ENO2term/HAP1+ ura3^0/ura3^0 can1^Ste2pr-Sphis5/CAN1 his3^1/his3^1 lyp^0/LYP1	a/a	E07	B03	YBL076C	ILS1	TTGTGCTACGTT	CTACAACCTTTAGCCAAAAGCTTCAAAAAACCAAGGAAATgcaccaggaaccatataTTGTGCTACGTTgatccgctcgcaccg	cctcctttggaaatgagaagtgtgcgttactctcggacatTATAGTTTTTTCTCCTTGACGTTAAAG	CAGGCTAAGAATCAGCTTGAATCG	YES
592	Estradiol Diploid	ed5351	URA3::Z3pr-YNL306W HAP1+::NatMX::pACT1-Z3EV-ENO2term/HAP1+ ura3^0/ura3^0 can1^Ste2pr-Sphis5/CAN1 his3^1/his3^1 lyp^0/LYP1	a/a	E07	B04	YNL306W	MRPS18	AATCGTCTTTCC	AAAGAAAAAGTGACAGTGTGAACTGTTATAGTTACGTGTGgcaccaggaaccatataAATCGTCTTTCCgatccgctcgcaccg	gcgtccatcggcagcctttccaaacaggttgtaacagcatTATAGTTTTTTCTCCTTGACGTTAAAG	GTACTAGAATGTGATGGAGTGGGG	YES
593	Estradiol Diploid	ed5352	URA3::Z3pr-YJR141W HAP1+::NatMX::pACT1-Z3EV-ENO2term/HAP1+ ura3^0/ura3^0 can1^Ste2pr-Sphis5/CAN1 his3^1/his3^1 lyp^0/LYP1	a/a	E07	B05	YJR141W		TTGTGATCACGT	GAAAGTCAAGAAAACAAAGAGAGAAACAAATGCAAGGGTGgcaccaggaaccatataTTGTGATCACGTgatccgctcgcaccg	tctgtatccttggtaaccattctaccacatattgaaccatTATAGTTTTTTCTCCTTGACGTTAAAG	AGACTCAACCAAGTTCTCAACTGC	YES
594	Estradiol Diploid	ed5353	URA3::Z3pr-YLR029C HAP1+::NatMX::pACT1-Z3EV-ENO2term/HAP1+ ura3^0/ura3^0 can1^Ste2pr-Sphis5/CAN1 his3^1/his3^1 lyp^0/LYP1	a/a	E07	B06	YLR029C	RPL15A	AAGACTCTTTGC	TACAATCTAAGAAAACCACGATCAAACAAATAAATCAGCAgcaccaggaaccatataAAGACTCTTTGCgatccgctcgcaccg	tctttctttgcaattcttccaaatatttgtaggcacccatTATAGTTTTTTCTCCTTGACGTTAAAG	CACACACAGACACAAGCTGAAACG	YES
595	Estradiol Diploid	ed5354	URA3::Z3pr-YER125W HAP1+::NatMX::pACT1-Z3EV-ENO2term/HAP1+ ura3^0/ura3^0 can1^Ste2pr-Sphis5/CAN1 his3^1/his3^1 lyp^0/LYP1	a/a	E07	B07	YER125W	RSP5	TTGTTGGAGGGT	TATATTTAAAGTAACAGAAAGGAAAGAAAAAAGAAAAAAAgcaccaggaaccatataTTGTTGGAGGGTgatccgctcgcaccg	actctgcagccactaacttgacggatatggatgaaggcatTATAGTTTTTTCTCCTTGACGTTAAAG	TGCAGTGATCTTCATGGTGAAAGG	YES
596	Estradiol Diploid	ed5355	URA3::Z3pr-YNL075W HAP1+::NatMX::pACT1-Z3EV-ENO2term/HAP1+ ura3^0/ura3^0 can1^Ste2pr-Sphis5/CAN1 his3^1/his3^1 lyp^0/LYP1	a/a	E07	B08	YNL075W	IMP4	AGTCATGTTTGG	ATTCAAGTGTTCCCATAAATAATAAAACAGTTAAATCGAAgcaccaggaaccatataAGTCATGTTTGGgatccgctcgcaccg	atagatattctctcctttcacgggcttgtcttcttagcatTATAGTTTTTTCTCCTTGACGTTAAAG	CACTGGTAGTAATACGCGACATCG	YES
598	Estradiol Diploid	ed5357	URA3::Z3pr-YOR167C HAP1+::NatMX::pACT1-Z3EV-ENO2term/HAP1+ ura3^0/ura3^0 can1^Ste2pr-Sphis5/CAN1 his3^1/his3^1 lyp^0/LYP1	a/a	E07	B10	YOR167C	RPS28A	GTTCATCTGTCA	TTTCGATTCTTCTCAAAAGCAGAAAACCAAGCTAGCAATCgcaccaggaaccatataGTTCATCTGTCAgatccgctcgcaccg	tgatgaccttggctaaagtgactggggttttgttatccatTATAGTTTTTTCTCCTTGACGTTAAAG	GCATCGACTTGCAGAGATGTCTTC	YES
599	Estradiol Diploid	ed5358	URA3::Z3pr-YOR319W HAP1+::NatMX::pACT1-Z3EV-ENO2term/HAP1+ ura3^0/ura3^0 can1^Ste2pr-Sphis5/CAN1 his3^1/his3^1 lyp^0/LYP1	a/a	E07	B11	YOR319W	HSH49	CCATTCTAGCTT	GCTAGCCAAGAACAGCGCAATCATTCTAAGATTAACATTGgcaccaggaaccatataCCATTCTAGCTTgatccgctcgcaccg	ccacataaactgtattaccagagtctgcgctgtagttcatTATAGTTTTTTCTCCTTGACGTTAAAG	GCAGCAGTACGCTATCATGTGATG	YES
600	Estradiol Diploid	ed5359	URA3::Z3pr-YML015C HAP1+::NatMX::pACT1-Z3EV-ENO2term/HAP1+ ura3^0/ura3^0 can1^Ste2pr-Sphis5/CAN1 his3^1/his3^1 lyp^0/LYP1	a/a	E07	B12	YML015C	TAF11	TTTCAGCTCTAC	TGAAGAGCACAAAGTAAGTTTGAGCTTCAACAGCGCAACGgcaccaggaaccatataTTTCAGCTCTACgatccgctcgcaccg	ctttcgggatggtgtccaaaggaccttgaggttcggtcatTATAGTTTTTTCTCCTTGACGTTAAAG	TACAGCAATTGAGATGGCGAAGTC	YES
601	Estradiol Diploid	ed5360	URA3::Z3pr-YJL050W HAP1+::NatMX::pACT1-Z3EV-ENO2term/HAP1+ ura3^0/ura3^0 can1^Ste2pr-Sphis5/CAN1 his3^1/his3^1 lyp^0/LYP1	a/a	E07	C01	YJL050W	MTR4	CCCTTGTATATG	ATTTTAAGCACCTGCAAGAAATATAGATTATATACGAAGGgcaccaggaaccatataCCCTTGTATATGgatccgctcgcaccg	gtgtttcctcgaaaacatcgaacagatcagtagaatccatTATAGTTTTTTCTCCTTGACGTTAAAG	AAGAGCGCTTAGAACTGCAAGTAC	YES
602	Estradiol Diploid	ed5361	URA3::Z3pr-YJR012C HAP1+::NatMX::pACT1-Z3EV-ENO2term/HAP1+ ura3^0/ura3^0 can1^Ste2pr-Sphis5/CAN1 his3^1/his3^1 lyp^0/LYP1	a/a	E07	C02	YJR012C		TTTGCGGTCTGT	TGGTAAATGCCAAAAAGAAAAAATCCGACTCTTACCAAGAgcaccaggaaccatataTTTGCGGTCTGTgatccgctcgcaccg	aagatgactggcgaagaatggggcttgactgtactgtcatTATAGTTTTTTCTCCTTGACGTTAAAG	GTTGTGTTCGTGGACCCTGGTTTC	YES
603	Estradiol Diploid	ed5362	URA3::Z3pr-YIL046W HAP1+::NatMX::pACT1-Z3EV-ENO2term/HAP1+ ura3^0/ura3^0 can1^Ste2pr-Sphis5/CAN1 his3^1/his3^1 lyp^0/LYP1	a/a	E07	C03	YIL046W	MET30	GGCTTGTCTATC	TAAAGGGGTGTGTGTTTGGTGATTTATAAAGGAGAAGGGCgcaccaggaaccatataGGCTTGTCTATCgatccgctcgcaccg	tgtcctcgaaactcatcatcctttgcctctctctcctcatTATAGTTTTTTCTCCTTGACGTTAAAG	TGACTACCAACACATAGCCAGCCG	YES
604	Estradiol Diploid	ed5363	URA3::Z3pr-YJR072C HAP1+::NatMX::pACT1-Z3EV-ENO2term/HAP1+ ura3^0/ura3^0 can1^Ste2pr-Sphis5/CAN1 his3^1/his3^1 lyp^0/LYP1	a/a	E07	C04	YJR072C	NPA3	GGTACGATGTAT	CACACAAACAACTACAAAACGCAATAACGACACAGCAAGAgcaccaggaaccatataGGTACGATGTATgatccgctcgcaccg	atccggccataccaatacatatgattgtgctgagactcatTATAGTTTTTTCTCCTTGACGTTAAAG	TTCTCTGATCACGGGCGAGAACTG	YES
605	Estradiol Diploid	ed5364	URA3::Z3pr-YDR299W HAP1+::NatMX::pACT1-Z3EV-ENO2term/HAP1+ ura3^0/ura3^0 can1^Ste2pr-Sphis5/CAN1 his3^1/his3^1 lyp^0/LYP1	a/a	E07	C05	YDR299W	BFR2	GCGTTGTAGATA	ACAATAAGCACTGTTACCAATAAATATAGAGCAAAAAAAGgcaccaggaaccatataGCGTTGTAGATAgatccgctcgcaccg	tggcgatatcggaaatttgatccgctagtgatttttccatTATAGTTTTTTCTCCTTGACGTTAAAG	TCTTATTGGCCAGCACCGTCTCTC	YES
606	Estradiol Diploid	ed5365	URA3::Z3pr-YDR170C HAP1+::NatMX::pACT1-Z3EV-ENO2term/HAP1+ ura3^0/ura3^0 can1^Ste2pr-Sphis5/CAN1 his3^1/his3^1 lyp^0/LYP1	a/a	E07	C06	YDR170C	SEC7	GTCCAGATGTCT	TAAAGAAGATAAGAAACAAGTCTAAGTGCTACTATATCTGgcaccaggaaccatataGTCCAGATGTCTgatccgctcgcaccg	cccctttttcagcatttactactgaattctgttcagacatTATAGTTTTTTCTCCTTGACGTTAAAG	CGGTCCTATAGTGTAGTGGTTATC	YES
607	Estradiol Diploid	ed5366	URA3::Z3pr-YJL054W HAP1+::NatMX::pACT1-Z3EV-ENO2term/HAP1+ ura3^0/ura3^0 can1^Ste2pr-Sphis5/CAN1 his3^1/his3^1 lyp^0/LYP1	a/a	E07	C07	YJL054W	TIM54	CATTTCTCCCTA	GCTTTAAAGTCCATTGTTCTCAAAAGAAGCTCAATAGACCgcaccaggaaccatataCATTTCTCCCTAgatccgctcgcaccg	taataggcttagcaataggctttcctgattcagaagacatTATAGTTTTTTCTCCTTGACGTTAAAG	CTCCTATTTCTGAAGAGTATGGGG	YES
608	Estradiol Diploid	ed5367	URA3::Z3pr-YIR010W HAP1+::NatMX::pACT1-Z3EV-ENO2term/HAP1+ ura3^0/ura3^0 can1^Ste2pr-Sphis5/CAN1 his3^1/his3^1 lyp^0/LYP1	a/a	E07	C08	YIR010W	DSN1	TTACGTGTTTGG	TATTGTACCACACACAAATTTTTCTTTATTTAGGTAGAGGgcaccaggaaccatataTTACGTGTTTGGgatccgctcgcaccg	gcggcgtaccggagaccgtttgtgtgggttccagactcatTATAGTTTTTTCTCCTTGACGTTAAAG	ATACCGAGAAGAGCTGCCATAGGG	YES
609	Estradiol Diploid	ed5368	URA3::Z3pr-YDR045C HAP1+::NatMX::pACT1-Z3EV-ENO2term/HAP1+ ura3^0/ura3^0 can1^Ste2pr-Sphis5/CAN1 his3^1/his3^1 lyp^0/LYP1	a/a	E07	C09	YDR045C	RPC11	ACTTTCTCAGTG	GTTCGCATTCATTGGTAAAACGTAAAATACATAATTTAGGgcaccaggaaccatataACTTTCTCAGTGgatccgctcgcaccg	tcagtagcatattgttacacgaaggacaaaacgaaagcatTATAGTTTTTTCTCCTTGACGTTAAAG	AAATAATGAGGCAGGAGGACGAAG	YES
610	Estradiol Diploid	ed5369	URA3::Z3pr-YDR113C HAP1+::NatMX::pACT1-Z3EV-ENO2term/HAP1+ ura3^0/ura3^0 can1^Ste2pr-Sphis5/CAN1 his3^1/his3^1 lyp^0/LYP1	a/a	E07	C10	YDR113C	PDS1	TTCCCTATTCCG	GCGGTACCAAGCTAGATTAAGTGCTAGATAATAAACCTTTgcaccaggaaccatataTTCCCTATTCCGgatccgctcgcaccg	atacgatattattctctttatcttcgttagctggcatcatTATAGTTTTTTCTCCTTGACGTTAAAG	ACGTTTCTCAGTGAGTTTCTCCTG	YES
611	Estradiol Diploid	ed5370	URA3::Z3pr-YPL016W HAP1+::NatMX::pACT1-Z3EV-ENO2term/HAP1+ ura3^0/ura3^0 can1^Ste2pr-Sphis5/CAN1 his3^1/his3^1 lyp^0/LYP1	a/a	E07	C11	YPL016W	SWI1	CGTTTCTAGTTC	ATAATAAAAATAGTAATAATAAAAATAGTAATAAATAAAGgcaccaggaaccatataCGTTTCTAGTTCgatccgctcgcaccg	tattattattattattattattcaaattaaagaaatccatTATAGTTTTTTCTCCTTGACGTTAAAG	TCTCCGATTACGAAACGACGCCAC	Empty
612	Estradiol Diploid	ed5371	URA3::Z3pr-YPL082C HAP1+::NatMX::pACT1-Z3EV-ENO2term/HAP1+ ura3^0/ura3^0 can1^Ste2pr-Sphis5/CAN1 his3^1/his3^1 lyp^0/LYP1	a/a	E07	C12	YPL082C	MOT1	TTGGATCTGACT	ATTAACGAACAAAAGTATCACAACACACACAGCACCTCAAgcaccaggaaccatataTTGGATCTGACTgatccgctcgcaccg	atattacctgccggtccagcctcgaaactcgtgacgtcatTATAGTTTTTTCTCCTTGACGTTAAAG	TCTTATAACTCCTGTACAGAGGGC	YES
613	Estradiol Diploid	ed5372	URA3::Z3pr-YDL014W HAP1+::NatMX::pACT1-Z3EV-ENO2term/HAP1+ ura3^0/ura3^0 can1^Ste2pr-Sphis5/CAN1 his3^1/his3^1 lyp^0/LYP1	a/a	E07	D01	YDL014W	NOP1	GCTGTGTATTTG	ATAACTCCGATCAAATTAACTCAAATCAACTAAAACAGTAgcaccaggaaccatataGCTGTGTATTTGgatccgctcgcaccg	ctccacgggaaccacctctgctacctggtctgaatgacatTATAGTTTTTTCTCCTTGACGTTAAAG	CATTGAGTCATCAGCCTCTTCTTG	YES
614	Estradiol Diploid	ed5373	URA3::Z3pr-YJL012C HAP1+::NatMX::pACT1-Z3EV-ENO2term/HAP1+ ura3^0/ura3^0 can1^Ste2pr-Sphis5/CAN1 his3^1/his3^1 lyp^0/LYP1	a/a	E07	D02	YJL012C	VTC4	TTGTATGTCCGT	AAATCGGCCAATAAAAGAGCATAACAAGGCAGGAACAGCTgcaccaggaaccatataTTGTATGTCCGTgatccgctcgcaccg	gtctaataagagacttgctcaagtgctcaccaaacttcatTATAGTTTTTTCTCCTTGACGTTAAAG	GCGTTACAGTAATCCCTTCATGGC	YES
615	Estradiol Diploid	ed5374	URA3::Z3pr-YDL205C HAP1+::NatMX::pACT1-Z3EV-ENO2term/HAP1+ ura3^0/ura3^0 can1^Ste2pr-Sphis5/CAN1 his3^1/his3^1 lyp^0/LYP1	a/a	E07	D03	YDL205C	HEM3	CCTATCTCTTGC	AAATCTAGATAAATTTGTAGTTGGTAAATACACACGTACTgcaccaggaaccatataCCTATCTCTTGCgatccgctcgcaccg	tcgattttctcccaccaatatgtagagtttcagggcccatTATAGTTTTTTCTCCTTGACGTTAAAG	CTGCTGCTACCCTTGTAGTTTAAG	YES
616	Estradiol Diploid	ed5375	URA3::Z3pr-YOR174W HAP1+::NatMX::pACT1-Z3EV-ENO2term/HAP1+ ura3^0/ura3^0 can1^Ste2pr-Sphis5/CAN1 his3^1/his3^1 lyp^0/LYP1	a/a	E07	D04	YOR174W	MED4	TTCTATCTCACG	TCTAGTATCAATTACTTCCAGAGTACACACAACGAATGTTgcaccaggaaccatataTTCTATCTCACGgatccgctcgcaccg	ccatagaaaactctaccgctttagtatcttggacagacatTATAGTTTTTTCTCCTTGACGTTAAAG	GTTGGGTTTCTTAGGTCCTGAAGG	YES
617	Estradiol Diploid	ed5376	URA3::Z3pr-YKL099C HAP1+::NatMX::pACT1-Z3EV-ENO2term/HAP1+ ura3^0/ura3^0 can1^Ste2pr-Sphis5/CAN1 his3^1/his3^1 lyp^0/LYP1	a/a	E07	D05	YKL099C	UTP11	CATGTCTCGTTG	GGGTTTTCTAGTTCGTTACAGCCAACAACAGACAAAAGATgcaccaggaaccatataCATGTCTCGTTGgatccgctcgcaccg	tatgctgctttttctgaacatcatgtacaagtttagccatTATAGTTTTTTCTCCTTGACGTTAAAG	CTAACGAGTCCAAGCTTGCAGTTG	YES
618	Estradiol Diploid	ed5377	URA3::Z3pr-YKL012W HAP1+::NatMX::pACT1-Z3EV-ENO2term/HAP1+ ura3^0/ura3^0 can1^Ste2pr-Sphis5/CAN1 his3^1/his3^1 lyp^0/LYP1	a/a	E07	D06	YKL012W	PRP40	TTAGCTATCCAG	CCACTAGACAAGCATTGCCGGAGGTGGGAGACGTGAAACTgcaccaggaaccatataTTAGCTATCCAGgatccgctcgcaccg	tccttccacttgcatctttagcttccttccaaatagacatTATAGTTTTTTCTCCTTGACGTTAAAG	TAGAATGCTTCAGCACGCTGTTCC	YES
619	Estradiol Diploid	ed5378	URA3::Z3pr-YNL112W HAP1+::NatMX::pACT1-Z3EV-ENO2term/HAP1+ ura3^0/ura3^0 can1^Ste2pr-Sphis5/CAN1 his3^1/his3^1 lyp^0/LYP1	a/a	E07	D07	YNL112W	DBP2	AGTGTATCTGTG	TAACAGAATTAAGCACTATTAAGGCAAATTTAGAGCAAATgcaccaggaaccatataAGTGTATCTGTGgatccgctcgcaccg	tagtcttgttatattgctgatctctaccaccgtaagtcatTATAGTTTTTTCTCCTTGACGTTAAAG	TCAAACCTACGGTGAAACGACCGC	YES
620	Estradiol Diploid	ed5379	URA3::Z3pr-YIR012W HAP1+::NatMX::pACT1-Z3EV-ENO2term/HAP1+ ura3^0/ura3^0 can1^Ste2pr-Sphis5/CAN1 his3^1/his3^1 lyp^0/LYP1	a/a	E07	D08	YIR012W	SQT1	TGATCTGTAGCG	GAAGACCAAAACAGCACCAAATAGCGACACATTAAGCGTAgcaccaggaaccatataTGATCTGTAGCGgatccgctcgcaccg	caacttcttcggtagttataaactcttcttgaggttccatTATAGTTTTTTCTCCTTGACGTTAAAG	TCCACCAACAACTGCTGTAATTGG	YES
621	Estradiol Diploid	ed5380	URA3::Z3pr-YER038C HAP1+::NatMX::pACT1-Z3EV-ENO2term/HAP1+ ura3^0/ura3^0 can1^Ste2pr-Sphis5/CAN1 his3^1/his3^1 lyp^0/LYP1	a/a	E07	D09	YER038C	KRE29	AATATCGCTGTG	GATAAAATTTTGTTAGACGCACAAAAGGGCAGTGTCACAAgcaccaggaaccatataAATATCGCTGTGgatccgctcgcaccg	tttcaaactcttcattcggtgatgagttcacgcttcccatTATAGTTTTTTCTCCTTGACGTTAAAG	CTGGCATTGCCTTTGCTGCTAGTC	YES
622	Estradiol Diploid	ed5381	URA3::Z3pr-YIL026C HAP1+::NatMX::pACT1-Z3EV-ENO2term/HAP1+ ura3^0/ura3^0 can1^Ste2pr-Sphis5/CAN1 his3^1/his3^1 lyp^0/LYP1	a/a	E07	D10	YIL026C	IRR1	TTCTGTTTCTGG	AGGCGATTGACCTGAGAACAAGAGCTCGGACGAAGGTAACgcaccaggaaccatataTTCTGTTTCTGGgatccgctcgcaccg	atttagtccttattctagttgagcgacgcacagcagtcatTATAGTTTTTTCTCCTTGACGTTAAAG	TAATCATCGCTGTTAGCCGCCGAG	YES
623	Estradiol Diploid	ed5382	URA3::Z3pr-YKL033W HAP1+::NatMX::pACT1-Z3EV-ENO2term/HAP1+ ura3^0/ura3^0 can1^Ste2pr-Sphis5/CAN1 his3^1/his3^1 lyp^0/LYP1	a/a	E07	D11	YKL033W	TTI1	GATGTCCCTCTT	GGAAAGATTGCAATAGCTGGTGTTCAAAAGCTTTGTGCAAgcaccaggaaccatataGATGTCCCTCTTgatccgctcgcaccg	aaattcttatgtccttaaatgcattcgtgtctgaattcatTATAGTTTTTTCTCCTTGACGTTAAAG	CACTGGTGATGATCCAAGAATTGC	YES
624	Estradiol Diploid	ed5383	URA3::Z3pr-YPL131W HAP1+::NatMX::pACT1-Z3EV-ENO2term/HAP1+ ura3^0/ura3^0 can1^Ste2pr-Sphis5/CAN1 his3^1/his3^1 lyp^0/LYP1	a/a	E07	D12	YPL131W	RPL5	GTCGATTTCTCC	CACTTCAAAATAAAAGACACCGTCACAAATCTCAGCAACAgcaccaggaaccatataGTCGATTTCTCCgatccgctcgcaccg	aggagtaagcagaggacttagcgtctttttggaaagccatTATAGTTTTTTCTCCTTGACGTTAAAG	AGCAGCGTCATTGGCTAATGCTGC	YES
625	Estradiol Diploid	ed5384	URA3::Z3pr-YOR122C HAP1+::NatMX::pACT1-Z3EV-ENO2term/HAP1+ ura3^0/ura3^0 can1^Ste2pr-Sphis5/CAN1 his3^1/his3^1 lyp^0/LYP1	a/a	E07	E01	YOR122C	PFY1	TCTGTCGCTATT	AATTACATACACAACATAAACCCAACTACGATCGCAAATTgcaccaggaaccatataTCTGTCGCTATTgatccgctcgcaccg	caattgataattgtctcgttcacataccttgccaagacatTATAGTTTTTTCTCCTTGACGTTAAAG	CCTATGGAGCCTCGAGAAGAAATG	YES
626	Estradiol Diploid	ed5385	URA3::Z3pr-YKL192C HAP1+::NatMX::pACT1-Z3EV-ENO2term/HAP1+ ura3^0/ura3^0 can1^Ste2pr-Sphis5/CAN1 his3^1/his3^1 lyp^0/LYP1	a/a	E07	E02	YKL192C	ACP1	CTAGGTGTCTAA	ACAAACAACACAACTAACTCAATACAGCACCTTCCTTGCCgcaccaggaaccatataCTAGGTGTCTAAgatccgctcgcaccg	gtgccacgcgggaagaaatgcggcaaacggatctaaacatTATAGTTTTTTCTCCTTGACGTTAAAG	AGTAGTCGATAAGGCCGGTGCAAC	YES
627	Estradiol Diploid	ed5386	URA3::Z3pr-YDR437W HAP1+::NatMX::pACT1-Z3EV-ENO2term/HAP1+ ura3^0/ura3^0 can1^Ste2pr-Sphis5/CAN1 his3^1/his3^1 lyp^0/LYP1	a/a	E07	E03	YDR437W	GPI19	TCTGTGTAGCTT	GTTTGTTCCTGTCTAATACTAAAAGATATAAATAAACAATgcaccaggaaccatataTCTGTGTAGCTTgatccgctcgcaccg	tcatatattgtgaaaaccagtagtactcttttgtatacatTATAGTTTTTTCTCCTTGACGTTAAAG	TTGTGGTGAATTCGATAACTGGGG	YES
628	Estradiol Diploid	ed5387	URA3::Z3pr-YPR183W HAP1+::NatMX::pACT1-Z3EV-ENO2term/HAP1+ ura3^0/ura3^0 can1^Ste2pr-Sphis5/CAN1 his3^1/his3^1 lyp^0/LYP1	a/a	E07	E04	YPR183W	DPM1	ATATAGCTGTCC	GCTATCGCTTCAATTACACACAAACATACACGCACCCACAgcaccaggaaccatataATATAGCTGTCCgatccgctcgcaccg	catggtaagcgggaacgataacagagtattcgatgctcatTATAGTTTTTTCTCCTTGACGTTAAAG	AGCAGTGATATCAGCGCGATGCAG	YES
629	Estradiol Diploid	ed5388	URA3::Z3pr-YPR176C HAP1+::NatMX::pACT1-Z3EV-ENO2term/HAP1+ ura3^0/ura3^0 can1^Ste2pr-Sphis5/CAN1 his3^1/his3^1 lyp^0/LYP1	a/a	E07	E05	YPR176C	BET2	TCGCTGGAGATT	TTACTAATGATTCTGTTTTCTCCACTAGAAAATTGTGAACgcaccaggaaccatataTCGCTGGAGATTgatccgctcgcaccg	gtatatgcttttccttaagtagcgtaagagatcctgacatTATAGTTTTTTCTCCTTGACGTTAAAG	GTCCTCTTCGTCTACTTCTTCCCC	YES
630	Estradiol Diploid	ed5389	URA3::Z3pr-YBR243C HAP1+::NatMX::pACT1-Z3EV-ENO2term/HAP1+ ura3^0/ura3^0 can1^Ste2pr-Sphis5/CAN1 his3^1/his3^1 lyp^0/LYP1	a/a	E07	E06	YBR243C	ALG7	CGTTCGGTGTAA	AGTAGAGCAAGGCGGAGAACGGTAACAAAAAGTAGACTATgcaccaggaaccatataCGTTCGGTGTAAgatccgctcgcaccg	ttaagcatgtgataagtgccagtgaaaaaagtcgcaacatTATAGTTTTTTCTCCTTGACGTTAAAG	CGATATGTGTGGCAGATATTGTGG	YES
631	Estradiol Diploid	ed5390	URA3::Z3pr-YKL059C HAP1+::NatMX::pACT1-Z3EV-ENO2term/HAP1+ ura3^0/ura3^0 can1^Ste2pr-Sphis5/CAN1 his3^1/his3^1 lyp^0/LYP1	a/a	E07	E07	YKL059C	MPE1	TGAATTGGGCTT	GTAGCTCTCATCATATCGGCAGAGACTGGAATAGTGTAACgcaccaggaaccatataTGAATTGGGCTTgatccgctcgcaccg	ttcgttgagacttaaagcggtaaaatatcgtgctactcatTATAGTTTTTTCTCCTTGACGTTAAAG	CTCCTAACCTCTAAGTGCATCTTC	YES
632	Estradiol Diploid	ed5391	URA3::Z3pr-YGR251W HAP1+::NatMX::pACT1-Z3EV-ENO2term/HAP1+ ura3^0/ura3^0 can1^Ste2pr-Sphis5/CAN1 his3^1/his3^1 lyp^0/LYP1	a/a	E07	E08	YGR251W	NOP19	ATTTAAGGGTCC	ATACAGTATACCGTATTATCTTTCCTCGGTAGTGTTCAGAgcaccaggaaccatataATTTAAGGGTCCgatccgctcgcaccg	gcaagttgagcttctcttgtaattctttggccctactcatTATAGTTTTTTCTCCTTGACGTTAAAG	CCAGGACTACAATGAATTAGACGC	YES
633	Estradiol Diploid	ed5392	URA3::Z3pr-YBL018C HAP1+::NatMX::pACT1-Z3EV-ENO2term/HAP1+ ura3^0/ura3^0 can1^Ste2pr-Sphis5/CAN1 his3^1/his3^1 lyp^0/LYP1	a/a	E07	E09	YBL018C	POP8	TCCGTTGTTGGT	AGAAAAGGCAGATAAATAGTTTGATAAATGGCCAGTTGTGgcaccaggaaccatataTCCGTTGTTGGTgatccgctcgcaccg	acttgaaatattgccattctctaaaagtctttttccccatTATAGTTTTTTCTCCTTGACGTTAAAG	ATCCAGTTTCATGGATCAGGGTAG	YES
634	Estradiol Diploid	ed5393	URA3::Z3pr-YML049C HAP1+::NatMX::pACT1-Z3EV-ENO2term/HAP1+ ura3^0/ura3^0 can1^Ste2pr-Sphis5/CAN1 his3^1/his3^1 lyp^0/LYP1	a/a	E07	E10	YML049C	RSE1	CTTGCCTCATTA	GCTTCTTTTCTCGCTTTTTTATAATATTTTCCATCATTAAgcaccaggaaccatataCTTGCCTCATTAgatccgctcgcaccg	gcgacaagcttactactgccattttgccacctccccacatTATAGTTTTTTCTCCTTGACGTTAAAG	TGGAGAAATGGCGTCGGGCAAATC	YES
636	Estradiol Diploid	ed5395	URA3::Z3pr-YPL020C HAP1+::NatMX::pACT1-Z3EV-ENO2term/HAP1+ ura3^0/ura3^0 can1^Ste2pr-Sphis5/CAN1 his3^1/his3^1 lyp^0/LYP1	a/a	E07	E12	YPL020C	ULP1	CTTTCCTATGTC	TTTTTTCCTCTTCTTCCTCTGACCTTTGGATATCATAATAgcaccaggaaccatataCTTTCCTATGTCgatccgctcgcaccg	actgtagtgtgttccggtgcttatctacttcaactgacatTATAGTTTTTTCTCCTTGACGTTAAAG	AGCATTTGGATGCACCTGTGGGAC	YES
637	Estradiol Diploid	ed5396	URA3::Z3pr-YGL123W HAP1+::NatMX::pACT1-Z3EV-ENO2term/HAP1+ ura3^0/ura3^0 can1^Ste2pr-Sphis5/CAN1 his3^1/his3^1 lyp^0/LYP1	a/a	E07	F01	YGL123W	RPS2	TAGGTTGTGTGT	CGACTATAACAAACAACCAATAAGCTCAACTAATTAAGTAgcaccaggaaccatataTAGGTTGTGTGTgatccgctcgcaccg	aaccacctctcttttgttgttgagcttctggagcagacatTATAGTTTTTTCTCCTTGACGTTAAAG	TTCGACGCGAAGAAGGTTTACACG	YES
638	Estradiol Diploid	ed5397	URA3::Z3pr-YGL130W HAP1+::NatMX::pACT1-Z3EV-ENO2term/HAP1+ ura3^0/ura3^0 can1^Ste2pr-Sphis5/CAN1 his3^1/his3^1 lyp^0/LYP1	a/a	E07	F02	YGL130W	CEG1	CTTTACGCTATC	CGGAATAAGCAAATACGAATCGACCGCTAATTTAACAAATgcaccaggaaccatataCTTTACGCTATCgatccgctcgcaccg	gaatttccggtgccactctactttccattgctaaaaccatTATAGTTTTTTCTCCTTGACGTTAAAG	TGCTATTCTTTCTGAACGAAGGGG	YES
639	Estradiol Diploid	ed5398	URA3::Z3pr-YBR236C HAP1+::NatMX::pACT1-Z3EV-ENO2term/HAP1+ ura3^0/ura3^0 can1^Ste2pr-Sphis5/CAN1 his3^1/his3^1 lyp^0/LYP1	a/a	E07	F03	YBR236C	ABD1	TCCATGGTCTCT	ACAACGTGGAGTCGTCCATTATCCGTCTTAGAAAAGTAGAgcaccaggaaccatataTCCATGGTCTCTgatccgctcgcaccg	cttgtgacatccatattggcttctctggtttggttgacatTATAGTTTTTTCTCCTTGACGTTAAAG	CCGATACAGGTTCGTCAGATTTCC	YES
640	Estradiol Diploid	ed5399	URA3::Z3pr-YPL169C HAP1+::NatMX::pACT1-Z3EV-ENO2term/HAP1+ ura3^0/ura3^0 can1^Ste2pr-Sphis5/CAN1 his3^1/his3^1 lyp^0/LYP1	a/a	E07	F04	YPL169C	MEX67	GTTTGTGCTCTA	AATCGTTAAAAATTCTGCATCGCTAATAGCAGCAAAAAAAgcaccaggaaccatataGTTTGTGCTCTAgatccgctcgcaccg	ccatcatattgatatttccaacattgtgaaatccgctcatTATAGTTTTTTCTCCTTGACGTTAAAG	CCTTTATACGCACTGAATCAGGAG	YES
641	Estradiol Diploid	ed5400	URA3::Z3pr-YBR233W-A HAP1+::NatMX::pACT1-Z3EV-ENO2term/HAP1+ ura3^0/ura3^0 can1^Ste2pr-Sphis5/CAN1 his3^1/his3^1 lyp^0/LYP1	a/a	E07	F05	YBR233W-A	DAD3	TGGATGTTGTGT	CAAAGTCGCTGTGAAACATACACGGCGTTGTAGTCACAGTgcaccaggaaccatataTGGATGTTGTGTgatccgctcgcaccg	ccaatacttcttgctgtaaaggtgaaagattgtgttccatTATAGTTTTTTCTCCTTGACGTTAAAG	GCACCCGGCAACCATTTATTAATG	YES
642	Estradiol Diploid	ed5401	URA3::Z3pr-YEL002C HAP1+::NatMX::pACT1-Z3EV-ENO2term/HAP1+ ura3^0/ura3^0 can1^Ste2pr-Sphis5/CAN1 his3^1/his3^1 lyp^0/LYP1	a/a	E07	F06	YEL002C	WBP1	CTTTCTGAGCTA	ACGGTGCAAATTTTGAATTATCCTTTTTTGATTATTTAGGgcaccaggaaccatataCTTTCTGAGCTAgatccgctcgcaccg	gcagaaggatacaaaagaaaaaattccaatcggtccgcatTATAGTTTTTTCTCCTTGACGTTAAAG	GCTTCTAGGTTCGATGAAATCGTG	YES
643	Estradiol Diploid	ed5402	URA3::Z3pr-YGR246C HAP1+::NatMX::pACT1-Z3EV-ENO2term/HAP1+ ura3^0/ura3^0 can1^Ste2pr-Sphis5/CAN1 his3^1/his3^1 lyp^0/LYP1	a/a	E07	F07	YGR246C	BRF1	TACCTCATGTCT	GTAAAAACGGTAATAAAAAAGAGTCCATAGTCATATACCAgcaccaggaaccatataTACCTCATGTCTgatccgctcgcaccg	tctcaaattcggttccgtgacagttcttacacactggcatTATAGTTTTTTCTCCTTGACGTTAAAG	CTGATCCTTGTGGTGGACAATACC	YES
644	Estradiol Diploid	ed5403	URA3::Z3pr-YNL002C HAP1+::NatMX::pACT1-Z3EV-ENO2term/HAP1+ ura3^0/ura3^0 can1^Ste2pr-Sphis5/CAN1 his3^1/his3^1 lyp^0/LYP1	a/a	E07	F08	YNL002C	RLP7	ATTTAGTCGCGA	AGGCTGCCACAGGGAAAAAGAATAAGATATACAAGTCACAgcaccaggaaccatataATTTAGTCGCGAgatccgctcgcaccg	aattaagagtttgcgctttactgtcttgagttgaagacatTATAGTTTTTTCTCCTTGACGTTAAAG	TGCCGACAGGTATGTCAACATTAC	YES
645	Estradiol Diploid	ed5404	URA3::Z3pr-YMR208W HAP1+::NatMX::pACT1-Z3EV-ENO2term/HAP1+ ura3^0/ura3^0 can1^Ste2pr-Sphis5/CAN1 his3^1/his3^1 lyp^0/LYP1	a/a	E07	F09	YMR208W	ERG12	TGCGTGCTGTTT	TAACTTGCAAATTTATATCTACGTATAGAAAACTGTCAATgcaccaggaaccatataTGCGTGCTGTTTgatccgctcgcaccg	taacctttcccggtgcagaagttaagaacggtaatgacatTATAGTTTTTTCTCCTTGACGTTAAAG	GCTTGTACTGTCCTATTCGAATGC	YES
646	Estradiol Diploid	ed5405	URA3::Z3pr-YML114C HAP1+::NatMX::pACT1-Z3EV-ENO2term/HAP1+ ura3^0/ura3^0 can1^Ste2pr-Sphis5/CAN1 his3^1/his3^1 lyp^0/LYP1	a/a	E07	F10	YML114C	TAF8	CTTTATTCGGCG	CAAGCAAACAAACGTGTAATTGAGGGACTCATAAAGGGCAgcaccaggaaccatataCTTTATTCGGCGgatccgctcgcaccg	tttgggtaccggtaccactttctgacgttttggaagtcatTATAGTTTTTTCTCCTTGACGTTAAAG	TCTTCCCTCTCTCAACGTCTTCCC	YES
647	Estradiol Diploid	ed5406	URA3::Z3pr-YJR136C HAP1+::NatMX::pACT1-Z3EV-ENO2term/HAP1+ ura3^0/ura3^0 can1^Ste2pr-Sphis5/CAN1 his3^1/his3^1 lyp^0/LYP1	a/a	E07	F11	YJR136C	TTI2	TCCGTAATGGTG	GAGGTGAAGAATAAAATCATATAACAAAATATTGAAAAGAgcaccaggaaccatataTCCGTAATGGTGgatccgctcgcaccg	aatcattcaattcatcgatgatatcagttacggccgtcatTATAGTTTTTTCTCCTTGACGTTAAAG	CATGGCTAGGTGAATTAGCTCTTG	YES
648	Estradiol Diploid	ed5407	URA3::Z3pr-YNL162W HAP1+::NatMX::pACT1-Z3EV-ENO2term/HAP1+ ura3^0/ura3^0 can1^Ste2pr-Sphis5/CAN1 his3^1/his3^1 lyp^0/LYP1	a/a	E07	F12	YNL162W	RPL42A	CTTGGTTCGTAT	TCTAATCCTTAATAGAGGAAAACAACAATTATCAGTAAAAgcaccaggaaccatataCTTGGTTCGTATgatccgctcgcaccg	ttttattcaccattaggaattatggttataacatacccatTATAGTTTTTTCTCCTTGACGTTAAAG	CCATTGCAGAGTCAAATATGAGCG	YES
649	Estradiol Diploid	ed5408	URA3::Z3pr-YLR222C HAP1+::NatMX::pACT1-Z3EV-ENO2term/HAP1+ ura3^0/ura3^0 can1^Ste2pr-Sphis5/CAN1 his3^1/his3^1 lyp^0/LYP1	a/a	E07	G01	YLR222C	UTP13	TCCGTGATTCTA	CATAGTACTCTCAACGGTAGTAAGCCATACTACGTACAATgcaccaggaaccatataTCCGTGATTCTAgatccgctcgcaccg	ggtttaacgatatacctttatatgaggttttcagatccatTATAGTTTTTTCTCCTTGACGTTAAAG	GCAGATATCGAAGGAATTATGGGC	YES
650	Estradiol Diploid	ed5409	URA3::Z3pr-YMR301C HAP1+::NatMX::pACT1-Z3EV-ENO2term/HAP1+ ura3^0/ura3^0 can1^Ste2pr-Sphis5/CAN1 his3^1/his3^1 lyp^0/LYP1	a/a	E07	G02	YMR301C	ATM1	ATTCCGTCCTCT	TAAGTATATCGTTGTTGATAGATTCCACTCCAACCTGCAAgcaccaggaaccatataATTCCGTCCTCTgatccgctcgcaccg	caattcgcccaattacaggacatcttggaagaagcagcatTATAGTTTTTTCTCCTTGACGTTAAAG	GACCAGATTGGACTATTTATCCGG	YES
651	Estradiol Diploid	ed5410	URA3::Z3pr-YKR037C HAP1+::NatMX::pACT1-Z3EV-ENO2term/HAP1+ ura3^0/ura3^0 can1^Ste2pr-Sphis5/CAN1 his3^1/his3^1 lyp^0/LYP1	a/a	E07	G03	YKR037C	SPC34	TCGTGTCTTCTA	TAGATCATCACCTAACAAAATAAGACGTGGCAATTACAGAgcaccaggaaccatataTCGTGTCTTCTAgatccgctcgcaccg	tattaatatcatctatacatctatccaagctttcccccatTATAGTTTTTTCTCCTTGACGTTAAAG	TTTGCTACTCTCTGCAAGAGAACC	YES
652	Estradiol Diploid	ed5411	URA3::Z3pr-YBR091C HAP1+::NatMX::pACT1-Z3EV-ENO2term/HAP1+ ura3^0/ura3^0 can1^Ste2pr-Sphis5/CAN1 his3^1/his3^1 lyp^0/LYP1	a/a	E07	G04	YBR091C	TIM12	CTGGGATAATCT	TCGGAGCTCCCGTATAATATTAAAGTGCACCAAGAAAAGGgcaccaggaaccatataCTGGGATAATCTgatccgctcgcaccg	cctcctggttgccccttagactatttaaaaagaacgacatTATAGTTTTTTCTCCTTGACGTTAAAG	ATGGGCAACACCTTCCATAAGTCC	YES
653	Estradiol Diploid	ed5412	URA3::Z3pr-YDL064W HAP1+::NatMX::pACT1-Z3EV-ENO2term/HAP1+ ura3^0/ura3^0 can1^Ste2pr-Sphis5/CAN1 his3^1/his3^1 lyp^0/LYP1	a/a	E07	G05	YDL064W	UBC9	GACGGTATTATC	ATAGGATAAGCACACACTGGCACCATTTTTTGGAAGCAATgcaccaggaaccatataGACGGTATTATCgatccgctcgcaccg	acctttcttcctgaagacgctgtagacacaaactactcatTATAGTTTTTTCTCCTTGACGTTAAAG	TGCCTCTTCTAGAGCACTAATCAG	YES
654	Estradiol Diploid	ed5413	URA3::Z3pr-YJR067C HAP1+::NatMX::pACT1-Z3EV-ENO2term/HAP1+ ura3^0/ura3^0 can1^Ste2pr-Sphis5/CAN1 his3^1/his3^1 lyp^0/LYP1	a/a	E07	G06	YJR067C	YAE1	GTGTTCTAGTCT	AGAGAACAAAAAAGGAACAGTGTTACAATAGTATATAGAGgcaccaggaaccatataGTGTTCTAGTCTgatccgctcgcaccg	cactgtctgatgcccatacatcgtcccaagtattcgacatTATAGTTTTTTCTCCTTGACGTTAAAG	AGGCTTGGATACAGTCAATCTTGC	YES
655	Estradiol Diploid	ed5414	URA3::Z3pr-YMR013C HAP1+::NatMX::pACT1-Z3EV-ENO2term/HAP1+ ura3^0/ura3^0 can1^Ste2pr-Sphis5/CAN1 his3^1/his3^1 lyp^0/LYP1	a/a	E07	G07	YMR013C	SEC59	GCTACTATTCTC	TTCGAGGCAATAAACTGTCGTTATTCTGTTCATTGCCTATgcaccaggaaccatataGCTACTATTCTCgatccgctcgcaccg	taattgtggtaaaggaagcatgaggtattatagcgaccatTATAGTTTTTTCTCCTTGACGTTAAAG	GTGGTAAATGAAAGGAGAGCAGAG	YES
656	Estradiol Diploid	ed5415	URA3::Z3pr-YOR157C HAP1+::NatMX::pACT1-Z3EV-ENO2term/HAP1+ ura3^0/ura3^0 can1^Ste2pr-Sphis5/CAN1 his3^1/his3^1 lyp^0/LYP1	a/a	E07	G08	YOR157C	PUP1	GTATTCTCGTAG	CCCACATAAACCTGATTGTAGAAAATAGAATTGAGTGAGCgcaccaggaaccatataGTATTCTCGTAGgatccgctcgcaccg	aattatttctttgataattgtcgaacgataaacctgccatTATAGTTTTTTCTCCTTGACGTTAAAG	TACCAAGAACACCCTTGGGCTTGG	YES
657	Estradiol Diploid	ed5416	URA3::Z3pr-YGR175C HAP1+::NatMX::pACT1-Z3EV-ENO2term/HAP1+ ura3^0/ura3^0 can1^Ste2pr-Sphis5/CAN1 his3^1/his3^1 lyp^0/LYP1	a/a	E07	G09	YGR175C	ERG1	GATAATCTGCTG	AAAAAAAAAAATCACAGAAAAACATATCGAGAAAAGGGTCgcaccaggaaccatataGATAATCTGCTGgatccgctcgcaccg	cggcattaatcaattcaggtgcaacgttaacagcagacatTATAGTTTTTTCTCCTTGACGTTAAAG	TGCTCCACAAACGTGAATGGTATG	YES
658	Estradiol Diploid	ed5417	URA3::Z3pr-YMR061W HAP1+::NatMX::pACT1-Z3EV-ENO2term/HAP1+ ura3^0/ura3^0 can1^Ste2pr-Sphis5/CAN1 his3^1/his3^1 lyp^0/LYP1	a/a	E07	G10	YMR061W	RNA14	GTCTTATGCTCC	AACGAAATAAAAGGCCAAACTGGAGAGTCAAACAAGAGATgcaccaggaaccatataGTCTTATGCTCCgatccgctcgcaccg	cagagggatatagtaaatcaggagtcgtagagctggacatTATAGTTTTTTCTCCTTGACGTTAAAG	AGAGCTGGTAGTCCGTTAGTCTGG	YES
659	Estradiol Diploid	ed5418	URA3::Z3pr-YDL103C HAP1+::NatMX::pACT1-Z3EV-ENO2term/HAP1+ ura3^0/ura3^0 can1^Ste2pr-Sphis5/CAN1 his3^1/his3^1 lyp^0/LYP1	a/a	E07	G11	YDL103C	QRI1	TATCGTGGTGTT	AACGCAGATATAAAGGAGAACACCAGATCGAACTGCAACTgcaccaggaaccatataTATCGTGGTGTTgatccgctcgcaccg	tttgtccggcttcaatgaatagctgttttgtgtcagtcatTATAGTTTTTTCTCCTTGACGTTAAAG	CGGCCATATCATGTTCCATTTGCG	YES
660	Estradiol Diploid	ed5419	URA3::Z3pr-YGR113W HAP1+::NatMX::pACT1-Z3EV-ENO2term/HAP1+ ura3^0/ura3^0 can1^Ste2pr-Sphis5/CAN1 his3^1/his3^1 lyp^0/LYP1	a/a	E07	G12	YGR113W	DAM1	GTCTTAGTCTGA	AAAACAATATCAGAAAAGGCTTGTATTGCCACTTTCACCTgcaccaggaaccatataGTCTTAGTCTGAgatccgctcgcaccg	cagaccttgtggtccctaatttagctttatcttcgctcatTATAGTTTTTTCTCCTTGACGTTAAAG	TCAAAGCAGGTGTTCCCATAGGCC	YES
661	Estradiol Diploid	ed5420	URA3::Z3pr-YNL158W HAP1+::NatMX::pACT1-Z3EV-ENO2term/HAP1+ ura3^0/ura3^0 can1^Ste2pr-Sphis5/CAN1 his3^1/his3^1 lyp^0/LYP1	a/a	E07	H01	YNL158W	PGA1	GGTGGTTCTGTT	CACTAAGCCAACATAGGTTCGTTCAATTTTTAAAAAGAAGgcaccaggaaccatataGGTGGTTCTGTTgatccgctcgcaccg	ttgtagcgataaaccagtgaacattctgaggccggaccatTATAGTTTTTTCTCCTTGACGTTAAAG	CCATTTCCGTTTGTGGTTGCATCC	YES
662	Estradiol Diploid	ed5421	URA3::Z3pr-YLR277C HAP1+::NatMX::pACT1-Z3EV-ENO2term/HAP1+ ura3^0/ura3^0 can1^Ste2pr-Sphis5/CAN1 his3^1/his3^1 lyp^0/LYP1	a/a	E07	H02	YLR277C	YSH1	TTCTTGGTGTAG	AAGTAACATAATAAGTTAACATTAATAAGTATACGCATATgcaccaggaaccatataTTCTTGGTGTAGgatccgctcgcaccg	atgaaaaaaatttgaatgttgttgtatttgttcgctccatTATAGTTTTTTCTCCTTGACGTTAAAG	TGGACGATTAATGATGACTACGGC	YES
663	Estradiol Diploid	ed5422	URA3::Z3pr-YJL033W HAP1+::NatMX::pACT1-Z3EV-ENO2term/HAP1+ ura3^0/ura3^0 can1^Ste2pr-Sphis5/CAN1 his3^1/his3^1 lyp^0/LYP1	a/a	E07	H03	YJL033W	HCA4	ACTCGTTCGATT	TAACAGAGAGAGTTGAAAGGCTCGAGAACCTAATACTGAAgcaccaggaaccatataACTCGTTCGATTgatccgctcgcaccg	tctttctttgagttgtgttcaatctattttttttggccatTATAGTTTTTTCTCCTTGACGTTAAAG	CCGCTGATTATGACGACGAAGATG	YES
664	Estradiol Diploid	ed5423	URA3::Z3pr-YHR170W HAP1+::NatMX::pACT1-Z3EV-ENO2term/HAP1+ ura3^0/ura3^0 can1^Ste2pr-Sphis5/CAN1 his3^1/his3^1 lyp^0/LYP1	a/a	E07	H04	YHR170W	NMD3	TTCTCAGTGTCC	ATTTTATTGTCTAATAAACGTTGAGGAATTTGACAAAAGGgcaccaggaaccatataTTCTCAGTGTCCgatccgctcgcaccg	cattttggtgctggtgcggatctataggtgtgaattccatTATAGTTTTTTCTCCTTGACGTTAAAG	GGACCGTATCAACAAGAAGATGAC	YES
665	Estradiol Diploid	ed5424	URA3::Z3pr-YML031W HAP1+::NatMX::pACT1-Z3EV-ENO2term/HAP1+ ura3^0/ura3^0 can1^Ste2pr-Sphis5/CAN1 his3^1/his3^1 lyp^0/LYP1	a/a	E07	H05	YML031W	NDC1	ACGATTGCGATT	GTGTGATTGAGAAGACGAAAGGACATTACAGGGCAAGCAGgcaccaggaaccatataACGATTGCGATTgatccgctcgcaccg	tgtaccgtggattcaacaactcccttggcgtctgtatcatTATAGTTTTTTCTCCTTGACGTTAAAG	ACACCCTATGCTAAACTTTCCCTG	YES
666	Estradiol Diploid	ed5425	URA3::Z3pr-YMR091C HAP1+::NatMX::pACT1-Z3EV-ENO2term/HAP1+ ura3^0/ura3^0 can1^Ste2pr-Sphis5/CAN1 his3^1/his3^1 lyp^0/LYP1	a/a	E07	H06	YMR091C	NPL6	TTGTCCTTCTCC	GTACATTTACTTTTGAAGAAGGAAATACCATCTAGCAGAAgcaccaggaaccatataTTGTCCTTCTCCgatccgctcgcaccg	gttcaacttcggaagctagacctccctctgaatctgacatTATAGTTTTTTCTCCTTGACGTTAAAG	TTCAAGATGGGCTTTCCACACCAG	YES
667	Estradiol Diploid	ed5426	URA3::Z3pr-YFL017W-A HAP1+::NatMX::pACT1-Z3EV-ENO2term/HAP1+ ura3^0/ura3^0 can1^Ste2pr-Sphis5/CAN1 his3^1/his3^1 lyp^0/LYP1	a/a	E07	H07	YFL017W-A	SMX2	ACGGTTGATCTT	CGGCATAGGACAGGATTACGCAAACACACGCACAGATACAgcaccaggaaccatataACGGTTGATCTTgatccgctcgcaccg	tcttgtccatatatttcttcagttcaggggtagaaaccatTATAGTTTTTTCTCCTTGACGTTAAAG	ATGGTACGACAGAGACAATCGAAC	YES
668	Estradiol Diploid	ed5427	URA3::Z3pr-YDR082W HAP1+::NatMX::pACT1-Z3EV-ENO2term/HAP1+ ura3^0/ura3^0 can1^Ste2pr-Sphis5/CAN1 his3^1/his3^1 lyp^0/LYP1	a/a	E07	H08	YDR082W	STN1	TTGGCACTATAC	AAAAGAGCAATAAGCTGGCTTTTAATAATGGGTTGGAGCCgcaccaggaaccatataTTGGCACTATACgatccgctcgcaccg	catcgccttcttgatgagctatatgtccgtacttatccatTATAGTTTTTTCTCCTTGACGTTAAAG	GACGTTATAGGGATTCCATTCCAC	YES
669	Estradiol Diploid	ed5428	URA3::Z3pr-YGL122C HAP1+::NatMX::pACT1-Z3EV-ENO2term/HAP1+ ura3^0/ura3^0 can1^Ste2pr-Sphis5/CAN1 his3^1/his3^1 lyp^0/LYP1	a/a	E07	H09	YGL122C	NAB2	CCGCTGTATCTT	TAATTATCTCTGATCATAAGGAAGTGGAAGTACATCAGAAgcaccaggaaccatataCCGCTGTATCTTgatccgctcgcaccg	cgataaccttcaagttttctgtgtactgttcttgagacatTATAGTTTTTTCTCCTTGACGTTAAAG	AGTGACATCGAGGAAGAAGCCTCG	YES
670	Estradiol Diploid	ed5429	URA3::Z3pr-YDL003W HAP1+::NatMX::pACT1-Z3EV-ENO2term/HAP1+ ura3^0/ura3^0 can1^Ste2pr-Sphis5/CAN1 his3^1/his3^1 lyp^0/LYP1	a/a	E07	H10	YDL003W	MCD1	TTGTAGCTCTCA	GACAACTCAATTGCACAATTACTTTACAAGAAACACGACAgcaccaggaaccatataTTGTAGCTCTCAgatccgctcgcaccg	gtcttaaaacagtaagacgttgaggattttctgtaaccatTATAGTTTTTTCTCCTTGACGTTAAAG	GATGGTGATGGAACTCCAATTACC	YES
671	Estradiol Diploid	ed5430	URA3::Z3pr-YNL261W HAP1+::NatMX::pACT1-Z3EV-ENO2term/HAP1+ ura3^0/ura3^0 can1^Ste2pr-Sphis5/CAN1 his3^1/his3^1 lyp^0/LYP1	a/a	E07	H11	YNL261W	ORC5	GAGCTGTCTGTT	ACTTTTCTTTTATTTTCTTCTTAATACTTTTGGAAATAAAgcaccaggaaccatataGAGCTGTCTGTTgatccgctcgcaccg	gatattccctaaaagcaacttccggagtggtcacattcatTATAGTTTTTTCTCCTTGACGTTAAAG	TCCAAGTTTGAGTCTCGTGGTGCC	YES
672	Estradiol Diploid	ed5431	URA3::Z3pr-YLR106C HAP1+::NatMX::pACT1-Z3EV-ENO2term/HAP1+ ura3^0/ura3^0 can1^Ste2pr-Sphis5/CAN1 his3^1/his3^1 lyp^0/LYP1	a/a	E07	H12	YLR106C	MDN1	GTGTCGCTAGAA	GCGGTCACATTATTTTTAAAACCGTTATAATCTGCTGAGAgcaccaggaaccatataGTGTCGCTAGAAgatccgctcgcaccg	taactacgtctaaatctaacaaaattctatcctgggacatTATAGTTTTTTCTCCTTGACGTTAAAG	GCGAGTGGCAAGTCTTTCAAGGTC	YES
673	Estradiol Diploid	ed5432	URA3::Z3pr-YKL024C HAP1+::NatMX::pACT1-Z3EV-ENO2term/HAP1+ ura3^0/ura3^0 can1^Ste2pr-Sphis5/CAN1 his3^1/his3^1 lyp^0/LYP1	a/a	E08	A01	YKL024C	URA6	GAGAGTTCTCTT	ATCAAAAGAACGAACCAGTTGAATTTCTTGAATAAGACAAgcaccaggaaccatataGAGAGTTCTCTTgatccgctcgcaccg	caggcgagaaagctggctgtgatgtagtggcagctgtcatTATAGTTTTTTCTCCTTGACGTTAAAG	GGGCGCTATTCTTGCATTGTATAC	YES
674	Estradiol Diploid	ed5433	URA3::Z3pr-YDR489W HAP1+::NatMX::pACT1-Z3EV-ENO2term/HAP1+ ura3^0/ura3^0 can1^Ste2pr-Sphis5/CAN1 his3^1/his3^1 lyp^0/LYP1	a/a	E08	A02	YDR489W	SLD5	GTGTGCATATGC	TGTTAGTATTGGGAAGGAGAATAAGATACCTGACTCGGTGgcaccaggaaccatataGTGTGCATATGCgatccgctcgcaccg	tatccagttctgcaagaatatcgtctatgttaatgtccatTATAGTTTTTTCTCCTTGACGTTAAAG	ATGGCGACAGCATCAGTAGTGGTG	YES
675	Estradiol Diploid	ed5434	URA3::Z3pr-YMR134W HAP1+::NatMX::pACT1-Z3EV-ENO2term/HAP1+ ura3^0/ura3^0 can1^Ste2pr-Sphis5/CAN1 his3^1/his3^1 lyp^0/LYP1	a/a	E08	A03	YMR134W	ERG29	TAGAGTTGTGGT	TATAGCAAAGTGTGGTATAGAAAAAGAACCAAAGGCCGGTgcaccaggaaccatataTAGAGTTGTGGTgatccgctcgcaccg	attttaattcgagatttagatacctatcctttaacgacatTATAGTTTTTTCTCCTTGACGTTAAAG	AACGGCACACTTAATGAAACGAGG	YES
676	Estradiol Diploid	ed5435	URA3::Z3pr-YOR310C HAP1+::NatMX::pACT1-Z3EV-ENO2term/HAP1+ ura3^0/ura3^0 can1^Ste2pr-Sphis5/CAN1 his3^1/his3^1 lyp^0/LYP1	a/a	E08	A04	YOR310C	NOP58	CTTTGCAGATTG	CGATACCAAATTAGCTGTAGAACCTCAACCTCCTCATACAgcaccaggaaccatataCTTTGCAGATTGgatccgctcgcaccg	gagcataaccagctgaagtttcagttaaaacgtaagccatTATAGTTTTTTCTCCTTGACGTTAAAG	CCGAGTATAGAGTTAGAACCTGTG	YES
677	Estradiol Diploid	ed5436	URA3::Z3pr-YGL093W HAP1+::NatMX::pACT1-Z3EV-ENO2term/HAP1+ ura3^0/ura3^0 can1^Ste2pr-Sphis5/CAN1 his3^1/his3^1 lyp^0/LYP1	a/a	E08	A05	YGL093W	SPC105	GAACGTTGTACT	GTGATTACGACGTCCCTTGTGATATCTAAGTGGGCTGACAgcaccaggaaccatataGAACGTTGTACTgatccgctcgcaccg	tctctctacccccaatccggcttctttcatccacattcatTATAGTTTTTTCTCCTTGACGTTAAAG	CCTTCTCATCGAAGCTAATCGCTG	YES
678	Estradiol Diploid	ed5437	URA3::Z3pr-YDR398W HAP1+::NatMX::pACT1-Z3EV-ENO2term/HAP1+ ura3^0/ura3^0 can1^Ste2pr-Sphis5/CAN1 his3^1/his3^1 lyp^0/LYP1	a/a	E08	A06	YDR398W	UTP5	GTTTGCCGAGTA	AGGGTAAAAGACACATTTGCCTTATAATTGTTCATTACCGgcaccaggaaccatataGTTTGCCGAGTAgatccgctcgcaccg	ctgatgggtcataagcggactgtagaacaggagaatccatTATAGTTTTTTCTCCTTGACGTTAAAG	TCTTGCCCACCTTATACTGGTAAC	YES
679	Estradiol Diploid	ed5438	URA3::Z3pr-YPR169W HAP1+::NatMX::pACT1-Z3EV-ENO2term/HAP1+ ura3^0/ura3^0 can1^Ste2pr-Sphis5/CAN1 his3^1/his3^1 lyp^0/LYP1	a/a	E08	A07	YPR169W	JIP5	CCACGTTGTTGT	GGAAGCAGCTGGGAAATTAGAAACAATCCACGCATCAGCTgcaccaggaaccatataCCACGTTGTTGTgatccgctcgcaccg	ttgaatcgacaacatctgttttttttttgctctttgccatTATAGTTTTTTCTCCTTGACGTTAAAG	TCCTTCGTTGAATTAGGTGTCTCG	YES
680	Estradiol Diploid	ed5439	URA3::Z3pr-YIR022W HAP1+::NatMX::pACT1-Z3EV-ENO2term/HAP1+ ura3^0/ura3^0 can1^Ste2pr-Sphis5/CAN1 his3^1/his3^1 lyp^0/LYP1	a/a	E08	A08	YIR022W	SEC11	TTTGTGGTCCTA	AAATATACCGGAAAGTAAACCCCAAGGGAGTTAGCACAAGgcaccaggaaccatataTTTGTGGTCCTAgatccgctcgcaccg	aaacgttcaatagtttctgcaattcaaatcttagattcatTATAGTTTTTTCTCCTTGACGTTAAAG	GGAGTCGAGTAAAGTTCTTCGTAC	YES
681	Estradiol Diploid	ed5440	URA3::Z3pr-YIL150C HAP1+::NatMX::pACT1-Z3EV-ENO2term/HAP1+ ura3^0/ura3^0 can1^Ste2pr-Sphis5/CAN1 his3^1/his3^1 lyp^0/LYP1	a/a	E08	A09	YIL150C	MCM10	CACGCTGATTAT	CACATTTTCAACGCACATTAAGCACTTGGTTCGTGGAGAAgcaccaggaaccatataCACGCTGATTATgatccgctcgcaccg	tgtacggatcaaccgctaaaatttcacgaggatcattcatTATAGTTTTTTCTCCTTGACGTTAAAG	GAACCCATTCACAGCATCCCAATC	YES
682	Estradiol Diploid	ed5441	URA3::Z3pr-YHR068W HAP1+::NatMX::pACT1-Z3EV-ENO2term/HAP1+ ura3^0/ura3^0 can1^Ste2pr-Sphis5/CAN1 his3^1/his3^1 lyp^0/LYP1	a/a	E08	A10	YHR068W	DYS1	TTCGTCGTAATC	TTTTGCTTAGTTAACTTATATACAAGTCAAAGCAAAAAAGgcaccaggaaccatataTTCGTCGTAATCgatccgctcgcaccg	cttgtagtaactctgggagtttttcgttgatatcggacatTATAGTTTTTTCTCCTTGACGTTAAAG	CCCTTCTCGGTCCAATTACTACAG	YES
683	Estradiol Diploid	ed5442	URA3::Z3pr-YPL076W HAP1+::NatMX::pACT1-Z3EV-ENO2term/HAP1+ ura3^0/ura3^0 can1^Ste2pr-Sphis5/CAN1 his3^1/his3^1 lyp^0/LYP1	a/a	E08	A11	YPL076W	GPI2	GCTGAGGCTTAT	AGACTTCATAGTTTATATTTGGTTATTTTCAATAGGTACAgcaccaggaaccatataGCTGAGGCTTATgatccgctcgcaccg	gtttcaaccatagtaggcgcttccagggagatcttgtcatTATAGTTTTTTCTCCTTGACGTTAAAG	TCCTTGTCGAAGGAATTTGGGAAG	YES
684	Estradiol Diploid	ed5443	URA3::Z3pr-YDL029W HAP1+::NatMX::pACT1-Z3EV-ENO2term/HAP1+ ura3^0/ura3^0 can1^Ste2pr-Sphis5/CAN1 his3^1/his3^1 lyp^0/LYP1	a/a	E08	A12	YDL029W	ARP2	ATAGTGGTACTC	ACAAATCACAGTAATAAACTAACAAAACTATATAATAATAgcaccaggaaccatataATAGTGGTACTCgatccgctcgcaccg	aaaatatcaacaacataccaattggattatgtgggtccatTATAGTTTTTTCTCCTTGACGTTAAAG	GAGTATCGCTGCGAAATTTGTTCG	YES
685	Estradiol Diploid	ed5444	URA3::Z3pr-YDL097C HAP1+::NatMX::pACT1-Z3EV-ENO2term/HAP1+ ura3^0/ura3^0 can1^Ste2pr-Sphis5/CAN1 his3^1/his3^1 lyp^0/LYP1	a/a	E08	B01	YDL097C	RPN6	TGTTCTGGTTCT	AAGAGGACAATTGGTGATTAATCTATAAACGAGGAACTTCgcaccaggaaccatataTGTTCTGGTTCTgatccgctcgcaccg	gtctcctggcctcttctaatttcgaacctggcagagacatTATAGTTTTTTCTCCTTGACGTTAAAG	GGCCACTAACAGCTTCTCTTTAAG	YES
686	Estradiol Diploid	ed5445	URA3::Z3pr-YGL150C HAP1+::NatMX::pACT1-Z3EV-ENO2term/HAP1+ ura3^0/ura3^0 can1^Ste2pr-Sphis5/CAN1 his3^1/his3^1 lyp^0/LYP1	a/a	E08	B02	YGL150C	INO80	CTGCTATTCGTA	CAAAGCAAGGCTTAAGACATATAGAAGAGCATTTATAGACgcaccaggaaccatataCTGCTATTCGTAgatccgctcgcaccg	tatccttgtcctccttattgagtagaactgccagtgacatTATAGTTTTTTCTCCTTGACGTTAAAG	TCTGTTCTGAAGCTGAATGGTCTG	YES
687	Estradiol Diploid	ed5446	URA3::Z3pr-YPR085C HAP1+::NatMX::pACT1-Z3EV-ENO2term/HAP1+ ura3^0/ura3^0 can1^Ste2pr-Sphis5/CAN1 his3^1/his3^1 lyp^0/LYP1	a/a	E08	B03	YPR085C	ASA1	TCGTATCGTTGT	GCAGTCAAGGCGAGCGTCGATTACAATGGGCGTAGAACACgcaccaggaaccatataTCGTATCGTTGTgatccgctcgcaccg	acgttctcttcaggattatctcattactaaagcctctcatTATAGTTTTTTCTCCTTGACGTTAAAG	GATTTGAAGCCTCACCAACACGAC	YES
688	Estradiol Diploid	ed5447	URA3::Z3pr-YHR072W HAP1+::NatMX::pACT1-Z3EV-ENO2term/HAP1+ ura3^0/ura3^0 can1^Ste2pr-Sphis5/CAN1 his3^1/his3^1 lyp^0/LYP1	a/a	E08	B04	YHR072W	ERG7	GTTATGTTGCTC	CTTACCAATAATCGTCGCCCACAAAGAAAGTACAAAACAGgcaccaggaaccatataGTTATGTTGCTCgatccgctcgcaccg	tctttggtagaccgattgtgtcagaataaaattctgtcatTATAGTTTTTTCTCCTTGACGTTAAAG	GGTGTAGCTTGGTTTAGTCAAGAG	YES
689	Estradiol Diploid	ed5448	URA3::Z3pr-YNL258C HAP1+::NatMX::pACT1-Z3EV-ENO2term/HAP1+ ura3^0/ura3^0 can1^Ste2pr-Sphis5/CAN1 his3^1/his3^1 lyp^0/LYP1	a/a	E08	B05	YNL258C	DSL1	TCCTGTGGTTAT	TCGCATAACTTTTACAAATCACGAAGTCTCTCGATTGGATgcaccaggaaccatataTCCTGTGGTTATgatccgctcgcaccg	cgcgtattatttcacctttgttaggaaaaagagactccatTATAGTTTTTTCTCCTTGACGTTAAAG	GAGAAGTTCAGCGAGGACAATTTC	YES
691	Estradiol Diploid	ed5450	URA3::Z3pr-YMR227C HAP1+::NatMX::pACT1-Z3EV-ENO2term/HAP1+ ura3^0/ura3^0 can1^Ste2pr-Sphis5/CAN1 his3^1/his3^1 lyp^0/LYP1	a/a	E08	B07	YMR227C	TAF7	TAATCGACTTGG	AGTGTTACCATTCAAATTAGTCGCAATAATCGACGTAAATgcaccaggaaccatataTAATCGACTTGGgatccgctcgcaccg	ctcctggtcctctgggttttttaattcttataacagccatTATAGTTTTTTCTCCTTGACGTTAAAG	AGAATTTGCAATGGAGACCCTTCG	YES
692	Estradiol Diploid	ed5451	URA3::Z3pr-YDL043C HAP1+::NatMX::pACT1-Z3EV-ENO2term/HAP1+ ura3^0/ura3^0 can1^Ste2pr-Sphis5/CAN1 his3^1/his3^1 lyp^0/LYP1	a/a	E08	B08	YDL043C	PRP11	CTGATGTTACGG	ACAGCAAATTCAAATCATTTAACGCATCCATACATTCAAAgcaccaggaaccatataCTGATGTTACGGgatccgctcgcaccg	cacctcctttctttgacccaacgccttctaaatagttcatTATAGTTTTTTCTCCTTGACGTTAAAG	GCGCCAGTGTCTGAAATCGTAAAC	YES
693	Estradiol Diploid	ed5452	URA3::Z3pr-YMR240C HAP1+::NatMX::pACT1-Z3EV-ENO2term/HAP1+ ura3^0/ura3^0 can1^Ste2pr-Sphis5/CAN1 his3^1/his3^1 lyp^0/LYP1	a/a	E08	B09	YMR240C	CUS1	TCGTGGGATTTG	ATCTATAGGCAGAGCATCAGATCATAAAGATAGTGGTGAAgcaccaggaaccatataTCGTGGGATTTGgatccgctcgcaccg	ggttatttccggaacgcttcctacttttggttctagccatTATAGTTTTTTCTCCTTGACGTTAAAG	AATGACTTGAGGTGGGCAGCTTCG	YES
695	Estradiol Diploid	ed5454	URA3::Z3pr-YOR046C HAP1+::NatMX::pACT1-Z3EV-ENO2term/HAP1+ ura3^0/ura3^0 can1^Ste2pr-Sphis5/CAN1 his3^1/his3^1 lyp^0/LYP1	a/a	E08	B11	YOR046C	DBP5	GCGTTACATTGC	CCAAGAACATCTATAAAAATACTTACCACCTTAGATCGGAgcaccaggaaccatataGCGTTACATTGCgatccgctcgcaccg	aagctagtaaatcggccggatctctctttgtatcactcatTATAGTTTTTTCTCCTTGACGTTAAAG	TCTAACTTCAGAGGAGAGGGCTGC	YES
696	Estradiol Diploid	ed5455	URA3::Z3pr-YFR005C HAP1+::NatMX::pACT1-Z3EV-ENO2term/HAP1+ ura3^0/ura3^0 can1^Ste2pr-Sphis5/CAN1 his3^1/his3^1 lyp^0/LYP1	a/a	E08	B12	YFR005C	SAD1	CGGACTTTACGT	TTCATCATTTAGTGGGCGTTAACCTAAAGCGCTGTTTATAgcaccaggaaccatataCGGACTTTACGTgatccgctcgcaccg	actcatcttctgaatgtctccttttgttatcaacctccatTATAGTTTTTTCTCCTTGACGTTAAAG	GTTTCCCTCTAATTCTTCACCAGC	YES
697	Estradiol Diploid	ed5456	URA3::Z3pr-YDR499W HAP1+::NatMX::pACT1-Z3EV-ENO2term/HAP1+ ura3^0/ura3^0 can1^Ste2pr-Sphis5/CAN1 his3^1/his3^1 lyp^0/LYP1	a/a	E08	C01	YDR499W	LCD1	TGCTTCCCTTGA	CAACACAATCATCAAACTCTTTTGCATATTTCTATTATAGgcaccaggaaccatataTGCTTCCCTTGAgatccgctcgcaccg	cgtcatctgaagaaaattcacccaccgtttctcgtctcatTATAGTTTTTTCTCCTTGACGTTAAAG	TACCATGATCCTCTTTGGTGCGGC	YES
698	Estradiol Diploid	ed5457	URA3::Z3pr-YOR217W HAP1+::NatMX::pACT1-Z3EV-ENO2term/HAP1+ ura3^0/ura3^0 can1^Ste2pr-Sphis5/CAN1 his3^1/his3^1 lyp^0/LYP1	a/a	E08	C02	YOR217W	RFC1	AGTGCTTTGGGT	ATAACTTCAAGTCACTTCATAATAAACTAAGCTGAAGAAAgcaccaggaaccatataAGTGCTTTGGGTgatccgctcgcaccg	atttcttatttttaccaaagaaatcagaaatattgaccatTATAGTTTTTTCTCCTTGACGTTAAAG	GTCTACAGTCAGGCCGTCATTTAC	YES
699	Estradiol Diploid	ed5458	URA3::Z3pr-YLR051C HAP1+::NatMX::pACT1-Z3EV-ENO2term/HAP1+ ura3^0/ura3^0 can1^Ste2pr-Sphis5/CAN1 his3^1/his3^1 lyp^0/LYP1	a/a	E08	C03	YLR051C	FCF2	TTCTTACGGTTC	TTTTCCAATTAAAGAGGACGTGAGAAAGGAGCTGTTAAACgcaccaggaaccatataTTCTTACGGTTCgatccgctcgcaccg	ctcttagtgctccaaataagtcttccacactttgatccatTATAGTTTTTTCTCCTTGACGTTAAAG	CGTTCGTTATTACATTCCCTGGAG	YES
700	Estradiol Diploid	ed5459	URA3::Z3pr-YBR167C HAP1+::NatMX::pACT1-Z3EV-ENO2term/HAP1+ ura3^0/ura3^0 can1^Ste2pr-Sphis5/CAN1 his3^1/his3^1 lyp^0/LYP1	a/a	E08	C04	YBR167C	POP7	AAGAAGGCGAAG	GATTGACGGTCAAAGAAGAAAAGAGAACTCTGCACCCAGGgcaccaggaaccatataAAGAAGGCGAAGgatccgctcgcaccg	gtttggtagatttgttgtgtgtattctttttgagtgccatTATAGTTTTTTCTCCTTGACGTTAAAG	GGTGTAATTTGGATAAGAGAGGGC	YES
701	Estradiol Diploid	ed5460	URA3::Z3pr-YDR361C HAP1+::NatMX::pACT1-Z3EV-ENO2term/HAP1+ ura3^0/ura3^0 can1^Ste2pr-Sphis5/CAN1 his3^1/his3^1 lyp^0/LYP1	a/a	E08	C05	YDR361C	BCP1	GTCTTGATGTTC	AGGCCCACATTTTCATAGGATTGCTAATTAACTCACAAATgcaccaggaaccatataGTCTTGATGTTCgatccgctcgcaccg	tcctattttttaaatcatttaatttgatagcttgaaccatTATAGTTTTTTCTCCTTGACGTTAAAG	GACGGTCAACGATGTTAGTAAAGC	YES
702	Estradiol Diploid	ed5461	URA3::Z3pr-YGR094W HAP1+::NatMX::pACT1-Z3EV-ENO2term/HAP1+ ura3^0/ura3^0 can1^Ste2pr-Sphis5/CAN1 his3^1/his3^1 lyp^0/LYP1	a/a	E08	C06	YGR094W	VAS1	GGTCATTCTCGT	TGTTGTATGTCCTTCAGATTTATGGAATTACTTAGATGGTgcaccaggaaccatataGGTCATTCTCGTgatccgctcgcaccg	aagtgaatgtcttagataatgtgtttaaccacttattcatTATAGTTTTTTCTCCTTGACGTTAAAG	GCAGTGCCTTAGATAGACAGGTTC	YES
703	Estradiol Diploid	ed5462	URA3::Z3pr-YBR011C HAP1+::NatMX::pACT1-Z3EV-ENO2term/HAP1+ ura3^0/ura3^0 can1^Ste2pr-Sphis5/CAN1 his3^1/his3^1 lyp^0/LYP1	a/a	E08	C07	YBR011C	IPP1	CTATTCGTGTTC	TAGGTCTATAGAACAGGATATCCCGCCGCGCAATTTACTAgcaccaggaaccatataCTATTCGTGTTCgatccgctcgcaccg	aggtgttcttggcaccaatttgtctggtagtgtaggtcatTATAGTTTTTTCTCCTTGACGTTAAAG	GTGCGGTTCAAATCATTCGGATAC	YES
704	Estradiol Diploid	ed5463	URA3::Z3pr-YGR046W HAP1+::NatMX::pACT1-Z3EV-ENO2term/HAP1+ ura3^0/ura3^0 can1^Ste2pr-Sphis5/CAN1 his3^1/his3^1 lyp^0/LYP1	a/a	E08	C08	YGR046W	TAM41	TCTCGTGAGAAT	TTAATAGGAGCTGCTTTTTACTTTGATATATCCTGAAGTTgcaccaggaaccatataTCTCGTGAGAATgatccgctcgcaccg	tcagcagaaaccgtagaccattttcagaaactcgtaacatTATAGTTTTTTCTCCTTGACGTTAAAG	CGGTTTCTTTCTGGCAATGTATGC	YES
705	Estradiol Diploid	ed5464	URA3::Z3pr-YGL091C HAP1+::NatMX::pACT1-Z3EV-ENO2term/HAP1+ ura3^0/ura3^0 can1^Ste2pr-Sphis5/CAN1 his3^1/his3^1 lyp^0/LYP1	a/a	E08	C09	YGL091C	NBP35	GTATGCTTCTTC	TGTTTTTGAGAACAACAGTATACATAAGTGATATCCAAGAgcaccaggaaccatataGTATGCTTCTTCgatccgctcgcaccg	gtagcacttcgtcgtttacatgtggtagtatctcagtcatTATAGTTTTTTCTCCTTGACGTTAAAG	CGATGCAATGTACACTTTGTGACC	YES
706	Estradiol Diploid	ed5465	URA3::Z3pr-YMR290C HAP1+::NatMX::pACT1-Z3EV-ENO2term/HAP1+ ura3^0/ura3^0 can1^Ste2pr-Sphis5/CAN1 his3^1/his3^1 lyp^0/LYP1	a/a	E08	C10	YMR290C	HAS1	GCTCTTAATGGT	ATAATAATTAGATAAGCTGAGCAATATTAACAGGAGAAGTgcaccaggaaccatataGCTCTTAATGGTgatccgctcgcaccg	attcagaatctctagaacgtttatttgacggggtagccatTATAGTTTTTTCTCCTTGACGTTAAAG	ACGATAGCTTCGGCGGCTAAGATG	YES
707	Estradiol Diploid	ed5466	URA3::Z3pr-YNL272C HAP1+::NatMX::pACT1-Z3EV-ENO2term/HAP1+ ura3^0/ura3^0 can1^Ste2pr-Sphis5/CAN1 his3^1/his3^1 lyp^0/LYP1	a/a	E08	C11	YNL272C	SEC2	CTCTCATTCGCA	ATATTTTCCTTTACTAGCTGTGTTTGATAAAGGTTTCAATgcaccaggaaccatataCTCTCATTCGCAgatccgctcgcaccg	cctgtattgatactctttttgcttcctcagaagcatccatTATAGTTTTTTCTCCTTGACGTTAAAG	GAGGCTCTGACACACCAGTAAAGC	YES
708	Estradiol Diploid	ed5467	URA3::Z3pr-YBR080C HAP1+::NatMX::pACT1-Z3EV-ENO2term/HAP1+ ura3^0/ura3^0 can1^Ste2pr-Sphis5/CAN1 his3^1/his3^1 lyp^0/LYP1	a/a	E08	C12	YBR080C	SEC18	TCGGTTAGTGTT	GAGCAAATAGTACCGTATATTCAGCCTTTATAAATTGAGTgcaccaggaaccatataTCGGTTAGTGTTgatccgctcgcaccg	gatttgcagcagcttttccaaaaccaggtatcttgaacatTATAGTTTTTTCTCCTTGACGTTAAAG	AACTGTAAACGCCAAAGTGGGTGC	YES
709	Estradiol Diploid	ed5468	URA3::Z3pr-YLR347C HAP1+::NatMX::pACT1-Z3EV-ENO2term/HAP1+ ura3^0/ura3^0 can1^Ste2pr-Sphis5/CAN1 his3^1/his3^1 lyp^0/LYP1	a/a	E08	D01	YLR347C	KAP95	ATTTCGTTAGGC	AACTGATTTAACAGTAATCCATCATATCACACAAGGAGCAgcaccaggaaccatataATTTCGTTAGGCgatccgctcgcaccg	tactgttctccaatagttgagcaaattcagcggtggacatTATAGTTTTTTCTCCTTGACGTTAAAG	TGCCAAAGGAAGACAAGTAGGCAG	YES
710	Estradiol Diploid	ed5469	URA3::Z3pr-YPR182W HAP1+::NatMX::pACT1-Z3EV-ENO2term/HAP1+ ura3^0/ura3^0 can1^Ste2pr-Sphis5/CAN1 his3^1/his3^1 lyp^0/LYP1	a/a	E08	D02	YPR182W	SMX3	TACCTGCATTGT	CTATACCACACCACACACTACGTCACAACACAACAAGACAgcaccaggaaccatataTACCTGCATTGTgatccgctcgcaccg	tcaccggctgcatcgcgctgatatcactgctctcgctcatTATAGTTTTTTCTCCTTGACGTTAAAG	ATTAGTCTCGAAGTCCATGGCTAG	YES
711	Estradiol Diploid	ed5470	URA3::Z3pr-YLR100W HAP1+::NatMX::pACT1-Z3EV-ENO2term/HAP1+ ura3^0/ura3^0 can1^Ste2pr-Sphis5/CAN1 his3^1/his3^1 lyp^0/LYP1	a/a	E08	D03	YLR100W	ERG27	CTTTGGTTGGTA	GTCGAAAAAAAGTAGCAAAGAGAAAAAGTAGGAGGATAGGgcaccaggaaccatataCTTTGGTTGGTAgatccgctcgcaccg	tactattagtacccgttacgatagctactttcctgttcatTATAGTTTTTTCTCCTTGACGTTAAAG	AAGATCGGCAGAGCAAACCACTCC	YES
712	Estradiol Diploid	ed5471	URA3::Z3pr-YPL235W HAP1+::NatMX::pACT1-Z3EV-ENO2term/HAP1+ ura3^0/ura3^0 can1^Ste2pr-Sphis5/CAN1 his3^1/his3^1 lyp^0/LYP1	a/a	E08	D04	YPL235W	RVB2	TGCCGTCATTAT	GCACAAGTTACTTTGAAAGGAAATAAAAAAAATTGTCAGCgcaccaggaaccatataTGCCGTCATTATgatccgctcgcaccg	aatctgatgtttcatttggatcactagtttgaatcgacatTATAGTTTTTTCTCCTTGACGTTAAAG	CAGCACAAGTTCTGGAACAATTCC	YES
713	Estradiol Diploid	ed5472	URA3::Z3pr-YGL047W HAP1+::NatMX::pACT1-Z3EV-ENO2term/HAP1+ ura3^0/ura3^0 can1^Ste2pr-Sphis5/CAN1 his3^1/his3^1 lyp^0/LYP1	a/a	E08	D05	YGL047W	ALG13	CTTTCATTCCTG	GAGGTTAAACAAACGAGTCAGAAGCCAGCTCTTTCAAACAgcaccaggaaccatataCTTTCATTCCTGgatccgctcgcaccg	cacacgtaacaaaaagagccttttcttcaataatacccatTATAGTTTTTTCTCCTTGACGTTAAAG	CTCAGGTTGCACTTTAACGAGAAC	YES
714	Estradiol Diploid	ed5473	URA3::Z3pr-YLR163C HAP1+::NatMX::pACT1-Z3EV-ENO2term/HAP1+ ura3^0/ura3^0 can1^Ste2pr-Sphis5/CAN1 his3^1/his3^1 lyp^0/LYP1	a/a	E08	D06	YLR163C	MAS1	TAACTTCGTTGG	AGGCATCAAACTAGTGCGCAAAGTGATAGGTGATCATACAgcaccaggaaccatataTAACTTCGTTGGgatccgctcgcaccg	tccgtgtattacggaacttggatgctgttcttgaaaacatTATAGTTTTTTCTCCTTGACGTTAAAG	TGATAAACGGTCTGTCCACTGGGG	YES
715	Estradiol Diploid	ed5474	URA3::Z3pr-YDR167W HAP1+::NatMX::pACT1-Z3EV-ENO2term/HAP1+ ura3^0/ura3^0 can1^Ste2pr-Sphis5/CAN1 his3^1/his3^1 lyp^0/LYP1	a/a	E08	D07	YDR167W	TAF10	ATTTGGTGGCTT	GAACTGGCAGCGAAGAACAGAGGAAAGAATAACTGAAACTgcaccaggaaccatataATTTGGTGGCTTgatccgctcgcaccg	tatcatcaaactccgcatcgtaatcttcctcaaaatccatTATAGTTTTTTCTCCTTGACGTTAAAG	CTGTTGACAAGATAGTTCAACCGC	YES
716	Estradiol Diploid	ed5475	URA3::Z3pr-YHR042W HAP1+::NatMX::pACT1-Z3EV-ENO2term/HAP1+ ura3^0/ura3^0 can1^Ste2pr-Sphis5/CAN1 his3^1/his3^1 lyp^0/LYP1	a/a	E08	D08	YHR042W	NCP1	TAGGTTCTTTCG	AACGACCGCGGTTTTCAAGTGATCTACTGTCGCACATATCgcaccaggaaccatataTAGGTTCTTTCGgatccgctcgcaccg	ccaggacagtgaagtcggtgttgtctattccaaacggcatTATAGTTTTTTCTCCTTGACGTTAAAG	AATCACGCGGCGACATCTACAGTC	YES
717	Estradiol Diploid	ed5476	URA3::Z3pr-YDR376W HAP1+::NatMX::pACT1-Z3EV-ENO2term/HAP1+ ura3^0/ura3^0 can1^Ste2pr-Sphis5/CAN1 his3^1/his3^1 lyp^0/LYP1	a/a	E08	D09	YDR376W	ARH1	CTGTAATCCATG	CACTCTTTCTTCTTCCTTTTTTAGCTCATTACTTGTGAAAgcaccaggaaccatataCTGTAATCCATGgatccgctcgcaccg	ttatttgtgaagaaatgtgccttatttgaacaaagctcatTATAGTTTTTTCTCCTTGACGTTAAAG	TTTGTCGGTATAGGACCCTGCTGG	YES
718	Estradiol Diploid	ed5477	URA3::Z3pr-YOL026C HAP1+::NatMX::pACT1-Z3EV-ENO2term/HAP1+ ura3^0/ura3^0 can1^Ste2pr-Sphis5/CAN1 his3^1/his3^1 lyp^0/LYP1	a/a	E08	D10	YOL026C	MIM1	TCCATTATGTCC	CATCACCCCCCTTCTTACGAAACTGCCACAAGACAGAAATgcaccaggaaccatataTCCATTATGTCCgatccgctcgcaccg	catctgacacgctctcccagaatcccacaacctctgtcatTATAGTTTTTTCTCCTTGACGTTAAAG	CGTGATGTTGATATAGCTGAGTGC	YES
719	Estradiol Diploid	ed5478	URA3::Z3pr-YOR370C HAP1+::NatMX::pACT1-Z3EV-ENO2term/HAP1+ ura3^0/ura3^0 can1^Ste2pr-Sphis5/CAN1 his3^1/his3^1 lyp^0/LYP1	a/a	E08	D11	YOR370C	MRS6	CTTTGGTAGAGT	AAATAAAAAAAGGAAGACTAATATTGACCGAAAAAAAGTTgcaccaggaaccatataCTTTGGTAGAGTgatccgctcgcaccg	ggcgttctgccatggatggtctacgttcaggacttaacatTATAGTTTTTTCTCCTTGACGTTAAAG	AGCCTTTACTTGAGAGGAGCTGTC	YES
720	Estradiol Diploid	ed5479	URA3::Z3pr-YGL116W HAP1+::NatMX::pACT1-Z3EV-ENO2term/HAP1+ ura3^0/ura3^0 can1^Ste2pr-Sphis5/CAN1 his3^1/his3^1 lyp^0/LYP1	a/a	E08	D12	YGL116W	CDC20	TAACTGATGTGG	GTGCAGAAATATCAAAAGACAAGTATTACAAAGAAGACTAgcaccaggaaccatataTAACTGATGTGGgatccgctcgcaccg	taattgctgcatttcccttatctctagagctttctggcatTATAGTTTTTTCTCCTTGACGTTAAAG	ACCAGAGTGAGGAAACGTTAGTTG	YES
721	Estradiol Diploid	ed5480	URA3::Z3pr-YBR087W HAP1+::NatMX::pACT1-Z3EV-ENO2term/HAP1+ ura3^0/ura3^0 can1^Ste2pr-Sphis5/CAN1 his3^1/his3^1 lyp^0/LYP1	a/a	E08	E01	YBR087W	RFC5	GTTTAGTATCCG	ATGATGGTTCATGGAAATTATAGATTAGTACAGCACAAACgcaccaggaaccatataGTTTAGTATCCGgatccgctcgcaccg	tcaaggacttaggtctgtatttatctacccacaatgacatTATAGTTTTTTCTCCTTGACGTTAAAG	CCCTATTTCCAGCTTCCCTTATAG	YES
722	Estradiol Diploid	ed5481	URA3::Z3pr-YHR024C HAP1+::NatMX::pACT1-Z3EV-ENO2term/HAP1+ ura3^0/ura3^0 can1^Ste2pr-Sphis5/CAN1 his3^1/his3^1 lyp^0/LYP1	a/a	E08	E02	YHR024C	MAS2	GCGCTTGTCTTT	TCAAATTAATGCAAAGCAGAGAGCTGATTAATAACAAAAGgcaccaggaaccatataGCGCTTGTCTTTgatccgctcgcaccg	cgatgttagagtacaacctctgaacgccgttccttagcatTATAGTTTTTTCTCCTTGACGTTAAAG	AGACGTGAACTTTGGTTCCGGAGG	YES
723	Estradiol Diploid	ed5482	URA3::Z3pr-YPR105C HAP1+::NatMX::pACT1-Z3EV-ENO2term/HAP1+ ura3^0/ura3^0 can1^Ste2pr-Sphis5/CAN1 his3^1/his3^1 lyp^0/LYP1	a/a	E08	E03	YPR105C	COG4	TTGTCGTCTCAC	ACGATACTGTATTGTCAGGCTCTAAAAGGGTGAAGTTTTGgcaccaggaaccatataTTGTCGTCTCACgatccgctcgcaccg	tcgagctctcccatgatgcattcgatttttgcccttccatTATAGTTTTTTCTCCTTGACGTTAAAG	AACCATCAGAAACCCTGGTGACGG	YES
724	Estradiol Diploid	ed5483	URA3::Z3pr-YKL186C HAP1+::NatMX::pACT1-Z3EV-ENO2term/HAP1+ ura3^0/ura3^0 can1^Ste2pr-Sphis5/CAN1 his3^1/his3^1 lyp^0/LYP1	a/a	E08	E04	YKL186C	MTR2	GCTATTCGGTTT	TCAGGCAAAACGCCAAACTAATAACAGTAATAACAGAAATgcaccaggaaccatataGCTATTCGGTTTgatccgctcgcaccg	ttgcgtcattcattaccatagtattactattggtgttcatTATAGTTTTTTCTCCTTGACGTTAAAG	AAATAAGATGGCGGAGGAGCAGAG	YES
725	Estradiol Diploid	ed5484	URA3::Z3pr-YNL163C HAP1+::NatMX::pACT1-Z3EV-ENO2term/HAP1+ ura3^0/ura3^0 can1^Ste2pr-Sphis5/CAN1 his3^1/his3^1 lyp^0/LYP1	a/a	E08	E05	YNL163C	RIA1	GTATACTTTGCC	TAACCAAACTCAGTTATTTTTCTAAGCACGATAAGCAAATgcaccaggaaccatataGTATACTTTGCCgatccgctcgcaccg	tttgcagacgtttgtaagtctccgattccactctaggcatTATAGTTTTTTCTCCTTGACGTTAAAG	GCAATGGCGTTACTAGGGATAATG	YES
726	Estradiol Diploid	ed5485	URA3::Z3pr-YOL022C HAP1+::NatMX::pACT1-Z3EV-ENO2term/HAP1+ ura3^0/ura3^0 can1^Ste2pr-Sphis5/CAN1 his3^1/his3^1 lyp^0/LYP1	a/a	E08	E06	YOL022C	TSR4	GATCTTAGGCTT	GAGGAAAAGTAGAAGCCAAGAGTCAATTATCCACTATCTCgcaccaggaaccatataGATCTTAGGCTTgatccgctcgcaccg	catcagtatctgatggtggtagctcttctattttggacatTATAGTTTTTTCTCCTTGACGTTAAAG	AGCATCCACTCCTCTATTTAAGCG	YES
727	Estradiol Diploid	ed5486	URA3::Z3pr-YER023W HAP1+::NatMX::pACT1-Z3EV-ENO2term/HAP1+ ura3^0/ura3^0 can1^Ste2pr-Sphis5/CAN1 his3^1/his3^1 lyp^0/LYP1	a/a	E08	E07	YER023W	PRO3	CTATAGTGGTCA	AAGTAACACAACACCAATAGCAAACAAACCAACTACAGATgcaccaggaaccatataCTATAGTGGTCAgatccgctcgcaccg	ccataacaccgcagcctaaaattgccaatgtgtaagtcatTATAGTTTTTTCTCCTTGACGTTAAAG	CGGAAGTTGAGAGAGAACAACCTC	YES
728	Estradiol Diploid	ed5487	URA3::Z3pr-YOR232W HAP1+::NatMX::pACT1-Z3EV-ENO2term/HAP1+ ura3^0/ura3^0 can1^Ste2pr-Sphis5/CAN1 his3^1/his3^1 lyp^0/LYP1	a/a	E08	E08	YOR232W	MGE1	TGTATGCGCGTT	ACAAGGACATATTGTGGAAGAGTAAGTTGAATATTTGAAAgcaccaggaaccatataTGTATGCGCGTTgatccgctcgcaccg	tagttgtggccctaacggtggctgctgaaaaagctctcatTATAGTTTTTTCTCCTTGACGTTAAAG	CGGCCATCTCCAAGACAAATGATC	YES
729	Estradiol Diploid	ed5488	URA3::Z3pr-YLR397C HAP1+::NatMX::pACT1-Z3EV-ENO2term/HAP1+ ura3^0/ura3^0 can1^Ste2pr-Sphis5/CAN1 his3^1/his3^1 lyp^0/LYP1	a/a	E08	E09	YLR397C	AFG2	AGATAGTCTGCA	CATTGCCCATTCTCAAAATTGCCCAATCATAGAAAGGAAAgcaccaggaaccatataAGATAGTCTGCAgatccgctcgcaccg	atttctttttggaaccggaagaactagatttaggagccatTATAGTTTTTTCTCCTTGACGTTAAAG	CCATTAACTCAGGATGAAGCTGAG	YES
730	Estradiol Diploid	ed5489	URA3::Z3pr-YGR074W HAP1+::NatMX::pACT1-Z3EV-ENO2term/HAP1+ ura3^0/ura3^0 can1^Ste2pr-Sphis5/CAN1 his3^1/his3^1 lyp^0/LYP1	a/a	E08	E10	YGR074W	SMD1	TGTCGGATAGTT	TGACTCCAAGTATCGTTTATAAATCGTCGAGAAAAAGATTgcaccaggaaccatataTGTCGGATAGTTgatccgctcgcaccg	gctcattgcgcagcttttttaaaaagttaaccaacttcatTATAGTTTTTTCTCCTTGACGTTAAAG	GAAGCATCCGCTAAGATACCAAAG	YES
731	Estradiol Diploid	ed5490	URA3::Z3pr-YOR159C HAP1+::NatMX::pACT1-Z3EV-ENO2term/HAP1+ ura3^0/ura3^0 can1^Ste2pr-Sphis5/CAN1 his3^1/his3^1 lyp^0/LYP1	a/a	E08	E11	YOR159C	SME1	CGATTGTATTCG	AACACAGGAAGGATATAGAGCGAAAAACAAGAGGCTTGGAgcaccaggaaccatataCGATTGTATTCGgatccgctcgcaccg	ttggtggcaccatggccttggttttaactttgttcgacatTATAGTTTTTTCTCCTTGACGTTAAAG	GTGCTAACGCGACATTCAGTTGTG	YES
732	Estradiol Diploid	ed5491	URA3::Z3pr-YMR270C HAP1+::NatMX::pACT1-Z3EV-ENO2term/HAP1+ ura3^0/ura3^0 can1^Ste2pr-Sphis5/CAN1 his3^1/his3^1 lyp^0/LYP1	a/a	E08	E12	YMR270C	RRN9	TGTAGTGTCCTG	GACGAAATATATTTGAGAACAAACATTACGTGGGGTTTTGgcaccaggaaccatataTGTAGTGTCCTGgatccgctcgcaccg	tctgagtttcaatttgactttcttcgtcaagatcactcatTATAGTTTTTTCTCCTTGACGTTAAAG	GAGATACAACGTTCCTGTGCTAAG	YES
733	Estradiol Diploid	ed5492	URA3::Z3pr-YER133W HAP1+::NatMX::pACT1-Z3EV-ENO2term/HAP1+ ura3^0/ura3^0 can1^Ste2pr-Sphis5/CAN1 his3^1/his3^1 lyp^0/LYP1	a/a	E08	F01	YER133W	GLC7	CGATTCGCTTCT	AGGAAAGCAGATTACCACAATATACATTCAAATTAAAGAAgcaccaggaaccatataCGATTCGCTTCTgatccgctcgcaccg	tatcgatgatattatcaacgtcaactggttgtgagtccatTATAGTTTTTTCTCCTTGACGTTAAAG	ACTTCTCTCTCATCTACCTTCCCC	YES
734	Estradiol Diploid	ed5493	URA3::Z3pr-YLR009W HAP1+::NatMX::pACT1-Z3EV-ENO2term/HAP1+ ura3^0/ura3^0 can1^Ste2pr-Sphis5/CAN1 his3^1/his3^1 lyp^0/LYP1	a/a	E08	F02	YLR009W	RLP24	TGTCATGGCATC	TAAAAGGAAAAGGAAGTAGAAGTTTAGTAAGTATAAAAAAgcaccaggaaccatataTGTCATGGCATCgatccgctcgcaccg	aacatggggatgagcaaaaatggcattgataaattctcatTATAGTTTTTTCTCCTTGACGTTAAAG	GCCATTAGTTTGACCAGGAATGGG	YES
735	Estradiol Diploid	ed5494	URA3::Z3pr-YPR165W HAP1+::NatMX::pACT1-Z3EV-ENO2term/HAP1+ ura3^0/ura3^0 can1^Ste2pr-Sphis5/CAN1 his3^1/his3^1 lyp^0/LYP1	a/a	E08	F03	YPR165W	RHO1	GGATTCGTGTAT	TAATAGAAAATCATAGAACTTTAAAAATTATACTAGAAAGgcaccaggaaccatataGGATTCGTGTATgatccgctcgcaccg	ccagctttcttctgatactgttaccaacttgttgtgacatTATAGTTTTTTCTCCTTGACGTTAAAG	TACGAACCAAGATGGAATTCTGGC	YES
736	Estradiol Diploid	ed5495	URA3::Z3pr-YKL060C HAP1+::NatMX::pACT1-Z3EV-ENO2term/HAP1+ ura3^0/ura3^0 can1^Ste2pr-Sphis5/CAN1 his3^1/his3^1 lyp^0/LYP1	a/a	E08	F04	YKL060C	FBA1	GTTCCTGATATC	TTTGTCATATATAACCATAACCAAGTAATACATATTCAAAgcaccaggaaccatataGTTCCTGATATCgatccgctcgcaccg	tgacaccggtctttctctttaagatttgttcaacacccatTATAGTTTTTTCTCCTTGACGTTAAAG	GCTTCACATACGTTGCATACGTCG	YES
737	Estradiol Diploid	ed5496	URA3::Z3pr-YIL019W HAP1+::NatMX::pACT1-Z3EV-ENO2term/HAP1+ ura3^0/ura3^0 can1^Ste2pr-Sphis5/CAN1 his3^1/his3^1 lyp^0/LYP1	a/a	E08	F05	YIL019W	FAF1	TGAGTCGTCTGT	ACAATATTGAGAGTACAAATGACCCAAAAGCCATAAAAAGgcaccaggaaccatataTGAGTCGTCTGTgatccgctcgcaccg	gctccatttgttttatatagtcgtcatcatcaagggtcatTATAGTTTTTTCTCCTTGACGTTAAAG	CTCCGCCCACTTGTAGAAATTGTG	YES
738	Estradiol Diploid	ed5497	URA3::Z3pr-YHR122W HAP1+::NatMX::pACT1-Z3EV-ENO2term/HAP1+ ura3^0/ura3^0 can1^Ste2pr-Sphis5/CAN1 his3^1/his3^1 lyp^0/LYP1	a/a	E08	F06	YHR122W	CIA2	ATTGATTCTGGC	TGCATTATTCTACGATTTCCTGTTATCACTTATAGTACACgcaccaggaaccatataATTGATTCTGGCgatccgctcgcaccg	cctctaaaatgtcgggattttcattcaaaaactcagacatTATAGTTTTTTCTCCTTGACGTTAAAG	TCAACGTGGAAAGAGTTGAGAAGC	YES
739	Estradiol Diploid	ed5498	URA3::Z3pr-YBL004W HAP1+::NatMX::pACT1-Z3EV-ENO2term/HAP1+ ura3^0/ura3^0 can1^Ste2pr-Sphis5/CAN1 his3^1/his3^1 lyp^0/LYP1	a/a	E08	F07	YBL004W	UTP20	TCAGTGATCGGT	GTATATTTCTAGTATCAGTTACACATATTTCATTGAAAGTgcaccaggaaccatataTCAGTGATCGGTgatccgctcgcaccg	atcgcttagacgatttagtagtttgtctttgtttagccatTATAGTTTTTTCTCCTTGACGTTAAAG	CGAGTGGTTAAGGCGAAAGATTAG	YES
740	Estradiol Diploid	ed5499	URA3::Z3pr-YKL112W HAP1+::NatMX::pACT1-Z3EV-ENO2term/HAP1+ ura3^0/ura3^0 can1^Ste2pr-Sphis5/CAN1 his3^1/his3^1 lyp^0/LYP1	a/a	E08	F08	YKL112W	ABF1	ATTGCCTATCGA	AGGAAACGTTTCAAATCACCATATTTGCAATTTCACAAGGgcaccaggaaccatataATTGCCTATCGAgatccgctcgcaccg	ggtgcttgtattcataataattcacgactaatttgtccatTATAGTTTTTTCTCCTTGACGTTAAAG	TCATTTGCGCGATGTTACGCGTCG	YES
741	Estradiol Diploid	ed5500	URA3::Z3pr-YDR331W HAP1+::NatMX::pACT1-Z3EV-ENO2term/HAP1+ ura3^0/ura3^0 can1^Ste2pr-Sphis5/CAN1 his3^1/his3^1 lyp^0/LYP1	a/a	E08	F09	YDR331W	GPI8	TACTTTCTCGGT	TATCACATTTAAGCATAGCAAATTGCAAAAGCCGAACAAAgcaccaggaaccatataTACTTTCTCGGTgatccgctcgcaccg	tgtataaaagcaacagcggcagatgcatcgctatacgcatTATAGTTTTTTCTCCTTGACGTTAAAG	AACCGGATCCATTCAGTACCATTG	YES
742	Estradiol Diploid	ed5501	URA3::Z3pr-YBR140C HAP1+::NatMX::pACT1-Z3EV-ENO2term/HAP1+ ura3^0/ura3^0 can1^Ste2pr-Sphis5/CAN1 his3^1/his3^1 lyp^0/LYP1	a/a	E08	F10	YBR140C	IRA1	ATTCACTCTCTC	TCAGCATATAACATACAACAAGATTAAGGCTCTTTCTAAAgcaccaggaaccatataATTCACTCTCTCgatccgctcgcaccg	ttgggaaattttttttgtcttgcggatcgctttgattcatTATAGTTTTTTCTCCTTGACGTTAAAG	TCGGGCTCATAATGCTTAATAGCC	YES
743	Estradiol Diploid	ed5502	URA3::Z3pr-YGL092W HAP1+::NatMX::pACT1-Z3EV-ENO2term/HAP1+ ura3^0/ura3^0 can1^Ste2pr-Sphis5/CAN1 his3^1/his3^1 lyp^0/LYP1	a/a	E08	F11	YGL092W	NUP145	TGATTGCGATGT	TTTTTAGAACCACAAGCAAAGGAGAAGCAGTAGCCACCTTgcaccaggaaccatataTGATTGCGATGTgatccgctcgcaccg	ttccaaaggtgaaaccactatttacacttttattaaacatTATAGTTTTTTCTCCTTGACGTTAAAG	CTCAAACTGAGGAAGAGGAAGCGC	YES
744	Estradiol Diploid	ed5503	URA3::Z3pr-YHR101C HAP1+::NatMX::pACT1-Z3EV-ENO2term/HAP1+ ura3^0/ura3^0 can1^Ste2pr-Sphis5/CAN1 his3^1/his3^1 lyp^0/LYP1	a/a	E08	F12	YHR101C	BIG1	AGTCGTTGTATC	GGAAACGTAGGCGCATACTAATTAGGAGTAGCAAGGCAAGgcaccaggaaccatataAGTCGTTGTATCgatccgctcgcaccg	cacacataataagcaacaaatatttcaacacagtttgcatTATAGTTTTTTCTCCTTGACGTTAAAG	AGTCGATGGCGCCCAAATTTATAC	YES
745	Estradiol Diploid	ed5504	URA3::Z3pr-YJL076W HAP1+::NatMX::pACT1-Z3EV-ENO2term/HAP1+ ura3^0/ura3^0 can1^Ste2pr-Sphis5/CAN1 his3^1/his3^1 lyp^0/LYP1	a/a	E08	G01	YJL076W	NET1	TTATGCCGCTCT	AACAGAGAGAAGTCGATTACTGTACACCGTGCCTCCTTCTgcaccaggaaccatataTTATGCCGCTCTgatccgctcgcaccg	gaagactcggaggcaccaagaccacttgtagcttgtacatTATAGTTTTTTCTCCTTGACGTTAAAG	CCGATTTCGTAATTCGAACAGGAG	YES
746	Estradiol Diploid	ed5505	URA3::Z3pr-YDR311W HAP1+::NatMX::pACT1-Z3EV-ENO2term/HAP1+ ura3^0/ura3^0 can1^Ste2pr-Sphis5/CAN1 his3^1/his3^1 lyp^0/LYP1	a/a	E08	G02	YDR311W	TFB1	CCTAATTGTCTC	ACCTAGGGTAGGGGTAGGGAAAAAATAAAAGTAAACCATAgcaccaggaaccatataCCTAATTGTCTCgatccgctcgcaccg	cagaaactttctcaaaaatggcagctccggaatgtgacatTATAGTTTTTTCTCCTTGACGTTAAAG	CCCTTGTGCTCTGTTTGCTGACAC	YES
747	Estradiol Diploid	ed5506	URA3::Z3pr-YNL232W HAP1+::NatMX::pACT1-Z3EV-ENO2term/HAP1+ ura3^0/ura3^0 can1^Ste2pr-Sphis5/CAN1 his3^1/his3^1 lyp^0/LYP1	a/a	E08	G03	YNL232W	CSL4	TTCTTCCAGTGT	TTCCAGAGCATTGAATACCTCAATCTATAAGTGTATTATAgcaccaggaaccatataTTCTTCCAGTGTgatccgctcgcaccg	ctggataagctatttctggaaactgaaaattgcatgccatTATAGTTTTTTCTCCTTGACGTTAAAG	AGTAATAATGACCAGGGTGTCCGG	YES
748	Estradiol Diploid	ed5507	URA3::Z3pr-YAL032C HAP1+::NatMX::pACT1-Z3EV-ENO2term/HAP1+ ura3^0/ura3^0 can1^Ste2pr-Sphis5/CAN1 his3^1/his3^1 lyp^0/LYP1	a/a	E08	G04	YAL032C	PRP45	ACTAATTTGCGC	GCTCTGAGCCGAGAGGACGTATCAGCAACCTCAACCAAATgcaccaggaaccatataACTAATTTGCGCgatccgctcgcaccg	cttgagaatgttttggaggtggtagtctgttactaaacatTATAGTTTTTTCTCCTTGACGTTAAAG	AAGGTGGGTTGGTACAAGAAGCCG	YES
749	Estradiol Diploid	ed5508	URA3::Z3pr-YAL038W HAP1+::NatMX::pACT1-Z3EV-ENO2term/HAP1+ ura3^0/ura3^0 can1^Ste2pr-Sphis5/CAN1 his3^1/his3^1 lyp^0/LYP1	a/a	E08	G05	YAL038W	CDC19	TGGTTAGCGTGT	TTTACAAGACACCAATCAAAACAAATAAAACATCATCACAgcaccaggaaccatataTGGTTAGCGTGTgatccgctcgcaccg	caacaacgtttaatgaggtcaatctttctaatctagacatTATAGTTTTTTCTCCTTGACGTTAAAG	AACTGGCACTTGACCCAACTCTGC	YES
750	Estradiol Diploid	ed5509	URA3::Z3pr-YGL238W HAP1+::NatMX::pACT1-Z3EV-ENO2term/HAP1+ ura3^0/ura3^0 can1^Ste2pr-Sphis5/CAN1 his3^1/his3^1 lyp^0/LYP1	a/a	E08	G06	YGL238W	CSE1	ATGGCTGTTATC	CTGTTTATTGCTACTCAATTGTAGAAGAGAAAATAGTAGGgcaccaggaaccatataATGGCTGTTATCgatccgctcgcaccg	attcggccagaaatttagctacggtttccaaatcggacatTATAGTTTTTTCTCCTTGACGTTAAAG	GAGAATGGACATCTGTGTCATGGC	YES
751	Estradiol Diploid	ed5510	URA3::Z3pr-YOL120C HAP1+::NatMX::pACT1-Z3EV-ENO2term/HAP1+ ura3^0/ura3^0 can1^Ste2pr-Sphis5/CAN1 his3^1/his3^1 lyp^0/LYP1	a/a	E08	G07	YOL120C	RPL18A	TCTATCGCATGT	ATCCATCACAAGAAGAGATCATCAAGCTTACGGATTCACAgcaccaggaaccatataTCTATCGCATGTgatccgctcgcaccg	cagatctcttgtgttgcttggaagtgtgatcgatacccatTATAGTTTTTTCTCCTTGACGTTAAAG	ATTCAGCGTTAATGGCGGCAGGTG	YES
752	Estradiol Diploid	ed5511	URA3::Z3pr-YER172C HAP1+::NatMX::pACT1-Z3EV-ENO2term/HAP1+ ura3^0/ura3^0 can1^Ste2pr-Sphis5/CAN1 his3^1/his3^1 lyp^0/LYP1	a/a	E08	G08	YER172C	BRR2	CTCTATGTTCGA	ATTGCTTTGGAAGATTTACCGTGAGCCTTCGTTATTAAAAgcaccaggaaccatataCTCTATGTTCGAgatccgctcgcaccg	taatttttttggccttatccttcgtttcatgctcagtcatTATAGTTTTTTCTCCTTGACGTTAAAG	TAGGATCCTATGCTTGGCGTTAGG	YES
753	Estradiol Diploid	ed5512	URA3::Z3pr-YKL193C HAP1+::NatMX::pACT1-Z3EV-ENO2term/HAP1+ ura3^0/ura3^0 can1^Ste2pr-Sphis5/CAN1 his3^1/his3^1 lyp^0/LYP1	a/a	E08	G09	YKL193C	SDS22	TCGATCGGCTTT	CAAGAAGTCGGAAGAAATCTAGCACCACATAGCCATCATTgcaccaggaaccatataTCGATCGGCTTTgatccgctcgcaccg	ctttttcttcactatctttgttaactgaattcttatccatTATAGTTTTTTCTCCTTGACGTTAAAG	GCAAAGATCAGGTTTCTCAAAGGG	YES
754	Estradiol Diploid	ed5513	URA3::Z3pr-YDR180W HAP1+::NatMX::pACT1-Z3EV-ENO2term/HAP1+ ura3^0/ura3^0 can1^Ste2pr-Sphis5/CAN1 his3^1/his3^1 lyp^0/LYP1	a/a	E08	G10	YDR180W	SCC2	CTGTCTTGTACA	CTTATAACTATTCATTTTTTGAAAGAATTGGCGGCTAGCAgcaccaggaaccatataCTGTCTTGTACAgatccgctcgcaccg	ttcttccaggaatattcttgtctttccctgggtacgacatTATAGTTTTTTCTCCTTGACGTTAAAG	AAGAGTATTACCAGTGGGTGATGC	YES
755	Estradiol Diploid	ed5514	URA3::Z3pr-YBL014C HAP1+::NatMX::pACT1-Z3EV-ENO2term/HAP1+ ura3^0/ura3^0 can1^Ste2pr-Sphis5/CAN1 his3^1/his3^1 lyp^0/LYP1	a/a	E08	G11	YBL014C	RRN6	TGGATACGGTTT	CAAGTTGAAGTAAAGAGAGAAGGCGTTCTATGGGCTGAGCgcaccaggaaccatataTGGATACGGTTTgatccgctcgcaccg	agcctaacacatctgagcttggaatttgtccctcactcatTATAGTTTTTTCTCCTTGACGTTAAAG	CCACTTCGGCGACCTAGTTACTAC	YES
756	Estradiol Diploid	ed5515	URA3::Z3pr-YBR247C HAP1+::NatMX::pACT1-Z3EV-ENO2term/HAP1+ ura3^0/ura3^0 can1^Ste2pr-Sphis5/CAN1 his3^1/his3^1 lyp^0/LYP1	a/a	E08	G12	YBR247C	ENP1	AGTTATTTGCCG	GACTTACAGATAAAACAATATATTAGAAAGATTAACTATAgcaccaggaaccatataAGTTATTTGCCGgatccgctcgcaccg	gcctctgttttctggctttagtagaggatgctctggccatTATAGTTTTTTCTCCTTGACGTTAAAG	ATTCCCGTCATTGCATCCAGTGGC	YES
757	Estradiol Diploid	ed5516	URA3::Z3pr-YOR236W HAP1+::NatMX::pACT1-Z3EV-ENO2term/HAP1+ ura3^0/ura3^0 can1^Ste2pr-Sphis5/CAN1 his3^1/his3^1 lyp^0/LYP1	a/a	E08	H01	YOR236W	DFR1	TGCCTGAATTTG	TGATAATAAGAGAAATTGAAGAGCGCAACGAACTACGAGCgcaccaggaaccatataTGCCTGAATTTGgatccgctcgcaccg	atgccacaattcctacaataggaatctttcctccagccatTATAGTTTTTTCTCCTTGACGTTAAAG	TGAGTCCCATAACCTTTGTACCCC	YES
758	Estradiol Diploid	ed5517	URA3::Z3pr-YBR070C HAP1+::NatMX::pACT1-Z3EV-ENO2term/HAP1+ ura3^0/ura3^0 can1^Ste2pr-Sphis5/CAN1 his3^1/his3^1 lyp^0/LYP1	a/a	E08	H02	YBR070C	ALG14	ATTGAGTTACCG	TTATTGTATCAGGAAAGTCGAAAGAAGTGACTTGAAGATCgcaccaggaaccatataATTGAGTTACCGgatccgctcgcaccg	atacgatgagcaccaatgacgccaagtaggccgttttcatTATAGTTTTTTCTCCTTGACGTTAAAG	TGGTGTCTGCGTTTGTGTTAGTGC	YES
759	Estradiol Diploid	ed5518	URA3::Z3pr-YNL310C HAP1+::NatMX::pACT1-Z3EV-ENO2term/HAP1+ ura3^0/ura3^0 can1^Ste2pr-Sphis5/CAN1 his3^1/his3^1 lyp^0/LYP1	a/a	E08	H03	YNL310C	ZIM17	TACGTGGGTTTG	AAAGCAGCACCGGTGCAACTGGAATATCAAGAGACTGAACgcaccaggaaccatataTACGTGGGTTTGgatccgctcgcaccg	gtattttactttgcagtagtgttctagtcctcggaatcatTATAGTTTTTTCTCCTTGACGTTAAAG	TTGATCTGCTGTGAGCGGTCTTCG	YES
760	Estradiol Diploid	ed5519	URA3::Z3pr-YDR531W HAP1+::NatMX::pACT1-Z3EV-ENO2term/HAP1+ ura3^0/ura3^0 can1^Ste2pr-Sphis5/CAN1 his3^1/his3^1 lyp^0/LYP1	a/a	E08	H04	YDR531W	CAB1	CTTTGTTGCGAT	AATTTATAGTTCCAATTGAGTGCATGCGAAAAGAATCGCAgcaccaggaaccatataCTTTGTTGCGATgatccgctcgcaccg	aatcgcaattgtaagatatctcttgagtaattcgcggcatTATAGTTTTTTCTCCTTGACGTTAAAG	TGCGTTACTTTCAGATGCCCATTC	YES
761	Estradiol Diploid	ed5520	URA3::Z3pr-YOR278W HAP1+::NatMX::pACT1-Z3EV-ENO2term/HAP1+ ura3^0/ura3^0 can1^Ste2pr-Sphis5/CAN1 his3^1/his3^1 lyp^0/LYP1	a/a	E08	H05	YOR278W	HEM4	TCACTAGTTGTC	GATAAGGAAACAGAAAGGTAAAATAGACCTTGCTCGAGAGgcaccaggaaccatataTCACTAGTTGTCgatccgctcgcaccg	tcttgagcagtaatactctgacttttttacgactagacatTATAGTTTTTTCTCCTTGACGTTAAAG	GTAGGAGCCCTAAGAGATAAAGCG	YES
762	Estradiol Diploid	ed5521	URA3::Z3pr-YLR175W HAP1+::NatMX::pACT1-Z3EV-ENO2term/HAP1+ ura3^0/ura3^0 can1^Ste2pr-Sphis5/CAN1 his3^1/his3^1 lyp^0/LYP1	a/a	E08	H06	YLR175W	CBF5	GTTTATCCCGCT	TGGAGTTCGTTACAACCTACACAGAGGACCGATATACACAgcaccaggaaccatataGTTTATCCCGCTgatccgctcgcaccg	ctgcagcttcaggcttaataacgaaatcctcctttgacatTATAGTTTTTTCTCCTTGACGTTAAAG	TCGCGTGGACTAGAGGTATTATTC	YES
763	Estradiol Diploid	ed5522	URA3::Z3pr-YFL038C HAP1+::NatMX::pACT1-Z3EV-ENO2term/HAP1+ ura3^0/ura3^0 can1^Ste2pr-Sphis5/CAN1 his3^1/his3^1 lyp^0/LYP1	a/a	E08	H07	YFL038C	YPT1	TCGGTCTTGTTG	AGGCCCAGGTTGAAATAAATAAAACAAGAAAAGCACTAATgcaccaggaaccatataTCGGTCTTGTTGgatccgctcgcaccg	tcaacagcagtttgaacaggtaatcgtactcgctattcatTATAGTTTTTTCTCCTTGACGTTAAAG	CACTTCCCAGAAGATGCCTCGTTG	YES
764	Estradiol Diploid	ed5523	URA3::Z3pr-YOL069W HAP1+::NatMX::pACT1-Z3EV-ENO2term/HAP1+ ura3^0/ura3^0 can1^Ste2pr-Sphis5/CAN1 his3^1/his3^1 lyp^0/LYP1	a/a	E08	H08	YOL069W	NUF2	ATTTCTGCTAGG	CATGTACTGAGGAGAAAGGCTCCAGCATCCCTTGAGCAAAgcaccaggaaccatataATTTCTGCTAGGgatccgctcgcaccg	gtagatccaaaatggggaacacatcttgattcctactcatTATAGTTTTTTCTCCTTGACGTTAAAG	TTACTTGTGCGCCGTTCTTGGGTC	YES
765	Estradiol Diploid	ed5524	URA3::Z3pr-YER012W HAP1+::NatMX::pACT1-Z3EV-ENO2term/HAP1+ ura3^0/ura3^0 can1^Ste2pr-Sphis5/CAN1 his3^1/his3^1 lyp^0/LYP1	a/a	E08	H09	YER012W	PRE1	TACCTAGTCTTC	AATAGGTTCATATACAATACTAAGAAAGATATATTAAGAAgcaccaggaaccatataTACCTAGTCTTCgatccgctcgcaccg	tgacagaatcctgtacacggatgcccagaataatatccatTATAGTTTTTTCTCCTTGACGTTAAAG	GCACAGCAACATAACACCACCTTC	YES
766	Estradiol Diploid	ed5525	URA3::Z3pr-YHR128W HAP1+::NatMX::pACT1-Z3EV-ENO2term/HAP1+ ura3^0/ura3^0 can1^Ste2pr-Sphis5/CAN1 his3^1/his3^1 lyp^0/LYP1	a/a	E08	H10	YHR128W	FUR1	ATTTCTGGGCGT	CAAAGGGTCTTTCGTTAGCAAACCTAGAAATCTGCAAAAAgcaccaggaaccatataATTTCTGGGCGTgatccgctcgcaccg	gaggtagcaagtagacgttcttaaatggttccgaagacatTATAGTTTTTTCTCCTTGACGTTAAAG	AAGGCGCATCCAAGTGGTGATTGC	YES
767	Estradiol Diploid	ed5526	URA3::Z3pr-YJL031C HAP1+::NatMX::pACT1-Z3EV-ENO2term/HAP1+ ura3^0/ura3^0 can1^Ste2pr-Sphis5/CAN1 his3^1/his3^1 lyp^0/LYP1	a/a	E08	H11	YJL031C	BET4	TGGGTATGTTTG	CTAGTATACTGAATTTATACTATAAAGCAGTAGGTCAGCAgcaccaggaaccatataTGGGTATGTTTGgatccgctcgcaccg	gaattcataatgtaacgaacatttgaagtgcacataccatTATAGTTTTTTCTCCTTGACGTTAAAG	GCTATTGCCAGAAATGTGTTGCAC	Empty
768	Estradiol Diploid	ed5527	URA3::Z3pr-YOR119C HAP1+::NatMX::pACT1-Z3EV-ENO2term/HAP1+ ura3^0/ura3^0 can1^Ste2pr-Sphis5/CAN1 his3^1/his3^1 lyp^0/LYP1	a/a	E08	H12	YOR119C	RIO1	ATTTGTATGCGG	ACAGATTTAGAGATTCAAACTCCGTTATTTTTAGAAGGTCgcaccaggaaccatataATTTGTATGCGGgatccgctcgcaccg	gcgacacagacaatgaatcaaatttatcttccaaggacatTATAGTTTTTTCTCCTTGACGTTAAAG	AAGACCGCCCTTCCTTGTTCTTCC	YES
769	Estradiol Diploid	ed5528	URA3::Z3pr-YJL091C HAP1+::NatMX::pACT1-Z3EV-ENO2term/HAP1+ ura3^0/ura3^0 can1^Ste2pr-Sphis5/CAN1 his3^1/his3^1 lyp^0/LYP1	a/a	E09	A01	YJL091C	GWT1	TCCAGATATTGG	GTAAATATCTAAATAAATGGCAACAGTACATCAGAAGAATgcaccaggaaccatataTCCAGATATTGGgatccgctcgcaccg	ctgtcacaaagtcctcttttctctgttttaaagtcgacatTATAGTTTTTTCTCCTTGACGTTAAAG	CGTAGTGTCTCATCGAGTATCATG	YES
770	Estradiol Diploid	ed5529	URA3::Z3pr-YLR195C HAP1+::NatMX::pACT1-Z3EV-ENO2term/HAP1+ ura3^0/ura3^0 can1^Ste2pr-Sphis5/CAN1 his3^1/his3^1 lyp^0/LYP1	a/a	E09	A02	YLR195C	NMT1	CTTTCGCTAAGG	CTGGTTGTCATAGAGCTTCGGTAGTAAACGTATTTATAGAgcaccaggaaccatataCTTTCGCTAAGGgatccgctcgcaccg	ataaattctctaattttttcgctttatcctcttctgacatTATAGTTTTTTCTCCTTGACGTTAAAG	AAACTCATCTCAGCTCATCGAGAC	YES
771	Estradiol Diploid	ed5530	URA3::Z3pr-YLR197W HAP1+::NatMX::pACT1-Z3EV-ENO2term/HAP1+ ura3^0/ura3^0 can1^Ste2pr-Sphis5/CAN1 his3^1/his3^1 lyp^0/LYP1	a/a	E09	A03	YLR197W	NOP56	TCCATTTCTTCG	TTCTAGGAGAAGAAGCGTGCAGAACAGTATTTAGTGAAAGgcaccaggaaccatataTCCATTTCTTCGgatccgctcgcaccg	cagtaggttcttcaaacagtaggtattcaataggagccatTATAGTTTTTTCTCCTTGACGTTAAAG	GGTACCATGGTCATTGGTGGTGTC	YES
772	Estradiol Diploid	ed5531	URA3::Z3pr-YNR003C HAP1+::NatMX::pACT1-Z3EV-ENO2term/HAP1+ ura3^0/ura3^0 can1^Ste2pr-Sphis5/CAN1 his3^1/his3^1 lyp^0/LYP1	a/a	E09	A04	YNR003C	RPC34	CTGTAGCTCATT	CTTAATCAAGTGAAGAATTTACAGCGCCAATATCCTGAATgcaccaggaaccatataCTGTAGCTCATTgatccgctcgcaccg	tgtccgatagctgtaacccattttctatcattccactcatTATAGTTTTTTCTCCTTGACGTTAAAG	CCGAGGAGATCCTCTTCTCTTTGC	YES
773	Estradiol Diploid	ed5532	URA3::Z3pr-YPL043W HAP1+::NatMX::pACT1-Z3EV-ENO2term/HAP1+ ura3^0/ura3^0 can1^Ste2pr-Sphis5/CAN1 his3^1/his3^1 lyp^0/LYP1	a/a	E09	A05	YPL043W	NOP4	TCTCTGTCTTCA	TAGTGAAAAGCTATCAATATTACCAATCTACCAAAGTGAGgcaccaggaaccatataTCTCTGTCTTCAgatccgctcgcaccg	tactagaaggcacttcaacattttctattgtttcttccatTATAGTTTTTTCTCCTTGACGTTAAAG	TCGCGGAAATCACCAATTGGTTAC	YES
774	Estradiol Diploid	ed5533	URA3::Z3pr-YOR335C HAP1+::NatMX::pACT1-Z3EV-ENO2term/HAP1+ ura3^0/ura3^0 can1^Ste2pr-Sphis5/CAN1 his3^1/his3^1 lyp^0/LYP1	a/a	E09	A06	YOR335C	ALA1	GTCTAGCTAGTT	TTCTTTCAAGAAGCAATTAACTACATCAACTAGAACCATAgcaccaggaaccatataGTCTAGCTAGTTgatccgctcgcaccg	cattagtagcggtccatttttgcttatcaccgatcgtcatTATAGTTTTTTCTCCTTGACGTTAAAG	ATTGACAATCCGGGTAATGCACAC	YES
775	Estradiol Diploid	ed5534	URA3::Z3pr-YOL149W HAP1+::NatMX::pACT1-Z3EV-ENO2term/HAP1+ ura3^0/ura3^0 can1^Ste2pr-Sphis5/CAN1 his3^1/his3^1 lyp^0/LYP1	a/a	E09	A07	YOL149W	DCP1	TCTCTTGCTTAC	CATTTATCTTTGCAACACATCACAAGAAAAGCTGTGCACAgcaccaggaaccatataTCTCTTGCTTACgatccgctcgcaccg	gtgtggcagagttttctgctgcagttgctgctccggtcatTATAGTTTTTTCTCCTTGACGTTAAAG	TGATGTTCGTGATGTTGCAAAGGC	YES
776	Estradiol Diploid	ed5535	URA3::Z3pr-YNL188W HAP1+::NatMX::pACT1-Z3EV-ENO2term/HAP1+ ura3^0/ura3^0 can1^Ste2pr-Sphis5/CAN1 his3^1/his3^1 lyp^0/LYP1	a/a	E09	A08	YNL188W	KAR1	CTATGAGTCGTT	ATAGCATAGGCATTTTTATCTTTCTTTTTTGAGTTCATGAgcaccaggaaccatataCTATGAGTCGTTgatccgctcgcaccg	agaaactgtgattcccatcttttggagaagttacattcatTATAGTTTTTTCTCCTTGACGTTAAAG	ACTTTGGTGAAGAAGAAGACGCCG	YES
777	Estradiol Diploid	ed5536	URA3::Z3pr-YDL153C HAP1+::NatMX::pACT1-Z3EV-ENO2term/HAP1+ ura3^0/ura3^0 can1^Ste2pr-Sphis5/CAN1 his3^1/his3^1 lyp^0/LYP1	a/a	E09	A09	YDL153C	SAS10	TGTAGTGCTTGC	GAGGAAGAGAAAACATATTAGAGTGGGTGTATAGAATAATgcaccaggaaccatataTGTAGTGCTTGCgatccgctcgcaccg	cttcagaggtcttagttctgtttgagcctttgcgtaccatTATAGTTTTTTCTCCTTGACGTTAAAG	ATTTGGCCATTCGCCTTTGCTGGC	YES
778	Estradiol Diploid	ed5537	URA3::Z3pr-YOL034W HAP1+::NatMX::pACT1-Z3EV-ENO2term/HAP1+ ura3^0/ura3^0 can1^Ste2pr-Sphis5/CAN1 his3^1/his3^1 lyp^0/LYP1	a/a	E09	A10	YOL034W	SMC5	ATATGCTTGGGT	CAAATAAAAGGGCGTGGTACATAAAAGCTATATCCCTAGCgcaccaggaaccatataATATGCTTGGGTgatccgctcgcaccg	ttctttcaacatatctgcccaaatctattagactggtcatTATAGTTTTTTCTCCTTGACGTTAAAG	ATATTCGTCGGACTCCAGTCGGAG	YES
779	Estradiol Diploid	ed5538	URA3::Z3pr-YAL001C HAP1+::NatMX::pACT1-Z3EV-ENO2term/HAP1+ ura3^0/ura3^0 can1^Ste2pr-Sphis5/CAN1 his3^1/his3^1 lyp^0/LYP1	a/a	E09	A11	YAL001C	TFC3	TATGTTCCTGTC	GAAGAGGACGTTTGGTTGAAGCCAACTAGCCACAAGAAAAgcaccaggaaccatataTATGTTCCTGTCgatccgctcgcaccg	ctatttgtacgagttcgtcaggataaatcgtcagtaccatTATAGTTTTTTCTCCTTGACGTTAAAG	AAGGTCCACCGCCTAGTGCTTAAG	YES
780	Estradiol Diploid	ed5539	URA3::Z3pr-YJL010C HAP1+::NatMX::pACT1-Z3EV-ENO2term/HAP1+ ura3^0/ura3^0 can1^Ste2pr-Sphis5/CAN1 his3^1/his3^1 lyp^0/LYP1	a/a	E09	A12	YJL010C	NOP9	GTCTCGTTGTGT	GACGCTGAAACCTTCACGGAAAAACCACATTATTGTTATTgcaccaggaaccatataGTCTCGTTGTGTgatccgctcgcaccg	tgtcttggtgtcttctgcctcttgttttagtctttcccatTATAGTTTTTTCTCCTTGACGTTAAAG	AAGGTGTAAAGGACATCAGAGAGG	YES
781	Estradiol Diploid	ed5540	URA3::Z3pr-YKR086W HAP1+::NatMX::pACT1-Z3EV-ENO2term/HAP1+ ura3^0/ura3^0 can1^Ste2pr-Sphis5/CAN1 his3^1/his3^1 lyp^0/LYP1	a/a	E09	B01	YKR086W	PRP16	TCTATTCATCCC	AAACACAAGAAGGCCCAAAGACAATACAAATACCTCTGGTgcaccaggaaccatataTCTATTCATCCCgatccgctcgcaccg	atatgtcttttatcctttcctcacgccccgaatgacccatTATAGTTTTTTCTCCTTGACGTTAAAG	TTTCTTGAGGTCCCAGATGATAGG	YES
782	Estradiol Diploid	ed5541	URA3::Z3pr-YMR113W HAP1+::NatMX::pACT1-Z3EV-ENO2term/HAP1+ ura3^0/ura3^0 can1^Ste2pr-Sphis5/CAN1 his3^1/his3^1 lyp^0/LYP1	a/a	E09	B02	YMR113W	FOL3	AGCTCCTTATGT	GTAAGTTGATCTAGTGTATTTATTGTATTTTGCTATATCAgcaccaggaaccatataAGCTCCTTATGTgatccgctcgcaccg	gtagttttgtaatacgggaaagtcccaattcaatggccatTATAGTTTTTTCTCCTTGACGTTAAAG	TCTTCGTATTGAGAACCTGCATCG	YES
783	Estradiol Diploid	ed5542	URA3::Z3pr-YKL078W HAP1+::NatMX::pACT1-Z3EV-ENO2term/HAP1+ ura3^0/ura3^0 can1^Ste2pr-Sphis5/CAN1 his3^1/his3^1 lyp^0/LYP1	a/a	E09	B03	YKL078W	DHR2	TTTGTTGCTAGC	ATTCCTCAAGAAGAGGTTGCAAGAGTCTGCAGACATTATCgcaccaggaaccatataTTTGTTGCTAGCgatccgctcgcaccg	tatggtttgatgcaactctactattgctatttgctgccatTATAGTTTTTTCTCCTTGACGTTAAAG	GAGGGTCTATGAGCTCGTCATCAG	YES
784	Estradiol Diploid	ed5543	URA3::Z3pr-YLR196W HAP1+::NatMX::pACT1-Z3EV-ENO2term/HAP1+ ura3^0/ura3^0 can1^Ste2pr-Sphis5/CAN1 his3^1/his3^1 lyp^0/LYP1	a/a	E09	B04	YLR196W	PWP1	CACTCAGTGTTT	TTGGAAACTTAGAAGACGAATAAAAAAAACAAAATAACTAgcaccaggaaccatataCACTCAGTGTTTgatccgctcgcaccg	aggaaaaccctcttggaacccaattagtagcagaaatcatTATAGTTTTTTCTCCTTGACGTTAAAG	GCTCTATGACAACCAGAGCTATTG	YES
785	Estradiol Diploid	ed5544	URA3::Z3pr-YPL146C HAP1+::NatMX::pACT1-Z3EV-ENO2term/HAP1+ ura3^0/ura3^0 can1^Ste2pr-Sphis5/CAN1 his3^1/his3^1 lyp^0/LYP1	a/a	E09	B05	YPL146C	NOP53	TTTCTTTAGCGC	ATCCATACCATCCTCACGTTAATGAATCATTTATTTAAAAgcaccaggaaccatataTTTCTTTAGCGCgatccgctcgcaccg	tgtattgagatggtttcttggttagattagttggagccatTATAGTTTTTTCTCCTTGACGTTAAAG	TCCAAAGAGAGTTGTGGGACGAAG	YES
786	Estradiol Diploid	ed5545	URA3::Z3pr-YDR164C HAP1+::NatMX::pACT1-Z3EV-ENO2term/HAP1+ ura3^0/ura3^0 can1^Ste2pr-Sphis5/CAN1 his3^1/his3^1 lyp^0/LYP1	a/a	E09	B06	YDR164C	SEC1	CCCTACCTGTTT	CAAAGTAGAAGAGTGTGCACATGCTTGGTTTGGCGGAACGgcaccaggaaccatataCCCTACCTGTTTgatccgctcgcaccg	ctatcaaatagttcctctgtaattcaattaaatcagacatTATAGTTTTTTCTCCTTGACGTTAAAG	CGGACTGCTTCAAATTGACAAACC	YES
787	Estradiol Diploid	ed5546	URA3::Z3pr-YDR427W HAP1+::NatMX::pACT1-Z3EV-ENO2term/HAP1+ ura3^0/ura3^0 can1^Ste2pr-Sphis5/CAN1 his3^1/his3^1 lyp^0/LYP1	a/a	E09	B07	YDR427W	RPN9	GTTCTTTCTCCG	CAGTGGGCACACGCGAGGAAACCACATTATATTTCGCAAGgcaccaggaaccatataGTTCTTTCTCCGgatccgctcgcaccg	gagtgcttaatatggtgtcaatttcatgattattaaacatTATAGTTTTTTCTCCTTGACGTTAAAG	ACGTCTACGCCAACAATGAATCTC	YES
788	Estradiol Diploid	ed5547	URA3::Z3pr-YDR189W HAP1+::NatMX::pACT1-Z3EV-ENO2term/HAP1+ ura3^0/ura3^0 can1^Ste2pr-Sphis5/CAN1 his3^1/his3^1 lyp^0/LYP1	a/a	E09	B08	YDR189W	SLY1	GCATCCCTATTT	TGCCAGTTGCTAAGTATCTTTGACCAAAAATCACAACATCgcaccaggaaccatataGCATCCCTATTTgatccgctcgcaccg	aactaatgtccttgcgggacgcaatttcctccacagccatTATAGTTTTTTCTCCTTGACGTTAAAG	CGCTCAGGATTCTGACGAAACGAG	YES
789	Estradiol Diploid	ed5548	URA3::Z3pr-YMR112C HAP1+::NatMX::pACT1-Z3EV-ENO2term/HAP1+ ura3^0/ura3^0 can1^Ste2pr-Sphis5/CAN1 his3^1/his3^1 lyp^0/LYP1	a/a	E09	B09	YMR112C	MED11	GTTATGTCTGCA	CGCTTATTAGAAGGACGCTATCAAATCCAAATGAACAACGgcaccaggaaccatataGTTATGTCTGCAgatccgctcgcaccg	tttcttgtttcgtttcactcttcgtattgagaacctgcatTATAGTTTTTTCTCCTTGACGTTAAAG	CGGGAAAGTCCCAATTCAATGGCC	YES
790	Estradiol Diploid	ed5549	URA3::Z3pr-YFR031C HAP1+::NatMX::pACT1-Z3EV-ENO2term/HAP1+ ura3^0/ura3^0 can1^Ste2pr-Sphis5/CAN1 his3^1/his3^1 lyp^0/LYP1	a/a	E09	B10	YFR031C	SMC2	GCCTAGGTCTTT	AGACCACGTAAATACAAGTCAATTTTAGTATCGTTACCGCgcaccaggaaccatataGCCTAGGTCTTTgatccgctcgcaccg	atgatttgaaaccatcaataatcaattcctctaccttcatTATAGTTTTTTCTCCTTGACGTTAAAG	CTCACGGTGGTGGTAACCATCAAC	Empty
791	Estradiol Diploid	ed5550	URA3::Z3pr-YOR281C HAP1+::NatMX::pACT1-Z3EV-ENO2term/HAP1+ ura3^0/ura3^0 can1^Ste2pr-Sphis5/CAN1 his3^1/his3^1 lyp^0/LYP1	a/a	E09	B11	YOR281C	PLP2	GTTCTGCCTAAC	GTAAACATCACTGAGAAGAAAGGCATATTCAGCAGACATAgcaccaggaaccatataGTTCTGCCTAACgatccgctcgcaccg	attcgtccacctggacctgaaacattggttcattctgcatTATAGTTTTTTCTCCTTGACGTTAAAG	CTAAAGCCGTAGTTTGCCTACACC	YES
792	Estradiol Diploid	ed5551	URA3::Z3pr-YGL001C HAP1+::NatMX::pACT1-Z3EV-ENO2term/HAP1+ ura3^0/ura3^0 can1^Ste2pr-Sphis5/CAN1 his3^1/his3^1 lyp^0/LYP1	a/a	E09	B12	YGL001C	ERG26	GACTCGTTATTG	TTATTTGCAACTCTACCTGGAAGGGCAAACAAAAATAAATgcaccaggaaccatataGACTCGTTATTGgatccgctcgcaccg	cagaaccaccgataattaaaactgaatctatctttgacatTATAGTTTTTTCTCCTTGACGTTAAAG	GAGTAACGAATTTAGGTGCTACGC	YES
793	Estradiol Diploid	ed5552	URA3::Z3pr-YJR123W HAP1+::NatMX::pACT1-Z3EV-ENO2term/HAP1+ ura3^0/ura3^0 can1^Ste2pr-Sphis5/CAN1 his3^1/his3^1 lyp^0/LYP1	a/a	E09	C01	YJR123W	RPS5	GTGATGAATCCT	TACCAAGAAAAGAGACTAGAAATAACCGACCATTCCAAAGgcaccaggaaccatataGTGATGAATCCTgatccgctcgcaccg	aatcttcttgaacttcaactggagcttcggtgtcagacatTATAGTTTTTTCTCCTTGACGTTAAAG	CGGGCCTCATAAATAGATTTCACG	YES
794	Estradiol Diploid	ed5553	URA3::Z3pr-YFL024C HAP1+::NatMX::pACT1-Z3EV-ENO2term/HAP1+ ura3^0/ura3^0 can1^Ste2pr-Sphis5/CAN1 his3^1/his3^1 lyp^0/LYP1	a/a	E09	C02	YFL024C	EPL1	TCTTCTTTCTGC	AAAAACATTGTAATAACATTAGCAAATAACGATAATAACGgcaccaggaaccatataTCTTCTTTCTGCgatccgctcgcaccg	aaccgtcattgatctctatagcgtttgaaggtgtcggcatTATAGTTTTTTCTCCTTGACGTTAAAG	AAGAGCAGCTCATCGCCTATCCTC	YES
795	Estradiol Diploid	ed5554	URA3::Z3pr-YER093C HAP1+::NatMX::pACT1-Z3EV-ENO2term/HAP1+ ura3^0/ura3^0 can1^Ste2pr-Sphis5/CAN1 his3^1/his3^1 lyp^0/LYP1	a/a	E09	C03	YER093C	TSC11	AGAAGAAAGAGG	TTCGTGCTGTACCGCTTCTATTAAGTTTTTGAAATTCACAgcaccaggaaccatataAGAAGAAAGAGGgatccgctcgcaccg	agagagggctactctgttttgcactgtgaggtatgctcatTATAGTTTTTTCTCCTTGACGTTAAAG	GTCAGCGTTAACGTATGCATCCGC	YES
796	Estradiol Diploid	ed5555	URA3::Z3pr-YPR033C HAP1+::NatMX::pACT1-Z3EV-ENO2term/HAP1+ ura3^0/ura3^0 can1^Ste2pr-Sphis5/CAN1 his3^1/his3^1 lyp^0/LYP1	a/a	E09	C04	YPR033C	HTS1	TCTGATTTGTCC	GTTACTTTAGAATAGTTCCTTTCTGCTCGTCTCTTGCTTAgcaccaggaaccatataTCTGATTTGTCCgatccgctcgcaccg	ttatagatgtgactactttatttagtgatctactaagcatTATAGTTTTTTCTCCTTGACGTTAAAG	CGTTATGTATCACTACGCACTTCC	YES
797	Estradiol Diploid	ed5556	URA3::Z3pr-YLL031C HAP1+::NatMX::pACT1-Z3EV-ENO2term/HAP1+ ura3^0/ura3^0 can1^Ste2pr-Sphis5/CAN1 his3^1/his3^1 lyp^0/LYP1	a/a	E09	C05	YLL031C	GPI13	ATCGTACGGATT	AAGATCAATACATTAAGTGGAAAAAAAAAGCTCCCGTAATgcaccaggaaccatataATCGTACGGATTgatccgctcgcaccg	aagatgaaagaatcgactttttaattgtcttttcatccatTATAGTTTTTTCTCCTTGACGTTAAAG	CGTGGCAGATAATCTTCAGCTATC	YES
798	Estradiol Diploid	ed5557	URA3::Z3pr-YER126C HAP1+::NatMX::pACT1-Z3EV-ENO2term/HAP1+ ura3^0/ura3^0 can1^Ste2pr-Sphis5/CAN1 his3^1/his3^1 lyp^0/LYP1	a/a	E09	C06	YER126C	NSA2	TGGGATTGGTAA	TAGTCAGTCTCGTATCAATACTGATATATACAACGAAACAgcaccaggaaccatataTGGGATTGGTAAgatccgctcgcaccg	gctgtttgatgtgacgctcgatataatcgttttgaggcatTATAGTTTTTTCTCCTTGACGTTAAAG	TCGTCTAGCCTATTGCCTATAAGC	YES
799	Estradiol Diploid	ed5558	URA3::Z3pr-YDR280W HAP1+::NatMX::pACT1-Z3EV-ENO2term/HAP1+ ura3^0/ura3^0 can1^Ste2pr-Sphis5/CAN1 his3^1/his3^1 lyp^0/LYP1	a/a	E09	C07	YDR280W	RRP45	AGGCTAAGTCTT	TTGCAAAATTGTTCAGAATATACATTAGATTAAAAGACAAgcaccaggaaccatataAGGCTAAGTCTTgatccgctcgcaccg	attttgactcggatgcggatatctcaatgtctttggccatTATAGTTTTTTCTCCTTGACGTTAAAG	TGGATAGTGGTTGCCTAAATCCGG	YES
800	Estradiol Diploid	ed5559	URA3::Z3pr-YGL233W HAP1+::NatMX::pACT1-Z3EV-ENO2term/HAP1+ ura3^0/ura3^0 can1^Ste2pr-Sphis5/CAN1 his3^1/his3^1 lyp^0/LYP1	a/a	E09	C08	YGL233W	SEC15	TGGTATTACGCA	AGAATACTGTTGAGGAGTTGTAGCGAATTAGCTGTCAATAgcaccaggaaccatataTGGTATTACGCAgatccgctcgcaccg	gaaaatcttttgaaagcaatggctggccttcttggtccatTATAGTTTTTTCTCCTTGACGTTAAAG	GGGATGAATCTAAGACGTTAGGTG	YES
801	Estradiol Diploid	ed5560	URA3::Z3pr-YDR166C HAP1+::NatMX::pACT1-Z3EV-ENO2term/HAP1+ ura3^0/ura3^0 can1^Ste2pr-Sphis5/CAN1 his3^1/his3^1 lyp^0/LYP1	a/a	E09	C09	YDR166C	SEC5	CACCTCATTGTT	GTTTCTGTTGAAATAAAGTAGCGAAAAAAAGTTTGGTACCgcaccaggaaccatataCACCTCATTGTTgatccgctcgcaccg	aacgaagtagttgctcgtcgccaatttgaaacctatccatTATAGTTTTTTCTCCTTGACGTTAAAG	CGTACATCTGCTACGTTAAACCCG	YES
802	Estradiol Diploid	ed5561	URA3::Z3pr-YOL040C HAP1+::NatMX::pACT1-Z3EV-ENO2term/HAP1+ ura3^0/ura3^0 can1^Ste2pr-Sphis5/CAN1 his3^1/his3^1 lyp^0/LYP1	a/a	E09	C10	YOL040C	RPS15	TTCTATTCAGCC	GACGAACTAGAAGTACACAACAAGATAATCACGACCGATCgcaccaggaaccatataTTCTATTCAGCCgatccgctcgcaccg	tcttaaaaactctcttcttggcattaacagcttgagacatTATAGTTTTTTCTCCTTGACGTTAAAG	TATCAACGCTTTGGAGTTCCATGC	YES
803	Estradiol Diploid	ed5562	URA3::Z3pr-YBR160W HAP1+::NatMX::pACT1-Z3EV-ENO2term/HAP1+ ura3^0/ura3^0 can1^Ste2pr-Sphis5/CAN1 his3^1/his3^1 lyp^0/LYP1	a/a	E09	C11	YBR160W	CDC28	CCTATAGTTGTG	GTGGAAAATAGCCCAGATCAAATAGAACTATCCTTCGAACgcaccaggaaccatataCCTATAGTTGTGgatccgctcgcaccg	ctttctcaagtcttttgtaatttgctaattcaccgctcatTATAGTTTTTTCTCCTTGACGTTAAAG	CGGCTCTCAAGAAAGATACGCTAC	YES
804	Estradiol Diploid	ed5563	URA3::Z3pr-YDR412W HAP1+::NatMX::pACT1-Z3EV-ENO2term/HAP1+ ura3^0/ura3^0 can1^Ste2pr-Sphis5/CAN1 his3^1/his3^1 lyp^0/LYP1	a/a	E09	C12	YDR412W	RRP17	TTGTATGGAGAG	CGAATCAAGAGGGGTGAATTAAAGGTTTTCGATTTTTGCTgcaccaggaaccatataTTGTATGGAGAGgatccgctcgcaccg	tgcctcttgtaaggatttgcctattggtgtgaacagccatTATAGTTTTTTCTCCTTGACGTTAAAG	CACGAGACGAAAGCATTACACAAG	YES
805	Estradiol Diploid	ed5564	URA3::Z3pr-YPR055W HAP1+::NatMX::pACT1-Z3EV-ENO2term/HAP1+ ura3^0/ura3^0 can1^Ste2pr-Sphis5/CAN1 his3^1/his3^1 lyp^0/LYP1	a/a	E09	D01	YPR055W	SEC8	CCTCTCTGTGTT	CTACTTTTTCAGCACAACCGCCACCTCTCGATTGCATACAgcaccaggaaccatataCCTCTCTGTGTTgatccgctcgcaccg	cacgtcttctccccttctgcgctggttttaggtaatccatTATAGTTTTTTCTCCTTGACGTTAAAG	TCATCAAAGTCTTGGGTACTCCTG	YES
806	Estradiol Diploid	ed5565	URA3::Z3pr-YKR025W HAP1+::NatMX::pACT1-Z3EV-ENO2term/HAP1+ ura3^0/ura3^0 can1^Ste2pr-Sphis5/CAN1 his3^1/his3^1 lyp^0/LYP1	a/a	E09	D02	YKR025W	RPC37	TTATCTCGGTGC	AAGCAGTGCAAGGTGAAAGTGGAATAGGCTAGTGTTATAGgcaccaggaaccatataTTATCTCGGTGCgatccgctcgcaccg	catcctcttcagtaacaaacaacttgttgtcaatactcatTATAGTTTTTTCTCCTTGACGTTAAAG	GAGACTGTCTTGCCCTCAAGCTTC	Empty
807	Estradiol Diploid	ed5566	URA3::Z3pr-YDR047W HAP1+::NatMX::pACT1-Z3EV-ENO2term/HAP1+ ura3^0/ura3^0 can1^Ste2pr-Sphis5/CAN1 his3^1/his3^1 lyp^0/LYP1	a/a	E09	D03	YDR047W	HEM12	CCTATGTGTAGT	AAAAAAAAAAAAAATAAAGCAAAGAACAGGTTATAACGCTgcaccaggaaccatataCCTATGTGTAGTgatccgctcgcaccg	tcaatatcaaatcgttttttggagctggaaagttacccatTATAGTTTTTTCTCCTTGACGTTAAAG	TCGGATCATACTACTTCGCACTAG	YES
808	Estradiol Diploid	ed5567	URA3::Z3pr-YNL103W HAP1+::NatMX::pACT1-Z3EV-ENO2term/HAP1+ ura3^0/ura3^0 can1^Ste2pr-Sphis5/CAN1 his3^1/his3^1 lyp^0/LYP1	a/a	E09	D04	YNL103W	MET4	TTGTGTCGATGA	TCTGATAAGCACTTTTATTCCTTTTTTTCCACTGTGAACGgcaccaggaaccatataTTGTGTCGATGAgatccgctcgcaccg	tgctgtatgagtcgccttcgtgggactgctcctgcttcatTATAGTTTTTTCTCCTTGACGTTAAAG	AACCTACTACTGTCTCAGAGCCGG	YES
809	Estradiol Diploid	ed5568	URA3::Z3pr-YDR308C HAP1+::NatMX::pACT1-Z3EV-ENO2term/HAP1+ ura3^0/ura3^0 can1^Ste2pr-Sphis5/CAN1 his3^1/his3^1 lyp^0/LYP1	a/a	E09	D05	YDR308C	SRB7	CGTCGCTTTCTT	TAACATTTCACTAGTTCAATACATTATATGCTCTTTAACAgcaccaggaaccatataCGTCGCTTTCTTgatccgctcgcaccg	ggtctaaacatatctgcaattgtgttaatctatctgtcatTATAGTTTTTTCTCCTTGACGTTAAAG	CCTGCAAACTTAAGCTAAGGACAG	YES
810	Estradiol Diploid	ed5569	URA3::Z3pr-YIL022W HAP1+::NatMX::pACT1-Z3EV-ENO2term/HAP1+ ura3^0/ura3^0 can1^Ste2pr-Sphis5/CAN1 his3^1/his3^1 lyp^0/LYP1	a/a	E09	D06	YIL022W	TIM44	TGATTTGCCTGA	CCTGAATTTTTCACTACCGCAGCAATTGCTATTTCAGTTCgcaccaggaaccatataTGATTTGCCTGAgatccgctcgcaccg	agctcgtgccggacgtcctgataaaagtggatctgtgcatTATAGTTTTTTCTCCTTGACGTTAAAG	CAGTTTGGTTCTCCGCAGAAATTC	YES
811	Estradiol Diploid	ed5570	URA3::Z3pr-YPR180W HAP1+::NatMX::pACT1-Z3EV-ENO2term/HAP1+ ura3^0/ura3^0 can1^Ste2pr-Sphis5/CAN1 his3^1/his3^1 lyp^0/LYP1	a/a	E09	D07	YPR180W	AOS1	CGTACACTTCTT	AGTAAAAGAAGAACAAACTGAGTGGATTAAATCAGTAACTgcaccaggaaccatataCGTACACTTCTTgatccgctcgcaccg	caatttcatcttcacttaatttttctactttcatatccatTATAGTTTTTTCTCCTTGACGTTAAAG	CGCTAAATGTGCAGGAACATCACG	YES
812	Estradiol Diploid	ed5571	URA3::Z3pr-YMR001C HAP1+::NatMX::pACT1-Z3EV-ENO2term/HAP1+ ura3^0/ura3^0 can1^Ste2pr-Sphis5/CAN1 his3^1/his3^1 lyp^0/LYP1	a/a	E09	D08	YMR001C	CDC5	TTCGTTTCGTGC	GTGGAGAAGAAAGAACAGAGTAAGATCAAGTCGAATAAAGgcaccaggaaccatataTTCGTTTCGTGCgatccgctcgcaccg	attgcttatcattgatagctttaagaggacccaacgacatTATAGTTTTTTCTCCTTGACGTTAAAG	TTATGTAGCATCACCCGGAAGAAC	Empty
813	Estradiol Diploid	ed5572	URA3::Z3pr-YBL084C HAP1+::NatMX::pACT1-Z3EV-ENO2term/HAP1+ ura3^0/ura3^0 can1^Ste2pr-Sphis5/CAN1 his3^1/his3^1 lyp^0/LYP1	a/a	E09	D09	YBL084C	CDC27	CATTCCGTTAGT	CGACACGAACTTTTCGTGCAGGATACATAATAAAAATAGCgcaccaggaaccatataCATTCCGTTAGTgatccgctcgcaccg	tcgagagggtgaacggtgctaactcaggatttaccgccatTATAGTTTTTTCTCCTTGACGTTAAAG	CACTGGACTTTGCCTATACTGATC	YES
814	Estradiol Diploid	ed5573	URA3::Z3pr-YOL097C HAP1+::NatMX::pACT1-Z3EV-ENO2term/HAP1+ ura3^0/ura3^0 can1^Ste2pr-Sphis5/CAN1 his3^1/his3^1 lyp^0/LYP1	a/a	E09	D10	YOL097C	WRS1	GTACTTTCATGC	GAAATAAAACTCAATAACAAAAAATAGTCGTAGAACAACGgcaccaggaaccatataGTACTTTCATGCgatccgctcgcaccg	cttgttgggtgactttctctacagtttcgtcgttgctcatTATAGTTTTTTCTCCTTGACGTTAAAG	ATTGTTGGTCGAGGTTAAATCCCG	YES
815	Estradiol Diploid	ed5574	URA3::Z3pr-YNL308C HAP1+::NatMX::pACT1-Z3EV-ENO2term/HAP1+ ura3^0/ura3^0 can1^Ste2pr-Sphis5/CAN1 his3^1/his3^1 lyp^0/LYP1	a/a	E09	D11	YNL308C	KRI1	TCTTCGCTTGTG	CTCATAGTTTTCAACAACAGTGTGATATACCCTAAATTCAgcaccaggaaccatataTCTTCGCTTGTGgatccgctcgcaccg	gttctctagctcttttagcggcagacttttttcttggcatTATAGTTTTTTCTCCTTGACGTTAAAG	GAGGTTTCACTGAACCAATCAAGC	YES
817	Estradiol Diploid	ed5576	URA3::Z3pr-YGR082W HAP1+::NatMX::pACT1-Z3EV-ENO2term/HAP1+ ura3^0/ura3^0 can1^Ste2pr-Sphis5/CAN1 his3^1/his3^1 lyp^0/LYP1	a/a	E09	E01	YGR082W	TOM20	TGTTCCGTTCTG	ATTGCCTCAAGTGCCACCTTCATAAAGTTTATTTTCTATTgcaccaggaaccatataTGTTCCGTTCTGgatccgctcgcaccg	taatagcgaggccacgtaagatagggttcgactgggacatTATAGTTTTTTCTCCTTGACGTTAAAG	AGTGAGCAGATCTTGCATTCTTGG	YES
819	Estradiol Diploid	ed5578	URA3::Z3pr-YGL128C HAP1+::NatMX::pACT1-Z3EV-ENO2term/HAP1+ ura3^0/ura3^0 can1^Ste2pr-Sphis5/CAN1 his3^1/his3^1 lyp^0/LYP1	a/a	E09	E03	YGL128C	CWC23	TGTTGGAGTGTC	AAAGCAAGTCCATCGCCGTACTACAAGCCTCGCCACGACTgcaccaggaaccatataTGTTGGAGTGTCgatccgctcgcaccg	aacgttgatttattacgtcttccaattcgtgtcctggcatTATAGTTTTTTCTCCTTGACGTTAAAG	CTGGCAAACATCCAATACGTAACG	YES
820	Estradiol Diploid	ed5579	URA3::Z3pr-YOR181W HAP1+::NatMX::pACT1-Z3EV-ENO2term/HAP1+ ura3^0/ura3^0 can1^Ste2pr-Sphis5/CAN1 his3^1/his3^1 lyp^0/LYP1	a/a	E09	E04	YOR181W	LAS17	ATCCGGTTATCT	TACAGTTCGTTACTTTAAGTGTTGATAGGCGTGATTTAATgcaccaggaaccatataATCCGGTTATCTgatccgctcgcaccg	ttttgataatttccttatctgaagagtttaggagtcccatTATAGTTTTTTCTCCTTGACGTTAAAG	TTACAGCCGCTACTTGTGGAGTCC	YES
821	Estradiol Diploid	ed5580	URA3::Z3pr-YEL020W-A HAP1+::NatMX::pACT1-Z3EV-ENO2term/HAP1+ ura3^0/ura3^0 can1^Ste2pr-Sphis5/CAN1 his3^1/his3^1 lyp^0/LYP1	a/a	E09	E05	YEL020W-A	TIM9	TGGTTTACTCTC	ACGGGGCACAAATCAAGAACAATAAGACAGGACTGTAAAGgcaccaggaaccatataTGGTTTACTCTCgatccgctcgcaccg	tttggaactcttgttgttctttggagttcaatgcgtccatTATAGTTTTTTCTCCTTGACGTTAAAG	TTGACATTGCGAAGAGCGACAAAG	YES
822	Estradiol Diploid	ed5581	URA3::Z3pr-YMR213W HAP1+::NatMX::pACT1-Z3EV-ENO2term/HAP1+ ura3^0/ura3^0 can1^Ste2pr-Sphis5/CAN1 his3^1/his3^1 lyp^0/LYP1	a/a	E09	E06	YMR213W	CEF1	GTTGGCTTCTGT	AAGCAAAACATTTCTAAGAGGACTATACTAGCATTTCAAGgcaccaggaaccatataGTTGGCTTCTGTgatccgctcgcaccg	tccatacaccgcctttcacgtatattggtacggggggcatTATAGTTTTTTCTCCTTGACGTTAAAG	TCGGAAGTGGAACGCTTAATCAGG	Empty
823	Estradiol Diploid	ed5582	URA3::Z3pr-YJL125C HAP1+::NatMX::pACT1-Z3EV-ENO2term/HAP1+ ura3^0/ura3^0 can1^Ste2pr-Sphis5/CAN1 his3^1/his3^1 lyp^0/LYP1	a/a	E09	E07	YJL125C	GCD14	TGCTTTGGTCTG	GGTGGGACTATCAGGTAGCTAAGATTACGCAGATTTAGAAgcaccaggaaccatataTGCTTTGGTCTGgatccgctcgcaccg	tgatgaggtctttgtaaccggaaaaacaatttgttgacatTATAGTTTTTTCTCCTTGACGTTAAAG	TTAAGGAGGCTTGGCTGACCAAGC	YES
824	Estradiol Diploid	ed5583	URA3::Z3pr-YLR022C HAP1+::NatMX::pACT1-Z3EV-ENO2term/HAP1+ ura3^0/ura3^0 can1^Ste2pr-Sphis5/CAN1 his3^1/his3^1 lyp^0/LYP1	a/a	E09	E08	YLR022C	SDO1	GTTAACGTCTCT	TTACTAAAATAGTTCTGAGAAAGAAAAGGTAAAACACGCAgcaccaggaaccatataGTTAACGTCTCTgatccgctcgcaccg	tagttaacttaatctgtcccgacggttgattgataggcatTATAGTTTTTTCTCCTTGACGTTAAAG	GTCATGATGGTATGACTGACTACC	YES
825	Estradiol Diploid	ed5584	URA3::Z3pr-YOL038W HAP1+::NatMX::pACT1-Z3EV-ENO2term/HAP1+ ura3^0/ura3^0 can1^Ste2pr-Sphis5/CAN1 his3^1/his3^1 lyp^0/LYP1	a/a	E09	E09	YOL038W	PRE6	GAGTTTCGTATC	CAGTTCATCAGGATCAGTTGCATAAACACAATTACACAAAgcaccaggaaccatataGAGTTTCGTATCgatccgctcgcaccg	ctggggagaaaatggacaaagctctatcgtaaccactcatTATAGTTTTTTCTCCTTGACGTTAAAG	TGGAAGTTATAGAGGGAAGGGCGC	YES
826	Estradiol Diploid	ed5585	URA3::Z3pr-YCL017C HAP1+::NatMX::pACT1-Z3EV-ENO2term/HAP1+ ura3^0/ura3^0 can1^Ste2pr-Sphis5/CAN1 his3^1/his3^1 lyp^0/LYP1	a/a	E09	E10	YCL017C	NFS1	TTGCCCTGGTAT	AAATATATCGCATACACGAAGGAACTGCTACAACTGGAAGgcaccaggaaccatataTTGCCCTGGTATgatccgctcgcaccg	ataatcttgttatcgatcttgtagcagttgatttcaacatTATAGTTTTTTCTCCTTGACGTTAAAG	AAGCCTACCGATAAGACTGTCCAG	YES
827	Estradiol Diploid	ed5586	URA3::Z3pr-YGR172C HAP1+::NatMX::pACT1-Z3EV-ENO2term/HAP1+ ura3^0/ura3^0 can1^Ste2pr-Sphis5/CAN1 his3^1/his3^1 lyp^0/LYP1	a/a	E09	E11	YGR172C	YIP1	CACTTTCTTGTC	GACGGGAAGTACTGCAAGACAACTATTAGTCCCTCTCGAGgcaccaggaaccatataCACTTTCTTGTCgatccgctcgcaccg	cgccattattagcattgttactagtattgtagaaagacatTATAGTTTTTTCTCCTTGACGTTAAAG	TGAGCGATCTCAGACTTGGTGGTG	YES
828	Estradiol Diploid	ed5587	URA3::Z3pr-YJR017C HAP1+::NatMX::pACT1-Z3EV-ENO2term/HAP1+ ura3^0/ura3^0 can1^Ste2pr-Sphis5/CAN1 his3^1/his3^1 lyp^0/LYP1	a/a	E09	E12	YJR017C	ESS1	TTTCGATAGGCT	TCCCACGCATAACCGACTACGGCACCACAACGACGCACCAgcaccaggaaccatataTTTCGATAGGCTgatccgctcgcaccg	gggttggcagcccggtcctcgatgctacgtcagatggcatTATAGTTTTTTCTCCTTGACGTTAAAG	ATTACTCCTGAGAACGACGCTCGC	YES
829	Estradiol Diploid	ed5588	URA3::Z3pr-YDR188W HAP1+::NatMX::pACT1-Z3EV-ENO2term/HAP1+ ura3^0/ura3^0 can1^Ste2pr-Sphis5/CAN1 his3^1/his3^1 lyp^0/LYP1	a/a	E09	F01	YDR188W	CCT6	CCGTTTCTGTTG	AGTGAGAAGCAGAAGATTATAATATAAGTAGAGTAGAAGCgcaccaggaaccatataCCGTTTCTGTTGgatccgctcgcaccg	tcaacgattcagccttcggattcaacaattgcaatgacatTATAGTTTTTTCTCCTTGACGTTAAAG	AGACGAGGCAATACGAGCAACGAG	YES
830	Estradiol Diploid	ed5589	URA3::Z3pr-YDR472W HAP1+::NatMX::pACT1-Z3EV-ENO2term/HAP1+ ura3^0/ura3^0 can1^Ste2pr-Sphis5/CAN1 his3^1/his3^1 lyp^0/LYP1	a/a	E09	F02	YDR472W	TRS31	TTTGCGTGTCGT	CAGGGAGTACTATCACCATCCATAATACTGGAGTAACATTgcaccaggaaccatataTTTGCGTGTCGTgatccgctcgcaccg	gttggtcagatgcgcttggttgaattattctttgagacatTATAGTTTTTTCTCCTTGACGTTAAAG	TGCCCAATGGAGCCTGGTAAGTTC	YES
831	Estradiol Diploid	ed5590	URA3::Z3pr-YDR362C HAP1+::NatMX::pACT1-Z3EV-ENO2term/HAP1+ ura3^0/ura3^0 can1^Ste2pr-Sphis5/CAN1 his3^1/his3^1 lyp^0/LYP1	a/a	E09	F03	YDR362C	TFC6	CACTTGCTGTTA	CTCCATTGCGATACGTGTAATAATATATTAAGTTGTGGCGgcaccaggaaccatataCACTTGCTGTTAgatccgctcgcaccg	ttctaggtcttcctcttttctttgccggtattactgccatTATAGTTTTTTCTCCTTGACGTTAAAG	TAATTGAGGGTTCGCTGATGCTTC	YES
832	Estradiol Diploid	ed5591	URA3::Z3pr-YNL182C HAP1+::NatMX::pACT1-Z3EV-ENO2term/HAP1+ ura3^0/ura3^0 can1^Ste2pr-Sphis5/CAN1 his3^1/his3^1 lyp^0/LYP1	a/a	E09	F04	YNL182C	IPI3	GTTACTTCGACT	TTCAATATTCATAAAACAGGATCTTTCAAGGGACGATAAAgcaccaggaaccatataGTTACTTCGACTgatccgctcgcaccg	ttcctgaggtatttgttgtaaaaataacttgctcatccatTATAGTTTTTTCTCCTTGACGTTAAAG	ACGCGGGCACAGAATGGATAACTG	YES
833	Estradiol Diploid	ed5592	URA3::Z3pr-YIL021W HAP1+::NatMX::pACT1-Z3EV-ENO2term/HAP1+ ura3^0/ura3^0 can1^Ste2pr-Sphis5/CAN1 his3^1/his3^1 lyp^0/LYP1	a/a	E09	F05	YIL021W	RPB3	GAATTAGTGTGC	GCTTCGTACCAGCGTTGAAAAACTAAAACAATATTGAAAAgcaccaggaaccatataGAATTAGTGTGCgatccgctcgcaccg	tagcttctcttattttaacttgaggaccttcttcactcatTATAGTTTTTTCTCCTTGACGTTAAAG	ACCCAGAGCAAATCGACGATGACG	YES
834	Estradiol Diploid	ed5593	URA3::Z3pr-YLR167W HAP1+::NatMX::pACT1-Z3EV-ENO2term/HAP1+ ura3^0/ura3^0 can1^Ste2pr-Sphis5/CAN1 his3^1/his3^1 lyp^0/LYP1	a/a	E09	F06	YLR167W	RPS31	TTTCCTGCTCGT	GAAAGAAGCAGTTAATTTTTAATTTTGCCGACAAGCCAAGgcaccaggaaccatataTTTCCTGCTCGTgatccgctcgcaccg	taatagtcttaccggttaaagtcttgacgaaaatttgcatTATAGTTTTTTCTCCTTGACGTTAAAG	CCCATGCATGTGGAGTCATAGGAG	YES
835	Estradiol Diploid	ed5594	URA3::Z3pr-YKL045W HAP1+::NatMX::pACT1-Z3EV-ENO2term/HAP1+ ura3^0/ura3^0 can1^Ste2pr-Sphis5/CAN1 his3^1/his3^1 lyp^0/LYP1	a/a	E09	F07	YKL045W	PRI2	GGCTTATTATGC	GCAACCAGTGACAGCAGGTAAAGCACAATAAGGAGAAGAAgcaccaggaaccatataGGCTTATTATGCgatccgctcgcaccg	tcttccttgaggcaattcttctttttgactgcctgaacatTATAGTTTTTTCTCCTTGACGTTAAAG	ATTAAATCGCGCCTCGAACGGGTG	YES
836	Estradiol Diploid	ed5595	URA3::Z3pr-YKL152C HAP1+::NatMX::pACT1-Z3EV-ENO2term/HAP1+ ura3^0/ura3^0 can1^Ste2pr-Sphis5/CAN1 his3^1/his3^1 lyp^0/LYP1	a/a	E09	F08	YKL152C	GPM1	GGTACTGGTGTT	ATTCTTCTTAATAATCCAAACAAACACACATATTACAATAgcaccaggaaccatataGGTACTGGTGTTgatccgctcgcaccg	attcggattgaccgtgtctaactaaaactaactttggcatTATAGTTTTTTCTCCTTGACGTTAAAG	TAACACATGCAGTGATGCACGCGC	YES
837	Estradiol Diploid	ed5596	URA3::Z3pr-YOR294W HAP1+::NatMX::pACT1-Z3EV-ENO2term/HAP1+ ura3^0/ura3^0 can1^Ste2pr-Sphis5/CAN1 his3^1/his3^1 lyp^0/LYP1	a/a	E09	F09	YOR294W	RRS1	GGGTTCTTATCA	GCCGTATATCCAGACAGCATATACCTATATACTATTCTAGgcaccaggaaccatataGGGTTCTTATCAgatccgctcgcaccg	caacggtgactggtaagttcttgtaatcttctgctgacatTATAGTTTTTTCTCCTTGACGTTAAAG	GAACACATTGTTCCAGGTACCTAC	YES
838	Estradiol Diploid	ed5597	URA3::Z3pr-YAL034W-A HAP1+::NatMX::pACT1-Z3EV-ENO2term/HAP1+ ura3^0/ura3^0 can1^Ste2pr-Sphis5/CAN1 his3^1/his3^1 lyp^0/LYP1	a/a	E09	F10	YAL034W-A	MTW1	GTGGGTAGTATT	AATAACACGTTGAAACTGGGTTAAGACGATCAAAACAACCgcaccaggaaccatataGTGGGTAGTATTgatccgctcgcaccg	ctgtcaatattgaggtggatctcatagtgggagcagacatTATAGTTTTTTCTCCTTGACGTTAAAG	TCAACCATCAACCTGTCCAAGAAG	YES
839	Estradiol Diploid	ed5598	URA3::Z3pr-YGR253C HAP1+::NatMX::pACT1-Z3EV-ENO2term/HAP1+ ura3^0/ura3^0 can1^Ste2pr-Sphis5/CAN1 his3^1/his3^1 lyp^0/LYP1	a/a	E09	F11	YGR253C	PUP2	GATTTCTGATCG	TAAGAACATAAATTCCAATTGTCTAATATAACTAGAAAGGgcaccaggaaccatataGATTTCTGATCGgatccgctcgcaccg	tgcttacaccacgatcatattcacttctagttaagaacatTATAGTTTTTTCTCCTTGACGTTAAAG	CTCTGGATAAGTGCTGTGCATTTC	YES
840	Estradiol Diploid	ed5599	URA3::Z3pr-YPL117C HAP1+::NatMX::pACT1-Z3EV-ENO2term/HAP1+ ura3^0/ura3^0 can1^Ste2pr-Sphis5/CAN1 his3^1/his3^1 lyp^0/LYP1	a/a	E09	F12	YPL117C	IDI1	GTACCTGGTCTT	CAGGAAGAGTAAAAATAAGCCAAAAATTCATTACACCTCAgcaccaggaaccatataGTACCTGGTCTTgatccgctcgcaccg	atactgcaccatggggcatactattgttgtcggcagtcatTATAGTTTTTTCTCCTTGACGTTAAAG	TGAGCAGGGTAACACTCAAGGGTC	YES
841	Estradiol Diploid	ed5600	URA3::Z3pr-YIL106W HAP1+::NatMX::pACT1-Z3EV-ENO2term/HAP1+ ura3^0/ura3^0 can1^Ste2pr-Sphis5/CAN1 his3^1/his3^1 lyp^0/LYP1	a/a	E09	G01	YIL106W	MOB1	CATTTAGGCTGC	TCAACAAAATTTTCCTAATTCAATAAGGACTTCAATTTCCgcaccaggaaccatataCATTTAGGCTGCgatccgctcgcaccg	aaaagaaaatagcaacatacaaattttgtagaaaagacatTATAGTTTTTTCTCCTTGACGTTAAAG	TAAACCCTTCTTCTACGCCTCTTG	YES
842	Estradiol Diploid	ed5601	URA3::Z3pr-YIL126W HAP1+::NatMX::pACT1-Z3EV-ENO2term/HAP1+ ura3^0/ura3^0 can1^Ste2pr-Sphis5/CAN1 his3^1/his3^1 lyp^0/LYP1	a/a	E09	G02	YIL126W	STH1	TTAACTCGTCCT	TAACAACACAAAGAGGCAGCACAGTTTAGAGCAAGCGCGAgcaccaggaaccatataTTAACTCGTCCTgatccgctcgcaccg	tcatcaccgtgctcatcaactcagattgttcctgaagcatTATAGTTTTTTCTCCTTGACGTTAAAG	CGTTAATGTGCCCTCATGTTGATG	YES
843	Estradiol Diploid	ed5602	URA3::Z3pr-YOR160W HAP1+::NatMX::pACT1-Z3EV-ENO2term/HAP1+ ura3^0/ura3^0 can1^Ste2pr-Sphis5/CAN1 his3^1/his3^1 lyp^0/LYP1	a/a	E09	G03	YOR160W	MTR10	CCTTTGTTCTTG	CAAGGATTTATTGAGGATATACTAAGGATTAACTTGCGTTgcaccaggaaccatataCCTTTGTTCTTGgatccgctcgcaccg	gtaaagcagtttctatatcagatacctgtaagttgtccatTATAGTTTTTTCTCCTTGACGTTAAAG	TCGCCTTTCAACAGGATCTTCCCC	YES
844	Estradiol Diploid	ed5603	URA3::Z3pr-YNL260C HAP1+::NatMX::pACT1-Z3EV-ENO2term/HAP1+ ura3^0/ura3^0 can1^Ste2pr-Sphis5/CAN1 his3^1/his3^1 lyp^0/LYP1	a/a	E09	G04	YNL260C	LTO1	TTGACTGATGCT	GCCTTTTCAGTATAATCTTACTAATATAAAAATCTCAATCgcaccaggaaccatataTTGACTGATGCTgatccgctcgcaccg	agttttttttcatttttcttataaaacgatttctcaccatTATAGTTTTTTCTCCTTGACGTTAAAG	ACGAAATTAGAGGCACTGCTCTAG	YES
845	Estradiol Diploid	ed5604	URA3::Z3pr-YER043C HAP1+::NatMX::pACT1-Z3EV-ENO2term/HAP1+ ura3^0/ura3^0 can1^Ste2pr-Sphis5/CAN1 his3^1/his3^1 lyp^0/LYP1	a/a	E09	G05	YER043C	SAH1	CCGTTATTAGTG	CTCCTCGAAATAACCCAACTGACAAAAAGAACAATTCCCAgcaccaggaaccatataCCGTTATTAGTGgatccgctcgcaccg	agatatcagcgattttgtagttttgagctggagcagacatTATAGTTTTTTCTCCTTGACGTTAAAG	TCCATTGGTTGTCTCAACCACCTC	YES
846	Estradiol Diploid	ed5605	URA3::Z3pr-YJR089W HAP1+::NatMX::pACT1-Z3EV-ENO2term/HAP1+ ura3^0/ura3^0 can1^Ste2pr-Sphis5/CAN1 his3^1/his3^1 lyp^0/LYP1	a/a	E09	G06	YJR089W	BIR1	TTGAATGCTTCG	ACATTCGAGGACACATCGGTTGTTTATACCTCATGGGATTgcaccaggaaccatataTTGAATGCTTCGgatccgctcgcaccg	tgctatatcgcttctccattttatctatttgaccatccatTATAGTTTTTTCTCCTTGACGTTAAAG	TCAACGTCTTGGTTTCGGTACACC	YES
847	Estradiol Diploid	ed5606	URA3::Z3pr-YLR276C HAP1+::NatMX::pACT1-Z3EV-ENO2term/HAP1+ ura3^0/ura3^0 can1^Ste2pr-Sphis5/CAN1 his3^1/his3^1 lyp^0/LYP1	a/a	E09	G07	YLR276C	DBP9	ACGTTCGTACTG	GAAATAGACTAAGCCAAAACTGCAACGAAAGATCAAAAAAgcaccaggaaccatataACGTTCGTACTGgatccgctcgcaccg	caatataagcgccttccacagactttttctcatagctcatTATAGTTTTTTCTCCTTGACGTTAAAG	AGGGTGAAGCAAATCTCAAGGTTG	YES
848	Estradiol Diploid	ed5607	URA3::Z3pr-YDR145W HAP1+::NatMX::pACT1-Z3EV-ENO2term/HAP1+ ura3^0/ura3^0 can1^Ste2pr-Sphis5/CAN1 his3^1/his3^1 lyp^0/LYP1	a/a	E09	G08	YDR145W	TAF12	TTGACGTGTTCT	CATAACCGAATCTTTGCCAGTGTGTGTATAAAATACGACAgcaccaggaaccatataTTGACGTGTTCTgatccgctcgcaccg	tattcgcattaacaccagaattttctggattggaagacatTATAGTTTTTTCTCCTTGACGTTAAAG	AGTGACGCCAACCAAATTTCTCCC	YES
849	Estradiol Diploid	ed5608	URA3::Z3pr-YDL045C HAP1+::NatMX::pACT1-Z3EV-ENO2term/HAP1+ ura3^0/ura3^0 can1^Ste2pr-Sphis5/CAN1 his3^1/his3^1 lyp^0/LYP1	a/a	E09	G09	YDL045C	FAD1	AAGTTGCTCCTC	AACATTTGCAAAAAGTAATAAACAAATAGGGGAGCACAATgcaccaggaaccatataAAGTTGCTCCTCgatccgctcgcaccg	ttatctcataacacatctcagcagccttgctcaactgcatTATAGTTTTTTCTCCTTGACGTTAAAG	TCTTTCTTGAAGCAGGAGAACAGC	YES
850	Estradiol Diploid	ed5609	URA3::Z3pr-YGL171W HAP1+::NatMX::pACT1-Z3EV-ENO2term/HAP1+ ura3^0/ura3^0 can1^Ste2pr-Sphis5/CAN1 his3^1/his3^1 lyp^0/LYP1	a/a	E09	G10	YGL171W	ROK1	TTCAGCGCTTCT	GTACATACGATAGTAGAAGTTATCGAACAGGCAAGCCACCgcaccaggaaccatataTTCAGCGCTTCTgatccgctcgcaccg	tcacggaagctcctctagttaatactctaaaaatatccatTATAGTTTTTTCTCCTTGACGTTAAAG	AGGATTACTGCCGTATTCTCTCTG	YES
851	Estradiol Diploid	ed5610	URA3::Z3pr-YDR088C HAP1+::NatMX::pACT1-Z3EV-ENO2term/HAP1+ ura3^0/ura3^0 can1^Ste2pr-Sphis5/CAN1 his3^1/his3^1 lyp^0/LYP1	a/a	E09	G11	YDR088C	SLU7	AGTTGTTTCCTC	AGATACCAGTTACACTGAAATACAACGATCGGATTACATAgcaccaggaaccatataAGTTGTTTCCTCgatccgctcgcaccg	tagtgcttcgattttcgttgtttctgctgttattattcatTATAGTTTTTTCTCCTTGACGTTAAAG	ACTTCTTTGTCCGGGCTAAGCAGG	YES
852	Estradiol Diploid	ed5611	URA3::Z3pr-YLR272C HAP1+::NatMX::pACT1-Z3EV-ENO2term/HAP1+ ura3^0/ura3^0 can1^Ste2pr-Sphis5/CAN1 his3^1/his3^1 lyp^0/LYP1	a/a	E09	G12	YLR272C	YCS4	TGCATCAGTTGT	ATCCTTTGATAGGTGGTAACTGACTTCGTTACTTTATGAGgcaccaggaaccatataTGCATCAGTTGTgatccgctcgcaccg	ggaacttggtcagatactcggaaaggctaaagccggacatTATAGTTTTTTCTCCTTGACGTTAAAG	TCAATAGTAAGGGCTTCTTTCCCC	YES
853	Estradiol Diploid	ed5612	URA3::Z3pr-YKL028W HAP1+::NatMX::pACT1-Z3EV-ENO2term/HAP1+ ura3^0/ura3^0 can1^Ste2pr-Sphis5/CAN1 his3^1/his3^1 lyp^0/LYP1	a/a	E09	H01	YKL028W	TFA1	AGTTGTTGCAGA	ATAGAAAACTACTGGAAGCAGCTGCTGCAGTGAGTAGAGTgcaccaggaaccatataAGTTGTTGCAGAgatccgctcgcaccg	ttaaaagatttttcacaatatcatctataggtctatccatTATAGTTTTTTCTCCTTGACGTTAAAG	CGTCTATACTTGGTTGTATGGGTG	YES
854	Estradiol Diploid	ed5613	URA3::Z3pr-YMR093W HAP1+::NatMX::pACT1-Z3EV-ENO2term/HAP1+ ura3^0/ura3^0 can1^Ste2pr-Sphis5/CAN1 his3^1/his3^1 lyp^0/LYP1	a/a	E09	H02	YMR093W	UTP15	TGGCCAACTTGT	TTGCTAAGAACAGGCCTAAGGATCATAATATAGAAATAAAgcaccaggaaccatataTGGCCAACTTGTgatccgctcgcaccg	gagccttcgaagtgattattctaggcctagcagtcgacatTATAGTTTTTTCTCCTTGACGTTAAAG	GGCTGAGGTGGTATAATTTCCTTC	YES
855	Estradiol Diploid	ed5614	URA3::Z3pr-YBL023C HAP1+::NatMX::pACT1-Z3EV-ENO2term/HAP1+ ura3^0/ura3^0 can1^Ste2pr-Sphis5/CAN1 his3^1/his3^1 lyp^0/LYP1	a/a	E09	H03	YBL023C	MCM2	AGGTCTTTCAAC	CCTCTTTTCTAAGAAGTATAACACAACTACAATATAAGTGgcaccaggaaccatataAGGTCTTTCAACgatccgctcgcaccg	aatcatcttcctcacgtctacgtcttctattatcagacatTATAGTTTTTTCTCCTTGACGTTAAAG	GACCGGTGAATTGACACTTACCGG	YES
856	Estradiol Diploid	ed5615	URA3::Z3pr-YJR068W HAP1+::NatMX::pACT1-Z3EV-ENO2term/HAP1+ ura3^0/ura3^0 can1^Ste2pr-Sphis5/CAN1 his3^1/his3^1 lyp^0/LYP1	a/a	E09	H04	YJR068W	RFC2	TATCTCCCTTTG	AGCGAGAAATACTGGGGGAAAGTATTGGCAATCACTTGAGgcaccaggaaccatataTATCTCCCTTTGgatccgctcgcaccg	atatcttacgctttttatttggaccaaacccttcaaacatTATAGTTTTTTCTCCTTGACGTTAAAG	TTGGATGGTGCCCATTCTGGTGAC	YES
857	Estradiol Diploid	ed5616	URA3::Z3pr-YDR141C HAP1+::NatMX::pACT1-Z3EV-ENO2term/HAP1+ ura3^0/ura3^0 can1^Ste2pr-Sphis5/CAN1 his3^1/his3^1 lyp^0/LYP1	a/a	E09	H05	YDR141C	DOP1	CTCTGTTTCCCT	AAGCCGACAGAGCAGCTTTTTCTGAGAGGATCGACAAAAAgcaccaggaaccatataCTCTGTTTCCCTgatccgctcgcaccg	tatttgagtcaattgtaaggggctttagtggtaaggacatTATAGTTTTTTCTCCTTGACGTTAAAG	TGTGGCTTCAACTGCATGGGATGG	YES
858	Estradiol Diploid	ed5617	URA3::Z3pr-YLR323C HAP1+::NatMX::pACT1-Z3EV-ENO2term/HAP1+ ura3^0/ura3^0 can1^Ste2pr-Sphis5/CAN1 his3^1/his3^1 lyp^0/LYP1	a/a	E09	H06	YLR323C	CWC24	TCTCTCAATTGC	CATCGAAAGCTCCATCACTTAATCAAAGCTCCAGGTATTCgcaccaggaaccatataTCTCTCAATTGCgatccgctcgcaccg	catcagaagagcttttgttcactaatctctttctgaacatTATAGTTTTTTCTCCTTGACGTTAAAG	CCTGTCCATGTAACAACGTTTAGG	YES
859	Estradiol Diploid	ed5618	URA3::Z3pr-YLR457C HAP1+::NatMX::pACT1-Z3EV-ENO2term/HAP1+ ura3^0/ura3^0 can1^Ste2pr-Sphis5/CAN1 his3^1/his3^1 lyp^0/LYP1	a/a	E09	H07	YLR457C	NBP1	CTGTCTTTGGGT	ATACTCTGAAGAGAAAGGTACAATAATAGACATTGGTAATgcaccaggaaccatataCTGTCTTTGGGTgatccgctcgcaccg	caaaaaaatctttccacagtccctgtacggattttagcatTATAGTTTTTTCTCCTTGACGTTAAAG	GTGCTGTGGAATCCATTGGTCTCC	YES
860	Estradiol Diploid	ed5619	URA3::Z3pr-YHR186C HAP1+::NatMX::pACT1-Z3EV-ENO2term/HAP1+ ura3^0/ura3^0 can1^Ste2pr-Sphis5/CAN1 his3^1/his3^1 lyp^0/LYP1	a/a	E09	H08	YHR186C	KOG1	TCTATCCATGTG	GCGAATCCTATTGCATGCAGAGAAGGGTAAAAGATACATAgcaccaggaaccatataTCTATCCATGTGgatccgctcgcaccg	tgagtggctttaatggctgaggtccataaatctccggcatTATAGTTTTTTCTCCTTGACGTTAAAG	TGGCAGTAGCAGCCGGTAGATATG	YES
861	Estradiol Diploid	ed5620	URA3::Z3pr-YBR198C HAP1+::NatMX::pACT1-Z3EV-ENO2term/HAP1+ ura3^0/ura3^0 can1^Ste2pr-Sphis5/CAN1 his3^1/his3^1 lyp^0/LYP1	a/a	E09	H09	YBR198C	TAF5	ATCTGTTTCGAC	AGAAACTCCGGGTTCAAGTTGAGATACTTGAAAAATAAGAgcaccaggaaccatataATCTGTTTCGACgatccgctcgcaccg	tgccattttgattctgattcgtactttgcttctgtgacatTATAGTTTTTTCTCCTTGACGTTAAAG	CTGGGACTTGGCACTATCCTTGAC	YES
862	Estradiol Diploid	ed5621	URA3::Z3pr-YER159C HAP1+::NatMX::pACT1-Z3EV-ENO2term/HAP1+ ura3^0/ura3^0 can1^Ste2pr-Sphis5/CAN1 his3^1/his3^1 lyp^0/LYP1	a/a	E09	H10	YER159C	BUR6	TATGGAACGGTT	AAAAATAAAACCAGTTACAGTACTCATCACTACATTCTTAgcaccaggaaccatataTATGGAACGGTTgatccgctcgcaccg	ttggtggtagttgtgttgtaactggtacttgatctgccatTATAGTTTTTTCTCCTTGACGTTAAAG	ATTAGGATTGTCAAGACACTCCGG	YES
863	Estradiol Diploid	ed5622	URA3::Z3pr-YLR088W HAP1+::NatMX::pACT1-Z3EV-ENO2term/HAP1+ ura3^0/ura3^0 can1^Ste2pr-Sphis5/CAN1 his3^1/his3^1 lyp^0/LYP1	a/a	E09	H11	YLR088W	GAA1	ATAGGTTGCGCA	AAGGACTTGACAGACCAAAGACGCGTATAATACACCAAGAgcaccaggaaccatataATAGGTTGCGCAgatccgctcgcaccg	tatcaacaatccttcgatgcaacttctccaataaggccatTATAGTTTTTTCTCCTTGACGTTAAAG	CGCTCGTTTCCATAGTAGCCATTC	YES
864	Estradiol Diploid	ed5623	URA3::Z3pr-YBR152W HAP1+::NatMX::pACT1-Z3EV-ENO2term/HAP1+ ura3^0/ura3^0 can1^Ste2pr-Sphis5/CAN1 his3^1/his3^1 lyp^0/LYP1	a/a	E09	H12	YBR152W	SPP381	TCTCCAAGTCTT	ATTAAGAATTTTTTTTGGTTACTGATTTGAATCACATACGgcaccaggaaccatataTCTCCAAGTCTTgatccgctcgcaccg	agcttgtgtcaagtctcctcttgaaatgtctaaaactcatTATAGTTTTTTCTCCTTGACGTTAAAG	TGTTGGTGGTCACAAATTTGCTGC	YES
865	Estradiol Diploid	ed5624	URA3::Z3pr-YOL133W HAP1+::NatMX::pACT1-Z3EV-ENO2term/HAP1+ ura3^0/ura3^0 can1^Ste2pr-Sphis5/CAN1 his3^1/his3^1 lyp^0/LYP1	a/a	E10	A01	YOL133W	HRT1	ATATTTGGCGAC	TTCTCCAGTGGCAGAGAACTTTAAAGAGAAATAGTTCAACgcaccaggaaccatataATATTTGGCGACgatccgctcgcaccg	catcttcatcaacatccatcctgtcaacttcgttgctcatTATAGTTTTTTCTCCTTGACGTTAAAG	ATACTCCCAAACGCTCGGTACTGC	YES
866	Estradiol Diploid	ed5625	URA3::Z3pr-YDR238C HAP1+::NatMX::pACT1-Z3EV-ENO2term/HAP1+ ura3^0/ura3^0 can1^Ste2pr-Sphis5/CAN1 his3^1/his3^1 lyp^0/LYP1	a/a	E10	A02	YDR238C	SEC26	TATAACGGTGTC	CAAAAGTAATCACAGTTAACTATTGAACAAGAGTGCACCTgcaccaggaaccatataTATAACGGTGTCgatccgctcgcaccg	aaaccaacgtgtacgctggctgtgaagaaagtgaagtcatTATAGTTTTTTCTCCTTGACGTTAAAG	CCGGTGATGAAGCATATAACAGTG	YES
867	Estradiol Diploid	ed5626	URA3::Z3pr-YFL005W HAP1+::NatMX::pACT1-Z3EV-ENO2term/HAP1+ ura3^0/ura3^0 can1^Ste2pr-Sphis5/CAN1 his3^1/his3^1 lyp^0/LYP1	a/a	E10	A03	YFL005W	SEC4	CTCTTTCGAGCT	TATCGTTCACCAGAAAGAATATAAACATAACAAGATAAACgcaccaggaaccatataCTCTTTCGAGCTgatccgctcgcaccg	cattaccggatgaagcagaaacagttctcaagcctgacatTATAGTTTTTTCTCCTTGACGTTAAAG	AGTGAGTTCAAGAAGGTGAGGGCC	YES
868	Estradiol Diploid	ed5627	URA3::Z3pr-YNL216W HAP1+::NatMX::pACT1-Z3EV-ENO2term/HAP1+ ura3^0/ura3^0 can1^Ste2pr-Sphis5/CAN1 his3^1/his3^1 lyp^0/LYP1	a/a	E10	A04	YNL216W	RAP1	TAGCACTGTTTC	GCCCTACATAAGACACTATTTGCGTACAGATTATCTCAATgcaccaggaaccatataTAGCACTGTTTCgatccgctcgcaccg	attctgctggtgcagtttcaaaatcatctggactagacatTATAGTTTTTTCTCCTTGACGTTAAAG	TGCATCCATGGGACTAAACCTACG	YES
869	Estradiol Diploid	ed5628	URA3::Z3pr-YOL123W HAP1+::NatMX::pACT1-Z3EV-ENO2term/HAP1+ ura3^0/ura3^0 can1^Ste2pr-Sphis5/CAN1 his3^1/his3^1 lyp^0/LYP1	a/a	E10	A05	YOL123W	HRP1	ATGGTTAGACCT	TACACAAGTCTGAGAAAATAGAGAATAAGTTAAATAAGCAgcaccaggaaccatataATGGTTAGACCTgatccgctcgcaccg	cgccgtagatgtcgttgaaatcttcttcgtcagagctcatTATAGTTTTTTCTCCTTGACGTTAAAG	ATACTGGGCGGCTAAATCGAATGC	YES
870	Estradiol Diploid	ed5629	URA3::Z3pr-YDL030W HAP1+::NatMX::pACT1-Z3EV-ENO2term/HAP1+ ura3^0/ura3^0 can1^Ste2pr-Sphis5/CAN1 his3^1/his3^1 lyp^0/LYP1	a/a	E10	A06	YDL030W	PRP9	TCGGCATGTGTA	TTTAATTTTGCTTTAATAGGAGTAGGAGGGCATCATCTCAgcaccaggaaccatataTCGGCATGTGTAgatccgctcgcaccg	tctcctccaacaaggacctccttgtttcaagtaaattcatTATAGTTTTTTCTCCTTGACGTTAAAG	GAACCGTCCGTGGGAAATTCAAGC	YES
871	Estradiol Diploid	ed5630	URA3::Z3pr-YLR424W HAP1+::NatMX::pACT1-Z3EV-ENO2term/HAP1+ ura3^0/ura3^0 can1^Ste2pr-Sphis5/CAN1 his3^1/his3^1 lyp^0/LYP1	a/a	E10	A07	YLR424W	SPP382	ATAGTTACCGCT	GAGAGAGGTCGAAGAACTTAAGCCTTCAGTACGCCAAAACgcaccaggaaccatataATAGTTACCGCTgatccgctcgcaccg	aaaagaactttttatctgtgttggagtccgaatcctccatTATAGTTTTTTCTCCTTGACGTTAAAG	TCCTAGTTTAGAGGGATCGGTATC	YES
872	Estradiol Diploid	ed5631	URA3::Z3pr-YJL041W HAP1+::NatMX::pACT1-Z3EV-ENO2term/HAP1+ ura3^0/ura3^0 can1^Ste2pr-Sphis5/CAN1 his3^1/his3^1 lyp^0/LYP1	a/a	E10	A08	YJL041W	NSP1	TATGAAGTGGTC	CGCACAGTCCAACAGTAATAAGCTCTGATCGTTTTGAAAAgcaccaggaaccatataTATGAAGTGGTCgatccgctcgcaccg	tttgatcggaagacaaccgtccaatggaaagaaacatactTATAGTTTTTTCTCCTTGACGTTAAAG	CCCTACCACTGATCCGATATCCAC	YES
873	Estradiol Diploid	ed5632	URA3::Z3pr-YDL195W HAP1+::NatMX::pACT1-Z3EV-ENO2term/HAP1+ ura3^0/ura3^0 can1^Ste2pr-Sphis5/CAN1 his3^1/his3^1 lyp^0/LYP1	a/a	E10	A09	YDL195W	SEC31	ATCGTTCACCCT	CCCTTTGTTCCCGTTTGCTCTCCCTAATTGAACAATAAAGgcaccaggaaccatataATCGTTCACCCTgatccgctcgcaccg	caaacgtggctgttcgagaaaactcagcaagtttgaccatTATAGTTTTTTCTCCTTGACGTTAAAG	TGCTATGCAACATACCTGCCTTGG	YES
874	Estradiol Diploid	ed5633	URA3::Z3pr-YHR005C-A HAP1+::NatMX::pACT1-Z3EV-ENO2term/HAP1+ ura3^0/ura3^0 can1^Ste2pr-Sphis5/CAN1 his3^1/his3^1 lyp^0/LYP1	a/a	E10	A10	YHR005C-A	TIM10	TATGCCGTTTCA	ATAAACAAGCAAAAGAAGGAACTATCATACTTAGAAAAACgcaccaggaaccatataTATGCCGTTTCAgatccgctcgcaccg	ataattgaggctgaccaccaccgaaacctaagaaagacatTATAGTTTTTTCTCCTTGACGTTAAAG	TCCTATATCCTCGAGGAGAACTTC	YES
875	Estradiol Diploid	ed5634	URA3::Z3pr-YBR254C HAP1+::NatMX::pACT1-Z3EV-ENO2term/HAP1+ ura3^0/ura3^0 can1^Ste2pr-Sphis5/CAN1 his3^1/his3^1 lyp^0/LYP1	a/a	E10	A11	YBR254C	TRS20	CTCTTTGCACTT	CGAATAGAGAATACAGAAAAAACATACAAAGCACATTGAGgcaccaggaaccatataCTCTTTGCACTTgatccgctcgcaccg	gattgtccttcttaccaataatggcaaaatactgaggcatTATAGTTTTTTCTCCTTGACGTTAAAG	CTCATGATGATTCTGGGAGCTATC	YES
876	Estradiol Diploid	ed5635	URA3::Z3pr-YNL172W HAP1+::NatMX::pACT1-Z3EV-ENO2term/HAP1+ ura3^0/ura3^0 can1^Ste2pr-Sphis5/CAN1 his3^1/his3^1 lyp^0/LYP1	a/a	E10	A12	YNL172W	APC1	TGTCACTTTGAG	AATCTGTTTTTCCTTTCTTTAGTTTCTAGCGTTATAACTTgcaccaggaaccatataTGTCACTTTGAGgatccgctcgcaccg	ttggtaaataatcatttctagtagacggcttagaagtcatTATAGTTTTTTCTCCTTGACGTTAAAG	GAGGTAAGCTCGATTGCATTCTAG	YES
877	Estradiol Diploid	ed5636	URA3::Z3pr-YJR065C HAP1+::NatMX::pACT1-Z3EV-ENO2term/HAP1+ ura3^0/ura3^0 can1^Ste2pr-Sphis5/CAN1 his3^1/his3^1 lyp^0/LYP1	a/a	E10	B01	YJR065C	ARP3	CTATTTCCCGTG	TACCGTAAGGCCTCACGATTGAGCAAGAAATTAGGATTCAgcaccaggaaccatataCTATTTCCCGTGgatccgctcgcaccg	cattgtccatgacaacagcgggattgtttaagtatgacatTATAGTTTTTTCTCCTTGACGTTAAAG	TTCGTTCCTCCTTGTAATCACTGG	YES
879	Estradiol Diploid	ed5638	URA3::Z3pr-YDR498C HAP1+::NatMX::pACT1-Z3EV-ENO2term/HAP1+ ura3^0/ura3^0 can1^Ste2pr-Sphis5/CAN1 his3^1/his3^1 lyp^0/LYP1	a/a	E10	B03	YDR498C	SEC20	GGATGTCAAGTT	CTGCCAAGGCGCATAACAAACTATAAAGCCATTAAAGATTgcaccaggaaccatataGGATGTCAAGTTgatccgctcgcaccg	cttgcaaaacttccaggtcctgcaaaaatgtcacgaccatTATAGTTTTTTCTCCTTGACGTTAAAG	TAGGAAAGAGCGAGCCTGTCTGAC	YES
880	Estradiol Diploid	ed5639	URA3::Z3pr-YKL195W HAP1+::NatMX::pACT1-Z3EV-ENO2term/HAP1+ ura3^0/ura3^0 can1^Ste2pr-Sphis5/CAN1 his3^1/his3^1 lyp^0/LYP1	a/a	E10	B04	YKL195W	MIA40	GGTCCATTTCAC	GGAAGTAGGCTCGATCCAAAGAGTGTATATTATCAGTAAAgcaccaggaaccatataGGTCCATTTCACgatccgctcgcaccg	tgtttctgcacgcattcctgacgactaagttgcgaagcatTATAGTTTTTTCTCCTTGACGTTAAAG	CTGACAGGATATTCTTTGTCGGTG	YES
881	Estradiol Diploid	ed5640	URA3::Z3pr-YCL004W HAP1+::NatMX::pACT1-Z3EV-ENO2term/HAP1+ ura3^0/ura3^0 can1^Ste2pr-Sphis5/CAN1 his3^1/his3^1 lyp^0/LYP1	a/a	E10	B05	YCL004W	PGS1	CGGTTTCGATTT	TCCATAATTGCTAATAGCATACTCAGGATAACATATATTAgcaccaggaaccatataCGGTTTCGATTTgatccgctcgcaccg	tgtaatgaggacgagtgagttggagcaaacgagtcgtcatTATAGTTTTTTCTCCTTGACGTTAAAG	TGATGTGAACTGCTACATCACCCC	Empty
882	Estradiol Diploid	ed5641	URA3::Z3pr-YGL073W HAP1+::NatMX::pACT1-Z3EV-ENO2term/HAP1+ ura3^0/ura3^0 can1^Ste2pr-Sphis5/CAN1 his3^1/his3^1 lyp^0/LYP1	a/a	E10	B06	YGL073W	HSF1	TTGCCCTTTCCA	GAAACAAAAAAGACAAAAAGACAGCTGTATTGTTGGCGCCgcaccaggaaccatataTTGCCCTTTCCAgatccgctcgcaccg	ttgactcattggtcgtccctgtatttgcagcattattcatTATAGTTTTTTCTCCTTGACGTTAAAG	CCGACTAGGACTGTTTCAATGAAG	YES
883	Estradiol Diploid	ed5642	URA3::Z3pr-YMR268C HAP1+::NatMX::pACT1-Z3EV-ENO2term/HAP1+ ura3^0/ura3^0 can1^Ste2pr-Sphis5/CAN1 his3^1/his3^1 lyp^0/LYP1	a/a	E10	B07	YMR268C	PRP24	CAGTGTAACGTT	CGATAAACAAGCCCACATATTCACTTCATAATCTGTGATAgcaccaggaaccatataCAGTGTAACGTTgatccgctcgcaccg	gtcgttttgaatctggtctagcgtgatgtccatactccatTATAGTTTTTTCTCCTTGACGTTAAAG	CCTTCTCCCTTTACAAACCACCTG	YES
884	Estradiol Diploid	ed5643	URA3::Z3pr-YKL145W HAP1+::NatMX::pACT1-Z3EV-ENO2term/HAP1+ ura3^0/ura3^0 can1^Ste2pr-Sphis5/CAN1 his3^1/his3^1 lyp^0/LYP1	a/a	E10	B08	YKL145W	RPT1	GTGCGATTTGAA	AACCATCGTAATAAATCAAGGAAGTTAGGAACTATACGGAgcaccaggaaccatataGTGCGATTTGAAgatccgctcgcaccg	aaggtgccttgtatttttcccagtcttcttttggtggcatTATAGTTTTTTCTCCTTGACGTTAAAG	TCCTTCGCGTGTATCCCATTGATC	YES
885	Estradiol Diploid	ed5644	URA3::Z3pr-YKL082C HAP1+::NatMX::pACT1-Z3EV-ENO2term/HAP1+ ura3^0/ura3^0 can1^Ste2pr-Sphis5/CAN1 his3^1/his3^1 lyp^0/LYP1	a/a	E10	B09	YKL082C	RRP14	GCGTCTCAACTT	ATAAAGAAAGTCCGGGAATTGAAAGATATAGGAGACTGAGgcaccaggaaccatataGCGTCTCAACTTgatccgctcgcaccg	ttgaattagcacgaaggcgctcctcaagtgaattactcatTATAGTTTTTTCTCCTTGACGTTAAAG	GTTGGTATTAAGGATGGACACCAG	YES
886	Estradiol Diploid	ed5645	URA3::Z3pr-YDL208W HAP1+::NatMX::pACT1-Z3EV-ENO2term/HAP1+ ura3^0/ura3^0 can1^Ste2pr-Sphis5/CAN1 his3^1/his3^1 lyp^0/LYP1	a/a	E10	B10	YDL208W	NHP2	CTTCTATGTTCC	ATCATTGGGTAGCAGAGAAACGGAAACAAGTGCAGTAAAAgcaccaggaaccatataCTTCTATGTTCCgatccgctcgcaccg	tttctttgctttccttatgttccttgttgtctttacccatTATAGTTTTTTCTCCTTGACGTTAAAG	GCCAAGGCAACACATACCCTTTGC	YES
888	Estradiol Diploid	ed5647	URA3::Z3pr-YLR075W HAP1+::NatMX::pACT1-Z3EV-ENO2term/HAP1+ ura3^0/ura3^0 can1^Ste2pr-Sphis5/CAN1 his3^1/his3^1 lyp^0/LYP1	a/a	E10	B12	YLR075W	RPL10	ATTCTCCGTTCA	TCAAACTTTAAAGTACAGTATATCAAATAACTAATTCAAGgcaccaggaaccatataATTCTCCGTTCAgatccgctcgcaccg	tcttttggtatctgtaacatctagctggtcttctagccatTATAGTTTTTTCTCCTTGACGTTAAAG	TCAGGTCCAAGTCTCGTGTTCTTC	YES
889	Estradiol Diploid	ed5648	URA3::Z3pr-YNR046W HAP1+::NatMX::pACT1-Z3EV-ENO2term/HAP1+ ura3^0/ura3^0 can1^Ste2pr-Sphis5/CAN1 his3^1/his3^1 lyp^0/LYP1	a/a	E10	C01	YNR046W	TRM112	TCGTCGTCCATT	TCTCTTCGGCTCTACACATCATATTACTAGCCTAGTCAACgcaccaggaaccatataTCGTCGTCCATTgatccgctcgcaccg	taacggagcactttaggaagttggtggttaagaacttcatTATAGTTTTTTCTCCTTGACGTTAAAG	ATTCTCCATCTGTCAACAAGCCAG	YES
890	Estradiol Diploid	ed5649	URA3::Z3pr-YHR007C HAP1+::NatMX::pACT1-Z3EV-ENO2term/HAP1+ ura3^0/ura3^0 can1^Ste2pr-Sphis5/CAN1 his3^1/his3^1 lyp^0/LYP1	a/a	E10	C02	YHR007C	ERG11	CTGGTGGTTTAC	GCAGGCTTGAATAGAAACAGAACAAACGAGTAATACAAGGgcaccaggaaccatataCTGGTGGTTTACgatccgctcgcaccg	attccaatgcctctccaacgattgacttggtagcagacatTATAGTTTTTTCTCCTTGACGTTAAAG	ACAAACGAAGCGCTGGCCCTAAAC	YES
891	Estradiol Diploid	ed5650	URA3::Z3pr-YMR309C HAP1+::NatMX::pACT1-Z3EV-ENO2term/HAP1+ ura3^0/ura3^0 can1^Ste2pr-Sphis5/CAN1 his3^1/his3^1 lyp^0/LYP1	a/a	E10	C03	YMR309C	NIP1	TAGGCGTCAGTT	ATCTTCACACAATAGCCTGCCAAGCCCGAGATCTACGAAAgcaccaggaaccatataTAGGCGTCAGTTgatccgctcgcaccg	ctacatcgtattcgtaattagacgaaaagaaacgggacatTATAGTTTTTTCTCCTTGACGTTAAAG	AGACACCTCTATTCCCGAGTTATC	Empty
892	Estradiol Diploid	ed5651	URA3::Z3pr-YIL031W HAP1+::NatMX::pACT1-Z3EV-ENO2term/HAP1+ ura3^0/ura3^0 can1^Ste2pr-Sphis5/CAN1 his3^1/his3^1 lyp^0/LYP1	a/a	E10	C04	YIL031W	ULP2	ATGCTTCTTGAC	CACGTATATCTATGTTTATTGCACATCAAACCCCACATATgcaccaggaaccatataATGCTTCTTGACgatccgctcgcaccg	gcggtttgagactattaaacttgcgttttctggcagacatTATAGTTTTTTCTCCTTGACGTTAAAG	GAAGGGTGGTGATTGGGTGCTTTG	YES
893	Estradiol Diploid	ed5652	URA3::Z3pr-YLR310C HAP1+::NatMX::pACT1-Z3EV-ENO2term/HAP1+ ura3^0/ura3^0 can1^Ste2pr-Sphis5/CAN1 his3^1/his3^1 lyp^0/LYP1	a/a	E10	C05	YLR310C	CDC25	TGGTCCTGATTT	ATAAAACGAAAAAGCAAGGTGGATATTGGATAGTTGTATCgcaccaggaaccatataTGGTCCTGATTTgatccgctcgcaccg	cagaacttgtattgggaatagacgtgttagtatcggacatTATAGTTTTTTCTCCTTGACGTTAAAG	AGTAGGAGTGTCATATATCCCTCC	YES
894	Estradiol Diploid	ed5653	URA3::Z3pr-YMR047C HAP1+::NatMX::pACT1-Z3EV-ENO2term/HAP1+ ura3^0/ura3^0 can1^Ste2pr-Sphis5/CAN1 his3^1/his3^1 lyp^0/LYP1	a/a	E10	C06	YMR047C	NUP116	AGGATTATTCGC	CACCATTCAGCTTCGAAGATTTCTTTTTTAAAACATTATTgcaccaggaaccatataAGGATTATTCGCgatccgctcgcaccg	ttgttgcgctggggaatgcgccacggctaactccaaacatTATAGTTTTTTCTCCTTGACGTTAAAG	AACAATTCATGTGCCCAAAGCTGG	YES
895	Estradiol Diploid	ed5654	URA3::Z3pr-YNL131W HAP1+::NatMX::pACT1-Z3EV-ENO2term/HAP1+ ura3^0/ura3^0 can1^Ste2pr-Sphis5/CAN1 his3^1/his3^1 lyp^0/LYP1	a/a	E10	C07	YNL131W	TOM22	TGATCCTACTGT	TCAAAACGGAACTATATACCCCAAAATAAGCATCATTCAAgcaccaggaaccatataTGATCCTACTGTgatccgctcgcaccg	attgaacgacatcgtctttaatttcagttaattcgaccatTATAGTTTTTTCTCCTTGACGTTAAAG	TTCTGAAGCCGTTCAGGCGATGAG	YES
896	Estradiol Diploid	ed5655	URA3::Z3pr-YJL203W HAP1+::NatMX::pACT1-Z3EV-ENO2term/HAP1+ ura3^0/ura3^0 can1^Ste2pr-Sphis5/CAN1 his3^1/his3^1 lyp^0/LYP1	a/a	E10	C08	YJL203W	PRP21	CGTGTTGTTCTA	TAAAGCGTAAAACTAACAGCAATAATTTGCAGTTGTATAAgcaccaggaaccatataCGTGTTGTTCTAgatccgctcgcaccg	ttttaatgtcctctttcagctgggtatcttctggttccatTATAGTTTTTTCTCCTTGACGTTAAAG	CGGATCGTTGGAATATGAAGTAGG	YES
898	Estradiol Diploid	ed5657	URA3::Z3pr-YLR359W HAP1+::NatMX::pACT1-Z3EV-ENO2term/HAP1+ ura3^0/ura3^0 can1^Ste2pr-Sphis5/CAN1 his3^1/his3^1 lyp^0/LYP1	a/a	E10	C10	YLR359W	ADE13	GCTATTGTTCGA	TACAACTAAAGTGAAATAAACTATCCGAATTATATAAAAGgcaccaggaaccatataGCTATTGTTCGAgatccgctcgcaccg	tagaagacaatggcgtagtgtaattgtcatagtcaggcatTATAGTTTTTTCTCCTTGACGTTAAAG	ACACCTAAGCCTGCCACTGAATAG	YES
899	Estradiol Diploid	ed5658	URA3::Z3pr-YLL018C HAP1+::NatMX::pACT1-Z3EV-ENO2term/HAP1+ ura3^0/ura3^0 can1^Ste2pr-Sphis5/CAN1 his3^1/his3^1 lyp^0/LYP1	a/a	E10	C11	YLL018C	DPS1	TTCTGAGCCTTT	TAAGGTTAATTGTAAAAGAAAAAAAGAAACATTTTACGTGgcaccaggaaccatataTTCTGAGCCTTTgatccgctcgcaccg	attcttcaacagctttgacaatattttcgtcttgagacatTATAGTTTTTTCTCCTTGACGTTAAAG	GACTACTATTGTAGAAGGGAACCC	YES
900	Estradiol Diploid	ed5659	URA3::Z3pr-YAL043C HAP1+::NatMX::pACT1-Z3EV-ENO2term/HAP1+ ura3^0/ura3^0 can1^Ste2pr-Sphis5/CAN1 his3^1/his3^1 lyp^0/LYP1	a/a	E10	C12	YAL043C	PTA1	CCTAGTCTTCAA	AATCGTGGCAAGAAGCATATAACTACCACTAAGCAGCGCAgcaccaggaaccatataCCTAGTCTTCAAgatccgctcgcaccg	tcttggcctgtaacaattgttccatctctgcagatgacatTATAGTTTTTTCTCCTTGACGTTAAAG	TCCAGAGTCGTCCATAATATCGAG	YES
901	Estradiol Diploid	ed5660	URA3::Z3pr-YDL015C HAP1+::NatMX::pACT1-Z3EV-ENO2term/HAP1+ ura3^0/ura3^0 can1^Ste2pr-Sphis5/CAN1 his3^1/his3^1 lyp^0/LYP1	a/a	E10	D01	YDL015C	TSC13	GTCTTCCCATTT	GCTATTTGAGAGAGATACATATTTTGAATTTAATTTGAAAgcaccaggaaccatataGTCTTCCCATTTgatccgctcgcaccg	cccttaaccctttagagcggctttttatggtgataggcatTATAGTTTTTTCTCCTTGACGTTAAAG	AATAACGACCTTGGCACCACCACG	Empty
903	Estradiol Diploid	ed5662	URA3::Z3pr-YDR478W HAP1+::NatMX::pACT1-Z3EV-ENO2term/HAP1+ ura3^0/ura3^0 can1^Ste2pr-Sphis5/CAN1 his3^1/his3^1 lyp^0/LYP1	a/a	E10	D03	YDR478W	SNM1	CTCTTATGGCTT	ACTGAACCTTTGACAATCGTACAACAAAAGGATCCCAAAAgcaccaggaaccatataCTCTTATGGCTTgatccgctcgcaccg	gactccgttcttgatatttttctgcctggtctttattcatTATAGTTTTTTCTCCTTGACGTTAAAG	GCCATCTGAAGAGGATTTATGGAC	YES
904	Estradiol Diploid	ed5663	URA3::Z3pr-YOR148C HAP1+::NatMX::pACT1-Z3EV-ENO2term/HAP1+ ura3^0/ura3^0 can1^Ste2pr-Sphis5/CAN1 his3^1/his3^1 lyp^0/LYP1	a/a	E10	D04	YOR148C	SPP2	TATCCTAGGTGC	ATGGTAGGTAAAATGTCTAGAGGCATATCTAGGATGTAGAgcaccaggaaccatataTATCCTAGGTGCgatccgctcgcaccg	tcaaggtcttactccccaacttaagtgaaaacttgctcatTATAGTTTTTTCTCCTTGACGTTAAAG	GACCAGCTATATGAGGAGTTATGC	YES
905	Estradiol Diploid	ed5664	URA3::Z3pr-YHR083W HAP1+::NatMX::pACT1-Z3EV-ENO2term/HAP1+ ura3^0/ura3^0 can1^Ste2pr-Sphis5/CAN1 his3^1/his3^1 lyp^0/LYP1	a/a	E10	D05	YHR083W	SAM35	ATCTTCTGACGT	TGTCGTCTCATATAGGGCTAAAACGAAGCCATCGTGCACAgcaccaggaaccatataATCTTCTGACGTgatccgctcgcaccg	tccgttttactggcatgggaacactgaatgaacttaccatTATAGTTTTTTCTCCTTGACGTTAAAG	GCAAAGATAGCCAGAGAGATTTCG	YES
906	Estradiol Diploid	ed5665	URA3::Z3pr-YHR065C HAP1+::NatMX::pACT1-Z3EV-ENO2term/HAP1+ ura3^0/ura3^0 can1^Ste2pr-Sphis5/CAN1 his3^1/his3^1 lyp^0/LYP1	a/a	E10	D06	YHR065C	RRP3	TATCAGCGTTGC	CCAAGATTCTGTTAAGTACTTCACTGAATCAGCTATAAAAgcaccaggaaccatataTATCAGCGTTGCgatccgctcgcaccg	cgttagccttcttttcctttctcttaacaattttggacatTATAGTTTTTTCTCCTTGACGTTAAAG	TGGGCCACACATAACAACGAAATC	YES
907	Estradiol Diploid	ed5666	URA3::Z3pr-YBR088C HAP1+::NatMX::pACT1-Z3EV-ENO2term/HAP1+ ura3^0/ura3^0 can1^Ste2pr-Sphis5/CAN1 his3^1/his3^1 lyp^0/LYP1	a/a	E10	D07	YBR088C	POL30	CTGTTTGGGATT	AAGCAGCAAGCACTAAGTACGCAGTCAAAAGAGAGAAAAAgcaccaggaaccatataCTGTTTGGGATTgatccgctcgcaccg	tcttgaaaagggatgcttcttcaaattttgcttctaacatTATAGTTTTTTCTCCTTGACGTTAAAG	GGTGGAAGGCCTTAACTGCTGAAG	YES
908	Estradiol Diploid	ed5667	URA3::Z3pr-YDR232W HAP1+::NatMX::pACT1-Z3EV-ENO2term/HAP1+ ura3^0/ura3^0 can1^Ste2pr-Sphis5/CAN1 his3^1/his3^1 lyp^0/LYP1	a/a	E10	D08	YDR232W	HEM1	TCTAGGTGTTGC	CCCTCAATAATCATAACAGTACTTAGGTTTTTTTTTCAGTgcaccaggaaccatataTCTAGGTGTTGCgatccgctcgcaccg	cagaggagttaccgaacctcgcaaaaatggagcgttgcatTATAGTTTTTTCTCCTTGACGTTAAAG	TGTTGAGCTGCTCGTTACGCACTG	YES
909	Estradiol Diploid	ed5668	URA3::Z3pr-YML069W HAP1+::NatMX::pACT1-Z3EV-ENO2term/HAP1+ ura3^0/ura3^0 can1^Ste2pr-Sphis5/CAN1 his3^1/his3^1 lyp^0/LYP1	a/a	E10	D09	YML069W	POB3	ATGTTGCGAAGT	AACAAGTGAAGGAACAATCTAGTATTGTTGAACAAGAATTgcaccaggaaccatataATGTTGCGAAGTgatccgctcgcaccg	tagattggttcaagtaaattctatcaaagtcggtactcatTATAGTTTTTTCTCCTTGACGTTAAAG	GTCACTCGGAATTGCATTGGATAC	YES
910	Estradiol Diploid	ed5669	URA3::Z3pr-YGR013W HAP1+::NatMX::pACT1-Z3EV-ENO2term/HAP1+ ura3^0/ura3^0 can1^Ste2pr-Sphis5/CAN1 his3^1/his3^1 lyp^0/LYP1	a/a	E10	D10	YGR013W	SNU71	TCGAGTTGTTCA	GCTCATAAAAGTTCCTTAAGAGTACGTCGATTTACAGAACgcaccaggaaccatataTCGAGTTGTTCAgatccgctcgcaccg	acaaatacagctgcggtgatacaaatacaatatccctcatTATAGTTTTTTCTCCTTGACGTTAAAG	CGTAGAAGGGATTGGGTTAAACAG	YES
911	Estradiol Diploid	ed5670	URA3::Z3pr-YDR236C HAP1+::NatMX::pACT1-Z3EV-ENO2term/HAP1+ ura3^0/ura3^0 can1^Ste2pr-Sphis5/CAN1 his3^1/his3^1 lyp^0/LYP1	a/a	E10	D11	YDR236C	FMN1	GTGTTCCGCATT	ACCCGTGAAGCGGTCACAGACACGTGTTGTTGAAGTGTTGgcaccaggaaccatataGTGTTCCGCATTgatccgctcgcaccg	acactagcaataacgaaacataaatagtccacgtaaacatTATAGTTTTTTCTCCTTGACGTTAAAG	AAGGCCCTTCGTAGATGATAGGTG	YES
912	Estradiol Diploid	ed5671	URA3::Z3pr-YIL143C HAP1+::NatMX::pACT1-Z3EV-ENO2term/HAP1+ ura3^0/ura3^0 can1^Ste2pr-Sphis5/CAN1 his3^1/his3^1 lyp^0/LYP1	a/a	E10	D12	YIL143C	SSL2	GGGAATTCTTCA	AGTAGCATCTACTGACGTTGGAATCAGTGGAAGATAAATCgcaccaggaaccatataGGGAATTCTTCAgatccgctcgcaccg	tccccttgctcttaggttggtagccttcaacgtccgtcatTATAGTTTTTTCTCCTTGACGTTAAAG	CAACTTCGTCATCCTGCACCTTAC	YES
913	Estradiol Diploid	ed5672	URA3::Z3pr-YBL041W HAP1+::NatMX::pACT1-Z3EV-ENO2term/HAP1+ ura3^0/ura3^0 can1^Ste2pr-Sphis5/CAN1 his3^1/his3^1 lyp^0/LYP1	a/a	E10	E01	YBL041W	PRE7	GGGTTACCACTT	AGAGTAGCCAAGACTATTGAACTATAAAGTTAAACAAAATgcaccaggaaccatataGGGTTACCACTTgatccgctcgcaccg	ttgacgcctccgaagagtattctgatgcaatagtggccatTATAGTTTTTTCTCCTTGACGTTAAAG	TTCTTCTTTCTGATCGCCCGCAGG	YES
914	Estradiol Diploid	ed5673	URA3::Z3pr-YPR133C HAP1+::NatMX::pACT1-Z3EV-ENO2term/HAP1+ ura3^0/ura3^0 can1^Ste2pr-Sphis5/CAN1 his3^1/his3^1 lyp^0/LYP1	a/a	E10	E02	YPR133C	SPN1	GGTCCTGTTTCA	GAACTTTTAGTAATAAAAGGCAAAAACATATCAATTAGCAgcaccaggaaccatataGGTCCTGTTTCAgatccgctcgcaccg	cttccaccactttgggttgttcttgatcggctgtactcatTATAGTTTTTTCTCCTTGACGTTAAAG	GGAGATTTAGGCTCATTAGAGCAG	YES
915	Estradiol Diploid	ed5674	URA3::Z3pr-YHR069C HAP1+::NatMX::pACT1-Z3EV-ENO2term/HAP1+ ura3^0/ura3^0 can1^Ste2pr-Sphis5/CAN1 his3^1/his3^1 lyp^0/LYP1	a/a	E10	E03	YHR069C	RRP4	TTCTTGCCCATT	CATTCTAAATCTTTGCGTAGTCACACAAGCGTAAACAGATgcaccaggaaccatataTTCTTGCCCATTgatccgctcgcaccg	aggcaccgttccgcttggtaattgtgataacttcggacatTATAGTTTTTTCTCCTTGACGTTAAAG	TAGCAGCACACCTTTCGTGACTGG	YES
917	Estradiol Diploid	ed5676	URA3::Z3pr-YPL153C HAP1+::NatMX::pACT1-Z3EV-ENO2term/HAP1+ ura3^0/ura3^0 can1^Ste2pr-Sphis5/CAN1 his3^1/his3^1 lyp^0/LYP1	a/a	E10	E05	YPL153C	RAD53	TTATTCCGAACG	AATAGTGAGAAAAGATAGTGTTACACAACATCAACTAAAAgcaccaggaaccatataTTATTCCGAACGgatccgctcgcaccg	cctgcgtggattgctgtgtgggttgtgtaatattttccatTATAGTTTTTTCTCCTTGACGTTAAAG	GCTCAGCACCTACCTAAATGGTAC	YES
918	Estradiol Diploid	ed5677	URA3::Z3pr-YOR077W HAP1+::NatMX::pACT1-Z3EV-ENO2term/HAP1+ ura3^0/ura3^0 can1^Ste2pr-Sphis5/CAN1 his3^1/his3^1 lyp^0/LYP1	a/a	E10	E06	YOR077W	RTS2	CATACTTGGTTG	GCGAAAACACAGGGTTGTTTGATTGTAGAAAATCACAGCGgcaccaggaaccatataCATACTTGGTTGgatccgctcgcaccg	cctgcttggaccaatatttcgcactatcataatctgccatTATAGTTTTTTCTCCTTGACGTTAAAG	GCCTTCCATGACTCTTCTAAGTTG	YES
919	Estradiol Diploid	ed5678	URA3::Z3pr-YJL061W HAP1+::NatMX::pACT1-Z3EV-ENO2term/HAP1+ ura3^0/ura3^0 can1^Ste2pr-Sphis5/CAN1 his3^1/his3^1 lyp^0/LYP1	a/a	E10	E07	YJL061W	NUP82	TTGTTCCTTCCG	AGCGATAATTGAGTGGTGGCTTAATTCTATACTCCAAAGTgcaccaggaaccatataTTGTTCCTTCCGgatccgctcgcaccg	ggaaaataggaagtgcacttaacctactagattgggacatTATAGTTTTTTCTCCTTGACGTTAAAG	TTTCGCGCCGGCAATATACTGGTC	YES
920	Estradiol Diploid	ed5679	URA3::Z3pr-YJL034W HAP1+::NatMX::pACT1-Z3EV-ENO2term/HAP1+ ura3^0/ura3^0 can1^Ste2pr-Sphis5/CAN1 his3^1/his3^1 lyp^0/LYP1	a/a	E10	E08	YJL034W	KAR2	GGTGGTTAGTTG	CCAAGAGTAGTCTCAAGGGAAAAAGCGTATCAAACATACCgcaccaggaaccatataGGTGGTTAGTTGgatccgctcgcaccg	gtaccagcagcttgccagcgcttagtctgttgaaaaacatTATAGTTTTTTCTCCTTGACGTTAAAG	AACATCGCCTTGATCTGATCGATC	YES
921	Estradiol Diploid	ed5680	URA3::Z3pr-YPL233W HAP1+::NatMX::pACT1-Z3EV-ENO2term/HAP1+ ura3^0/ura3^0 can1^Ste2pr-Sphis5/CAN1 his3^1/his3^1 lyp^0/LYP1	a/a	E10	E09	YPL233W	NSL1	GTGTTACTTGGT	CATAGCAACCACACTAAATATATTATTGTAACACGAGAAGgcaccaggaaccatataGTGTTACTTGGTgatccgctcgcaccg	caacagttacgtccagttttttggactgaccttgtgacatTATAGTTTTTTCTCCTTGACGTTAAAG	AGTCGCATTGTCCAAGTGCTGCTG	YES
922	Estradiol Diploid	ed5681	URA3::Z3pr-YDL132W HAP1+::NatMX::pACT1-Z3EV-ENO2term/HAP1+ ura3^0/ura3^0 can1^Ste2pr-Sphis5/CAN1 his3^1/his3^1 lyp^0/LYP1	a/a	E10	E10	YDL132W	CDC53	GCTACTTCGTTA	CCTAAACAAAGAATAACAACAAAATCGCAAGCAGCAAAGCgcaccaggaaccatataGCTACTTCGTTAgatccgctcgcaccg	tggcctctaaatcatcagatctaggcagagtctcagacatTATAGTTTTTTCTCCTTGACGTTAAAG	TTACCAACAGAAACTGAGCTCGAC	YES
923	Estradiol Diploid	ed5682	URA3::Z3pr-YPL204W HAP1+::NatMX::pACT1-Z3EV-ENO2term/HAP1+ ura3^0/ura3^0 can1^Ste2pr-Sphis5/CAN1 his3^1/his3^1 lyp^0/LYP1	a/a	E10	E11	YPL204W	HRR25	CTATTGGTGGCT	AAGAAAAGATATATTTATAGAAAGGATACATTAAAAAGAGgcaccaggaaccatataCTATTGGTGGCTgatccgctcgcaccg	tcctgccaatacgaaatttccttcctactcttaagtccatTATAGTTTTTTCTCCTTGACGTTAAAG	TCGATACGGCATGCGTATAAAGAG	YES
924	Estradiol Diploid	ed5683	URA3::Z3pr-YIR006C HAP1+::NatMX::pACT1-Z3EV-ENO2term/HAP1+ ura3^0/ura3^0 can1^Ste2pr-Sphis5/CAN1 his3^1/his3^1 lyp^0/LYP1	a/a	E10	E12	YIR006C	PAN1	TATCATGCGGTA	TCTATCAGCGACGCGAAATTGCTAATCTGTACAACTGAATgcaccaggaaccatataTATCATGCGGTAgatccgctcgcaccg	gctggtaacccatgccctgttgctggtacgggttatacatTATAGTTTTTTCTCCTTGACGTTAAAG	GTGATAGCCGTTACACTATATCGG	YES
925	Estradiol Diploid	ed5684	URA3::Z3pr-YKL104C HAP1+::NatMX::pACT1-Z3EV-ENO2term/HAP1+ ura3^0/ura3^0 can1^Ste2pr-Sphis5/CAN1 his3^1/his3^1 lyp^0/LYP1	a/a	E10	F01	YKL104C	GFA1	CTGTTGTTCTGT	ATAAGTTCTCGAGCAAATCAACAGCAACTTTTATAAAAAAgcaccaggaaccatataCTGTTGTTCTGTgatccgctcgcaccg	tttccactagataattgcagtaaccaaagataccacacatTATAGTTTTTTCTCCTTGACGTTAAAG	AACACCAATGTGGGCCTTGACAGC	YES
926	Estradiol Diploid	ed5685	URA3::Z3pr-YLR129W HAP1+::NatMX::pACT1-Z3EV-ENO2term/HAP1+ ura3^0/ura3^0 can1^Ste2pr-Sphis5/CAN1 his3^1/his3^1 lyp^0/LYP1	a/a	E10	F02	YLR129W	DIP2	TGTCCTCCTGTA	AGCCACTAGAAGGACCAGAGAAACTGGAATAAGAGCTATTgcaccaggaaccatataTGTCCTCCTGTAgatccgctcgcaccg	aagcagctgcttgctcaaaacgttggtatgatttgaccatTATAGTTTTTTCTCCTTGACGTTAAAG	TGCAAGAGTGCATCAAGACGTTAG	YES
927	Estradiol Diploid	ed5686	URA3::Z3pr-YNL039W HAP1+::NatMX::pACT1-Z3EV-ENO2term/HAP1+ ura3^0/ura3^0 can1^Ste2pr-Sphis5/CAN1 his3^1/his3^1 lyp^0/LYP1	a/a	E10	F03	YNL039W	BDP1	ACGTTCTTAGGT	TACAAACAACCGGCAAGGAGCCACTGATTACCAGGTATTTgcaccaggaaccatataACGTTCTTAGGTgatccgctcgcaccg	gggcaaagcgtgtaccacttttattaacaatactactcatTATAGTTTTTTCTCCTTGACGTTAAAG	GCTACAGATCCACAAGGAAGTATC	YES
928	Estradiol Diploid	ed5687	URA3::Z3pr-YHR074W HAP1+::NatMX::pACT1-Z3EV-ENO2term/HAP1+ ura3^0/ura3^0 can1^Ste2pr-Sphis5/CAN1 his3^1/his3^1 lyp^0/LYP1	a/a	E10	F04	YHR074W	QNS1	TTTGGTCATGTG	CCAAATACCCTGGCATTCTTTTTTTGACTCCCTGCCAGTAgcaccaggaaccatataTTTGGTCATGTGgatccgctcgcaccg	gattcaagttgcatgtagctaaagtgataagatgtgacatTATAGTTTTTTCTCCTTGACGTTAAAG	GGTGAATGCCTTGATGACATCAAG	YES
929	Estradiol Diploid	ed5688	URA3::Z3pr-YMR197C HAP1+::NatMX::pACT1-Z3EV-ENO2term/HAP1+ ura3^0/ura3^0 can1^Ste2pr-Sphis5/CAN1 his3^1/his3^1 lyp^0/LYP1	a/a	E10	F05	YMR197C	VTI1	CCGGTGTTATCT	ACGAATCAACCGCACTCTTTACATTGCTGCATGGCTTACTgcaccaggaaccatataCCGGTGTTATCTgatccgctcgcaccg	ttttgaagtcagattcgtatgatattaatagggaactcatTATAGTTTTTTCTCCTTGACGTTAAAG	CTCGAGTGACGTTGTTTGGATCAC	YES
930	Estradiol Diploid	ed5689	URA3::Z3pr-YKL089W HAP1+::NatMX::pACT1-Z3EV-ENO2term/HAP1+ ura3^0/ura3^0 can1^Ste2pr-Sphis5/CAN1 his3^1/his3^1 lyp^0/LYP1	a/a	E10	F06	YKL089W	MIF2	TTTCATCGTCTC	ACAAATAAGTTAGACATTAGCACAGGACAGCACTTCACTCgcaccaggaaccatataTTTCATCGTCTCgatccgctcgcaccg	cagttttacgggacttaagccccaatttcatataatccatTATAGTTTTTTCTCCTTGACGTTAAAG	CCGCAGAAATGAGGTAGGAAATAC	YES
931	Estradiol Diploid	ed5690	URA3::Z3pr-YDL143W HAP1+::NatMX::pACT1-Z3EV-ENO2term/HAP1+ ura3^0/ura3^0 can1^Ste2pr-Sphis5/CAN1 his3^1/his3^1 lyp^0/LYP1	a/a	E10	F07	YDL143W	CCT4	CCATTCTGCTGT	GCGGCAAGTGTGCAAGACGGGTAAAGGAGAGTATAGAACGgcaccaggaaccatataCCATTCTGCTGTgatccgctcgcaccg	tgttcttaaacgtggcgttagatggaactttagcagacatTATAGTTTTTTCTCCTTGACGTTAAAG	GCCCATCTATGATGTTCTTGGTAG	YES
932	Estradiol Diploid	ed5691	URA3::Z3pr-YDR240C HAP1+::NatMX::pACT1-Z3EV-ENO2term/HAP1+ ura3^0/ura3^0 can1^Ste2pr-Sphis5/CAN1 his3^1/his3^1 lyp^0/LYP1	a/a	E10	F08	YDR240C	SNU56	TTTCAGGTTCTG	AGTTTCCCTTCGACTAATATAAGCAAAAAATATTAGTATCgcaccaggaaccatataTTTCAGGTTCTGgatccgctcgcaccg	tggtatgatgatacgctaatcctctccttcttgggcgcatTATAGTTTTTTCTCCTTGACGTTAAAG	CAAACCAGTGACCTGAGAAAGGGG	YES
933	Estradiol Diploid	ed5692	URA3::Z3pr-YHR062C HAP1+::NatMX::pACT1-Z3EV-ENO2term/HAP1+ ura3^0/ura3^0 can1^Ste2pr-Sphis5/CAN1 his3^1/his3^1 lyp^0/LYP1	a/a	E10	F09	YHR062C	RPP1	CCATTTGCATGT	AGACACAAAAAACAAAAGTGAAAGCATTATAGAACCGAGAgcaccaggaaccatataCCATTTGCATGTgatccgctcgcaccg	agctgttctgtggccacggtacattcaaatctaccagcatTATAGTTTTTTCTCCTTGACGTTAAAG	CGATAACATGGTCTCCGAAGTCAC	YES
934	Estradiol Diploid	ed5693	URA3::Z3pr-YJL019W HAP1+::NatMX::pACT1-Z3EV-ENO2term/HAP1+ ura3^0/ura3^0 can1^Ste2pr-Sphis5/CAN1 his3^1/his3^1 lyp^0/LYP1	a/a	E10	F10	YJL019W	MPS3	TTTACGGTTCGC	TTTTCAGTTGGTAGTAACTTTTATCCTGGAAGTGCTGGAAgcaccaggaaccatataTTTACGGTTCGCgatccgctcgcaccg	ctcctgcctcttcccgcctatgctcatttgagttattcatTATAGTTTTTTCTCCTTGACGTTAAAG	TATGGGAACTGAGCCACCACCTTG	YES
935	Estradiol Diploid	ed5694	URA3::Z3pr-YDL060W HAP1+::NatMX::pACT1-Z3EV-ENO2term/HAP1+ ura3^0/ura3^0 can1^Ste2pr-Sphis5/CAN1 his3^1/his3^1 lyp^0/LYP1	a/a	E10	F11	YDL060W	TSR1	CCCTTCGACTTT	TTTGTTAGTTGAAGAGCGGTAGTTTTACGCAGGCATCAGAgcaccaggaaccatataCCCTTCGACTTTgatccgctcgcaccg	gtccgttttttaatgatgacctgtgtgaatgacctgccatTATAGTTTTTTCTCCTTGACGTTAAAG	ACATCGTCTTATTCCACCATGGGG	YES
936	Estradiol Diploid	ed5695	URA3::Z3pr-YDR353W HAP1+::NatMX::pACT1-Z3EV-ENO2term/HAP1+ ura3^0/ura3^0 can1^Ste2pr-Sphis5/CAN1 his3^1/his3^1 lyp^0/LYP1	a/a	E10	F12	YDR353W	TRR1	TGTGCTGTTAAC	AATAGCGAACAGTACGAAAGTAAACATCATATTATCAATAgcaccaggaaccatataTGTGCTGTTAACgatccgctcgcaccg	ctggacctgaaccaatgatagtaactttgttgtgaaccatTATAGTTTTTTCTCCTTGACGTTAAAG	ACTGTTGTCTGGTGAAACGCAAAC	YES
937	Estradiol Diploid	ed5696	URA3::Z3pr-YMR149W HAP1+::NatMX::pACT1-Z3EV-ENO2term/HAP1+ ura3^0/ura3^0 can1^Ste2pr-Sphis5/CAN1 his3^1/his3^1 lyp^0/LYP1	a/a	E10	G01	YMR149W	SWP1	AGAGTCGAGTTT	TGCGGCCTATAACGCATAGACCATAAAAGAAACGGAGCAGgcaccaggaaccatataAGAGTCGAGTTTgatccgctcgcaccg	tgcacgacaccaaggccgcaagtgttttgaagaattgcatTATAGTTTTTTCTCCTTGACGTTAAAG	TGTGTTTGCCATTGGCGTGGTATC	YES
938	Estradiol Diploid	ed5697	URA3::Z3pr-YGR280C HAP1+::NatMX::pACT1-Z3EV-ENO2term/HAP1+ ura3^0/ura3^0 can1^Ste2pr-Sphis5/CAN1 his3^1/his3^1 lyp^0/LYP1	a/a	E10	G02	YGR280C	PXR1	TGGGATGTCACA	TAACATATAGGCAGCTTACACCATTAAACAAAGAAGCAGAgcaccaggaaccatataTGGGATGTCACAgatccgctcgcaccg	aaccaaaccgctgtttggttcttgtagctgccaaacccatTATAGTTTTTTCTCCTTGACGTTAAAG	AACGCAGCAACTAAAGAAGGCGAC	YES
939	Estradiol Diploid	ed5698	URA3::Z3pr-YLR117C HAP1+::NatMX::pACT1-Z3EV-ENO2term/HAP1+ ura3^0/ura3^0 can1^Ste2pr-Sphis5/CAN1 his3^1/his3^1 lyp^0/LYP1	a/a	E10	G03	YLR117C	CLF1	AAGGTCGCTTGT	ATAGACAAACTTGAGCTAAAAGTACTCTACTATTGCCAGCgcaccaggaaccatataAAGGTCGCTTGTgatccgctcgcaccg	aaacatgcgtatcaacggctgttggctctaaagtgtccatTATAGTTTTTTCTCCTTGACGTTAAAG	GTTTCTCTCAGGGTGCCGCATTAG	YES
940	Estradiol Diploid	ed5699	URA3::Z3pr-YIR008C HAP1+::NatMX::pACT1-Z3EV-ENO2term/HAP1+ ura3^0/ura3^0 can1^Ste2pr-Sphis5/CAN1 his3^1/his3^1 lyp^0/LYP1	a/a	E10	G04	YIR008C	PRI1	TTTCATGTCGGA	AATTAGTTTTAGCAACTCAAAAAACTGTTTTATAAACATCgcaccaggaaccatataTTTCATGTCGGAgatccgctcgcaccg	ctgaggagcttggcccattagtctttactgaattggtcatTATAGTTTTTTCTCCTTGACGTTAAAG	TAGAGCGTTAAGCCAGTCATAGTG	YES
941	Estradiol Diploid	ed5700	URA3::Z3pr-YKL189W HAP1+::NatMX::pACT1-Z3EV-ENO2term/HAP1+ ura3^0/ura3^0 can1^Ste2pr-Sphis5/CAN1 his3^1/his3^1 lyp^0/LYP1	a/a	E10	G05	YKL189W	HYM1	CAGTTAGCTCTT	ACGTAATCCCCAGTATAAATTATCCGCAAATCGAAGACAAgcaccaggaaccatataCAGTTAGCTCTTgatccgctcgcaccg	atgccatgtccaagtcttgatttttgtatttcttaaacatTATAGTTTTTTCTCCTTGACGTTAAAG	AACACTTCGGGAGTTTCCAGTAAG	YES
942	Estradiol Diploid	ed5701	URA3::Z3pr-YMR028W HAP1+::NatMX::pACT1-Z3EV-ENO2term/HAP1+ ura3^0/ura3^0 can1^Ste2pr-Sphis5/CAN1 his3^1/his3^1 lyp^0/LYP1	a/a	E10	G06	YMR028W	TAP42	TTCGCTGTCTAC	AAGAAGAGGAAGAAAGTAATAACGAGGAGAGATCATAAACgcaccaggaaccatataTTCGCTGTCTACgatccgctcgcaccg	agctaataatatcgttgaattgttctgttactgacgccatTATAGTTTTTTCTCCTTGACGTTAAAG	CGCAAACGAAACCAAATACCATGG	YES
943	Estradiol Diploid	ed5702	URA3::Z3pr-YBL097W HAP1+::NatMX::pACT1-Z3EV-ENO2term/HAP1+ ura3^0/ura3^0 can1^Ste2pr-Sphis5/CAN1 his3^1/his3^1 lyp^0/LYP1	a/a	E10	G07	YBL097W	BRN1	ACTTTCGCTCGT	ACTTTTTGGAGCAAAAAAAACCAGCAGGTAGTTATATAAGgcaccaggaaccatataACTTTCGCTCGTgatccgctcgcaccg	catcgtcatcgttattttcataccttagttgtgtagtcatTATAGTTTTTTCTCCTTGACGTTAAAG	TCACATGACGTTACATCCAAGCGG	Empty
944	Estradiol Diploid	ed5703	URA3::Z3pr-YLR291C HAP1+::NatMX::pACT1-Z3EV-ENO2term/HAP1+ ura3^0/ura3^0 can1^Ste2pr-Sphis5/CAN1 his3^1/his3^1 lyp^0/LYP1	a/a	E10	G08	YLR291C	GCD7	TTAGCTGTCGTA	AACACAACACGCCAACTTTCGAACTTTTGCCCAACATAAGgcaccaggaaccatataTTAGCTGTCGTAgatccgctcgcaccg	ccgcattcggatgtactgaagtgaatgcttgagaggacatTATAGTTTTTTCTCCTTGACGTTAAAG	CTTGGATTTCTTACTTGGTACGGG	YES
945	Estradiol Diploid	ed5704	URA3::Z3pr-YLR007W HAP1+::NatMX::pACT1-Z3EV-ENO2term/HAP1+ ura3^0/ura3^0 can1^Ste2pr-Sphis5/CAN1 his3^1/his3^1 lyp^0/LYP1	a/a	E10	G09	YLR007W	NSE1	GATTTAGGTGCT	ATATTCATTGCTGACTGAAGTCTGATAGTAGTCGTGGCGAgcaccaggaaccatataGATTTAGGTGCTgatccgctcgcaccg	ctgttacaggtgcagagacctgctcttcatgtacctccatTATAGTTTTTTCTCCTTGACGTTAAAG	CTTCCACAGTAACGCAGAATTGAG	YES
946	Estradiol Diploid	ed5705	URA3::Z3pr-YKL203C HAP1+::NatMX::pACT1-Z3EV-ENO2term/HAP1+ ura3^0/ura3^0 can1^Ste2pr-Sphis5/CAN1 his3^1/his3^1 lyp^0/LYP1	a/a	E10	G10	YKL203C	TOR2	GTCAGTTTGTTC	CTCAAAGAGATTTCTGATCTTTACTTTCCCCATATGAAAAgcaccaggaaccatataGTCAGTTTGTTCgatccgctcgcaccg	agttaggtggcgtggtgtatttgttaatgtatttattcatTATAGTTTTTTCTCCTTGACGTTAAAG	AGAAGAAGAAGCAGGAAGAAGGAG	YES
947	Estradiol Diploid	ed5706	URA3::Z3pr-YLR274W HAP1+::NatMX::pACT1-Z3EV-ENO2term/HAP1+ ura3^0/ura3^0 can1^Ste2pr-Sphis5/CAN1 his3^1/his3^1 lyp^0/LYP1	a/a	E10	G11	YLR274W	MCM5	TCTTGGACTGCT	CAACCTAAGAGTATCTCCTTGGTGAATTAGAAGCCAGATAgcaccaggaaccatataTCTTGGACTGCTgatccgctcgcaccg	aaacaggagcactgtatatttccggtctatcaaatgacatTATAGTTTTTTCTCCTTGACGTTAAAG	CTTACCATGGCTGTAAGGCATTTG	YES
948	Estradiol Diploid	ed5707	URA3::Z3pr-YPL160W HAP1+::NatMX::pACT1-Z3EV-ENO2term/HAP1+ ura3^0/ura3^0 can1^Ste2pr-Sphis5/CAN1 his3^1/his3^1 lyp^0/LYP1	a/a	E10	G12	YPL160W	CDC60	ATAGGTTTGGTG	GAGTGAAGAATATAAAAAAAATATCTTTAACCAGTCTATAgcaccaggaaccatataATAGGTTTGGTGgatccgctcgcaccg	ctctacgtgccgtgttttctaagaccaaaccagaagacatTATAGTTTTTTCTCCTTGACGTTAAAG	GACCTGCTTACGTTGTCTTCAGCC	YES
949	Estradiol Diploid	ed5708	URA3::Z3pr-YLR321C HAP1+::NatMX::pACT1-Z3EV-ENO2term/HAP1+ ura3^0/ura3^0 can1^Ste2pr-Sphis5/CAN1 his3^1/his3^1 lyp^0/LYP1	a/a	E10	H01	YLR321C	SFH1	TCTTGACCTTAG	CATTGAAAAAAGAAAGAAGAAAGGCACATAGCAGCACACAgcaccaggaaccatataTCTTGACCTTAGgatccgctcgcaccg	aaatataagcttgtggaataagctggttttggtgcgacatTATAGTTTTTTCTCCTTGACGTTAAAG	CCAAAGCGGTTACTCTAGACTTGG	YES
950	Estradiol Diploid	ed5709	URA3::Z3pr-YNL126W HAP1+::NatMX::pACT1-Z3EV-ENO2term/HAP1+ ura3^0/ura3^0 can1^Ste2pr-Sphis5/CAN1 his3^1/his3^1 lyp^0/LYP1	a/a	E10	H02	YNL126W	SPC98	AGCAGTTTGCTT	ATATATTACAGTCTATTTCAGTTGTAGCTGAAAAATCAATgcaccaggaaccatataAGCAGTTTGCTTgatccgctcgcaccg	atgcctctattataccaaaaagagtgggctctagttccatTATAGTTTTTTCTCCTTGACGTTAAAG	TGTGGTCAAGAAATTGCACTCCGG	YES
951	Estradiol Diploid	ed5710	URA3::Z3pr-YER036C HAP1+::NatMX::pACT1-Z3EV-ENO2term/HAP1+ ura3^0/ura3^0 can1^Ste2pr-Sphis5/CAN1 his3^1/his3^1 lyp^0/LYP1	a/a	E10	H03	YER036C	ARB1	TGTTTCCCGTAC	TCCCCTCAGTGCTACAAACAGTAACTTGACAGAACCAAATgcaccaggaaccatataTGTTTCCCGTACgatccgctcgcaccg	tagcatctctcttggcctttgacgcagatactggtggcatTATAGTTTTTTCTCCTTGACGTTAAAG	CAACTATGCGTTAAACCGAGTTCG	Empty
952	Estradiol Diploid	ed5711	URA3::Z3pr-YKR008W HAP1+::NatMX::pACT1-Z3EV-ENO2term/HAP1+ ura3^0/ura3^0 can1^Ste2pr-Sphis5/CAN1 his3^1/his3^1 lyp^0/LYP1	a/a	E10	H04	YKR008W	RSC4	CGCCATTTCCTT	TAGAGAGCAAACCAAAGAATAATAGATAAAGTACACAGATgcaccaggaaccatataCGCCATTTCCTTgatccgctcgcaccg	caccggcctcagttgccaacttacgcttcttaactaccatTATAGTTTTTTCTCCTTGACGTTAAAG	GCATTGTAATTCAAGGGACAGACC	YES
953	Estradiol Diploid	ed5712	URA3::Z3pr-YJL011C HAP1+::NatMX::pACT1-Z3EV-ENO2term/HAP1+ ura3^0/ura3^0 can1^Ste2pr-Sphis5/CAN1 his3^1/his3^1 lyp^0/LYP1	a/a	E10	H05	YJL011C	RPC17	TGTGTGGATTCC	ACTGAAAAAATCGACACTTAAACAAAAAACTTTAAACGTTgcaccaggaaccatataTGTGTGGATTCCgatccgctcgcaccg	agtcacttaaaaatgcattcctttcctcaagaactttcatTATAGTTTTTTCTCCTTGACGTTAAAG	GGTTATTCTGCGGAATGATCAAGC	YES
954	Estradiol Diploid	ed5713	URA3::Z3pr-YGL099W HAP1+::NatMX::pACT1-Z3EV-ENO2term/HAP1+ ura3^0/ura3^0 can1^Ste2pr-Sphis5/CAN1 his3^1/his3^1 lyp^0/LYP1	a/a	E10	H06	YGL099W	LSG1	CTCGCGGTAATT	AACACAAAACTAAATCTGATATTGAGGACCCCCACCAACTgcaccaggaaccatataCTCGCGGTAATTgatccgctcgcaccg	ttggcgccttccatttcttgggagcttcttttggtggcatTATAGTTTTTTCTCCTTGACGTTAAAG	CGAAGAGAAAGCTGAGCTACAATC	YES
955	Estradiol Diploid	ed5714	URA3::Z3pr-YNL007C HAP1+::NatMX::pACT1-Z3EV-ENO2term/HAP1+ ura3^0/ura3^0 can1^Ste2pr-Sphis5/CAN1 his3^1/his3^1 lyp^0/LYP1	a/a	E10	H07	YNL007C	SIS1	TAGCTCCATTAC	TTCACATCAATATAATAGAGTATAGTATACAGAACTAATAgcaccaggaaccatataTAGCTCCATTACgatccgctcgcaccg	atactccaagtaaatcataaagttttgtctccttgaccatTATAGTTTTTTCTCCTTGACGTTAAAG	TGGTCATAGCCAGCAGATACTAAG	YES
956	Estradiol Diploid	ed5715	URA3::Z3pr-YDR292C HAP1+::NatMX::pACT1-Z3EV-ENO2term/HAP1+ ura3^0/ura3^0 can1^Ste2pr-Sphis5/CAN1 his3^1/his3^1 lyp^0/LYP1	a/a	E10	H08	YDR292C	SRP101	GTGTCGGTGATT	TTTTCAATAGGAGATTCACGGTTCAATAAGTGCATTGATTgcaccaggaaccatataGTGTCGGTGATTgatccgctcgcaccg	cttgaccttgaggggtaaagactgctaattggtcgaacatTATAGTTTTTTCTCCTTGACGTTAAAG	CCTGCGAACATTAACAACTGCATG	YES
957	Estradiol Diploid	ed5716	URA3::Z3pr-YIL142W HAP1+::NatMX::pACT1-Z3EV-ENO2term/HAP1+ ura3^0/ura3^0 can1^Ste2pr-Sphis5/CAN1 his3^1/his3^1 lyp^0/LYP1	a/a	E10	H09	YIL142W	CCT2	GGGCTTTATTAG	GGCAAGAAGAGTCAGTCGTACAAAGCTCAAAAGATTCAGGgcaccaggaaccatataGGGCTTTATTAGgatccgctcgcaccg	tttcttctgtaacctggtctccaaatatctgtacactcatTATAGTTTTTTCTCCTTGACGTTAAAG	CGCTTTATCCTTAGCGTCCATTTG	YES
958	Estradiol Diploid	ed5717	URA3::Z3pr-YIR011C HAP1+::NatMX::pACT1-Z3EV-ENO2term/HAP1+ ura3^0/ura3^0 can1^Ste2pr-Sphis5/CAN1 his3^1/his3^1 lyp^0/LYP1	a/a	E10	H10	YIR011C	STS1	GGTTACCTCATT	GTACCTGGCAAAAGCAACAAACACAGGACAGTATAGCATTgcaccaggaaccatataGGTTACCTCATTgatccgctcgcaccg	ttttactgctgggtttaaaaccccattcaaaccccatcatTATAGTTTTTTCTCCTTGACGTTAAAG	GAATGTGATGTCCAAAGATGTGCC	YES
959	Estradiol Diploid	ed5718	URA3::Z3pr-YPR094W HAP1+::NatMX::pACT1-Z3EV-ENO2term/HAP1+ ura3^0/ura3^0 can1^Ste2pr-Sphis5/CAN1 his3^1/his3^1 lyp^0/LYP1	a/a	E10	H11	YPR094W	RDS3	TTGCTTTGTTCG	AAAAAGATCCACACACATACAAGCCTCCAACAAAAAAAACgcaccaggaaccatataTTGCTTTGTTCGgatccgctcgcaccg	gctttaggcacattattagatcaaactgatggcgggacatTATAGTTTTTTCTCCTTGACGTTAAAG	CGTACCTCTAAGCCTTTCGCTGAG	YES
960	Estradiol Diploid	ed5719	URA3::Z3pr-YLR340W HAP1+::NatMX::pACT1-Z3EV-ENO2term/HAP1+ ura3^0/ura3^0 can1^Ste2pr-Sphis5/CAN1 his3^1/his3^1 lyp^0/LYP1	a/a	E10	H12	YLR340W	RPP0	AGTTCCCTGCTT	TCCTGCAAACAGTCTAATAAATACGTATAATAAGTTTGAAgcaccaggaaccatataAGTTCCCTGCTTgatccgctcgcaccg	tagcaaagtattcagctttcttttcacgaatgcctcccatTATAGTTTTTTCTCCTTGACGTTAAAG	GCAAGCTTCATACAGGATAGTAGG	YES
961	Estradiol Diploid	ed5720	URA3::Z3pr-YJL156C HAP1+::NatMX::pACT1-Z3EV-ENO2term/HAP1+ ura3^0/ura3^0 can1^Ste2pr-Sphis5/CAN1 his3^1/his3^1 lyp^0/LYP1	a/a	E11	A01	YJL156C	SSY5	TGCATTTAGGAC	TTTTGCATGTACATAGTACTGGTGTAAACTCGATATACCGgcaccaggaaccatataTGCATTTAGGACgatccgctcgcaccg	cttcgttctttttcttgtttaaaccaaaaaatctgaccatTATAGTTTTTTCTCCTTGACGTTAAAG	TTGGATGTCAATCCCACTACACAC	YES
962	Estradiol Diploid	ed5721	URA3::Z3pr-YPR103W HAP1+::NatMX::pACT1-Z3EV-ENO2term/HAP1+ ura3^0/ura3^0 can1^Ste2pr-Sphis5/CAN1 his3^1/his3^1 lyp^0/LYP1	a/a	E11	A02	YPR103W	PRE2	CGTTAACTGTTG	AGAAAGAAACCAGAAAGAAAAGAAGGAAAAAAAAACAAACgcaccaggaaccatataCGTTAACTGTTGgatccgctcgcaccg	atctgtttggtacactgaaactatcggcaatagcttgcatTATAGTTTTTTCTCCTTGACGTTAAAG	CTTGGTTCACCTTCCCTTCCACTG	YES
963	Estradiol Diploid	ed5722	URA3::Z3pr-YMR128W HAP1+::NatMX::pACT1-Z3EV-ENO2term/HAP1+ ura3^0/ura3^0 can1^Ste2pr-Sphis5/CAN1 his3^1/his3^1 lyp^0/LYP1	a/a	E11	A03	YMR128W	ECM16	TGGATTTCGCAG	AACCCAATACTAATAATAGAGTGTCTTAAGAAATATAAGTgcaccaggaaccatataTGGATTTCGCAGgatccgctcgcaccg	atctggctttttcattaaacctttttctgtaagtacccatTATAGTTTTTTCTCCTTGACGTTAAAG	AAACGGCGCTCCCATACCAAGTAG	YES
964	Estradiol Diploid	ed5723	URA3::Z3pr-YOR224C HAP1+::NatMX::pACT1-Z3EV-ENO2term/HAP1+ ura3^0/ura3^0 can1^Ste2pr-Sphis5/CAN1 his3^1/his3^1 lyp^0/LYP1	a/a	E11	A04	YOR224C	RPB8	AGCTAACTGGTC	GCCCAGTTGCCAGCTCATTGCTTCCATAACAACCGCAGCAgcaccaggaaccatataAGCTAACTGGTCgatccgctcgcaccg	ccgagacttggaatatatcatcaaatagagtgttagacatTATAGTTTTTTCTCCTTGACGTTAAAG	ATCGCTTCCTCCTCCTACATGACC	Empty
965	Estradiol Diploid	ed5724	URA3::Z3pr-YOR272W HAP1+::NatMX::pACT1-Z3EV-ENO2term/HAP1+ ura3^0/ura3^0 can1^Ste2pr-Sphis5/CAN1 his3^1/his3^1 lyp^0/LYP1	a/a	E11	A05	YOR272W	YTM1	TGTATTGCACCT	GTTTTAAAGACAATACCAAGGGAAACTGCACAAATTCAATgcaccaggaaccatataTGTATTGCACCTgatccgctcgcaccg	tgaaaaacctgattttaacctgcgatttatcttctgtcatTATAGTTTTTTCTCCTTGACGTTAAAG	TTTCGTTCGTCTCGGGCACCATTG	YES
966	Estradiol Diploid	ed5725	URA3::Z3pr-YDL058W HAP1+::NatMX::pACT1-Z3EV-ENO2term/HAP1+ ura3^0/ura3^0 can1^Ste2pr-Sphis5/CAN1 his3^1/his3^1 lyp^0/LYP1	a/a	E11	A06	YDL058W	USO1	AGCTAAGGTTTG	CTTCGAGTGATTAATATCTATAACAACCCTCCTATCAAGAgcaccaggaaccatataAGCTAAGGTTTGgatccgctcgcaccg	gaatttttggttgctgtatcagtccttgaatgatgtccatTATAGTTTTTTCTCCTTGACGTTAAAG	GGCTTCCTCTAATCAATTTGCCCC	YES
967	Estradiol Diploid	ed5726	URA3::Z3pr-YJR046W HAP1+::NatMX::pACT1-Z3EV-ENO2term/HAP1+ ura3^0/ura3^0 can1^Ste2pr-Sphis5/CAN1 his3^1/his3^1 lyp^0/LYP1	a/a	E11	A07	YJR046W	TAH11	TTTATTCGCCCG	GTATCATGACAGTGAGCTGAACTACGTAGCGTCGTGATTTgcaccaggaaccatataTTTATTCGCCCGgatccgctcgcaccg	gcaaaacctccttcctcctactattagctgtgccactcatTATAGTTTTTTCTCCTTGACGTTAAAG	CTTGGTTGACTGCAAACGTGTGGC	YES
968	Estradiol Diploid	ed5727	URA3::Z3pr-YIL083C HAP1+::NatMX::pACT1-Z3EV-ENO2term/HAP1+ ura3^0/ura3^0 can1^Ste2pr-Sphis5/CAN1 his3^1/his3^1 lyp^0/LYP1	a/a	E11	A08	YIL083C	CAB2	CACTCCTGTTGT	ATTAGCAGCAGACACTCCTTTTTTTCTTCATACTATAGCAgcaccaggaaccatataCACTCCTGTTGTgatccgctcgcaccg	tatgaatttgaggtctgttgagcacgggtagaggtggcatTATAGTTTTTTCTCCTTGACGTTAAAG	ACCAGTGCTACAAACCCTGTTAAC	YES
969	Estradiol Diploid	ed5728	URA3::Z3pr-YHR088W HAP1+::NatMX::pACT1-Z3EV-ENO2term/HAP1+ ura3^0/ura3^0 can1^Ste2pr-Sphis5/CAN1 his3^1/his3^1 lyp^0/LYP1	a/a	E11	A09	YHR088W	RPF1	TTGCTTAGACGA	GAAGAGGTAAAGCAGGCTTAATATATTGAAATACTAAAAAgcaccaggaaccatataTTGCTTAGACGAgatccgctcgcaccg	ttagcttgtttgtgatgtttatctcattaccgagagccatTATAGTTTTTTCTCCTTGACGTTAAAG	CTGAAGTTGTCGAACTCTTCGAAG	YES
970	Estradiol Diploid	ed5729	URA3::Z3pr-YDL220C HAP1+::NatMX::pACT1-Z3EV-ENO2term/HAP1+ ura3^0/ura3^0 can1^Ste2pr-Sphis5/CAN1 his3^1/his3^1 lyp^0/LYP1	a/a	E11	A10	YDL220C	CDC13	CCATCATCTTGT	CTCTTTGGATACGAATGACCGTGGAAACTATCGCCTAAAAgcaccaggaaccatataCCATCATCTTGTgatccgctcgcaccg	ttttatgtggaggacactcaggctcttctaaggtatccatTATAGTTTTTTCTCCTTGACGTTAAAG	CACGGATAGAATTTCACCATTGGC	YES
971	Estradiol Diploid	ed5730	URA3::Z3pr-YNL024C-A HAP1+::NatMX::pACT1-Z3EV-ENO2term/HAP1+ ura3^0/ura3^0 can1^Ste2pr-Sphis5/CAN1 his3^1/his3^1 lyp^0/LYP1	a/a	E11	A11	YNL024C-A	KSH1	TGTGTTGTGAGA	ATTTACTTTGCAAAGTTGCGTCCTTTTTCCACGACAGAATgcaccaggaaccatataTGTGTTGTGAGAgatccgctcgcaccg	tcacttgcagaagagaacgaaaattaaataatgcagacatTATAGTTTTTTCTCCTTGACGTTAAAG	CAGCTGATTGTGTGTATCTCGAGG	YES
973	Estradiol Diploid	ed5732	URA3::Z3pr-YDR037W HAP1+::NatMX::pACT1-Z3EV-ENO2term/HAP1+ ura3^0/ura3^0 can1^Ste2pr-Sphis5/CAN1 his3^1/his3^1 lyp^0/LYP1	a/a	E11	B01	YDR037W	KRS1	TCTGTGATTGCC	TCCTTCCTCCGAGAAATCCGTAATAAACTTCAATAGCATAgcaccaggaaccatataTCTGTGATTGCCgatccgctcgcaccg	caccttcagcggcggctttgacattatcttgttgagacatTATAGTTTTTTCTCCTTGACGTTAAAG	GTGACCCGGATTGTGTTACTAAAC	YES
974	Estradiol Diploid	ed5733	URA3::Z3pr-YKL173W HAP1+::NatMX::pACT1-Z3EV-ENO2term/HAP1+ ura3^0/ura3^0 can1^Ste2pr-Sphis5/CAN1 his3^1/his3^1 lyp^0/LYP1	a/a	E11	B02	YKL173W	SNU114	CTGTGTTCAGTT	TTTTACAGAAGCGATACACAATAGCTCCTAACATAGCAAAgcaccaggaaccatataCTGTGTTCAGTTgatccgctcgcaccg	tcaaatttccaaactcatcgaataaatcgtcaccttccatTATAGTTTTTTCTCCTTGACGTTAAAG	AGCCCAATGGCCATACTAGTGCAC	YES
975	Estradiol Diploid	ed5734	URA3::Z3pr-YLR249W HAP1+::NatMX::pACT1-Z3EV-ENO2term/HAP1+ ura3^0/ura3^0 can1^Ste2pr-Sphis5/CAN1 his3^1/his3^1 lyp^0/LYP1	a/a	E11	B03	YLR249W	YEF3	TGTCTGCTTTGG	GTGTATTTTTCTAGTTCGAATCCATCGATAACATTAAAAGgcaccaggaaccatataTGTCTGCTTTGGgatccgctcgcaccg	gttcttctagaaccttaatggattgctgggaatcagacatTATAGTTTTTTCTCCTTGACGTTAAAG	AGGGAATAGCAACTTTCCCTTCTG	YES
976	Estradiol Diploid	ed5735	URA3::Z3pr-YKR063C HAP1+::NatMX::pACT1-Z3EV-ENO2term/HAP1+ ura3^0/ura3^0 can1^Ste2pr-Sphis5/CAN1 his3^1/his3^1 lyp^0/LYP1	a/a	E11	B04	YKR063C	LAS1	AGATGTTGCGTT	AAAAGTCATTTCTAGAAAGCAATGAAAAAAGGGCAATCTAgcaccaggaaccatataAGATGTTGCGTTgatccgctcgcaccg	cagcaaaatccctccatggaacgattcgtggtggtatcatTATAGTTTTTTCTCCTTGACGTTAAAG	CTTGTCTTGTCTGTGACGATCTTC	YES
977	Estradiol Diploid	ed5736	URA3::Z3pr-YKR081C HAP1+::NatMX::pACT1-Z3EV-ENO2term/HAP1+ ura3^0/ura3^0 can1^Ste2pr-Sphis5/CAN1 his3^1/his3^1 lyp^0/LYP1	a/a	E11	B05	YKR081C	RPF2	TTTAGACGTGAG	TTATCATATCCAAAAGCGCAGGAGAACACTGGCAGAAAAAgcaccaggaaccatataTTTAGACGTGAGgatccgctcgcaccg	tcttggctcttgcattcttgggttttacggttctaatcatTATAGTTTTTTCTCCTTGACGTTAAAG	TACTGAATCCGCTACTGTAGTCTG	YES
978	Estradiol Diploid	ed5737	URA3::Z3pr-YMR281W HAP1+::NatMX::pACT1-Z3EV-ENO2term/HAP1+ ura3^0/ura3^0 can1^Ste2pr-Sphis5/CAN1 his3^1/his3^1 lyp^0/LYP1	a/a	E11	B06	YMR281W	GPI12	AACTCTTTCGTG	GCCGTATATTAGATTCTTTCAAACCCTGAAGAAAAGTTAAgcaccaggaaccatataAACTCTTTCGTGgatccgctcgcaccg	attttgaaaaatttacctttgtacgcctcaacatcttcatTATAGTTTTTTCTCCTTGACGTTAAAG	ACTCATATCGCGAATAAACACCGG	Empty
979	Estradiol Diploid	ed5738	URA3::Z3pr-YFR050C HAP1+::NatMX::pACT1-Z3EV-ENO2term/HAP1+ ura3^0/ura3^0 can1^Ste2pr-Sphis5/CAN1 his3^1/his3^1 lyp^0/LYP1	a/a	E11	B07	YFR050C	PRE4	TTTGTCCCTGAG	CCTTCATCTTCCGCCGAAAACAACATAAAAACCCACACGAgcaccaggaaccatataTTTGTCCCTGAGgatccgctcgcaccg	agtctgcgggcctgccccaactgaaaggatcgtgattcatTATAGTTTTTTCTCCTTGACGTTAAAG	ATGGACCAAGAAATGGGAACCTCC	YES
980	Estradiol Diploid	ed5739	URA3::Z3pr-YDR041W HAP1+::NatMX::pACT1-Z3EV-ENO2term/HAP1+ ura3^0/ura3^0 can1^Ste2pr-Sphis5/CAN1 his3^1/his3^1 lyp^0/LYP1	a/a	E11	B08	YDR041W	RSM10	ACCGATTTAGTG	GAACCGTGCAAAATCAGAAAAGGGGGAAAAACATTGGCCAgcaccaggaaccatataACCGATTTAGTGgatccgctcgcaccg	ttctgataaatgatcttaatgcaatggtatttctaagcatTATAGTTTTTTCTCCTTGACGTTAAAG	CGTACAAGAGTGACGAGATAAAGG	YES
981	Estradiol Diploid	ed5740	URA3::Z3pr-YOL078W HAP1+::NatMX::pACT1-Z3EV-ENO2term/HAP1+ ura3^0/ura3^0 can1^Ste2pr-Sphis5/CAN1 his3^1/his3^1 lyp^0/LYP1	a/a	E11	B09	YOL078W	AVO1	TTTGGAACTTCG	AGTGTTTGTAAAACCCCCACCACACCATAATAAGACGATAgcaccaggaaccatataTTTGGAACTTCGgatccgctcgcaccg	actgagcccgcagttcatttaataccgtcaccgtgtccatTATAGTTTTTTCTCCTTGACGTTAAAG	ACGAGTATCTTCCGAAATACCCAC	YES
982	Estradiol Diploid	ed5741	URA3::Z3pr-YKR071C HAP1+::NatMX::pACT1-Z3EV-ENO2term/HAP1+ ura3^0/ura3^0 can1^Ste2pr-Sphis5/CAN1 his3^1/his3^1 lyp^0/LYP1	a/a	E11	B10	YKR071C	DRE2	CCCGGTTTAATC	ACATTTGATCTAAGCATATACACTGTAAGTGAAGGTATCGgcaccaggaaccatataCCCGGTTTAATCgatccgctcgcaccg	ccggatgtattaaaagtaaaccagttttgtattgtgacatTATAGTTTTTTCTCCTTGACGTTAAAG	ATGACGATGACGACGATGACGACG	YES
983	Estradiol Diploid	ed5742	URA3::Z3pr-YHR188C HAP1+::NatMX::pACT1-Z3EV-ENO2term/HAP1+ ura3^0/ura3^0 can1^Ste2pr-Sphis5/CAN1 his3^1/his3^1 lyp^0/LYP1	a/a	E11	B11	YHR188C	GPI16	GTTTGCGATTGT	AACAAGTGTTCAAAGCAAACAAAGCATAGGCAAGACGACGgcaccaggaaccatataGTTTGCGATTGTgatccgctcgcaccg	gtagagtgcccagcatgaaataggccagtgtgaggatcatTATAGTTTTTTCTCCTTGACGTTAAAG	TGACCTCTAATACTGGTGCTGGGG	YES
984	Estradiol Diploid	ed5743	URA3::Z3pr-YPL128C HAP1+::NatMX::pACT1-Z3EV-ENO2term/HAP1+ ura3^0/ura3^0 can1^Ste2pr-Sphis5/CAN1 his3^1/his3^1 lyp^0/LYP1	a/a	E11	B12	YPL128C	TBF1	TAGCGTTTCGTC	TACATTAGTTTTTCTTTACTCACTTCTTTCCCCATTTGTCgcaccaggaaccatataTAGCGTTTCGTCgatccgctcgcaccg	ggtttaagctttcgttattattgggcacttgcgaatccatTATAGTTTTTTCTCCTTGACGTTAAAG	AAGAAGAAGGTCAAACTCTCCACG	YES
985	Estradiol Diploid	ed5744	URA3::Z3pr-YDL007W HAP1+::NatMX::pACT1-Z3EV-ENO2term/HAP1+ ura3^0/ura3^0 can1^Ste2pr-Sphis5/CAN1 his3^1/his3^1 lyp^0/LYP1	a/a	E11	C01	YDL007W	RPT2	CTGTCAGCTTAT	TCAAGTTAAAGAAGAGACAGCGTTTTTAATAGAAAATAAAgcaccaggaaccatataCTGTCAGCTTATgatccgctcgcaccg	tcttctttttgtcttgtccagatgatacaccttgtcccatTATAGTTTTTTCTCCTTGACGTTAAAG	GCTCAGACAATACTGAAGCTGTGC	YES
986	Estradiol Diploid	ed5745	URA3::Z3pr-YPR041W HAP1+::NatMX::pACT1-Z3EV-ENO2term/HAP1+ ura3^0/ura3^0 can1^Ste2pr-Sphis5/CAN1 his3^1/his3^1 lyp^0/LYP1	a/a	E11	C02	YPR041W	TIF5	TAGCTTGGGCTA	ACTCCTATTATTTGCATAAACACACGTTCACTGGTACAAGgcaccaggaaccatataTAGCTTGGGCTAgatccgctcgcaccg	aaaatggatcatgattatctctacaaatattaatagacatTATAGTTTTTTCTCCTTGACGTTAAAG	ACACCAGGATTTACGTGGAGTTTG	YES
987	Estradiol Diploid	ed5746	URA3::Z3pr-YBL040C HAP1+::NatMX::pACT1-Z3EV-ENO2term/HAP1+ ura3^0/ura3^0 can1^Ste2pr-Sphis5/CAN1 his3^1/his3^1 lyp^0/LYP1	a/a	E11	C03	YBL040C	ERD2	ATTTCCCGGTCT	AGTGAGATATACGCGCAAGTTGAGGCATAATCAGTAAGCAgcaccaggaaccatataATTTCCCGGTCTgatccgctcgcaccg	ctccaaatagtaacatacctaagattctaaacggattcatTATAGTTTTTTCTCCTTGACGTTAAAG	ACACCCACATCGCAATGGTACTGG	YES
988	Estradiol Diploid	ed5747	URA3::Z3pr-YDL140C HAP1+::NatMX::pACT1-Z3EV-ENO2term/HAP1+ ura3^0/ura3^0 can1^Ste2pr-Sphis5/CAN1 his3^1/his3^1 lyp^0/LYP1	a/a	E11	C04	YDL140C	RPO21	TCGATTTGGGTC	AAGATAGCAATAACACTTTACCCCAAAATATAAATCAGACgcaccaggaaccatataTCGATTTGGGTCgatccgctcgcaccg	ctgtacggagtggagcactagaatactgttgtcctaccatTATAGTTTTTTCTCCTTGACGTTAAAG	CGTCCTTTAGAGTGCAGCAAGAAC	YES
989	Estradiol Diploid	ed5748	URA3::Z3pr-YMR094W HAP1+::NatMX::pACT1-Z3EV-ENO2term/HAP1+ ura3^0/ura3^0 can1^Ste2pr-Sphis5/CAN1 his3^1/his3^1 lyp^0/LYP1	a/a	E11	C05	YMR094W	CTF13	ATTTCCCTTGGT	AGAAAGCTGACTGTGAGTCCCCAGAAGTCCATGTCGCTTGgcaccaggaaccatataATTTCCCTTGGTgatccgctcgcaccg	ttggtaactctaagaatctaacaggattgaaagaaggcatTATAGTTTTTTCTCCTTGACGTTAAAG	GTGTAGCGCTATATGGTAGAGATG	YES
990	Estradiol Diploid	ed5749	URA3::Z3pr-YHR020W HAP1+::NatMX::pACT1-Z3EV-ENO2term/HAP1+ ura3^0/ura3^0 can1^Ste2pr-Sphis5/CAN1 his3^1/his3^1 lyp^0/LYP1	a/a	E11	C06	YHR020W		TGCCTTTGGTTG	CATAACCATAAAGTAAGAGAGTAGAAGAACAAATCAAAATgcaccaggaaccatataTGCCTTTGGTTGgatccgctcgcaccg	cattcacacacaacttggcaaacgcttccgaaacaggcatTATAGTTTTTTCTCCTTGACGTTAAAG	ATGCGAACAAAGCATATGCTGGGG	YES
991	Estradiol Diploid	ed5750	URA3::Z3pr-YNL290W HAP1+::NatMX::pACT1-Z3EV-ENO2term/HAP1+ ura3^0/ura3^0 can1^Ste2pr-Sphis5/CAN1 his3^1/his3^1 lyp^0/LYP1	a/a	E11	C07	YNL290W	RFC3	CTTTGGAGTCAT	AATTTTATAAAAGGTGTAGGAACAGGCCCGACATACAAGAgcaccaggaaccatataCTTTGGAGTCATgatccgctcgcaccg	gaaggttttctttgctcctcttctctgtacttgtcgacatTATAGTTTTTTCTCCTTGACGTTAAAG	TCCCATCTATTTAGGCTGGGAAAC	YES
992	Estradiol Diploid	ed5751	URA3::Z3pr-YPL255W HAP1+::NatMX::pACT1-Z3EV-ENO2term/HAP1+ ura3^0/ura3^0 can1^Ste2pr-Sphis5/CAN1 his3^1/his3^1 lyp^0/LYP1	a/a	E11	C08	YPL255W	BBP1	TCCAGCTTATTC	CAATCTTCGAAGGAGCATAGAGGCGAATGACTACTGAACAgcaccaggaaccatataTCCAGCTTATTCgatccgctcgcaccg	caaaaatgccccctccgcccgtgttgtcttcctgattcatTATAGTTTTTTCTCCTTGACGTTAAAG	TCCGTTGAGACAAATTTCGCGATG	YES
993	Estradiol Diploid	ed5752	URA3::Z3pr-YBR058C-A HAP1+::NatMX::pACT1-Z3EV-ENO2term/HAP1+ ura3^0/ura3^0 can1^Ste2pr-Sphis5/CAN1 his3^1/his3^1 lyp^0/LYP1	a/a	E11	C09	YBR058C-A	TSC3	CTTTCGAATGGT	ACCGGAAGAACAAAGGTGGAACATATCATAAGGGGAAGAAgcaccaggaaccatataCTTTCGAATGGTgatccgctcgcaccg	tggtgggtatgtacaccatcgagcttttatgttgtgtcatTATAGTTTTTTCTCCTTGACGTTAAAG	CAAGCAAAGGCACGATTTGGAAAG	YES
994	Estradiol Diploid	ed5753	URA3::Z3pr-YNL262W HAP1+::NatMX::pACT1-Z3EV-ENO2term/HAP1+ ura3^0/ura3^0 can1^Ste2pr-Sphis5/CAN1 his3^1/his3^1 lyp^0/LYP1	a/a	E11	C10	YNL262W	POL2	TACATGTTCGCC	AGCACATTCTATCAAGATAACACTCTCAGGGGACAAGTATgcaccaggaaccatataTACATGTTCGCCgatccgctcgcaccg	tggaagatcctccgttgttttttttcttgccaaacatcatTATAGTTTTTTCTCCTTGACGTTAAAG	CCACTGCCATTTACGTTTGCATTC	YES
995	Estradiol Diploid	ed5754	URA3::Z3pr-YPR082C HAP1+::NatMX::pACT1-Z3EV-ENO2term/HAP1+ ura3^0/ura3^0 can1^Ste2pr-Sphis5/CAN1 his3^1/his3^1 lyp^0/LYP1	a/a	E11	C11	YPR082C	DIB1	GTTTCTCGTTGT	AGAAATAGTACGTAGAGAAAGAGTAAGAAGTCAAGTTTTGgcaccaggaaccatataGTTTCTCGTTGTgatccgctcgcaccg	gccatcccgtacgcaattgaggcaacaaaacactagccatTATAGTTTTTTCTCCTTGACGTTAAAG	AAGACACTCTTGTGAAGGGATCTG	YES
996	Estradiol Diploid	ed5755	URA3::Z3pr-YJL111W HAP1+::NatMX::pACT1-Z3EV-ENO2term/HAP1+ ura3^0/ura3^0 can1^Ste2pr-Sphis5/CAN1 his3^1/his3^1 lyp^0/LYP1	a/a	E11	C12	YJL111W	CCT7	TGAATCTTCGTG	TTAAGTAGTACCTGAATCACGAGACATACAACTCGGAAAAgcaccaggaaccatataTGAATCTTCGTGgatccgctcgcaccg	ttagaaccacaattgtaggtgtttggcttccaaagttcatTATAGTTTTTTCTCCTTGACGTTAAAG	TCGAACAAGGTAACGAGACTAGCG	YES
997	Estradiol Diploid	ed5756	URA3::Z3pr-YJR112W HAP1+::NatMX::pACT1-Z3EV-ENO2term/HAP1+ ura3^0/ura3^0 can1^Ste2pr-Sphis5/CAN1 his3^1/his3^1 lyp^0/LYP1	a/a	E11	D01	YJR112W	NNF1	AGTTGTGCTTAG	ATAAACAAAAAAAAAAAAATTAGAGTAGAAAGAACCGAGAgcaccaggaaccatataAGTTGTGCTTAGgatccgctcgcaccg	gcttcaaccgaatataccgtattccatgtgagttaaccatTATAGTTTTTTCTCCTTGACGTTAAAG	CAGTAAGTCAATGGTTTGGGAAGC	YES
998	Estradiol Diploid	ed5757	URA3::Z3pr-YDR196C HAP1+::NatMX::pACT1-Z3EV-ENO2term/HAP1+ ura3^0/ura3^0 can1^Ste2pr-Sphis5/CAN1 his3^1/his3^1 lyp^0/LYP1	a/a	E11	D02	YDR196C	CAB5	TTCAGAGTCATG	AAAAGCTCAGTGAAAGTTGTCAGATAGCCACAATTAAAATgcaccaggaaccatataTTCAGAGTCATGgatccgctcgcaccg	taccacaagcgatcccacctgtcaatcccactaccagcatTATAGTTTTTTCTCCTTGACGTTAAAG	GGCAGTGATAAATTTCGAAGAGGG	YES
999	Estradiol Diploid	ed5758	URA3::Z3pr-YIL063C HAP1+::NatMX::pACT1-Z3EV-ENO2term/HAP1+ ura3^0/ura3^0 can1^Ste2pr-Sphis5/CAN1 his3^1/his3^1 lyp^0/LYP1	a/a	E11	D03	YIL063C	YRB2	CAGTGTTCTTAG	ATCAATTTGCACAAAACAAGTACGCATAAACTTTGAGAGCgcaccaggaaccatataCAGTGTTCTTAGgatccgctcgcaccg	aattttccctggctgcattgccaccattggtctcactcatTATAGTTTTTTCTCCTTGACGTTAAAG	TCCTCCATACAGTGCAGATGCTCC	YES
1000	Estradiol Diploid	ed5759	URA3::Z3pr-YOR143C HAP1+::NatMX::pACT1-Z3EV-ENO2term/HAP1+ ura3^0/ura3^0 can1^Ste2pr-Sphis5/CAN1 his3^1/his3^1 lyp^0/LYP1	a/a	E11	D04	YOR143C	THI80	TTGATACTCGTG	ATTGGTCACAAAGAACAATAAAAAGCTGAATATCACTGCTgcaccaggaaccatataTTGATACTCGTGgatccgctcgcaccg	ttttaatacgttcaggattttcaatacactcctcgctcatTATAGTTTTTTCTCCTTGACGTTAAAG	TTAAAGCGGAGATCAATCCCTTCG	YES
1001	Estradiol Diploid	ed5760	URA3::Z3pr-YNL245C HAP1+::NatMX::pACT1-Z3EV-ENO2term/HAP1+ ura3^0/ura3^0 can1^Ste2pr-Sphis5/CAN1 his3^1/his3^1 lyp^0/LYP1	a/a	E11	D05	YNL245C	CWC25	CCTTCTTGTGGT	TGAGTACAGGGAAGAAAGGCCAAATCGAGAGTACATTATCgcaccaggaaccatataCCTTCTTGTGGTgatccgctcgcaccg	gattccatgatttcaacagattcaaatcgcccgaccccatTATAGTTTTTTCTCCTTGACGTTAAAG	GACGACGAAACCGCCACTTCAAAC	YES
1002	Estradiol Diploid	ed5761	URA3::Z3pr-YBR237W HAP1+::NatMX::pACT1-Z3EV-ENO2term/HAP1+ ura3^0/ura3^0 can1^Ste2pr-Sphis5/CAN1 his3^1/his3^1 lyp^0/LYP1	a/a	E11	D06	YBR237W	PRP5	TTACTCAGCGGA	AGGGAAATCATAACGCTGTTGCCTTGGGTTTATTTGAGGTgcaccaggaaccatataTTACTCAGCGGAgatccgctcgcaccg	actccctattaatattttgcttcgaatcaatagtttccatTATAGTTTTTTCTCCTTGACGTTAAAG	ACGCTGTTTGCGTAATCTTTCCTC	YES
1003	Estradiol Diploid	ed5762	URA3::Z3pr-YNL152W HAP1+::NatMX::pACT1-Z3EV-ENO2term/HAP1+ ura3^0/ura3^0 can1^Ste2pr-Sphis5/CAN1 his3^1/his3^1 lyp^0/LYP1	a/a	E11	D07	YNL152W	INN1	AATTCGTCGGGT	TCACAACTGGAATTGGGTTAACTCGTTGAGTCACTGTCGAgcaccaggaaccatataAATTCGTCGGGTgatccgctcgcaccg	agaggattccttggtttccattccatacttcttcggacatTATAGTTTTTTCTCCTTGACGTTAAAG	TTTGTTGTCGAGACGTTCTGCGTC	YES
1004	Estradiol Diploid	ed5763	URA3::Z3pr-YKL019W HAP1+::NatMX::pACT1-Z3EV-ENO2term/HAP1+ ura3^0/ura3^0 can1^Ste2pr-Sphis5/CAN1 his3^1/his3^1 lyp^0/LYP1	a/a	E11	D08	YKL019W	RAM2	TTCATGATCCTC	TATTATATATCAAGTGCTGATACAACGTACACCATCGAAAgcaccaggaaccatataTTCATGATCCTCgatccgctcgcaccg	tgggcaaaggtttaacgtctgaataatcgtactcctccatTATAGTTTTTTCTCCTTGACGTTAAAG	GTGGAGCATCGAGGAAACGTTTCC	YES
1005	Estradiol Diploid	ed5764	URA3::Z3pr-YNL312W HAP1+::NatMX::pACT1-Z3EV-ENO2term/HAP1+ ura3^0/ura3^0 can1^Ste2pr-Sphis5/CAN1 his3^1/his3^1 lyp^0/LYP1	a/a	E11	D09	YNL312W	RFA2	CATTCGTAGTCT	TAGCGACTATCTAGAACAGGCTAGTTTAAGCATATACATAgcaccaggaaccatataCATTCGTAGTCTgatccgctcgcaccg	gcaaatcctccaattcctagcactaatacatacttgccatTATAGTTTTTTCTCCTTGACGTTAAAG	AAGGTCTGTAAGAGGGCAATAGCC	YES
1007	Estradiol Diploid	ed5766	URA3::Z3pr-YDR060W HAP1+::NatMX::pACT1-Z3EV-ENO2term/HAP1+ ura3^0/ura3^0 can1^Ste2pr-Sphis5/CAN1 his3^1/his3^1 lyp^0/LYP1	a/a	E11	D11	YDR060W	MAK21	GCTTGATAGTGT	AACCTCTCCAGTGTCTTTGTTGGTACAGTAATCAAAAATAgcaccaggaaccatataGCTTGATAGTGTgatccgctcgcaccg	gtgaagacaaatccagcggattgccgttgttctcactcatTATAGTTTTTTCTCCTTGACGTTAAAG	CCGTACTAGCACTAGCAATACATC	YES
1008	Estradiol Diploid	ed5767	URA3::Z3pr-YHR040W HAP1+::NatMX::pACT1-Z3EV-ENO2term/HAP1+ ura3^0/ura3^0 can1^Ste2pr-Sphis5/CAN1 his3^1/his3^1 lyp^0/LYP1	a/a	E11	D12	YHR040W	BCD1	TTAGGTCTGATC	GGAGTCCAGTTAATAGGGAAGGGTGTGGCAATTTGCAAGTgcaccaggaaccatataTTAGGTCTGATCgatccgctcgcaccg	tgaactcttttattccgcatacaccacacaacaccgccatTATAGTTTTTTCTCCTTGACGTTAAAG	GCTGCATCAGTCTTGGCTTGCTTC	YES
1009	Estradiol Diploid	ed5768	URA3::Z3pr-YDL087C HAP1+::NatMX::pACT1-Z3EV-ENO2term/HAP1+ ura3^0/ura3^0 can1^Ste2pr-Sphis5/CAN1 his3^1/his3^1 lyp^0/LYP1	a/a	E11	E01	YDL087C	LUC7	AATCTCTCGTCT	GCTCTACACTCCCAGCAGAAAGCTGCCAACTACCGTCAGAgcaccaggaaccatataAATCTCTCGTCTgatccgctcgcaccg	gtttgcgttgttctgcggcaggcgttgacatagttgacatTATAGTTTTTTCTCCTTGACGTTAAAG	CCCGTCACTTGGTAAATTTCACTG	Empty
1010	Estradiol Diploid	ed5769	URA3::Z3pr-YGL142C HAP1+::NatMX::pACT1-Z3EV-ENO2term/HAP1+ ura3^0/ura3^0 can1^Ste2pr-Sphis5/CAN1 his3^1/his3^1 lyp^0/LYP1	a/a	E11	E02	YGL142C	GPI10	TTGTCTAGCATC	AGTGTAGGATTGTGTAATCCAACATAATATCTAACTTTCAgcaccaggaaccatataTTGTCTAGCATCgatccgctcgcaccg	gtcctagtttaggttttattctatgaacctcgtgagccatTATAGTTTTTTCTCCTTGACGTTAAAG	CAAGCTCAATAGCTGTCTGTTGCC	YES
1011	Estradiol Diploid	ed5770	URA3::Z3pr-YJR064W HAP1+::NatMX::pACT1-Z3EV-ENO2term/HAP1+ ura3^0/ura3^0 can1^Ste2pr-Sphis5/CAN1 his3^1/his3^1 lyp^0/LYP1	a/a	E11	E03	YJR064W	CCT5	AAGCTGTGTTCT	TAATAACAGCTATCATCCATTTTTATAGCAATATTTGAAAgcaccaggaaccatataAAGCTGTGTTCTgatccgctcgcaccg	ccggcatttccataggaggttgttgtggacgagcagccatTATAGTTTTTTCTCCTTGACGTTAAAG	CTCTTAGAGCCAAGAAATCCGTGG	YES
1012	Estradiol Diploid	ed5771	URA3::Z3pr-YMR235C HAP1+::NatMX::pACT1-Z3EV-ENO2term/HAP1+ ura3^0/ura3^0 can1^Ste2pr-Sphis5/CAN1 his3^1/his3^1 lyp^0/LYP1	a/a	E11	E04	YMR235C	RNA1	TTCTAGGGCATA	GCCATTTTAACAGGCTGTCTTTCGAAACAGATTTTTAGCTgcaccaggaaccatataTTCTAGGGCATAgatccgctcgcaccg	gttcttcctcgtgctgaggaacgaagtgcaaggtagccatTATAGTTTTTTCTCCTTGACGTTAAAG	AATGGCAAGCCGTATGTCTTCTAC	YES
1013	Estradiol Diploid	ed5772	URA3::Z3pr-YOR056C HAP1+::NatMX::pACT1-Z3EV-ENO2term/HAP1+ ura3^0/ura3^0 can1^Ste2pr-Sphis5/CAN1 his3^1/his3^1 lyp^0/LYP1	a/a	E11	E05	YOR056C	NOB1	CATCTCGTTTCT	AGTTCAGTATTTTTCTAAAGTTTCTTTAAAGGAGCATAATgcaccaggaaccatataCATCTCGTTTCTgatccgctcgcaccg	atatcaacgcccttacatgtgcggtttggttttcggtcatTATAGTTTTTTCTCCTTGACGTTAAAG	GGCCTTCAGTGGTTCCTTCTCATC	Empty
1014	Estradiol Diploid	ed5773	URA3::Z3pr-YNL038W HAP1+::NatMX::pACT1-Z3EV-ENO2term/HAP1+ ura3^0/ura3^0 can1^Ste2pr-Sphis5/CAN1 his3^1/his3^1 lyp^0/LYP1	a/a	E11	E06	YNL038W	GPI15	TTCTGTTGGGTG	ATGAGGATCGTTCTATAAGCAAAAGAAACAAAAGGATGATgcaccaggaaccatataTTCTGTTGGGTGgatccgctcgcaccg	gtatactagtcttaccaaattcatactctttactaatcatTATAGTTTTTTCTCCTTGACGTTAAAG	TTGGCCCTTCGATCTAAGCTACCG	YES
1015	Estradiol Diploid	ed5774	URA3::Z3pr-YDL031W HAP1+::NatMX::pACT1-Z3EV-ENO2term/HAP1+ ura3^0/ura3^0 can1^Ste2pr-Sphis5/CAN1 his3^1/his3^1 lyp^0/LYP1	a/a	E11	E07	YDL031W	DBP10	GGTGTAGTTTCT	GTCATTTAAGTTACCACCACATATCTCTTTAACCTAGAATgcaccaggaaccatataGGTGTAGTTTCTgatccgctcgcaccg	gatcttcgagatccctttttcttttctgcacgcctgccatTATAGTTTTTTCTCCTTGACGTTAAAG	TCTCCAATCCCTCTCGTAGCATGG	YES
1016	Estradiol Diploid	ed5775	URA3::Z3pr-YLR066W HAP1+::NatMX::pACT1-Z3EV-ENO2term/HAP1+ ura3^0/ura3^0 can1^Ste2pr-Sphis5/CAN1 his3^1/his3^1 lyp^0/LYP1	a/a	E11	E08	YLR066W	SPC3	TTCTGTGACCTA	CCCACAAAGCTAGCTAGCATTGCCGCACTTCTCCAGAACAgcaccaggaaccatataTTCTGTGACCTAgatccgctcgcaccg	ggttcgatacattctggaatctttggacaaaggagaacatTATAGTTTTTTCTCCTTGACGTTAAAG	AACTTGTAACCAGCATAGATGGGG	YES
1017	Estradiol Diploid	ed5776	URA3::Z3pr-YLR026C HAP1+::NatMX::pACT1-Z3EV-ENO2term/HAP1+ ura3^0/ura3^0 can1^Ste2pr-Sphis5/CAN1 his3^1/his3^1 lyp^0/LYP1	a/a	E11	E09	YLR026C	SED5	GATCGAGTTTGT	TCTGTTTCCAACGACCATTTCACCATACCACACAACTCCCgcaccaggaaccatataGATCGAGTTTGTgatccgctcgcaccg	cactttgttgaaattctgaagttctatcctttatgttcatTATAGTTTTTTCTCCTTGACGTTAAAG	TCTCCTTTACAGGATTGACTCCTC	YES
1018	Estradiol Diploid	ed5777	URA3::Z3pr-YML130C HAP1+::NatMX::pACT1-Z3EV-ENO2term/HAP1+ ura3^0/ura3^0 can1^Ste2pr-Sphis5/CAN1 his3^1/his3^1 lyp^0/LYP1	a/a	E11	E10	YML130C	ERO1	TTGTTTGCAGGA	ACATTTTATTGCATATACCACAGTAACGTGCAGGTAAAACgcaccaggaaccatataTTGTTTGCAGGAgatccgctcgcaccg	ccgtgaggcacagtgtggcaatggcggttcttaatctcatTATAGTTTTTTCTCCTTGACGTTAAAG	ATGGTTTGCCCATCCTACATTACC	YES
1019	Estradiol Diploid	ed5778	URA3::Z3pr-YDR416W HAP1+::NatMX::pACT1-Z3EV-ENO2term/HAP1+ ura3^0/ura3^0 can1^Ste2pr-Sphis5/CAN1 his3^1/his3^1 lyp^0/LYP1	a/a	E11	E11	YDR416W	SYF1	ACGACATTTGGT	ATCCTTCAGTACCGCAAAACTTATTGTGTCCATATATCCTgcaccaggaaccatataACGACATTTGGTgatccgctcgcaccg	cgtttgttattactcctttcattgcgatgtatgctgacatTATAGTTTTTTCTCCTTGACGTTAAAG	GTTCTTGTGCATAGAGCCCTTGTC	YES
1020	Estradiol Diploid	ed5779	URA3::Z3pr-YML064C HAP1+::NatMX::pACT1-Z3EV-ENO2term/HAP1+ ura3^0/ura3^0 can1^Ste2pr-Sphis5/CAN1 his3^1/his3^1 lyp^0/LYP1	a/a	E11	E12	YML064C	TEM1	TTGTTTAAGGCG	TTTGGATTTTGCTGTAGAAATTAAATTGAGTTAAGCTAAGgcaccaggaaccatataTTGTTTAAGGCGgatccgctcgcaccg	caggtatagaattgtttgctcccgtgcttggtgtagccatTATAGTTTTTTCTCCTTGACGTTAAAG	GGTTTCCTCAAAGGCGAATACAAC	YES
1021	Estradiol Diploid	ed5780	URA3::Z3pr-YDR468C HAP1+::NatMX::pACT1-Z3EV-ENO2term/HAP1+ ura3^0/ura3^0 can1^Ste2pr-Sphis5/CAN1 his3^1/his3^1 lyp^0/LYP1	a/a	E11	F01	YDR468C	TLG1	GGTCGGTTGTTT	TAACTGTAAAATTGTATTGCTAAGATCCTTTCTTTAACAAgcaccaggaaccatataGGTCGGTTGTTTgatccgctcgcaccg	ccttaacaacttgttgaaacggatcttcactgttgttcatTATAGTTTTTTCTCCTTGACGTTAAAG	CGTTGCAGAAGATGGTACACTGTC	YES
1022	Estradiol Diploid	ed5781	URA3::Z3pr-YCR072C HAP1+::NatMX::pACT1-Z3EV-ENO2term/HAP1+ ura3^0/ura3^0 can1^Ste2pr-Sphis5/CAN1 his3^1/his3^1 lyp^0/LYP1	a/a	E11	F02	YCR072C	RSA4	TTCTTTCCTCAG	ATTTGTAACCTCGATAAACACACACTAACACAATATACAGgcaccaggaaccatataTTCTTTCCTCAGgatccgctcgcaccg	tcttttgtttcttagaaggtggaggaatcagggtggacatTATAGTTTTTTCTCCTTGACGTTAAAG	GGGCATTAGGATGTGTTGTGCTAG	YES
1023	Estradiol Diploid	ed5782	URA3::Z3pr-YDR390C HAP1+::NatMX::pACT1-Z3EV-ENO2term/HAP1+ ura3^0/ura3^0 can1^Ste2pr-Sphis5/CAN1 his3^1/his3^1 lyp^0/LYP1	a/a	E11	F03	YDR390C	UBA2	AGTCAGTTCTTC	CACACAAGATCAGGAGCGCTACGCCAAACAAGAAAAGAAAgcaccaggaaccatataAGTCAGTTCTTCgatccgctcgcaccg	cttcaccgatgattgttaccaaacttgtttcccttggcatTATAGTTTTTTCTCCTTGACGTTAAAG	TCCGAATGGTGAAGGGTTCACAGC	YES
1024	Estradiol Diploid	ed5783	URA3::Z3pr-YML127W HAP1+::NatMX::pACT1-Z3EV-ENO2term/HAP1+ ura3^0/ura3^0 can1^Ste2pr-Sphis5/CAN1 his3^1/his3^1 lyp^0/LYP1	a/a	E11	F04	YML127W	RSC9	TGCTTCACGAAT	AGGCAGAAAGCTTGTAAAGAAGTGGAAATAAAGATTGAAGgcaccaggaaccatataTGCTTCACGAATgatccgctcgcaccg	gagtaccatttagcggtgtgtttgaagctaacgagttcatTATAGTTTTTTCTCCTTGACGTTAAAG	TCCTCAATGGAGTCTGTAGCGTAC	YES
1025	Estradiol Diploid	ed5784	URA3::Z3pr-YCL043C HAP1+::NatMX::pACT1-Z3EV-ENO2term/HAP1+ ura3^0/ura3^0 can1^Ste2pr-Sphis5/CAN1 his3^1/his3^1 lyp^0/LYP1	a/a	E11	F05	YCL043C	PDI1	CGTACGTGCTTA	GCCAAGCTCTACATAAAGAAAAACATACATCTATCCCGTTgcaccaggaaccatataCGTACGTGCTTAgatccgctcgcaccg	gggaggaccatgacaggacggcaccagcagaaaacttcatTATAGTTTTTTCTCCTTGACGTTAAAG	ATAGCGGATATTTATATGGGCGCG	Empty
1026	Estradiol Diploid	ed5785	URA3::Z3pr-YAR019C HAP1+::NatMX::pACT1-Z3EV-ENO2term/HAP1+ ura3^0/ura3^0 can1^Ste2pr-Sphis5/CAN1 his3^1/his3^1 lyp^0/LYP1	a/a	E11	F06	YAR019C	CDC15	TGATTGAGGGCT	CACACATAAGCACTACCCATTTTCCTGGTAAGACTATACCgcaccaggaaccatataTGATTGAGGGCTgatccgctcgcaccg	gagtcaagttgactctatcggtatcggccatactgttcatTATAGTTTTTTCTCCTTGACGTTAAAG	CCAGGACAATGGATTCAGAAGGGG	YES
1027	Estradiol Diploid	ed5786	URA3::Z3pr-YJL173C HAP1+::NatMX::pACT1-Z3EV-ENO2term/HAP1+ ura3^0/ura3^0 can1^Ste2pr-Sphis5/CAN1 his3^1/his3^1 lyp^0/LYP1	a/a	E11	F07	YJL173C	RFA3	ATTACGTGGGTC	CATTCTTGTAGAACATCGTCTACCAGTAACACAAGTAAAAgcaccaggaaccatataATTACGTGGGTCgatccgctcgcaccg	agatttctgtggggtcaactcttggtgtttcgctggccatTATAGTTTTTTCTCCTTGACGTTAAAG	CAATAGGGAACAGCAAGTCTCTTC	YES
1028	Estradiol Diploid	ed5787	URA3::Z3pr-YPR010C HAP1+::NatMX::pACT1-Z3EV-ENO2term/HAP1+ ura3^0/ura3^0 can1^Ste2pr-Sphis5/CAN1 his3^1/his3^1 lyp^0/LYP1	a/a	E11	F08	YPR010C	RPA135	TACTTGAGGCAT	GAATATTGACAAATAAACGTAGAATTACGCATTTGGTGAGgcaccaggaaccatataTACTTGAGGCATgatccgctcgcaccg	cagttctggcttggccaggcggcttaatcactttgctcatTATAGTTTTTTCTCCTTGACGTTAAAG	GGCTTCTTTGTAGTCATCCTGCTG	YES
1029	Estradiol Diploid	ed5788	URA3::Z3pr-YOR075W HAP1+::NatMX::pACT1-Z3EV-ENO2term/HAP1+ ura3^0/ura3^0 can1^Ste2pr-Sphis5/CAN1 his3^1/his3^1 lyp^0/LYP1	a/a	E11	F09	YOR075W	UFE1	CTTCCATGGTTA	GGGAAATCACCCGTAAAAGCAGTGAAGAGCTTATTAACTCgcaccaggaaccatataCTTCCATGGTTAgatccgctcgcaccg	caacatacttacggaatattggtgttaaatcagacatcatTATAGTTTTTTCTCCTTGACGTTAAAG	CCGTTCTGTTATGAAGCTCTCTCC	YES
1030	Estradiol Diploid	ed5789	URA3::Z3pr-YPR168W HAP1+::NatMX::pACT1-Z3EV-ENO2term/HAP1+ ura3^0/ura3^0 can1^Ste2pr-Sphis5/CAN1 his3^1/his3^1 lyp^0/LYP1	a/a	E11	F10	YPR168W	NUT2	TAGTGTATGCCT	TTGAGAAAGAGGCAAATATATAGAAAAATAAACCGATAAGgcaccaggaaccatataTAGTGTATGCCTgatccgctcgcaccg	cttgctgcaattgttcattgttagtgctgtttccattcatTATAGTTTTTTCTCCTTGACGTTAAAG	TGGCGTTTCCAGCTTGATTAGTTG	YES
1031	Estradiol Diploid	ed5790	URA3::Z3pr-YGR065C HAP1+::NatMX::pACT1-Z3EV-ENO2term/HAP1+ ura3^0/ura3^0 can1^Ste2pr-Sphis5/CAN1 his3^1/his3^1 lyp^0/LYP1	a/a	E11	F11	YGR065C	VHT1	CTGGTATCGTTC	TTTCAATTTTCAAAAAAGGACCGACACAAATCAATAGATAgcaccaggaaccatataCTGGTATCGTTCgatccgctcgcaccg	gtgggaagtagctcctccacgatttattcgaaattgtcatTATAGTTTTTTCTCCTTGACGTTAAAG	TTTCAAGTGTTAGTCCGGTTCTGC	YES
1032	Estradiol Diploid	ed5791	URA3::Z3pr-YOR117W HAP1+::NatMX::pACT1-Z3EV-ENO2term/HAP1+ ura3^0/ura3^0 can1^Ste2pr-Sphis5/CAN1 his3^1/his3^1 lyp^0/LYP1	a/a	E11	F12	YOR117W	RPT5	TGTGCTCTTCCT	GAGGTGAGAACAAATTGGAAAGTTTTGATTTTAGTTTAAGgcaccaggaaccatataTGTGCTCTTCCTgatccgctcgcaccg	ctggtaaagtttgagcatccaattcttccaaggtggccatTATAGTTTTTTCTCCTTGACGTTAAAG	TGAGTTCTGCCAGAAGAGCCTGTG	YES
1033	Estradiol Diploid	ed5792	URA3::Z3pr-YBR004C HAP1+::NatMX::pACT1-Z3EV-ENO2term/HAP1+ ura3^0/ura3^0 can1^Ste2pr-Sphis5/CAN1 his3^1/his3^1 lyp^0/LYP1	a/a	E11	G01	YBR004C	GPI18	CTAGTCTACTTC	AGGCTTCGAGAGAGGAGGCGGAATAAGACTAAATTAAAATgcaccaggaaccatataCTAGTCTACTTCgatccgctcgcaccg	aacggaataatacaaaataaagtgtcaaccccacaatcatTATAGTTTTTTCTCCTTGACGTTAAAG	AACGGTCCCAGTATATTGTTGCTG	YES
1035	Estradiol Diploid	ed5794	URA3::Z3pr-YBL030C HAP1+::NatMX::pACT1-Z3EV-ENO2term/HAP1+ ura3^0/ura3^0 can1^Ste2pr-Sphis5/CAN1 his3^1/his3^1 lyp^0/LYP1	a/a	E11	G03	YBL030C	PET9	AGCGTTTACGTA	CTTCAGAATCATACATTAACATACATATAAGCAAATAGCCgcaccaggaaccatataAGCGTTTACGTAgatccgctcgcaccg	ctggaggtaatggggttttgacttgggcgttggaagacatTATAGTTTTTTCTCCTTGACGTTAAAG	ATACCGTTGGTTCCGGTCTTCTGG	YES
1036	Estradiol Diploid	ed5795	URA3::Z3pr-YOR336W HAP1+::NatMX::pACT1-Z3EV-ENO2term/HAP1+ ura3^0/ura3^0 can1^Ste2pr-Sphis5/CAN1 his3^1/his3^1 lyp^0/LYP1	a/a	E11	G04	YOR336W	KRE5	TATGCACTGGAT	GTAGAATATAGACGTATCAGTGTGAGTGCCTCTGTTGATTgcaccaggaaccatataTATGCACTGGATgatccgctcgcaccg	gcgcacacaacaataacaataccaacgcaagtagtctcatTATAGTTTTTTCTCCTTGACGTTAAAG	ATAAGAAGATGTTGGAAGCACGCC	YES
1037	Estradiol Diploid	ed5796	URA3::Z3pr-YMR079W HAP1+::NatMX::pACT1-Z3EV-ENO2term/HAP1+ ura3^0/ura3^0 can1^Ste2pr-Sphis5/CAN1 his3^1/his3^1 lyp^0/LYP1	a/a	E11	G05	YMR079W	SEC14	ATAGTTGCCCTA	CCTGTAGCATCAAACCAAACCTTCATCGCCCTAAAACACAgcaccaggaaccatataATAGTTGCCCTAgatccgctcgcaccg	aaagaaaaagtaaataaaagcaacaacatactgtaaccatTATAGTTTTTTCTCCTTGACGTTAAAG	TTTGTGCGTTAGTGCGGTCATCGC	YES
1038	Estradiol Diploid	ed5797	URA3::Z3pr-YBL092W HAP1+::NatMX::pACT1-Z3EV-ENO2term/HAP1+ ura3^0/ura3^0 can1^Ste2pr-Sphis5/CAN1 his3^1/his3^1 lyp^0/LYP1	a/a	E11	G06	YBL092W	RPL32	TCTCACGGTGAT	AACAAACTTTTAATTTTCATTTTTTTTTTTTTTTGATTAGgcaccaggaaccatataTCTCACGGTGATgatccgctcgcaccg	tgtgcttcttgacaatctttgggtgaggtaaggaggccatTATAGTTTTTTCTCCTTGACGTTAAAG	TCTAAGCAGAGTGAGAAGGGAATC	YES
1039	Estradiol Diploid	ed5798	URA3::Z3pr-YMR229C HAP1+::NatMX::pACT1-Z3EV-ENO2term/HAP1+ ura3^0/ura3^0 can1^Ste2pr-Sphis5/CAN1 his3^1/his3^1 lyp^0/LYP1	a/a	E11	G07	YMR229C	RRP5	AGGTTTGGAGTA	GACCGTTTAATATAAAAAACACACCTGTACTGTTGCAAAAgcaccaggaaccatataAGGTTTGGAGTAgatccgctcgcaccg	gaaaatcttcatctctctttcttttggtggaagctaccatTATAGTTTTTTCTCCTTGACGTTAAAG	AGTGCGTAAGAGGTTTCCATATGC	YES
1040	Estradiol Diploid	ed5799	URA3::Z3pr-YFR003C HAP1+::NatMX::pACT1-Z3EV-ENO2term/HAP1+ ura3^0/ura3^0 can1^Ste2pr-Sphis5/CAN1 his3^1/his3^1 lyp^0/LYP1	a/a	E11	G08	YFR003C	YPI1	TGGAAGGTTTCT	CCAGGAGTTGCGAGCTAAGTCTTCAATTAAGTCTATAAGGgcaccaggaaccatataTGGAAGGTTTCTgatccgctcgcaccg	gttgttgttctgatcccatagccatttgatttccactcatTATAGTTTTTTCTCCTTGACGTTAAAG	AAACATCATCGACAGCCTCAACAG	YES
1041	Estradiol Diploid	ed5800	URA3::Z3pr-YGL030W HAP1+::NatMX::pACT1-Z3EV-ENO2term/HAP1+ ura3^0/ura3^0 can1^Ste2pr-Sphis5/CAN1 his3^1/his3^1 lyp^0/LYP1	a/a	E11	G09	YGL030W	RPL30	CGTTTGGAACTC	AAGAACCTACAGCTTATTCAATTAATCAATATACGCAGAGgcaccaggaaccatataCGTTTGGAACTCgatccgctcgcaccg	ataaagcgaaatagttataaaatcatgttatactgaccatTATAGTTTTTTCTCCTTGACGTTAAAG	TGTGGTATTTCCTCCCGTCTCTGC	YES
1042	Estradiol Diploid	ed5801	URA3::Z3pr-YBR038W HAP1+::NatMX::pACT1-Z3EV-ENO2term/HAP1+ ura3^0/ura3^0 can1^Ste2pr-Sphis5/CAN1 his3^1/his3^1 lyp^0/LYP1	a/a	E11	G10	YBR038W	CHS2	TCGACTCTTTCT	CATATAGACCCAAATAAAAACCAAAGAACCACATATAGAAgcaccaggaaccatataTCGACTCTTTCTgatccgctcgcaccg	agccattcgaaggttccaccataaacgggtttctcgtcatTATAGTTTTTTCTCCTTGACGTTAAAG	TGAGCAATTTAGCGCCATTGCCAC	YES
1044	Estradiol Diploid	ed5803	URA3::Z3pr-YBR256C HAP1+::NatMX::pACT1-Z3EV-ENO2term/HAP1+ ura3^0/ura3^0 can1^Ste2pr-Sphis5/CAN1 his3^1/his3^1 lyp^0/LYP1	a/a	E11	G12	YBR256C	RIB5	GAGCATAGTTAG	TACATGTCAAACCAATTGGTGAGATCGTAACCATAGCACAgcaccaggaaccatataGAGCATAGTTAGgatccgctcgcaccg	ccaaaacagtccccatgcattctacaataccagtaaacatTATAGTTTTTTCTCCTTGACGTTAAAG	TCCATCCTTTGCATGAGCTTTCTG	YES
1045	Estradiol Diploid	ed5804	URA3::Z3pr-YJL194W HAP1+::NatMX::pACT1-Z3EV-ENO2term/HAP1+ ura3^0/ura3^0 can1^Ste2pr-Sphis5/CAN1 his3^1/his3^1 lyp^0/LYP1	a/a	E11	H01	YJL194W	CDC6	ATGTTAGGCATG	CTGCGCTGCACTATTTTCATCAATAGTACCATATACGTTCgcaccaggaaccatataATGTTAGGCATGgatccgctcgcaccg	ttctgatacgcttagttggagttattggtatagctgacatTATAGTTTTTTCTCCTTGACGTTAAAG	GAAACCTAGAGGCTTTCTCGAGGC	YES
1046	Estradiol Diploid	ed5805	URA3::Z3pr-YBR121C HAP1+::NatMX::pACT1-Z3EV-ENO2term/HAP1+ ura3^0/ura3^0 can1^Ste2pr-Sphis5/CAN1 his3^1/his3^1 lyp^0/LYP1	a/a	E11	H02	YBR121C	GRS1	TAGCGTGATTCT	TTACTCTCAGATTGTTAAAAAATCGGTTAAGATTAAAAGAgcaccaggaaccatataTAGCGTGATTCTgatccgctcgcaccg	gaacagcggctctagccttcttgatatcttctacactcatTATAGTTTTTTCTCCTTGACGTTAAAG	GGACATAGATCTCAATCGCATCTG	YES
1048	Estradiol Diploid	ed5807	URA3::Z3pr-YLR116W HAP1+::NatMX::pACT1-Z3EV-ENO2term/HAP1+ ura3^0/ura3^0 can1^Ste2pr-Sphis5/CAN1 his3^1/his3^1 lyp^0/LYP1	a/a	E11	H04	YLR116W	MSL5	TCCAGTTCGTAT	TACAAGTGCTATTCTATCCCACAATAAAAGGAAATTGTTGgcaccaggaaccatataTCCAGTTCGTATgatccgctcgcaccg	tattttcaaagtatctagagttaatccttctaaaactcatTATAGTTTTTTCTCCTTGACGTTAAAG	GCGTCAAGGAGTAAACTAGTCTTG	YES
1049	Estradiol Diploid	ed5808	URA3::Z3pr-YHR143W-A HAP1+::NatMX::pACT1-Z3EV-ENO2term/HAP1+ ura3^0/ura3^0 can1^Ste2pr-Sphis5/CAN1 his3^1/his3^1 lyp^0/LYP1	a/a	E11	H05	YHR143W-A	RPC10	CTGTGAATCCTC	ATAAGAACGTACCCAAGAATAAAAGTCCACAAGTATAACAgcaccaggaaccatataCTGTGAATCCTCgatccgctcgcaccg	cgtctaaatttgttggaatctggaacccttcgcgagacatTATAGTTTTTTCTCCTTGACGTTAAAG	CTTAGGCATAATGGTGGTGCATTC	YES
1050	Estradiol Diploid	ed5809	URA3::Z3pr-YJL069C HAP1+::NatMX::pACT1-Z3EV-ENO2term/HAP1+ ura3^0/ura3^0 can1^Ste2pr-Sphis5/CAN1 his3^1/his3^1 lyp^0/LYP1	a/a	E11	H06	YJL069C	UTP18	GCGCCTTATTGT	TCGTTCTTGAAAGTGTATATCAGCCTACATTAGTGCGACAgcaccaggaaccatataGCGCCTTATTGTgatccgctcgcaccg	gaggtacgctaacattcattgcggttgttgccattgtcatTATAGTTTTTTCTCCTTGACGTTAAAG	TATTAGACATGTGGGCGACGACAG	YES
1051	Estradiol Diploid	ed5810	URA3::Z3pr-YGL048C HAP1+::NatMX::pACT1-Z3EV-ENO2term/HAP1+ ura3^0/ura3^0 can1^Ste2pr-Sphis5/CAN1 his3^1/his3^1 lyp^0/LYP1	a/a	E11	H07	YGL048C	RPT6	TTGTTGATACGC	TGTAAACGGAACAACAGTATAGTGGGATACTATCACGACAgcaccaggaaccatataTTGTTGATACGCgatccgctcgcaccg	tttctaatactatattggaggatgttacagcagctgtcatTATAGTTTTTTCTCCTTGACGTTAAAG	AGGACATACTGTCTTGCGGTGTCG	YES
1052	Estradiol Diploid	ed5811	URA3::Z3pr-YKL058W HAP1+::NatMX::pACT1-Z3EV-ENO2term/HAP1+ ura3^0/ura3^0 can1^Ste2pr-Sphis5/CAN1 his3^1/his3^1 lyp^0/LYP1	a/a	E11	H08	YKL058W	TOA2	CGGAATTGTTGT	GGAGGGGGACACAGGCTATCGAAGATAACAGTAAGGATAAgcaccaggaaccatataCGGAATTGTTGTgatccgctcgcaccg	tacttctacgatataattcgtaatacccgggtactgccatTATAGTTTTTTCTCCTTGACGTTAAAG	GGAAGGTTATTGCACCAGCAATGG	YES
38	Estradiol Diploid	ed4797	URA3::Z3pr-YDR172W HAP1+::NatMX::pACT1-Z3EV-ENO2term/HAP1+ ura3^0/ura3^0 can1^Ste2pr-Sphis5/CAN1 his3^1/his3^1 lyp^0/LYP1	a/a	Remade	A01	YDR172W	SUP35	TGTTCACTTTCG	ACTTGCTCGGAATAACATCTATATCTGCCCACTAGCAACAgcaccaggaaccatataTGTTCACTTTCGgatccgctcgcaccg	ggtagttttgctgattgttgccttggtttgaatccgacatTATAGTTTTTTCTCCTTGACGTTAAAG	CCGACGAAGAATTGGAGTTTGAAG	YES
45	Estradiol Diploid	ed4804	URA3::Z3pr-YDL055C HAP1+::NatMX::pACT1-Z3EV-ENO2term/HAP1+ ura3^0/ura3^0 can1^Ste2pr-Sphis5/CAN1 his3^1/his3^1 lyp^0/LYP1	a/a	Remade	A02	YDL055C	PSA1	CTACTTGCGTTT	AAGCTACAACTTCAACAAATAAAACATATATAATTGAAAAgcaccaggaaccatataCTACTTGCGTTTgatccgctcgcaccg	atctggtaccgtaaccaccgactaaaattaaacctttcatTATAGTTTTTTCTCCTTGACGTTAAAG	AGCAACGCACAGCATGAAGAACGC	YES
123	Estradiol Diploid	ed4882	URA3::Z3pr-YLR045C HAP1+::NatMX::pACT1-Z3EV-ENO2term/HAP1+ ura3^0/ura3^0 can1^Ste2pr-Sphis5/CAN1 his3^1/his3^1 lyp^0/LYP1	a/a	Remade	A03	YLR045C	STU2	TCTGTTACATCC	AAGTATTTTTGAGTTTTTATTAAAGAGTTTGAAGTTGACTgcaccaggaaccatataTCTGTTACATCCgatccgctcgcaccg	ggggtaacgttgtataatctacttcttcttctcctgacatTATAGTTTTTTCTCCTTGACGTTAAAG	AGCTGGGATATTGCTGGTTAATGG	YES
152	Estradiol Diploid	ed4911	URA3::Z3pr-YDR454C HAP1+::NatMX::pACT1-Z3EV-ENO2term/HAP1+ ura3^0/ura3^0 can1^Ste2pr-Sphis5/CAN1 his3^1/his3^1 lyp^0/LYP1	a/a	Remade	A04	YDR454C	GUK1	TTCCATTGCTGT	TACAGTTTACTTCGGATAAAGATTAGTAAACCTTTGCGTTgcaccaggaaccatataTTCCATTGCTGTgatccgctcgcaccg	ctgtaccacttgggccagaaattacgataggacgggacatTATAGTTTTTTCTCCTTGACGTTAAAG	GGGTGCCCTTTATCTTAGAGTAGC	YES
153	Estradiol Diploid	ed4912	URA3::Z3pr-YNL207W HAP1+::NatMX::pACT1-Z3EV-ENO2term/HAP1+ ura3^0/ura3^0 can1^Ste2pr-Sphis5/CAN1 his3^1/his3^1 lyp^0/LYP1	a/a	Remade	A05	YNL207W	RIO2	CCTTTCCTTATG	TTAAACATCTCTTCTACCACATACTTTCAATCAGACTAGAgcaccaggaaccatataCCTTTCCTTATGgatccgctcgcaccg	cagttgtcaaatatctcatatgagaagtatccaatttcatTATAGTTTTTTCTCCTTGACGTTAAAG	TTTCGGAAGACAAGGCCCACAAGG	YES
162	Estradiol Diploid	ed4921	URA3::Z3pr-YFR042W HAP1+::NatMX::pACT1-Z3EV-ENO2term/HAP1+ ura3^0/ura3^0 can1^Ste2pr-Sphis5/CAN1 his3^1/his3^1 lyp^0/LYP1	a/a	Remade	A06	YFR042W	KEG1	GATGATTAGGCA	AAGTATTTGTTCGGTCACATATATTTAACTAGCATTGAGGgcaccaggaaccatataGATGATTAGGCAgatccgctcgcaccg	aatactgataaagcttatgcgtcaacttgatacctgccatTATAGTTTTTTCTCCTTGACGTTAAAG	ACCAAGTCTTAGGCTTCATTCTGG	YES
168	Estradiol Diploid	ed4927	URA3::Z3pr-YNL062C HAP1+::NatMX::pACT1-Z3EV-ENO2term/HAP1+ ura3^0/ura3^0 can1^Ste2pr-Sphis5/CAN1 his3^1/his3^1 lyp^0/LYP1	a/a	Remade	A07	YNL062C	GCD10	CTTTCGTCTTGG	GCAAACGAATTGGACAAAAAAACTTTGAATTTAGTGCACAgcaccaggaaccatataCTTTCGTCTTGGgatccgctcgcaccg	taacgtgctgattaaaatctatggttgtcaaagcattcatTATAGTTTTTTCTCCTTGACGTTAAAG	CTCTTCAACAACTTCTTCCTCCTC	YES
174	Estradiol Diploid	ed4933	URA3::Z3pr-YHR196W HAP1+::NatMX::pACT1-Z3EV-ENO2term/HAP1+ ura3^0/ura3^0 can1^Ste2pr-Sphis5/CAN1 his3^1/his3^1 lyp^0/LYP1	a/a	Remade	A08	YHR196W	UTP9	CTGTGATTTACC	CGCCGGGCATTCTCCACGTATATACATACCGTAGTGCACAgcaccaggaaccatataCTGTGATTTACCgatccgctcgcaccg	catgcgagaagctcgccaccaaatccaaagaggagcccatTATAGTTTTTTCTCCTTGACGTTAAAG	ATGGAGAAGCAGACGGTGAGGATG	YES
186	Estradiol Diploid	ed4945	URA3::Z3pr-YPR035W HAP1+::NatMX::pACT1-Z3EV-ENO2term/HAP1+ ura3^0/ura3^0 can1^Ste2pr-Sphis5/CAN1 his3^1/his3^1 lyp^0/LYP1	a/a	Remade	A09	YPR035W	GLN1	GGTTTATGTCGT	AAACAAAAATTAAACATAATATAATATAATATAATCAAAAgcaccaggaaccatataGGTTTATGTCGTgatccgctcgcaccg	tttgtaaaatttgagtcttttcgatgcttgcttcagccatTATAGTTTTTTCTCCTTGACGTTAAAG	TTCTACAGCAGTTGGTCCGCACAG	YES
197	Estradiol Diploid	ed4956	URA3::Z3pr-YJL097W HAP1+::NatMX::pACT1-Z3EV-ENO2term/HAP1+ ura3^0/ura3^0 can1^Ste2pr-Sphis5/CAN1 his3^1/his3^1 lyp^0/LYP1	a/a	Remade	A10	YJL097W	PHS1	CTCATGGATGTA	TCACACAAGAAGAAGCACAACTCCAAGCAATTTCTACAATgcaccaggaaccatataCTCATGGATGTAgatccgctcgcaccg	ggggtaagaaggacaatggtgacgcaagtttttttgacatTATAGTTTTTTCTCCTTGACGTTAAAG	ATACGATGAACTGAGCGATGACAG	YES
256	Estradiol Diploid	ed5015	URA3::Z3pr-YOL021C HAP1+::NatMX::pACT1-Z3EV-ENO2term/HAP1+ ura3^0/ura3^0 can1^Ste2pr-Sphis5/CAN1 his3^1/his3^1 lyp^0/LYP1	a/a	Remade	A11	YOL021C	DIS3	TCTGGATGCTCT	GTTTTATTTATCATACTTGCATCATACAGGCCAAAACAACgcaccaggaaccatataTCTGGATGCTCTgatccgctcgcaccg	caagtctcttccgtctgggggcgatagcgggaactgacatTATAGTTTTTTCTCCTTGACGTTAAAG	CTGGAGTGAATGGTGGGAAATCTC	YES
269	Estradiol Diploid	ed5028	URA3::Z3pr-YNL267W HAP1+::NatMX::pACT1-Z3EV-ENO2term/HAP1+ ura3^0/ura3^0 can1^Ste2pr-Sphis5/CAN1 his3^1/his3^1 lyp^0/LYP1	a/a	Remade	A12	YNL267W	PIK1	CTCTCGATATCT	TGCGAGCGTTCGTTTTCATTAAGCATTCGTTCTCTTCACTgcaccaggaaccatataCTCTCGATATCTgatccgctcgcaccg	tatcatcaaagcttttctttgaactggatgctttatgcatTATAGTTTTTTCTCCTTGACGTTAAAG	TTTATGGGAGAAATTCTGGGCTGC	YES
284	Estradiol Diploid	ed5043	URA3::Z3pr-YMR185W HAP1+::NatMX::pACT1-Z3EV-ENO2term/HAP1+ ura3^0/ura3^0 can1^Ste2pr-Sphis5/CAN1 his3^1/his3^1 lyp^0/LYP1	a/a	Remade	B01	YMR185W	RTP1	CTTACTTTGTCC	TTCTTGTCATATCAGATCAAGAAAAACAAAAGGTTGGAAAgcaccaggaaccatataCTTACTTTGTCCgatccgctcgcaccg	tatcgtgtatgttgatcttttgctctttatcctcattcatTATAGTTTTTTCTCCTTGACGTTAAAG	ACAGCTCCAGCCGATATTATGCAG	YES
295	Estradiol Diploid	ed5054	URA3::Z3pr-YNL251C HAP1+::NatMX::pACT1-Z3EV-ENO2term/HAP1+ ura3^0/ura3^0 can1^Ste2pr-Sphis5/CAN1 his3^1/his3^1 lyp^0/LYP1	a/a	Remade	B02	YNL251C	NRD1	TCTTTGCAGGTC	AAAGGAACCGGAAAGCAACAAACATACTAAACATCCCATAgcaccaggaaccatataTCTTTGCAGGTCgatccgctcgcaccg	aggtagctacaaaattttgaaaatcgtcgtcctgctgcatTATAGTTTTTTCTCCTTGACGTTAAAG	GCGCACGTATAGCGCATTGTTTCC	YES
296	Estradiol Diploid	ed5055	URA3::Z3pr-YMR043W HAP1+::NatMX::pACT1-Z3EV-ENO2term/HAP1+ ura3^0/ura3^0 can1^Ste2pr-Sphis5/CAN1 his3^1/his3^1 lyp^0/LYP1	a/a	Remade	B03	YMR043W	MCM1	CTCACTTTAGCT	ACTTGCTGTCACGCAACAATATTATAGCCACCCAGCAAAAgcaccaggaaccatataCTCACTTTAGCTgatccgctcgcaccg	gcccattattagtaggcgtaccttcttcgatgtctgacatTATAGTTTTTTCTCCTTGACGTTAAAG	CTTTCTGTTCAGCACCTGTTGTCC	YES
300	Estradiol Diploid	ed5059	URA3::Z3pr-YFL008W HAP1+::NatMX::pACT1-Z3EV-ENO2term/HAP1+ ura3^0/ura3^0 can1^Ste2pr-Sphis5/CAN1 his3^1/his3^1 lyp^0/LYP1	a/a	Remade	B04	YFL008W	SMC1	CTGAAGTGGATT	TCCAGAGGCTATTGATAAAAAGCAGGCACAAGGAGACGCAgcaccaggaaccatataCTGAAGTGGATTgatccgctcgcaccg	acttgaaattacttagttctaagccaactaaacgtcccatTATAGTTTTTTCTCCTTGACGTTAAAG	TCCTGATGGTTCTTGGCCCAAGAG	YES
314	Estradiol Diploid	ed5073	URA3::Z3pr-YJR057W HAP1+::NatMX::pACT1-Z3EV-ENO2term/HAP1+ ura3^0/ura3^0 can1^Ste2pr-Sphis5/CAN1 his3^1/his3^1 lyp^0/LYP1	a/a	Remade	B05	YJR057W	CDC8	ATTATCTGTCCG	TAAATATGATTCATAGTGGACAGAAAGATCACCATTTTGAgcaccaggaaccatataATTATCTGTCCGgatccgctcgcaccg	ccaatccttctatcagtattaatttgccacgacccatcatTATAGTTTTTTCTCCTTGACGTTAAAG	GCCGAAACTTCATATGCTGCTGCG	YES
450	Estradiol Diploid	ed5209	URA3::Z3pr-YCR012W HAP1+::NatMX::pACT1-Z3EV-ENO2term/HAP1+ ura3^0/ura3^0 can1^Ste2pr-Sphis5/CAN1 his3^1/his3^1 lyp^0/LYP1	a/a	Remade	B06	YCR012W	PGK1	ATCTTTAGTCGC	AAGGAAGTAATTATCTACTTTTTACAACAAATATAAAACAgcaccaggaaccatataATCTTTAGTCGCgatccgctcgcaccg	agtccaaatcttggacagacaactttgaagataaagacatTATAGTTTTTTCTCCTTGACGTTAAAG	AGAAAGAAATTACCGTCGCTCGTG	YES
319	Estradiol Diploid	ed5078	URA3::Z3pr-YJR006W HAP1+::NatMX::pACT1-Z3EV-ENO2term/HAP1+ ura3^0/ura3^0 can1^Ste2pr-Sphis5/CAN1 his3^1/his3^1 lyp^0/LYP1	a/a	Remade	B07	YJR006W	POL31	TATGCTCGCTGT	TATAGCTGAATCTTTCCTGCAAAAATGGAAGTGAAGGGCAgcaccaggaaccatataTATGCTCGCTGTgatccgctcgcaccg	gacttctatcctcgttgaactttgttaacaatgcgtccatTATAGTTTTTTCTCCTTGACGTTAAAG	CTGAGCTTCTTGAGCTTCTAGTTG	YES
334	Estradiol Diploid	ed5093	URA3::Z3pr-YLR145W HAP1+::NatMX::pACT1-Z3EV-ENO2term/HAP1+ ura3^0/ura3^0 can1^Ste2pr-Sphis5/CAN1 his3^1/his3^1 lyp^0/LYP1	a/a	Remade	B08	YLR145W	RMP1	TGTTCTTTGGTC	AGAATGATATATCCACAAAAAAAAAAAGAGCAGAAACAAAgcaccaggaaccatataTGTTCTTTGGTCgatccgctcgcaccg	cttgctccagagatcgtatcacattatccatctcatccatTATAGTTTTTTCTCCTTGACGTTAAAG	GGCCAAACCAAACAATTCTGGATC	YES
438	Estradiol Diploid	ed5197	URA3::Z3pr-YEL055C HAP1+::NatMX::pACT1-Z3EV-ENO2term/HAP1+ ura3^0/ura3^0 can1^Ste2pr-Sphis5/CAN1 his3^1/his3^1 lyp^0/LYP1	a/a	Remade	B09	YEL055C	POL5	TTCTGACATGCT	TGATTCTTTCCACAAGTGCATCTTTTTGTCCACAAAAAAAgcaccaggaaccatataTTCTGACATGCTgatccgctcgcaccg	ctagtttaaaaaaaaggtctctgttgactttccctgtcatTATAGTTTTTTCTCCTTGACGTTAAAG	ACTCTCTTGGGATTGGTCTGTTAC	YES
440	Estradiol Diploid	ed5199	URA3::Z3pr-YGR119C HAP1+::NatMX::pACT1-Z3EV-ENO2term/HAP1+ ura3^0/ura3^0 can1^Ste2pr-Sphis5/CAN1 his3^1/his3^1 lyp^0/LYP1	a/a	Remade	B10	YGR119C	NUP57	TTATTCGGTGGT	GTTAGTAACAAAAGACATACCTTGTTGACCAATTGATCACgcaccaggaaccatataTTATTCGGTGGTgatccgctcgcaccg	tatttccgaacccgttattactaccgctgaaaccaaacatTATAGTTTTTTCTCCTTGACGTTAAAG	GTCTTGTGCTGATTCCAATTCACC	YES
453	Estradiol Diploid	ed5212	URA3::Z3pr-YDR341C HAP1+::NatMX::pACT1-Z3EV-ENO2term/HAP1+ ura3^0/ura3^0 can1^Ste2pr-Sphis5/CAN1 his3^1/his3^1 lyp^0/LYP1	a/a	Remade	B11	YDR341C		TAGCCCTTGTTA	TGTTAATCAAAGAAAAAGCAATAGCTCGTTTTTCTACAGAgcaccaggaaccatataTAGCCCTTGTTAgatccgctcgcaccg	gtttctttagttgagaaatcatatttgctgtgctagccatTATAGTTTTTTCTCCTTGACGTTAAAG	CGATGACAAGCCATTGTACAAGAG	YES
506	Estradiol Diploid	ed5265	URA3::Z3pr-YJL085W HAP1+::NatMX::pACT1-Z3EV-ENO2term/HAP1+ ura3^0/ura3^0 can1^Ste2pr-Sphis5/CAN1 his3^1/his3^1 lyp^0/LYP1	a/a	Remade	B12	YJL085W	EXO70	CTTGTCGGCTTT	AAAGTGTTCTGGTTTTATAATATCAAAAGCATTTATAGAAgcaccaggaaccatataCTTGTCGGCTTTgatccgctcgcaccg	ctaatacgtcagcttcatcaatgtcaatttcagcgggcatTATAGTTTTTTCTCCTTGACGTTAAAG	CCTCTTGCATTACATGGCAAAGTG	YES
507	Estradiol Diploid	ed5266	URA3::Z3pr-YJL001W HAP1+::NatMX::pACT1-Z3EV-ENO2term/HAP1+ ura3^0/ura3^0 can1^Ste2pr-Sphis5/CAN1 his3^1/his3^1 lyp^0/LYP1	a/a	Remade	C01	YJL001W	PRE3	TCGTATTGTCCG	GATAAGAATTGCTACTTCAAAGTACACACAGAAAGTTAACgcaccaggaaccatataTCGTATTGTCCGgatccgctcgcaccg	cctttttcaaacgattgatgtccacttgaattccattcatTATAGTTTTTTCTCCTTGACGTTAAAG	ATCCAAGAGAACCAAACCTGCCTC	YES
517	Estradiol Diploid	ed5276	URA3::Z3pr-YBL105C HAP1+::NatMX::pACT1-Z3EV-ENO2term/HAP1+ ura3^0/ura3^0 can1^Ste2pr-Sphis5/CAN1 his3^1/his3^1 lyp^0/LYP1	a/a	Remade	C02	YBL105C	PKC1	ATGGCTTACTTC	GTAAGTATAGTATCACACATATAGGGAGCAGTTTACAGTCgcaccaggaaccatataATGGCTTACTTCgatccgctcgcaccg	tcttttttttaatgttctgctccaattgtgaaaaactcatTATAGTTTTTTCTCCTTGACGTTAAAG	AATGTTTGTCCCACTCCAGGTTGC	YES
511	Estradiol Diploid	ed5270	URA3::Z3pr-YML010W HAP1+::NatMX::pACT1-Z3EV-ENO2term/HAP1+ ura3^0/ura3^0 can1^Ste2pr-Sphis5/CAN1 his3^1/his3^1 lyp^0/LYP1	a/a	Remade	C03	YML010W	SPT5	TTTGCTTCGAGA	GTAACAGCAGAAGGAAAGAGGAACGGGTGTTGTGATAATTgcaccaggaaccatataTTTGCTTCGAGAgatccgctcgcaccg	ggtcctgcatgctcacgtttgtgtccgagttgtcactcatTATAGTTTTTTCTCCTTGACGTTAAAG	AATCCACGTCTCTGCCACAGTTTC	YES
543	Estradiol Diploid	ed5302	URA3::Z3pr-YOR256C HAP1+::NatMX::pACT1-Z3EV-ENO2term/HAP1+ ura3^0/ura3^0 can1^Ste2pr-Sphis5/CAN1 his3^1/his3^1 lyp^0/LYP1	a/a	Remade	C04	YOR256C	TRE2	TCCTAACTTGGT	CCAAGATAATACCCCCGGGTATTGAGATCAAGTAATTTTAgcaccaggaaccatataTCCTAACTTGGTgatccgctcgcaccg	caaagtttgtagttgacactggttgataactgctcctcatTATAGTTTTTTCTCCTTGACGTTAAAG	TCATACTTCATCAAATGCCGCCCC	YES
559	Estradiol Diploid	ed5318	URA3::Z3pr-YDR373W HAP1+::NatMX::pACT1-Z3EV-ENO2term/HAP1+ ura3^0/ura3^0 can1^Ste2pr-Sphis5/CAN1 his3^1/his3^1 lyp^0/LYP1	a/a	Remade	C05	YDR373W	FRQ1	GCTTAGTCTAGT	TTATTTTGTGCTTGAAAACTGTTTTTGATTCAAAAAAAAAgcaccaggaaccatataGCTTAGTCTAGTgatccgctcgcaccg	tcaggtcatctttggaaagctttgacgtcttggctcccatTATAGTTTTTTCTCCTTGACGTTAAAG	CGCCCTATTGACTCTACGACGTTG	YES
566	Estradiol Diploid	ed5325	URA3::Z3pr-YDR224C HAP1+::NatMX::pACT1-Z3EV-ENO2term/HAP1+ ura3^0/ura3^0 can1^Ste2pr-Sphis5/CAN1 his3^1/his3^1 lyp^0/LYP1	a/a	Remade	C06	YDR224C	HTB1	GTCATCTCGTTA	ATAGACAAGTCAAACCACAAATAAACCATACACACATACAgcaccaggaaccatataGTCATCTCGTTAgatccgctcgcaccg	gggctttggaggctggtttcttttcggctttagcagacatTATAGTTTTTTCTCCTTGACGTTAAAG	GAGAAACCACATATCTCTACGGGC	YES
570	Estradiol Diploid	ed5329	URA3::Z3pr-YHL015W HAP1+::NatMX::pACT1-Z3EV-ENO2term/HAP1+ ura3^0/ura3^0 can1^Ste2pr-Sphis5/CAN1 his3^1/his3^1 lyp^0/LYP1	a/a	Remade	C07	YHL015W	RPS20	TTCCGCCGTTTA	ACAAGAAAGCAAGTAAAATAAACAAAAAGGTATATACAAAgcaccaggaaccatataTTCCGCCGTTTAgatccgctcgcaccg	gttcttgttcttcaaccttttccttttgaaagtcagacatTATAGTTTTTTCTCCTTGACGTTAAAG	TGATTGAATAGCCGTCTAGCTCCC	YES
597	Estradiol Diploid	ed5356	URA3::Z3pr-YFL037W HAP1+::NatMX::pACT1-Z3EV-ENO2term/HAP1+ ura3^0/ura3^0 can1^Ste2pr-Sphis5/CAN1 his3^1/his3^1 lyp^0/LYP1	a/a	Remade	C08	YFL037W	TUB2	TGGTTGTCGGTT	TACTACAACTACAAAAGCAAAATCTCCACAAAGTAATATAgcaccaggaaccatataTGGTTGTCGGTTgatccgctcgcaccg	taccacactgacctgtcgagatatgaatgatttctctcatTATAGTTTTTTCTCCTTGACGTTAAAG	TAGCTTTACAGTCTTGCCGTCCAG	YES
635	Estradiol Diploid	ed5394	URA3::Z3pr-YPL083C HAP1+::NatMX::pACT1-Z3EV-ENO2term/HAP1+ ura3^0/ura3^0 can1^Ste2pr-Sphis5/CAN1 his3^1/his3^1 lyp^0/LYP1	a/a	Remade	C09	YPL083C	SEN54	TACGTTCTGCCT	TATAAACATACATAAAACCTCTGTTCTTCTGCCAATTTAAgcaccaggaaccatataTACGTTCTGCCTgatccgctcgcaccg	atgtggtcacttgatcagttttcttcccagcgaattgcatTATAGTTTTTTCTCCTTGACGTTAAAG	AATGGCGATTCCCAAGCAGCCAAG	YES
690	Estradiol Diploid	ed5449	URA3::Z3pr-YJL039C HAP1+::NatMX::pACT1-Z3EV-ENO2term/HAP1+ ura3^0/ura3^0 can1^Ste2pr-Sphis5/CAN1 his3^1/his3^1 lyp^0/LYP1	a/a	Remade	C10	YJL039C	NUP192	ATTCGGTTCATG	CTAACCTAGTTGAAAAGATTTGTTCCGCAGATAAGAAAAAgcaccaggaaccatataATTCGGTTCATGgatccgctcgcaccg	agcgatacaatgtttggaaaggaattgcagaccatttcatTATAGTTTTTTCTCCTTGACGTTAAAG	AGCAGCGGCTCTTCAAAGAATATG	YES
694	Estradiol Diploid	ed5453	URA3::Z3pr-YDR044W HAP1+::NatMX::pACT1-Z3EV-ENO2term/HAP1+ ura3^0/ura3^0 can1^Ste2pr-Sphis5/CAN1 his3^1/his3^1 lyp^0/LYP1	a/a	Remade	C11	YDR044W	HEM13	GTGAGTTTCAGT	GCAAACCGAACTCTTCGAACACAATTAAATACACATAAAGgcaccaggaaccatataGTGAGTTTCAGTgatccgctcgcaccg	gtctaattggaagattccttggatcttgaggggcaggcatTATAGTTTTTTCTCCTTGACGTTAAAG	CTGTGTGTTGAACGGTTCACAGCG	YES
816	Estradiol Diploid	ed5575	URA3::Z3pr-YGR211W HAP1+::NatMX::pACT1-Z3EV-ENO2term/HAP1+ ura3^0/ura3^0 can1^Ste2pr-Sphis5/CAN1 his3^1/his3^1 lyp^0/LYP1	a/a	Remade	C12	YGR211W	ZPR1	CTCCTTTCGTAG	CATATTATACCTATACCGTTAAGAAATAGGATAGAAAATAgcaccaggaaccatataCTCCTTTCGTAGgatccgctcgcaccg	ctcctactggtttaaacaaatcttccttttgttcgctcatTATAGTTTTTTCTCCTTGACGTTAAAG	ATACCAATCAATGGATCCCTGGGC	YES
818	Estradiol Diploid	ed5577	URA3::Z3pr-YFL039C HAP1+::NatMX::pACT1-Z3EV-ENO2term/HAP1+ ura3^0/ura3^0 can1^Ste2pr-Sphis5/CAN1 his3^1/his3^1 lyp^0/LYP1	a/a	Remade	D01	YFL039C	ACT1	CGCCTTTGATCT	GCTTTTTTCTTCCCAAGATCGAAAATTTACTGAATTAACAgcaccaggaaccatataCGCCTTTGATCTgatccgctcgcaccg	aaatgggatggtgcaagcgctagaacataccagaatccatTATAGTTTTTTCTCCTTGACGTTAAAG	CTGCCACAGCAATTAATGCACAAC	YES
878	Estradiol Diploid	ed5637	URA3::Z3pr-YLR208W HAP1+::NatMX::pACT1-Z3EV-ENO2term/HAP1+ ura3^0/ura3^0 can1^Ste2pr-Sphis5/CAN1 his3^1/his3^1 lyp^0/LYP1	a/a	Remade	D02	YLR208W	SEC13	GCTACCTTTGAA	CAAGCGCAAAGATAACAGATAATTTTATATCAGCATACAAgcaccaggaaccatataGCTACCTTTGAAgatccgctcgcaccg	catggattaattcgttgtgcgcattagctatgacgaccatTATAGTTTTTTCTCCTTGACGTTAAAG	GCAGAATGGAGCTAACCATAGGGG	YES
902	Estradiol Diploid	ed5661	URA3::Z3pr-YFR027W HAP1+::NatMX::pACT1-Z3EV-ENO2term/HAP1+ ura3^0/ura3^0 can1^Ste2pr-Sphis5/CAN1 his3^1/his3^1 lyp^0/LYP1	a/a	Remade	D03	YFR027W	ECO1	TCTCGTGTTGAA	TACATATTAGGGTTCAACAGAATATAAATCGTTGCACAAAgcaccaggaaccatataTCTCGTGTTGAAgatccgctcgcaccg	gtttactgcccgcttttctctgcgatttcctagctttcatTATAGTTTTTTCTCCTTGACGTTAAAG	TGGAGTCATGAGCATACATGGTGC	YES
897	Estradiol Diploid	ed5656	URA3::Z3pr-YNL181W HAP1+::NatMX::pACT1-Z3EV-ENO2term/HAP1+ ura3^0/ura3^0 can1^Ste2pr-Sphis5/CAN1 his3^1/his3^1 lyp^0/LYP1	a/a	Remade	D04	YNL181W	PBR1	TTCTACGGATGT	AACAGAAACAAAGAACAAAAATTTTTAGAAAAAAAAAGAAgcaccaggaaccatataTTCTACGGATGTgatccgctcgcaccg	tcccgtctaggagagccgtcccaataatattcaaaggcatTATAGTTTTTTCTCCTTGACGTTAAAG	TTGCCATATGATGTAGAATGGCGC	YES
916	Estradiol Diploid	ed5675	URA3::Z3pr-YMR005W HAP1+::NatMX::pACT1-Z3EV-ENO2term/HAP1+ ura3^0/ura3^0 can1^Ste2pr-Sphis5/CAN1 his3^1/his3^1 lyp^0/LYP1	a/a	Remade	D05	YMR005W	TAF4	ACTCCTTGTTGC	TTGGTAGTGCACATATTGTCTTTCGGCATCATATCACATAgcaccaggaaccatataACTCCTTGTTGCgatccgctcgcaccg	ctccagtgccatcagatggctttttcggcgaatttgccatTATAGTTTTTTCTCCTTGACGTTAAAG	GTCACAAGCATCATGGATATGCCG	YES
972	Estradiol Diploid	ed5731	URA3::Z3pr-YIL061C HAP1+::NatMX::pACT1-Z3EV-ENO2term/HAP1+ ura3^0/ura3^0 can1^Ste2pr-Sphis5/CAN1 his3^1/his3^1 lyp^0/LYP1	a/a	Remade	D06	YIL061C	SNP1	CTAGCGTCGTTT	GAAAGGAAACCTTAAAAAAGTAATCGGCACCTCAACCTTGgcaccaggaaccatataCTAGCGTCGTTTgatccgctcgcaccg	tcgacacgtcgtctggatacttggatagattataattcatTATAGTTTTTTCTCCTTGACGTTAAAG	ACAACCACTCATTTAGAAGTGGGG	YES
1006	Estradiol Diploid	ed5765	URA3::Z3pr-YPL094C HAP1+::NatMX::pACT1-Z3EV-ENO2term/HAP1+ ura3^0/ura3^0 can1^Ste2pr-Sphis5/CAN1 his3^1/his3^1 lyp^0/LYP1	a/a	Remade	D07	YPL094C	SEC62	TTCAGTGTTCTC	AGTTGAATGCAGTATGGTAGCCGAGCAAACACAGGAGAACgcaccaggaaccatataTTCAGTGTTCTCgatccgctcgcaccg	cactagcacctgcattgctacctggacctacggctgacatTATAGTTTTTTCTCCTTGACGTTAAAG	AGGATGCACGTCATTGATGTTAGG	YES
1034	Estradiol Diploid	ed5793	URA3::Z3pr-YJL104W HAP1+::NatMX::pACT1-Z3EV-ENO2term/HAP1+ ura3^0/ura3^0 can1^Ste2pr-Sphis5/CAN1 his3^1/his3^1 lyp^0/LYP1	a/a	Remade	D08	YJL104W	PAM16	TCTGCCATTGAT	CTTGAGCATAAGAAAAACATAGACTTGTTGGATATAAAATgcaccaggaaccatataTCTGCCATTGATgatccgctcgcaccg	ttcctgtgattataacctgtatgaaagccctgtgagccatTATAGTTTTTTCTCCTTGACGTTAAAG	GAGGAATACGAAGGAATCCCTATC	YES
1043	Estradiol Diploid	ed5802	URA3::Z3pr-YGR029W HAP1+::NatMX::pACT1-Z3EV-ENO2term/HAP1+ ura3^0/ura3^0 can1^Ste2pr-Sphis5/CAN1 his3^1/his3^1 lyp^0/LYP1	a/a	Remade	D09	YGR029W	ERV1	CTGTTCTGACTG	AAAGCCAAAAACACTCAACTTTCAATGAATACAAAGCTTCgcaccaggaaccatataCTGTTCTGACTGgatccgctcgcaccg	cttgtggtggattatccgtcattttatctattgctttcatTATAGTTTTTTCTCCTTGACGTTAAAG	CTAGACGAAGACGAATTCGACTTG	YES
1047	Estradiol Diploid	ed5806	URA3::Z3pr-YLR115W HAP1+::NatMX::pACT1-Z3EV-ENO2term/HAP1+ ura3^0/ura3^0 can1^Ste2pr-Sphis5/CAN1 his3^1/his3^1 lyp^0/LYP1	a/a	Remade	D10	YLR115W	CFT2	ATGTGCGTCATA	AGATGAAATGAAGAACATACATTGAGGGCGACGAATATATgcaccaggaaccatataATGTGCGTCATAgatccgctcgcaccg	ttcctgatccatcatcacagcaattgtatttataagtcatTATAGTTTTTTCTCCTTGACGTTAAAG	ATCATTACCCGACGGACAAGCATC	YES
887	Estradiol Diploid	ed5646	URA3::Z3pr-YGR103W HAP1+::NatMX::pACT1-Z3EV-ENO2term/HAP1+ ura3^0/ura3^0 can1^Ste2pr-Sphis5/CAN1 his3^1/his3^1 lyp^0/LYP1	a/a	Remade	D11	YGR103W	NOP7	TCCTCTGTACTT	GTAGAAAATAGTATAGTAACAGCGGTATCCTACTTATACAgcaccaggaaccatataTCCTCTGTACTTgatccgctcgcaccg	ttcttgcgttacctctggtgtttttcttcttgattctcatTATAGTTTTTTCTCCTTGACGTTAAAG	AAGGGAAGACCTGATAACCGCAAC	YES

## Sheet: B. Non-essential ORFs (diploid)
No.	Collection	Strain short ID	Genotype	Mating Type	Plate	Well	ORF	Gene	Barcode	Forward Primer	Reverse Primer	Confirmation Primer	Diploid
1	Estradiol Diploid	ed1	URA3::Z3pr-YAL002W HAP1+::NatMX::pACT1-Z3EV-ENO2term/HAP1+ ura3^0/ura3^0 can1^Ste2pr-Sphis5/CAN1 his3^1/his3^1 lyp^0/LYP1	a/@	NE01	A01	YAL002W	VPS8	TTCCTCTGAGAG	AAATATATATCTGCCGAGACCATTACTCATTACACCTAGAgcaccaggaaccatataTTCCTCTGAGAGgatccgctcgcaccg	tgctagatctgctgtcgtggtcaaggccattttgctccatTATAGTTTTTTCTCCTTGACGTTAAAG	CGTCCAATCTACCGATATTGCTGC	YES
2	Estradiol Diploid	ed2	URA3::Z3pr-YAL005C HAP1+::NatMX::pACT1-Z3EV-ENO2term/HAP1+ ura3^0/ura3^0 can1^Ste2pr-Sphis5/CAN1 his3^1/his3^1 lyp^0/LYP1	a/@	NE01	A02	YAL005C	SSA1	TACCGCTTTGTC	GTATTACAAGAAACAAAAATTCAAGTAAATAACAGATAATgcaccaggaaccatataTACCGCTTTGTCgatccgctcgcaccg	agtatgttgtacctaaatcaataccgacagcttttgacatTATAGTTTTTTCTCCTTGACGTTAAAG	TTCTTCACCTGCAGGTTCTGAGCC	YES
3	Estradiol Diploid	ed3	URA3::Z3pr-YAL007C HAP1+::NatMX::pACT1-Z3EV-ENO2term/HAP1+ ura3^0/ura3^0 can1^Ste2pr-Sphis5/CAN1 his3^1/his3^1 lyp^0/LYP1	a/@	NE01	A03	YAL007C	ERP2	AGCTTGATTACC	TAAGATAAACAGTGGAGTACACTCATTGTAAAGGAAAACCgcaccaggaaccatataAGCTTGATTACCgatccgctcgcaccg	caatgaagaaagagggtagagcaattgtagatttgatcatTATAGTTTTTTCTCCTTGACGTTAAAG	GCTCGACATGAAGATTGAGAAGAC	YES
4	Estradiol Diploid	ed4	URA3::Z3pr-YAL008W HAP1+::NatMX::pACT1-Z3EV-ENO2term/HAP1+ ura3^0/ura3^0 can1^Ste2pr-Sphis5/CAN1 his3^1/his3^1 lyp^0/LYP1	a/@	NE01	A04	YAL008W	FUN14	CTTGGGATTCAT	AGAGGGGCAAGAAGGAAGAACTTAAAATAATAGGTGTAAAgcaccaggaaccatataCTTGGGATTCATgatccgctcgcaccg	tacgaaacaccaaccgttgcatattaaaagccaaagtcatTATAGTTTTTTCTCCTTGACGTTAAAG	GGGACGAGAAATACACAGATTCAG	YES
5	Estradiol Diploid	ed5	URA3::Z3pr-YAL009W HAP1+::NatMX::pACT1-Z3EV-ENO2term/HAP1+ ura3^0/ura3^0 can1^Ste2pr-Sphis5/CAN1 his3^1/his3^1 lyp^0/LYP1	a/@	NE01	A05	YAL009W	SPO7	ACTACTCAGGGA	CAAAGGAAGAAAGGTAGTGGAAAGCTAAATAAAGGAGGTCgcaccaggaaccatataACTACTCAGGGAgatccgctcgcaccg	gggcatggttccccacatcgcctatgctctctggctccatTATAGTTTTTTCTCCTTGACGTTAAAG	CACTACTCAACGTATTCGCACTAC	YES
6	Estradiol Diploid	ed6	URA3::Z3pr-YAL010C HAP1+::NatMX::pACT1-Z3EV-ENO2term/HAP1+ ura3^0/ura3^0 can1^Ste2pr-Sphis5/CAN1 his3^1/his3^1 lyp^0/LYP1	a/@	NE01	A06	YAL010C	MDM10	AGTTTGCTGACT	TACGTTAGGAAAAAGACACGAACAGAGAAGACCGATCTTGgcaccaggaaccatataAGTTTGCTGACTgatccgctcgcaccg	gataaaatgcccttagtacttggtccatatagggtagcatTATAGTTTTTTCTCCTTGACGTTAAAG	GTCCCACGTAGACTGTACTTTAAC	YES
7	Estradiol Diploid	ed7	URA3::Z3pr-YAL011W HAP1+::NatMX::pACT1-Z3EV-ENO2term/HAP1+ ura3^0/ura3^0 can1^Ste2pr-Sphis5/CAN1 his3^1/his3^1 lyp^0/LYP1	a/@	NE01	A07	YAL011W	SWC3	TAGGTGGTCCAT	CATGCGATTTGGAAGTAACGCTCGCCGTAGACAAGTAAGAgcaccaggaaccatataTAGGTGGTCCATgatccgctcgcaccg	tagaggattctttggacctggttctcaagacagcaggcatTATAGTTTTTTCTCCTTGACGTTAAAG	ACACACCCTAACTACGACGTAGTG	YES
8	Estradiol Diploid	ed8	URA3::Z3pr-YAL012W HAP1+::NatMX::pACT1-Z3EV-ENO2term/HAP1+ ura3^0/ura3^0 can1^Ste2pr-Sphis5/CAN1 his3^1/his3^1 lyp^0/LYP1	a/@	NE01	A08	YAL012W	CYS3	TCGATCTTGGAT	CACCTTATACATATACACACAAGACAAAACCAAAAAAAATgcaccaggaaccatataTCGATCTTGGATgatccgctcgcaccg	tggccttggtagcaaatttatcagattcttgtagagtcatTATAGTTTTTTCTCCTTGACGTTAAAG	ACAAGACGCTGAGCTGTATCACGG	YES
9	Estradiol Diploid	ed9	URA3::Z3pr-YAL013W HAP1+::NatMX::pACT1-Z3EV-ENO2term/HAP1+ ura3^0/ura3^0 can1^Ste2pr-Sphis5/CAN1 his3^1/his3^1 lyp^0/LYP1	a/@	NE01	A09	YAL013W	DEP1	GACTAAATTGCG	GGAAGCACAGAAGCAAGAGGAGGCGCATCGATCGTGGCAGgcaccaggaaccatataGACTAAATTGCGgatccgctcgcaccg	ctgtggtctgttcactttcctgtggtgtttgctgactcatTATAGTTTTTTCTCCTTGACGTTAAAG	TCATCAGTATTTCTTGCCACCTGC	YES
10	Estradiol Diploid	ed10	URA3::Z3pr-YAL014C HAP1+::NatMX::pACT1-Z3EV-ENO2term/HAP1+ ura3^0/ura3^0 can1^Ste2pr-Sphis5/CAN1 his3^1/his3^1 lyp^0/LYP1	a/@	NE01	A10	YAL014C	SYN8	AGCCGATGAGAT	AGATCTCACGACAGCAAATAGATGCGTAAGCACACACGGTgcaccaggaaccatataAGCCGATGAGATgatccgctcgcaccg	agagctggtccagttcataacccagcttcaacacatccatTATAGTTTTTTCTCCTTGACGTTAAAG	CCTCTTTCTCATCTTCGTGTGGTC	YES
12	Estradiol Diploid	ed12	URA3::Z3pr-YAL016W HAP1+::NatMX::pACT1-Z3EV-ENO2term/HAP1+ ura3^0/ura3^0 can1^Ste2pr-Sphis5/CAN1 his3^1/his3^1 lyp^0/LYP1	a/@	NE01	A12	YAL016W	TPD3	GGAAACACAGGA	ATTATCGAAGAATAATTGAGTGGTCAGAAAGGAGCGAAATgcaccaggaaccatataGGAAACACAGGAgatccgctcgcaccg	agggcacggcacctgccgttgttgatcttgctccagacatTATAGTTTTTTCTCCTTGACGTTAAAG	TACCGAAGAGACCCACCATTGACG	YES
[truncated: 4,748 more rows]

## Sheet: C. Non-essential ORFs (haploid)
No.	Collection	Strain short ID	Genotype	Mating Type	Plate	Well	ORF	Gene	Barcode	Forward Primer	Reverse Primer	Confirmation Primer	Haploid
[truncated: 4,759 more rows]

[truncated: 1 more sheets: D. Strains not in Collection]
