# Supplementary material for: A genome‐scale yeast library with inducible expression of individual genes
Source: Mol Syst Biol. 2021 Jun 7;17(6):e10207. doi: 10.15252/msb.202110207 (PMC8182650; doi:10.15252/msb.202110207)
Supplement: Supplementary file 7 — Dataset EV5 [file MSB-17-e10207-s010.xlsx]

## Sheet: Legend
Dataset EV5. Auxotrophy in the YETI collection
A. AUGC values for Z-NE strains grown on YNB (0) and SC (1) medium with urea as nitrogen source.
B. Aux scores for YETI-NE strains. Column E indicates whether or not the corresponding deletion mutant was identified in the literature as an auxotroph (blue dots in Figure 4), not including genes in SGA selection pathways.
Metabolic Auxotroph Panel: genes defined in SGD whose deletion causes auxotrophy. We did not include genes in SGA selection pathways in this analysis.
Avg Transcript Count (TPM) [Lipson 2009]: Quantitative measure of transcripts using single-molecule sequencing digital gene expression(smsDGE)

## Sheet: A. AUGCs YNB vs SC
ORF	Gene	b-Estradiol Concentration (nM)	Medium	Experiment	AUGC mean	AUGC standard deviation
YAL002W	VPS8	0	0	1	20370.8	17.9495
YAL002W	VPS8	0	0	2	20475.9	454.021
YAL002W	VPS8	0	0	3	20327.5	323.51
YAL002W	VPS8	0	0	4	19440.7	340.456
YAL002W	VPS8	0	1	1	26941.4	219.349
YAL002W	VPS8	0	1	2	27412.9	243.148
YAL002W	VPS8	0	1	3	27188.7	429.857
YAL002W	VPS8	0	1	4	27089.5	182.077
YAL002W	VPS8	1	0	1	15577.3	197.468
YAL002W	VPS8	1	1	1	30178.7	341.716
YAL002W	VPS8	5	0	2	15961.8	319.16
YAL002W	VPS8	5	1	2	24934.5	122.325
YAL002W	VPS8	10	0	3	16114.8	273.247
YAL002W	VPS8	10	1	3	26928.4	372.118
YAL002W	VPS8	100	0	4	16050.5	292.972
YAL002W	VPS8	100	1	4	25244.7	486.774
YAL005C	SSA1	0	0	1	20330	461.349
YAL005C	SSA1	0	0	2	21205.3	363.689
YAL005C	SSA1	0	0	3	19628.8	41.6206
YAL005C	SSA1	0	0	4	18784.5	139.944
YAL005C	SSA1	0	1	1	27244.4	126.559
YAL005C	SSA1	0	1	2	27834.4	426.729
YAL005C	SSA1	0	1	3	26693.4	531.046
YAL005C	SSA1	0	1	4	27176.9	764.018
YAL005C	SSA1	1	0	1	15111.6	210.502
YAL005C	SSA1	1	1	1	30488.9	246.435
YAL005C	SSA1	5	0	2	15871.3	187.62
YAL005C	SSA1	5	1	2	25609.7	139.237
YAL005C	SSA1	10	0	3	16581.3	336.927
YAL005C	SSA1	10	1	3	27524.8	725.317
YAL005C	SSA1	100	0	4	15892.6	323.228
YAL005C	SSA1	100	1	4	26668.5	454.876
YAL007C	ERP2	0	0	1	19659.8	675.568
YAL007C	ERP2	0	0	2	19538.2	680.377
YAL007C	ERP2	0	0	3	18581.3	441.55
YAL007C	ERP2	0	0	4	18498.6	766.52
YAL007C	ERP2	0	1	1	26866.8	424.559
YAL007C	ERP2	0	1	2	27029.4	281.939
YAL007C	ERP2	0	1	3	26185.7	732.573
YAL007C	ERP2	0	1	4	26800.3	1198.66
YAL007C	ERP2	1	0	1	15150.9	201.717
YAL007C	ERP2	1	1	1	29874.8	640.979
YAL007C	ERP2	5	0	2	15887.2	87.9352
YAL007C	ERP2	5	1	2	25201.2	512.97
YAL007C	ERP2	10	0	3	16267.9	1099.92
YAL007C	ERP2	10	1	3	25866.2	492.117
YAL007C	ERP2	100	0	4	16417.2	670.059
YAL007C	ERP2	100	1	4	26331.1	401.273
YAL008W	FUN14	0	0	1	19825.3	355.053
YAL008W	FUN14	0	0	2	20850.6	541.611
YAL008W	FUN14	0	0	3	19148.1	473.473
YAL008W	FUN14	0	0	4	18591.9	73.0235
YAL008W	FUN14	0	1	1	26394.8	116.933
YAL008W	FUN14	0	1	2	27372.9	620.333
YAL008W	FUN14	0	1	3	26585.6	787.81
YAL008W	FUN14	0	1	4	25762.3	510.454
YAL008W	FUN14	1	0	1	12856.2	476.904
YAL008W	FUN14	1	1	1	30032	205.668
YAL008W	FUN14	5	0	2	8716.34	134.373
YAL008W	FUN14	5	1	2	15560.7	241.496
YAL008W	FUN14	10	0	3	7746.43	256.213
YAL008W	FUN14	10	1	3	16131.3	490.331
YAL008W	FUN14	100	0	4	5755.51	178.238
YAL008W	FUN14	100	1	4	7843.62	413.917
YAL009W	SPO7	0	0	1	20835.9	353.4
YAL009W	SPO7	0	0	2	20562.6	812.419
YAL009W	SPO7	0	0	3	19678.9	629.428
YAL009W	SPO7	0	0	4	19608.3	381.631
YAL009W	SPO7	0	1	1	26643.2	273.718
YAL009W	SPO7	0	1	2	27422	693.941
YAL009W	SPO7	0	1	3	26984.3	548.519
YAL009W	SPO7	0	1	4	26820.5	1206.53
YAL009W	SPO7	1	0	1	15169.3	204.191
YAL009W	SPO7	5	0	2	16459.4	530.722
YAL009W	SPO7	5	1	2	26224.3	18.0654
YAL009W	SPO7	10	0	3	17285.3	442.961
YAL009W	SPO7	10	1	3	27116.6	1048.1
YAL009W	SPO7	100	0	4	17136	155.737
YAL009W	SPO7	100	1	4	26553.3	763.931
YAL010C	MDM10	0	0	1	19856.3	311.495
YAL010C	MDM10	0	0	2	20000	569.768
YAL010C	MDM10	0	0	3	19535.5	288.256
YAL010C	MDM10	0	0	4	19546	35.9029
YAL010C	MDM10	0	1	1	26178.5	114.938
YAL010C	MDM10	0	1	2	27581.2	511.347
YAL010C	MDM10	0	1	3	26217.5	125.33
YAL010C	MDM10	0	1	4	26726.3	476.094
YAL010C	MDM10	1	0	1	15348.9	550.257
YAL010C	MDM10	1	1	1	30989.7	258.416
YAL010C	MDM10	5	0	2	14857.7	385.296
YAL010C	MDM10	5	1	2	24895.4	332.371
YAL010C	MDM10	10	0	3	15189.6	438.826
YAL010C	MDM10	10	1	3	26457.4	887.389
YAL010C	MDM10	100	0	4	13384	269.526
YAL010C	MDM10	100	1	4	20281.2	287.554
YAL011W	SWC3	0	0	1	20562.1	303.894
YAL011W	SWC3	0	0	2	20509.5	163.31
YAL011W	SWC3	0	0	3	19854	153.478
YAL011W	SWC3	0	0	4	19484.5	261.503
YAL011W	SWC3	0	1	1	26271.7	208.396
YAL011W	SWC3	0	1	2	27705.4	17.6508
YAL011W	SWC3	0	1	3	26732.5	377.527
YAL011W	SWC3	0	1	4	27244.3	521.343
YAL011W	SWC3	1	0	1	15285	241.642
YAL011W	SWC3	1	1	1	30265	149.192
YAL011W	SWC3	5	0	2	15651.1	488.867
YAL011W	SWC3	5	1	2	25812	219.532
YAL011W	SWC3	10	0	3	16118.8	77.9656
YAL011W	SWC3	10	1	3	27086.7	525.172
YAL011W	SWC3	100	0	4	16012	374.605
YAL011W	SWC3	100	1	4	27270.1	713.162
YAL012W	CYS3	0	0	1	20726.9	326.389
YAL012W	CYS3	0	0	2	21099.5	241.364
YAL012W	CYS3	0	0	3	19973.5	945.265
YAL012W	CYS3	0	0	4	19976.8	340.028
YAL012W	CYS3	0	1	1	26390	91.1941
YAL012W	CYS3	0	1	2	26645.8	409.004
YAL012W	CYS3	0	1	3	27028	624.95
YAL012W	CYS3	0	1	4	26387.5	132.285
YAL012W	CYS3	1	0	1	14769.3	314.701
YAL012W	CYS3	1	1	1	28962.6	201.318
YAL012W	CYS3	5	0	2	15630.7	138.686
YAL012W	CYS3	5	1	2	25571.1	274.268
YAL012W	CYS3	10	0	3	16206.5	68.6878
YAL012W	CYS3	10	1	3	26136.4	351.183
YAL012W	CYS3	100	0	4	15785.8	26.2519
YAL012W	CYS3	100	1	4	26129.8	236.576
YAL013W	DEP1	0	0	1	20927.6	511.478
YAL013W	DEP1	0	0	2	21012	216.862
YAL013W	DEP1	0	0	3	19994	144.576
YAL013W	DEP1	0	0	4	19377.4	353.789
YAL013W	DEP1	0	1	1	27072.1	429.24
YAL013W	DEP1	0	1	2	27355.1	244.456
YAL013W	DEP1	0	1	3	26625	467.574
YAL013W	DEP1	0	1	4	27657.1	476.808
YAL013W	DEP1	1	0	1	15627.2	379.614
YAL013W	DEP1	1	1	1	30586.7	454.363
YAL013W	DEP1	5	0	2	16714	129.513
YAL013W	DEP1	5	1	2	26619.5	200.964
YAL013W	DEP1	10	0	3	16813.1	404.052
YAL013W	DEP1	10	1	3	27685.9	201.642
YAL013W	DEP1	100	0	4	16542.1	356.252
YAL013W	DEP1	100	1	4	27519.9	228.188
YAL014C	SYN8	0	0	1	20566.8	197.697
YAL014C	SYN8	0	0	2	20672.2	309.119
YAL014C	SYN8	0	0	3	19934.6	60.6677
YAL014C	SYN8	0	0	4	19457.1	92.1947
YAL014C	SYN8	0	1	1	27551.5	335.067
YAL014C	SYN8	0	1	2	27844.1	230.397
YAL014C	SYN8	0	1	3	26531.7	173.273
YAL014C	SYN8	0	1	4	27581.6	974.098
YAL014C	SYN8	1	0	1	15315.4	244.26
YAL014C	SYN8	1	1	1	30687.6	574.69
YAL014C	SYN8	5	0	2	15916.5	73.4885
YAL014C	SYN8	5	1	2	26966.6	408.106
YAL014C	SYN8	10	0	3	16192.1	33.972
YAL014C	SYN8	10	1	3	27871	836.664
YAL014C	SYN8	100	0	4	16417.2	51.3695
YAL014C	SYN8	100	1	4	26954.9	384.89
YAL015C	NTG1	0	0	1	20045	208.198
YAL015C	NTG1	0	0	2	21430.6	465.391
YAL015C	NTG1	0	0	3	19488.8	380.343
YAL015C	NTG1	0	0	4	19034.5	489.711
YAL015C	NTG1	0	1	1	26118.1	434.749
YAL015C	NTG1	0	1	2	27618.6	621.602
YAL015C	NTG1	0	1	3	26689	484.021
YAL015C	NTG1	0	1	4	26232.7	959.775
YAL015C	NTG1	1	0	1	15126.3	113.839
YAL015C	NTG1	1	1	1	30781.9	426.029
YAL015C	NTG1	5	0	2	15872.1	75.6977
YAL015C	NTG1	5	1	2	25483.4	349.321
YAL015C	NTG1	10	0	3	15645.8	138.397
YAL015C	NTG1	10	1	3	25573.1	559.975
YAL015C	NTG1	100	0	4	15685.7	221.989
YAL015C	NTG1	100	1	4	25018.5	14.6277
YAL016W	TPD3	0	0	1	14922.2	288.115
YAL016W	TPD3	0	0	2	15534.8	420.628
YAL016W	TPD3	0	0	3	13661.4	167.969
YAL016W	TPD3	0	0	4	14234.5	290.725
YAL016W	TPD3	0	1	1	19923.1	501.46
YAL016W	TPD3	0	1	2	21203.6	140.941
YAL016W	TPD3	0	1	3	16274.4	762.827
YAL016W	TPD3	0	1	4	17699.5	417.432
YAL016W	TPD3	1	0	1	15241.8	372.289
YAL016W	TPD3	1	1	1	30366.3	530.919
YAL016W	TPD3	5	0	2	15610.8	25.7356
YAL016W	TPD3	5	1	2	24726.6	370.074
YAL016W	TPD3	10	0	3	17699.9	453.817
YAL016W	TPD3	10	1	3	25949.5	529.742
YAL016W	TPD3	100	0	4	16538.8	234.497
YAL016W	TPD3	100	1	4	25774.5	376.962
YAL017W	PSK1	0	0	1	21060.3	269.223
YAL017W	PSK1	0	0	2	20585.2	535.549
YAL017W	PSK1	0	0	3	19866.2	498.439
YAL017W	PSK1	0	0	4	19399.5	882.691
YAL017W	PSK1	0	1	1	26483.2	543.673
YAL017W	PSK1	0	1	2	27710.9	369.527
YAL017W	PSK1	0	1	3	27321.7	676.806
YAL017W	PSK1	0	1	4	26840.6	531.612
YAL017W	PSK1	1	0	1	14047.4	439.918
YAL017W	PSK1	1	1	1	29530	769.993
YAL017W	PSK1	5	0	2	14061.3	459.148
YAL017W	PSK1	5	1	2	23472	401.246
YAL017W	PSK1	10	0	3	14249.9	508.994
YAL017W	PSK1	10	1	3	25516.4	668.884
YAL017W	PSK1	100	0	4	13327.7	217.625
YAL017W	PSK1	100	1	4	25688.7	1160.35
YAL018C	LDS1	0	0	1	20500.5	295.179
YAL018C	LDS1	0	0	2	21424.3	576.389
YAL018C	LDS1	0	0	3	19903.4	219.537
YAL018C	LDS1	0	0	4	19285	418.886
YAL018C	LDS1	0	1	1	26952.6	488.511
YAL018C	LDS1	0	1	2	27574.1	572.854
YAL018C	LDS1	0	1	3	26955.7	894.525
YAL018C	LDS1	0	1	4	27240.8	377.684
YAL018C	LDS1	1	0	1	15301.1	417.656
YAL018C	LDS1	1	1	1	30393.5	807.28
YAL018C	LDS1	5	0	2	15980.2	244.728
YAL018C	LDS1	5	1	2	25818.7	299.973
YAL018C	LDS1	10	0	3	16596.8	414.697
YAL018C	LDS1	10	1	3	26429.2	181.675
YAL018C	LDS1	100	0	4	16679	215.831
YAL018C	LDS1	100	1	4	26874.1	397.855
YAL019W	FUN30	0	0	1	20824.5	369.013
YAL019W	FUN30	0	0	2	20603.8	64.8067
YAL019W	FUN30	0	0	3	19460.7	353.581
YAL019W	FUN30	0	0	4	19754.3	661.088
YAL019W	FUN30	0	1	1	26083.7	560.37
YAL019W	FUN30	0	1	2	27368.8	488.974
YAL019W	FUN30	0	1	3	26069.4	330.487
YAL019W	FUN30	0	1	4	26874.5	377.95
YAL019W	FUN30	1	0	1	14663.2	395.479
YAL019W	FUN30	1	1	1	30787	687.138
YAL019W	FUN30	5	0	2	11581	227.455
YAL019W	FUN30	5	1	2	23598.8	905.93
YAL019W	FUN30	10	0	3	10740.1	376.394
YAL019W	FUN30	10	1	3	26006.1	604.84
YAL019W	FUN30	100	0	4	7527.9	187.124
YAL019W	FUN30	100	1	4	18327.7	187.25
YAL020C	ATS1	0	0	1	21138.9	236.751
YAL020C	ATS1	0	0	2	21241.5	209.743
YAL020C	ATS1	0	0	3	19975.6	534.709
YAL020C	ATS1	0	0	4	19779.5	279.139
YAL020C	ATS1	0	1	1	26625.2	147.422
YAL020C	ATS1	0	1	2	27499.5	338.266
YAL020C	ATS1	0	1	3	26615.4	496.656
YAL020C	ATS1	0	1	4	26678.5	177.557
YAL020C	ATS1	1	0	1	15245.9	255.108
YAL020C	ATS1	1	1	1	30424.5	318.629
YAL020C	ATS1	5	0	2	16373	350.741
YAL020C	ATS1	5	1	2	26064.9	22.682
YAL020C	ATS1	10	0	3	16420.7	203.208
YAL020C	ATS1	10	1	3	26408	197.03
YAL020C	ATS1	100	0	4	16195.3	221.676
YAL020C	ATS1	100	1	4	25239.6	212.595
YAL021C	CCR4	0	0	1	20835.5	435.086
YAL021C	CCR4	0	0	2	20369.9	231.03
YAL021C	CCR4	0	0	3	19229.8	468.435
YAL021C	CCR4	0	0	4	18944.2	681.159
YAL021C	CCR4	0	1	1	25235.4	340.353
YAL021C	CCR4	0	1	2	25976.4	469.475
YAL021C	CCR4	0	1	3	25359.6	476.951
YAL021C	CCR4	0	1	4	24970.8	521.203
YAL021C	CCR4	1	0	1	13878.9	162.136
YAL021C	CCR4	1	1	1	30005.3	669.938
YAL021C	CCR4	5	0	2	13385.9	324.64
YAL021C	CCR4	5	1	2	22771.4	247.362
YAL021C	CCR4	10	0	3	13745.7	479.138
YAL021C	CCR4	10	1	3	22800.1	1154.17
YAL021C	CCR4	100	0	4	12434.5	248.72
YAL021C	CCR4	100	1	4	20181.6	723.528
YAL022C	FUN26	0	0	1	20750.1	100.666
YAL022C	FUN26	0	0	2	21232.9	46.9207
YAL022C	FUN26	0	0	3	19774.6	325.214
YAL022C	FUN26	0	0	4	19883.8	322.125
YAL022C	FUN26	0	1	1	26582.5	490.806
YAL022C	FUN26	0	1	2	27477.7	257.253
YAL022C	FUN26	0	1	3	26687.2	381.135
YAL022C	FUN26	0	1	4	26571.6	393.779
YAL022C	FUN26	1	0	1	15320.4	409.919
YAL022C	FUN26	1	1	1	31260.2	722.412
YAL022C	FUN26	5	0	2	16950.7	187.898
YAL022C	FUN26	5	1	2	26399.3	405.495
YAL022C	FUN26	10	0	3	17214.5	370.576
YAL022C	FUN26	10	1	3	27521.2	547.614
YAL022C	FUN26	100	0	4	16878.1	352.93
YAL022C	FUN26	100	1	4	28186.9	699.994
YAL023C	PMT2	0	0	1	20436.9	221.359
YAL023C	PMT2	0	0	2	20693	628.695
YAL023C	PMT2	0	0	3	19682	547.955
YAL023C	PMT2	0	0	4	18449.5	779.767
YAL023C	PMT2	0	1	1	27406.3	586.223
YAL023C	PMT2	0	1	2	28635.6	288.828
YAL023C	PMT2	0	1	3	27617.5	499.208
YAL023C	PMT2	0	1	4	27115.6	611.075
YAL023C	PMT2	1	0	1	15100.3	268.358
YAL023C	PMT2	1	1	1	30762.5	442.434
YAL023C	PMT2	5	0	2	14699.2	177.666
YAL023C	PMT2	5	1	2	25192	180.791
YAL023C	PMT2	10	0	3	15345.8	201.702
YAL023C	PMT2	10	1	3	26858.4	349.096
YAL023C	PMT2	100	0	4	14078.4	425.894
YAL023C	PMT2	100	1	4	22955	203.221
YAL024C	LTE1	0	0	1	19705.7	414.357
YAL024C	LTE1	0	0	2	19870.8	461.998
YAL024C	LTE1	0	0	3	19099.3	767.759
YAL024C	LTE1	0	0	4	19123.3	479.67
YAL024C	LTE1	0	1	1	25871.5	586.316
YAL024C	LTE1	0	1	2	27182.9	350.035
YAL024C	LTE1	0	1	3	26849.6	564.99
YAL024C	LTE1	0	1	4	26688.8	421.836
YAL024C	LTE1	1	0	1	15237.6	330.889
YAL024C	LTE1	1	1	1	31055.9	612.044
YAL024C	LTE1	5	0	2	15879.6	114.814
YAL024C	LTE1	5	1	2	25833.5	280.78
YAL024C	LTE1	10	0	3	15658.5	580.046
YAL024C	LTE1	10	1	3	26970.7	721.053
YAL024C	LTE1	100	0	4	14919.3	278.518
YAL024C	LTE1	100	1	4	23017.1	356.846
YAL026C	DRS2	0	0	1	20136.1	667.117
YAL026C	DRS2	0	0	2	20395.5	296.402
YAL026C	DRS2	0	0	3	19587.5	279.632
YAL026C	DRS2	0	0	4	18886.7	399.818
YAL026C	DRS2	0	1	1	26118.5	530.35
YAL026C	DRS2	0	1	2	27362	728.688
YAL026C	DRS2	0	1	3	26714	430.985
YAL026C	DRS2	0	1	4	25538	784.691
YAL026C	DRS2	1	0	1	15144.1	308.331
YAL026C	DRS2	1	1	1	30084.2	705.889
YAL026C	DRS2	5	0	2	16335.2	554.902
YAL026C	DRS2	5	1	2	25739.2	242.257
YAL026C	DRS2	10	0	3	16645.5	335.474
YAL026C	DRS2	10	1	3	25942.8	366.461
YAL026C	DRS2	100	0	4	15222.1	137.48
YAL026C	DRS2	100	1	4	26747.4	465.809
YAL027W	SAW1	0	0	1	19485.5	4609.78
YAL027W	SAW1	0	0	2	19883.9	339.998
YAL027W	SAW1	0	0	3	18747.1	574.488
YAL027W	SAW1	0	0	4	19116	737.296
YAL027W	SAW1	0	1	1	27177.7	170.163
YAL027W	SAW1	0	1	2	26472.7	753.221
YAL027W	SAW1	0	1	3	27833.4	475.269
YAL027W	SAW1	0	1	4	26296.6	252.844
YAL027W	SAW1	1	0	1	14459.5	150.23
YAL027W	SAW1	1	1	1	29493.3	578.896
YAL027W	SAW1	5	0	2	14930.1	717.274
YAL027W	SAW1	5	1	2	25426.1	487.497
YAL027W	SAW1	10	0	3	16549.4	135.489
YAL027W	SAW1	10	1	3	26646.3	464.051
YAL027W	SAW1	100	0	4	15340.2	158.091
YAL027W	SAW1	100	1	4	26871.4	252.038
YAL028W	FRT2	0	0	1	20817.3	77.5653
YAL028W	FRT2	0	0	2	20791	453.116
YAL028W	FRT2	0	0	3	20006.9	529.627
YAL028W	FRT2	0	0	4	19475.8	309.831
YAL028W	FRT2	0	1	1	26373.8	221.665
YAL028W	FRT2	0	1	2	27327.6	363.535
YAL028W	FRT2	0	1	3	27419.4	621.15
YAL028W	FRT2	0	1	4	26990.1	559.311
YAL028W	FRT2	1	0	1	15341.3	30.7225
YAL028W	FRT2	1	1	1	30522.3	291.128
YAL028W	FRT2	5	0	2	16049.1	256.887
YAL028W	FRT2	5	1	2	25441.6	168.219
YAL028W	FRT2	10	0	3	16804.1	109.726
YAL028W	FRT2	10	1	3	26731.6	92.1463
YAL028W	FRT2	100	0	4	16162.7	170.323
YAL028W	FRT2	100	1	4	26737.3	471.915
YAL029C	MYO4	0	0	1	21028.3	454.756
YAL029C	MYO4	0	0	2	21545.1	565.472
YAL029C	MYO4	0	0	3	20207.5	414.068
YAL029C	MYO4	0	0	4	19721.2	781.899
YAL029C	MYO4	0	1	1	26166.5	669.794
YAL029C	MYO4	0	1	2	27612.5	287.345
YAL029C	MYO4	0	1	3	27743.8	134.863
YAL029C	MYO4	0	1	4	26994	99.9181
YAL029C	MYO4	1	0	1	10153.9	165.12
YAL029C	MYO4	1	1	1	24754.2	75.6069
YAL029C	MYO4	5	0	2	7505.42	175.085
YAL029C	MYO4	5	1	2	11089.3	826.331
YAL029C	MYO4	10	0	3	7825.68	48.8998
YAL029C	MYO4	10	1	3	9338.08	627.697
YAL029C	MYO4	100	0	4	5050.23	363.765
YAL029C	MYO4	100	1	4	10198.2	1379.61
YAL030W	SNC1	0	0	1	20571.6	456.88
YAL030W	SNC1	0	0	2	20419.2	516.689
YAL030W	SNC1	0	0	3	20122.3	407.342
YAL030W	SNC1	0	0	4	19260.7	431.303
YAL030W	SNC1	0	1	1	26764.4	93.6907
YAL030W	SNC1	0	1	2	27131.7	307.221
YAL030W	SNC1	0	1	3	27165.9	228.309
YAL030W	SNC1	0	1	4	26928.9	505.413
YAL030W	SNC1	1	0	1	15323.9	299.968
YAL030W	SNC1	1	1	1	30129.9	88.0588
YAL030W	SNC1	5	0	2	16007.9	43.8784
YAL030W	SNC1	5	1	2	25949.8	652.48
YAL030W	SNC1	10	0	3	16938.9	303.908
YAL030W	SNC1	10	1	3	25968.9	320.576
YAL030W	SNC1	100	0	4	16299.7	450.406
YAL030W	SNC1	100	1	4	27163.5	175.897
YAL031C	GIP4	0	0	1	21087.4	428.19
YAL031C	GIP4	0	0	2	22191.6	1041.59
YAL031C	GIP4	0	0	3	20107.4	280.503
YAL031C	GIP4	0	0	4	19225.7	272.808
YAL031C	GIP4	0	1	1	26795.4	529.006
YAL031C	GIP4	0	1	2	27954.1	246.821
YAL031C	GIP4	0	1	3	26973.4	140.847
YAL031C	GIP4	0	1	4	27236	865.758
YAL031C	GIP4	1	0	1	14962.4	24.7352
YAL031C	GIP4	1	1	1	30693.8	100.775
YAL031C	GIP4	5	0	2	12328.7	406.771
YAL031C	GIP4	5	1	2	20331.3	256.531
YAL031C	GIP4	10	0	3	9186.36	254.565
YAL031C	GIP4	10	1	3	21727.5	107.035
YAL031C	GIP4	100	0	4	6219.93	295.035
YAL031C	GIP4	100	1	4	7360.34	169.358
YAL034C	FUN19	0	0	1	20524.9	355.787
YAL034C	FUN19	0	0	2	20645.4	559.837
YAL034C	FUN19	0	0	3	19561.1	417.677
YAL034C	FUN19	0	0	4	18907.5	254.308
YAL034C	FUN19	0	1	1	26934.3	532.481
YAL034C	FUN19	0	1	2	27407.9	125.317
YAL034C	FUN19	0	1	3	26690.6	532.349
YAL034C	FUN19	0	1	4	27459.2	227.17
YAL034C	FUN19	1	0	1	15673.9	206.509
YAL034C	FUN19	1	1	1	30391.4	241.623
YAL034C	FUN19	5	0	2	16254	177.542
YAL034C	FUN19	5	1	2	25926	417.079
YAL034C	FUN19	10	0	3	16354	430.789
YAL034C	FUN19	10	1	3	26638.4	608.534
YAL034C	FUN19	100	0	4	16215.7	295.939
YAL034C	FUN19	100	1	4	26571.5	245.695
YAL036C	RBG1	0	0	1	19910.2	621.598
YAL036C	RBG1	0	0	2	20463.8	147.241
YAL036C	RBG1	0	0	3	18470.6	737.764
YAL036C	RBG1	0	0	4	18629.6	1045.96
YAL036C	RBG1	0	1	1	25638.6	925.61
YAL036C	RBG1	0	1	2	26409.6	1312.78
YAL036C	RBG1	0	1	3	26214.9	394.37
YAL036C	RBG1	0	1	4	26201.1	451.498
YAL036C	RBG1	1	0	1	14497.4	847.356
YAL036C	RBG1	1	1	1	30943.9	266.583
YAL036C	RBG1	5	0	2	15050.3	844.605
YAL036C	RBG1	5	1	2	25369.5	327.162
YAL036C	RBG1	10	0	3	15850.3	676.572
YAL036C	RBG1	10	1	3	25652.3	873.645
YAL036C	RBG1	100	0	4	15220.7	400.062
YAL036C	RBG1	100	1	4	25837.6	1202.31
YAL037C-A	YAL037C-A	0	0	1	20580	30.2353
YAL037C-A	YAL037C-A	0	0	2	20810.7	207.121
YAL037C-A	YAL037C-A	0	0	3	19883.5	414.701
YAL037C-A	YAL037C-A	0	0	4	19040	151.528
YAL037C-A	YAL037C-A	0	1	1	26618.9	311.212
YAL037C-A	YAL037C-A	0	1	2	27620.4	700.783
YAL037C-A	YAL037C-A	0	1	3	27230.4	844.086
YAL037C-A	YAL037C-A	0	1	4	26940	583.481
YAL037C-A	YAL037C-A	1	0	1	15062	268.251
YAL037C-A	YAL037C-A	1	1	1	29838.9	109.906
YAL037C-A	YAL037C-A	5	0	2	16017.8	281.324
YAL037C-A	YAL037C-A	5	1	2	25954.9	596.199
YAL037C-A	YAL037C-A	10	0	3	16591.9	443.865
YAL037C-A	YAL037C-A	10	1	3	27352.1	406.244
YAL037C-A	YAL037C-A	100	0	4	15994.9	191.886
YAL037C-A	YAL037C-A	100	1	4	26546.5	557.442
YAL037W	YAL037W	0	0	1	20548.5	309.81
YAL037W	YAL037W	0	0	2	20781.5	225.937
YAL037W	YAL037W	0	0	3	20011.4	132.667
YAL037W	YAL037W	0	0	4	19194.7	60.6365
YAL037W	YAL037W	0	1	1	26377	180.183
YAL037W	YAL037W	0	1	2	27375.2	397.931
YAL037W	YAL037W	0	1	3	26477.3	780.851
YAL037W	YAL037W	0	1	4	26493.7	185.026
YAL037W	YAL037W	1	0	1	15418	25.4304
YAL037W	YAL037W	1	1	1	29709.4	245.009
YAL037W	YAL037W	5	0	2	16487.1	356.18
YAL037W	YAL037W	5	1	2	26238.2	471.398
YAL037W	YAL037W	10	0	3	16468.6	227.035
YAL037W	YAL037W	10	1	3	27323.8	28.4806
YAL037W	YAL037W	100	0	4	16324.4	231.42
YAL037W	YAL037W	100	1	4	27271.6	608.428
YAL039C	CYC3	0	0	1	20599.5	308.146
YAL039C	CYC3	0	0	2	21354.7	321.482
YAL039C	CYC3	0	0	3	19767.1	90.4633
YAL039C	CYC3	0	0	4	19505.5	556.495
YAL039C	CYC3	0	1	1	26262.2	108.831
YAL039C	CYC3	0	1	2	27746.4	86.6451
YAL039C	CYC3	0	1	3	27366.6	460.139
YAL039C	CYC3	0	1	4	26650.7	546.469
YAL039C	CYC3	1	0	1	14964.4	262.397
YAL039C	CYC3	1	1	1	30948.2	237.652
YAL039C	CYC3	5	0	2	15806.2	302.265
YAL039C	CYC3	5	1	2	26123.3	698.258
YAL039C	CYC3	10	0	3	16444.6	373.757
YAL039C	CYC3	10	1	3	26427.1	237.538
YAL039C	CYC3	100	0	4	16292.4	178.996
YAL039C	CYC3	100	1	4	23828.4	57.6456
YAL040C	CLN3	0	0	1	21902.7	172.245
YAL040C	CLN3	0	0	2	22086.3	380.149
YAL040C	CLN3	0	0	3	21598.9	46.9166
YAL040C	CLN3	0	0	4	21080.2	405.763
YAL040C	CLN3	0	1	1	27808.5	454.564
YAL040C	CLN3	0	1	2	28318.7	436.176
YAL040C	CLN3	0	1	3	27739.9	454.133
YAL040C	CLN3	0	1	4	26945.6	747.493
YAL040C	CLN3	1	0	1	16156	30.0442
YAL040C	CLN3	1	1	1	30973.1	545.726
YAL040C	CLN3	5	0	2	16357.1	422.861
YAL040C	CLN3	5	1	2	25546.6	290.835
YAL040C	CLN3	10	0	3	16895.9	106.34
YAL040C	CLN3	10	1	3	26820.1	677.621
YAL040C	CLN3	100	0	4	15911.6	257.344
YAL040C	CLN3	100	1	4	25908.8	155.247
YAL042W	ERV46	0	0	1	20001.4	508.695
YAL042W	ERV46	0	0	2	21303.8	156.809
YAL042W	ERV46	0	0	3	19439.4	199.052
YAL042W	ERV46	0	0	4	18461.3	428.055
YAL042W	ERV46	0	1	1	24879.8	435.325
YAL042W	ERV46	0	1	2	26774.6	313.306
YAL042W	ERV46	0	1	3	24971.6	221.643
YAL042W	ERV46	0	1	4	24665	368.516
YAL042W	ERV46	1	0	1	15219.3	257.616
YAL042W	ERV46	1	1	1	29815.6	283.461
YAL042W	ERV46	5	0	2	15362.7	94.3218
YAL042W	ERV46	5	1	2	24627.4	78.3723
YAL042W	ERV46	10	0	3	15469.5	388.427
YAL042W	ERV46	10	1	3	24023.7	96.927
YAL042W	ERV46	100	0	4	14242.4	106.715
YAL042W	ERV46	100	1	4	22514.9	184.161
YAL044C	GCV3	0	0	1	20530.4	156.849
YAL044C	GCV3	0	0	2	20326	445.949
YAL044C	GCV3	0	0	3	18280.8	340.575
YAL044C	GCV3	0	0	4	18527.8	359.373
YAL044C	GCV3	0	1	1	25956.1	745.398
YAL044C	GCV3	0	1	2	25482.8	989.27
YAL044C	GCV3	0	1	3	25538.7	425.862
YAL044C	GCV3	0	1	4	25190	81.9168
YAL044C	GCV3	1	0	1	12613.6	739.025
YAL044C	GCV3	1	1	1	30170.2	822.079
YAL044C	GCV3	5	0	2	12117.1	580.154
YAL044C	GCV3	5	1	2	23992	995.358
YAL044C	GCV3	10	0	3	12014.1	43.7362
YAL044C	GCV3	10	1	3	26599.1	214.756
YAL044C	GCV3	100	0	4	10167.2	747.159
YAL044C	GCV3	100	1	4	22925.7	295.196
YAL044W-A	BOL1	0	0	1	21159.2	435.844
YAL044W-A	BOL1	0	0	2	21188.9	666.078
YAL044W-A	BOL1	0	0	3	19006.3	881.882
YAL044W-A	BOL1	0	0	4	19825.9	184.801
YAL044W-A	BOL1	0	1	1	25748.7	303.098
YAL044W-A	BOL1	0	1	2	27126.9	607.575
YAL044W-A	BOL1	0	1	3	24651.7	1059.27
YAL044W-A	BOL1	0	1	4	25122.5	708.726
YAL044W-A	BOL1	1	0	1	13673.6	215.31
YAL044W-A	BOL1	1	1	1	28914	1885.36
YAL044W-A	BOL1	5	0	2	14403.9	1200.31
YAL044W-A	BOL1	5	1	2	26064.5	74.9829
YAL044W-A	BOL1	10	0	3	15362.6	752.921
YAL044W-A	BOL1	10	1	3	24851.1	949.443
YAL044W-A	BOL1	100	0	4	14957.5	382.421
YAL044W-A	BOL1	100	1	4	24519.8	1472.18
YAL046C	BOL3	0	0	1	21020.2	679.087
YAL046C	BOL3	0	0	2	20379.9	254.655
YAL046C	BOL3	0	0	3	20454.8	318.301
YAL046C	BOL3	0	0	4	19874.2	661.985
YAL046C	BOL3	0	1	1	26893.9	632.669
YAL046C	BOL3	0	1	2	27074.4	826.201
YAL046C	BOL3	0	1	3	26304.2	414.621
YAL046C	BOL3	0	1	4	26583.1	401.101
YAL046C	BOL3	1	0	1	15491.8	323.776
YAL046C	BOL3	1	1	1	29784.5	122.027
YAL046C	BOL3	5	0	2	15971.9	308.196
YAL046C	BOL3	5	1	2	26148.2	185.849
YAL046C	BOL3	10	0	3	16434.8	146.257
YAL046C	BOL3	10	1	3	26417.9	679.655
YAL046C	BOL3	100	0	4	15207.5	178.796
YAL046C	BOL3	100	1	4	26073.3	494.993
YAL047C	SPC72	0	0	1	21377.2	358.243
YAL047C	SPC72	0	0	2	21852.3	588.132
YAL047C	SPC72	0	0	3	20024.4	79.6763
YAL047C	SPC72	0	0	4	19582.8	560.992
YAL047C	SPC72	0	1	1	26916.6	493.643
YAL047C	SPC72	0	1	2	27546	14.9737
YAL047C	SPC72	0	1	3	26185.9	525.893
YAL047C	SPC72	0	1	4	26658.1	333.319
YAL047C	SPC72	1	0	1	15185.1	318.664
YAL047C	SPC72	1	1	1	29875.3	156.995
YAL047C	SPC72	5	0	2	16439.9	232.921
YAL047C	SPC72	5	1	2	26811.3	922.861
YAL047C	SPC72	10	0	3	16810	206.4
YAL047C	SPC72	10	1	3	26513.2	619.821
YAL047C	SPC72	100	0	4	16917.3	384.61
YAL047C	SPC72	100	1	4	24384.8	1231.64
YAL048C	GEM1	0	0	1	18000.4	314.368
YAL048C	GEM1	0	0	2	17646.2	806.064
YAL048C	GEM1	0	0	3	16656.5	404.523
YAL048C	GEM1	0	0	4	16820.8	511.388
YAL048C	GEM1	0	1	1	23892.1	601.937
YAL048C	GEM1	0	1	2	25115.3	307.371
YAL048C	GEM1	0	1	3	23603	377.59
YAL048C	GEM1	0	1	4	24377.7	49.9032
YAL048C	GEM1	1	0	1	12893.8	315.791
YAL048C	GEM1	1	1	1	27086.2	414.134
YAL048C	GEM1	5	0	2	13511.4	237.866
YAL048C	GEM1	5	1	2	24159.8	68.2319
YAL048C	GEM1	10	0	3	13771.6	317.138
YAL048C	GEM1	10	1	3	24873	559.924
YAL048C	GEM1	100	0	4	14063.2	501.054
YAL048C	GEM1	100	1	4	24859.7	496.393
YAL049C	AIM2	0	0	1	20784.8	82.7914
YAL049C	AIM2	0	0	2	20749	342.593
YAL049C	AIM2	0	0	3	20351.9	555.553
YAL049C	AIM2	0	0	4	19792.5	241.857
YAL049C	AIM2	0	1	1	26755	175.995
YAL049C	AIM2	0	1	2	27375.6	906.039
YAL049C	AIM2	0	1	4	26954.6	488.714
YAL049C	AIM2	1	0	1	15643.4	372.455
YAL049C	AIM2	1	1	1	31042	202.955
YAL049C	AIM2	5	0	2	17062.6	711.749
YAL049C	AIM2	5	1	2	26685	318.86
YAL049C	AIM2	10	0	3	17277.3	302.589
YAL049C	AIM2	10	1	3	27622.7	360.568
YAL049C	AIM2	100	0	4	17247.4	378.162
YAL049C	AIM2	100	1	4	28122	279
YAL051W	OAF1	0	0	1	20150.7	725.074
YAL051W	OAF1	0	0	2	20853.9	934.485
YAL051W	OAF1	0	0	3	18696.2	89.9115
YAL051W	OAF1	0	0	4	19184.8	392.887
YAL051W	OAF1	0	1	1	26528.1	407.049
YAL051W	OAF1	0	1	2	27542.5	402.406
YAL051W	OAF1	0	1	3	26842.7	39.2712
YAL051W	OAF1	0	1	4	25606.9	514.192
YAL051W	OAF1	1	0	1	14918.9	102.127
YAL051W	OAF1	1	1	1	30551.3	396.598
YAL051W	OAF1	5	0	2	15288.4	144.454
YAL051W	OAF1	5	1	2	25369.8	265.535
YAL051W	OAF1	10	0	3	16342.8	676.338
YAL051W	OAF1	10	1	3	26749.5	619.701
YAL051W	OAF1	100	0	4	15371.5	482.355
YAL051W	OAF1	100	1	4	26248.4	333.619
YAL053W	FLC2	0	0	1	19229.5	486.31
YAL053W	FLC2	0	0	2	18979.2	346.799
YAL053W	FLC2	0	0	3	18986.9	488.073
YAL053W	FLC2	0	0	4	18913.3	283.735
YAL053W	FLC2	0	1	1	26171.1	902.92
YAL053W	FLC2	0	1	2	27147.6	359.988
YAL053W	FLC2	0	1	3	26719	600.733
YAL053W	FLC2	0	1	4	26921.4	438.393
YAL053W	FLC2	1	0	1	15278.7	330.3
YAL053W	FLC2	1	1	1	31284.9	596.709
YAL053W	FLC2	5	0	2	15719	53.3975
YAL053W	FLC2	5	1	2	25607.8	94.7872
YAL053W	FLC2	10	0	3	16552.7	556.551
YAL053W	FLC2	10	1	3	26822.8	651.888
YAL053W	FLC2	100	0	4	15266.6	346.072
YAL053W	FLC2	100	1	4	22731.7	357.21
YAL054C	ACS1	0	0	1	19263	196.178
YAL054C	ACS1	0	0	2	19320.5	440.81
YAL054C	ACS1	0	0	3	18897.6	497.066
YAL054C	ACS1	0	0	4	19129.7	483.623
YAL054C	ACS1	0	1	1	25992.8	732.8
YAL054C	ACS1	0	1	2	27577.1	612.718
YAL054C	ACS1	0	1	3	26976.4	430.619
YAL054C	ACS1	0	1	4	26685.4	72.4178
YAL054C	ACS1	1	0	1	15009	76.6285
YAL054C	ACS1	1	1	1	30980.7	550.881
YAL054C	ACS1	5	0	2	14761.6	687.565
YAL054C	ACS1	5	1	2	25296.1	449.529
YAL054C	ACS1	10	0	3	14881.6	947.926
YAL054C	ACS1	10	1	3	25843.1	603.569
YAL054C	ACS1	100	0	4	13575.4	387.634
YAL054C	ACS1	100	1	4	22802.2	671.704
YAL055W	PEX22	0	0	1	20230.9	111.112
YAL055W	PEX22	0	0	2	20542	149.306
YAL055W	PEX22	0	0	3	19691.2	423.392
YAL055W	PEX22	0	0	4	19696.1	210.484
YAL055W	PEX22	0	1	1	26415.3	308.494
YAL055W	PEX22	0	1	2	27817.2	461.619
YAL055W	PEX22	0	1	3	27612.2	472.666
YAL055W	PEX22	0	1	4	26702.2	349.215
YAL055W	PEX22	1	0	1	15262.1	62.1028
YAL055W	PEX22	1	1	1	30893.4	608.382
YAL055W	PEX22	5	0	2	16094.2	184.575
YAL055W	PEX22	5	1	2	26014.3	335.289
YAL055W	PEX22	10	0	3	16461.2	416.964
YAL055W	PEX22	10	1	3	26740.8	172.43
YAL055W	PEX22	100	0	4	16046	308.609
YAL055W	PEX22	100	1	4	26009	571.561
YAL056W	GPB2	0	0	1	20894.9	512.22
YAL056W	GPB2	0	0	2	20810.1	259.31
YAL056W	GPB2	0	0	3	20603.7	696.69
YAL056W	GPB2	0	0	4	19016.9	1101.24
YAL056W	GPB2	0	1	1	26938	471.163
YAL056W	GPB2	0	1	2	27839.4	199.974
YAL056W	GPB2	0	1	3	28017.6	714.157
YAL056W	GPB2	0	1	4	26789.9	261.16
YAL056W	GPB2	1	0	1	14785.1	347.779
YAL056W	GPB2	1	1	1	30311.8	303.246
YAL056W	GPB2	5	0	2	15056.6	217.676
YAL056W	GPB2	5	1	2	24802	257.857
YAL056W	GPB2	10	0	3	16083.7	314.191
YAL056W	GPB2	10	1	3	24943.9	365.951
YAL056W	GPB2	100	0	4	14556.8	315.19
YAL056W	GPB2	100	1	4	24454.3	158.565
YAL058W	CNE1	0	0	1	21039.3	319.869
YAL058W	CNE1	0	0	2	21138.2	412.201
YAL058W	CNE1	0	0	3	20512.4	556.137
YAL058W	CNE1	0	0	4	19175.5	95.6028
YAL058W	CNE1	0	1	1	27030.6	138.878
YAL058W	CNE1	0	1	2	27697.8	480.634
YAL058W	CNE1	0	1	3	27688.1	370.752
YAL058W	CNE1	0	1	4	26842.4	201.64
YAL058W	CNE1	1	0	1	15108.9	161.906
YAL058W	CNE1	1	1	1	29947	814.022
YAL058W	CNE1	5	0	2	16412.6	567.193
YAL058W	CNE1	5	1	2	26126.5	117.748
YAL058W	CNE1	10	0	3	16840.9	90.8582
YAL058W	CNE1	10	1	3	27197.3	425.045
YAL058W	CNE1	100	0	4	16342.2	215.832
YAL058W	CNE1	100	1	4	26035.3	183.735
YAL059W	ECM1	0	0	1	23875	335.776
YAL059W	ECM1	0	0	2	26068.3	582.303
YAL059W	ECM1	0	0	3	23339.9	533.374
YAL059W	ECM1	0	0	4	23032.4	53.1293
YAL059W	ECM1	0	1	1	30070.1	310.205
YAL059W	ECM1	0	1	2	31463	342.23
YAL059W	ECM1	0	1	3	31672.3	569.004
YAL059W	ECM1	0	1	4	30657.4	659.987
YAL059W	ECM1	1	0	1	17080.9	417.248
YAL059W	ECM1	1	1	1	34192.9	739.116
YAL059W	ECM1	5	0	2	17996.4	274.57
YAL059W	ECM1	5	1	2	29220.2	322.625
YAL059W	ECM1	10	0	3	18904.8	238.073
YAL059W	ECM1	10	1	3	30552.2	245.58
YAL059W	ECM1	100	0	4	18116	330.838
YAL059W	ECM1	100	1	4	31846.8	594.529
YAL060W	BDH1	0	0	1	21069.3	335.088
YAL060W	BDH1	0	0	2	21220.3	290.984
YAL060W	BDH1	0	0	3	19702.4	222.893
YAL060W	BDH1	0	0	4	19270.9	84.1426
YAL060W	BDH1	0	1	1	26763.5	240.694
YAL060W	BDH1	0	1	2	27365.9	522.829
YAL060W	BDH1	0	1	3	27696.1	270.917
YAL060W	BDH1	0	1	4	26165.9	368.666
YAL060W	BDH1	1	0	1	15487.8	166.547
YAL060W	BDH1	1	1	1	30935.4	334.001
YAL060W	BDH1	5	0	2	16117	463.64
YAL060W	BDH1	5	1	2	25415.4	355.737
YAL060W	BDH1	10	0	3	16553.8	72.4166
YAL060W	BDH1	10	1	3	26351.8	238.492
YAL060W	BDH1	100	0	4	15381.8	180.915
YAL060W	BDH1	100	1	4	26548.2	667.973
YAL061W	BDH2	0	0	1	19631.3	431.093
YAL061W	BDH2	0	0	2	19582.9	254.427
YAL061W	BDH2	0	0	3	19499.2	252.773
YAL061W	BDH2	0	0	4	19753.4	536.918
YAL061W	BDH2	0	1	1	26340.9	903.43
YAL061W	BDH2	0	1	2	27641.1	808.772
YAL061W	BDH2	0	1	3	27507.2	531.517
YAL061W	BDH2	0	1	4	26735.5	450.202
YAL061W	BDH2	1	0	1	15038.4	498.02
YAL061W	BDH2	1	1	1	31749.4	697.7
YAL061W	BDH2	5	0	2	16623.8	278.296
YAL061W	BDH2	5	1	2	26073.1	375.608
YAL061W	BDH2	10	0	3	17603	360.794
YAL061W	BDH2	10	1	3	27500.3	18.4122
YAL061W	BDH2	100	0	4	15744.2	346.307
YAL061W	BDH2	100	1	4	25576.6	331.278
YAL062W	GDH3	0	0	1	21297.5	835.015
YAL062W	GDH3	0	0	2	19599.4	76.5012
YAL062W	GDH3	0	0	3	20299.7	550.478
YAL062W	GDH3	0	0	4	20199.3	236.424
YAL062W	GDH3	0	1	1	26763.6	165.038
YAL062W	GDH3	0	1	2	26984.2	207.708
YAL062W	GDH3	0	1	3	27178.5	623.051
YAL062W	GDH3	0	1	4	27489.1	1086.84
YAL062W	GDH3	1	0	1	15170.4	79.847
YAL062W	GDH3	1	1	1	31030.9	446.136
YAL062W	GDH3	5	0	2	15800	138.286
YAL062W	GDH3	5	1	2	26175.3	271.254
YAL062W	GDH3	10	0	3	16490.2	437.774
YAL062W	GDH3	10	1	3	25857.1	679.016
YAL062W	GDH3	100	0	4	16219.2	296.01
YAL062W	GDH3	100	1	4	27125.2	218.625
YAL063C	FLO9	0	0	1	20436	160.134
YAL063C	FLO9	0	0	2	20557.4	165.555
YAL063C	FLO9	0	0	3	19620.8	486.191
YAL063C	FLO9	0	0	4	18958	508.526
YAL063C	FLO9	0	1	1	27031.8	839.861
YAL063C	FLO9	0	1	2	27635.9	339.953
YAL063C	FLO9	0	1	3	26204.1	580.792
YAL063C	FLO9	0	1	4	27568.7	400.551
YAL063C	FLO9	1	0	1	14783.6	254.424
YAL063C	FLO9	1	1	1	29325.5	343.849
YAL063C	FLO9	5	0	2	14968.9	598.107
YAL063C	FLO9	5	1	2	22167.1	703.518
YAL063C	FLO9	10	0	3	14305.2	866.031
YAL063C	FLO9	10	1	3	25240	413.292
YAL063C	FLO9	100	0	4	15542.6	740.21
YAL063C	FLO9	100	1	4	26211.6	1022.21
YAL063C-A	YAL063C-A	0	0	1	21346.8	583.513
YAL063C-A	YAL063C-A	0	0	2	20451.8	71.302
YAL063C-A	YAL063C-A	0	0	3	20570.1	521.021
YAL063C-A	YAL063C-A	0	0	4	20237.4	870.186
YAL063C-A	YAL063C-A	0	1	1	26464.7	709.177
YAL063C-A	YAL063C-A	0	1	2	27101.5	46.9205
YAL063C-A	YAL063C-A	0	1	3	26559	98.373
YAL063C-A	YAL063C-A	0	1	4	26890	461.991
YAL063C-A	YAL063C-A	1	0	1	15653.9	330.034
YAL063C-A	YAL063C-A	1	1	1	30201.6	523.191
YAL063C-A	YAL063C-A	5	0	2	16081.8	425.021
YAL063C-A	YAL063C-A	5	1	2	26205.5	52.0496
YAL063C-A	YAL063C-A	10	0	3	16730	422.877
YAL063C-A	YAL063C-A	10	1	3	26740.4	579.939
YAL063C-A	YAL063C-A	100	0	4	16062.4	94.5345
YAL063C-A	YAL063C-A	100	1	4	27313.7	624.356
YAL064C-A	TDA8	0	0	1	20049.1	554.202
YAL064C-A	TDA8	0	0	2	20184.2	326.563
YAL064C-A	TDA8	0	0	3	19552.3	31.2141
YAL064C-A	TDA8	0	0	4	19120.6	437.789
YAL064C-A	TDA8	0	1	1	26014	591.874
YAL064C-A	TDA8	0	1	2	27623.1	701.961
YAL064C-A	TDA8	0	1	3	26152.3	497.324
YAL064C-A	TDA8	0	1	4	26005.4	317.305
YAL064C-A	TDA8	1	0	1	14968.3	439.846
YAL064C-A	TDA8	1	1	1	29679.7	973.54
YAL064C-A	TDA8	5	0	2	16299.1	79.7192
YAL064C-A	TDA8	5	1	2	26283.1	692.522
YAL064C-A	TDA8	10	0	3	17025.8	323.993
YAL064C-A	TDA8	10	1	3	26750.7	269.356
YAL064C-A	TDA8	100	0	4	17069	344.56
YAL064C-A	TDA8	100	1	4	27467.4	93.9957
YAL064W	YAL064W	0	0	1	21316	183.557
YAL064W	YAL064W	0	0	2	21795.7	187.705
YAL064W	YAL064W	0	0	3	20123.2	499.214
YAL064W	YAL064W	0	0	4	19748.2	125.575
YAL064W	YAL064W	0	1	1	26858.6	719.222
YAL064W	YAL064W	0	1	2	27619.9	597.469
YAL064W	YAL064W	0	1	3	27181.3	44.4851
YAL064W	YAL064W	0	1	4	26419.4	341.68
YAL064W	YAL064W	1	0	1	15102.5	338.671
YAL064W	YAL064W	1	1	1	30574.5	604.393
YAL064W	YAL064W	5	0	2	16302	172.787
YAL064W	YAL064W	5	1	2	26256.4	575.163
YAL064W	YAL064W	10	0	3	16927.8	128.301
YAL064W	YAL064W	10	1	3	26797	305.756
YAL064W	YAL064W	100	0	4	16558.8	185.647
YAL064W	YAL064W	100	1	4	27045.8	562.755
YAL064W-B	YAL064W-B	0	0	1	20664.6	464.547
YAL064W-B	YAL064W-B	0	0	2	20680.1	56.0338
YAL064W-B	YAL064W-B	0	0	3	20056.5	132.058
YAL064W-B	YAL064W-B	0	0	4	20124	647.648
YAL064W-B	YAL064W-B	0	1	1	26425.7	559.517
YAL064W-B	YAL064W-B	0	1	2	27809.7	211.437
YAL064W-B	YAL064W-B	0	1	3	26987.8	472.83
YAL064W-B	YAL064W-B	0	1	4	27013.3	394.212
YAL064W-B	YAL064W-B	1	0	1	15478.7	231.689
YAL064W-B	YAL064W-B	1	1	1	30690.3	444.807
YAL064W-B	YAL064W-B	5	0	2	16217.8	35.0177
YAL064W-B	YAL064W-B	5	1	2	26404.5	538.884
YAL064W-B	YAL064W-B	10	0	3	16828	212.001
YAL064W-B	YAL064W-B	10	1	3	27473.4	341.58
YAL064W-B	YAL064W-B	100	0	4	16788.7	15.8328
YAL064W-B	YAL064W-B	100	1	4	29800.9	961.907
YAL065C	YAL065C	0	0	1	21168.6	448.376
YAL065C	YAL065C	0	0	2	21536.7	383.716
YAL065C	YAL065C	0	0	3	20207.6	289.923
YAL065C	YAL065C	0	0	4	19748.1	172.837
YAL065C	YAL065C	0	1	1	27423.1	427.043
YAL065C	YAL065C	0	1	2	27903.4	703.265
YAL065C	YAL065C	0	1	3	26619.6	613.921
YAL065C	YAL065C	0	1	4	27718.5	540.41
YAL065C	YAL065C	1	0	1	15187.6	185.446
YAL065C	YAL065C	1	1	1	30261.8	977.439
YAL065C	YAL065C	5	0	2	15709	403.764
YAL065C	YAL065C	5	1	2	26055.1	114.085
YAL065C	YAL065C	10	0	3	16372	364.733
YAL065C	YAL065C	10	1	3	26737.5	157.47
YAL065C	YAL065C	100	0	4	16461	297.124
YAL065C	YAL065C	100	1	4	26772.1	306.583
YAL067C	SEO1	0	0	1	20396.4	97.8264
YAL067C	SEO1	0	0	2	21198.3	330.882
YAL067C	SEO1	0	0	3	19875.3	325.08
YAL067C	SEO1	0	0	4	19058.4	105.531
YAL067C	SEO1	0	1	1	26602.5	57.0747
YAL067C	SEO1	0	1	2	27429.7	103.847
YAL067C	SEO1	0	1	3	26951.1	415.891
YAL067C	SEO1	0	1	4	26848.8	335.825
YAL067C	SEO1	1	0	1	14965.6	283.627
YAL067C	SEO1	1	1	1	30211.2	424.29
YAL067C	SEO1	5	0	2	15435	268.784
YAL067C	SEO1	5	1	2	25027.5	407.033
YAL067C	SEO1	10	0	3	15341	645.548
YAL067C	SEO1	10	1	3	25695	392.753
YAL067C	SEO1	100	0	4	15009.7	249.575
YAL067C	SEO1	100	1	4	24966.1	550.996
YAL067W-A	YAL067W-A	0	0	1	20865.4	126.436
YAL067W-A	YAL067W-A	0	0	2	20926.3	374.521
YAL067W-A	YAL067W-A	0	0	3	19994.7	256.134
YAL067W-A	YAL067W-A	0	0	4	19823	286.732
YAL067W-A	YAL067W-A	0	1	1	26526.6	291.506
YAL067W-A	YAL067W-A	0	1	2	27293	218.634
YAL067W-A	YAL067W-A	0	1	4	27029	227.657
YAL067W-A	YAL067W-A	1	0	1	15611.4	320.226
YAL067W-A	YAL067W-A	1	1	1	30874.5	441.932
YAL067W-A	YAL067W-A	5	0	2	16375.4	847.989
YAL067W-A	YAL067W-A	5	1	2	26532.4	450.01
YAL067W-A	YAL067W-A	10	0	3	16381.3	28.6069
YAL067W-A	YAL067W-A	10	1	3	26950.9	491.958
YAL067W-A	YAL067W-A	100	0	4	16364.4	331.879
YAL067W-A	YAL067W-A	100	1	4	26726.8	295.5
YAL068C	PAU8	0	0	1	20483.3	487.833
YAL068C	PAU8	0	0	2	19179	813.865
YAL068C	PAU8	0	0	3	17478.6	396.651
YAL068C	PAU8	0	0	4	18006.1	1043.65
YAL068C	PAU8	0	1	1	26510.6	394.921
YAL068C	PAU8	0	1	2	27351	72.5656
YAL068C	PAU8	0	1	3	26432.8	671.887
YAL068C	PAU8	0	1	4	26635.7	476.795
YAL068C	PAU8	1	0	1	14350	44.8821
YAL068C	PAU8	1	1	1	30149.9	253.512
YAL068C	PAU8	5	0	2	15536.5	61.8148
YAL068C	PAU8	5	1	2	27546.9	692.39
YAL068C	PAU8	10	0	3	15805.4	513.122
YAL068C	PAU8	10	1	3	27772.4	821.046
YAL068C	PAU8	100	0	4	15602.2	618.747
YAL068C	PAU8	100	1	4	29579	217.943
YAR002C-A	ERP1	0	0	1	20930	362.066
YAR002C-A	ERP1	0	0	2	21267.6	466.952
YAR002C-A	ERP1	0	0	3	20056.2	13.6496
YAR002C-A	ERP1	0	0	4	19040.9	56.2036
YAR002C-A	ERP1	0	1	1	26619	110.449
YAR002C-A	ERP1	0	1	2	27691.1	576.628
YAR002C-A	ERP1	0	1	3	26392.6	202.111
YAR002C-A	ERP1	0	1	4	26526.7	233.058
YAR002C-A	ERP1	1	0	1	15061.7	90.054
YAR002C-A	ERP1	1	1	1	30262.4	685.952
YAR002C-A	ERP1	5	0	2	15954.6	143.098
YAR002C-A	ERP1	5	1	2	26142.1	454.619
YAR002C-A	ERP1	10	0	3	16517	514.555
YAR002C-A	ERP1	10	1	3	26569.4	508.177
YAR002C-A	ERP1	100	0	4	15563.2	378.447
YAR002C-A	ERP1	100	1	4	26365.5	403.861
YAR002W	NUP60	0	0	1	20078.3	10.7982
YAR002W	NUP60	0	0	2	20202.6	400.035
YAR002W	NUP60	0	0	3	19477.6	672.146
YAR002W	NUP60	0	0	4	19678.8	620.995
YAR002W	NUP60	0	1	1	26244.2	100.847
YAR002W	NUP60	0	1	2	27067.6	38.5666
YAR002W	NUP60	0	1	3	27215.7	162.35
YAR002W	NUP60	0	1	4	26247.5	443.174
YAR002W	NUP60	1	0	1	15160.8	101.576
YAR002W	NUP60	1	1	1	30968	421.665
YAR002W	NUP60	5	0	2	15852.4	176.003
YAR002W	NUP60	5	1	2	25817.8	557.72
YAR002W	NUP60	10	0	3	17268	52.9218
YAR002W	NUP60	10	1	3	26665.1	287.185
YAR002W	NUP60	100	0	4	15826.3	429.42
YAR002W	NUP60	100	1	4	25372.2	268.503
YAR003W	SWD1	0	0	1	20886.6	284.333
YAR003W	SWD1	0	0	2	21118.3	95.5373
YAR003W	SWD1	0	0	3	19923.3	73.6591
YAR003W	SWD1	0	0	4	19785.5	492.496
YAR003W	SWD1	0	1	1	26707	72.4858
YAR003W	SWD1	0	1	2	27254.6	374.052
YAR003W	SWD1	0	1	3	26557	509.072
YAR003W	SWD1	0	1	4	26689.1	165.421
YAR003W	SWD1	1	0	1	15817.3	526.58
YAR003W	SWD1	1	1	1	30591.7	525.968
YAR003W	SWD1	5	0	2	16386.2	385.842
YAR003W	SWD1	5	1	2	26552.6	629.283
YAR003W	SWD1	10	0	3	17095.1	385.832
YAR003W	SWD1	10	1	3	27586.6	515.251
YAR003W	SWD1	100	0	4	16630.1	642.049
YAR003W	SWD1	100	1	4	27201.5	391.031
YAR009C	YAR009C	0	0	1	23568.5	368.558
YAR009C	YAR009C	0	0	2	22166.2	586.664
YAR009C	YAR009C	0	0	3	23083.3	423.338
YAR009C	YAR009C	0	0	4	21565.6	1014.14
YAR009C	YAR009C	0	1	1	29721.1	178.613
YAR009C	YAR009C	0	1	2	30106	203.999
YAR009C	YAR009C	0	1	3	30762.8	510.022
YAR009C	YAR009C	0	1	4	29223.4	225.398
YAR009C	YAR009C	1	0	1	17079	174.258
YAR009C	YAR009C	1	1	1	34351.2	1021.8
YAR009C	YAR009C	5	0	2	18088.8	395.95
YAR009C	YAR009C	5	1	2	29575.4	318.903
YAR009C	YAR009C	10	0	3	19004.7	227.396
YAR009C	YAR009C	10	1	3	30190.4	384.045
YAR009C	YAR009C	100	0	4	17126.6	466.784
YAR009C	YAR009C	100	1	4	30216.4	472.494
YAR014C	BUD14	0	0	1	23184.8	361.107
YAR014C	BUD14	0	0	2	23494.7	433.627
YAR014C	BUD14	0	0	3	21824.2	787.256
YAR014C	BUD14	0	0	4	22050.7	281.026
YAR014C	BUD14	0	1	1	29562.9	702.819
YAR014C	BUD14	0	1	2	31586.3	331.79
YAR014C	BUD14	0	1	3	30992.3	720.707
YAR014C	BUD14	0	1	4	29997.2	464.756
YAR014C	BUD14	1	0	1	17854.5	290.682
YAR014C	BUD14	1	1	1	34016.8	59.8962
YAR014C	BUD14	5	0	2	19380.8	451.472
YAR014C	BUD14	5	1	2	29372.2	562.504
YAR014C	BUD14	10	0	3	19594.9	359.323
YAR014C	BUD14	10	1	3	30793.8	629.907
YAR014C	BUD14	100	0	4	19239.6	417.938
YAR014C	BUD14	100	1	4	31872.1	493.321
YAR015W	ADE1	0	0	1	9143.56	66.8302
YAR015W	ADE1	0	0	2	5834.3	290.765
YAR015W	ADE1	0	0	3	6387	259.691
YAR015W	ADE1	0	0	4	7790.47	300.789
YAR015W	ADE1	0	1	1	17895.2	164.619
YAR015W	ADE1	0	1	2	17369.3	196.709
YAR015W	ADE1	0	1	4	17890.3	276.973
YAR015W	ADE1	1	0	1	13640	273.849
YAR015W	ADE1	1	1	1	28133.9	447.483
YAR015W	ADE1	5	0	2	14999.9	359.314
YAR015W	ADE1	5	1	2	24810.3	286.148
YAR015W	ADE1	10	0	3	15441.2	611.42
YAR015W	ADE1	10	1	3	24546.1	234.49
YAR015W	ADE1	100	0	4	16323.2	196.119
YAR015W	ADE1	100	1	4	25654.2	573.98
YAR018C	KIN3	0	0	1	21100.8	763.208
YAR018C	KIN3	0	0	2	21460	821.348
YAR018C	KIN3	0	0	3	19880.2	432.405
YAR018C	KIN3	0	0	4	19503.6	316.172
YAR018C	KIN3	0	1	1	26743.8	605.611
YAR018C	KIN3	0	1	2	27386.8	95.549
YAR018C	KIN3	0	1	3	27196.1	117.319
YAR018C	KIN3	0	1	4	26793.3	809.004
YAR018C	KIN3	1	0	1	15280.4	62.8964
YAR018C	KIN3	1	1	1	31059	429.343
YAR018C	KIN3	5	0	2	16738.6	324.092
YAR018C	KIN3	5	1	2	25457.2	489.677
YAR018C	KIN3	10	0	3	17022.8	126.93
YAR018C	KIN3	10	1	3	27188.7	326.879
YAR018C	KIN3	100	0	4	16221.5	146.699
YAR018C	KIN3	100	1	4	27121.4	68.5144
YAR020C	PAU7	0	0	1	22191.8	278.024
YAR020C	PAU7	0	0	2	22253	466.482
YAR020C	PAU7	0	0	3	20762.6	531.709
YAR020C	PAU7	0	0	4	20038.6	30.4431
YAR020C	PAU7	0	1	1	27232.2	181.916
YAR020C	PAU7	0	1	2	28755.4	593.557
YAR020C	PAU7	0	1	3	28949.6	244.688
YAR020C	PAU7	0	1	4	26623.9	279.879
YAR020C	PAU7	1	0	1	16473.3	234.481
YAR020C	PAU7	1	1	1	31104.8	407.669
YAR020C	PAU7	5	0	2	16520.4	447.763
YAR020C	PAU7	5	1	2	26571.3	267.457
YAR020C	PAU7	10	0	3	17852.3	262.14
YAR020C	PAU7	10	1	3	27005.3	260.467
YAR020C	PAU7	100	0	4	15332.9	289.566
YAR020C	PAU7	100	1	4	27145.1	417.587
YAR023C	YAR023C	0	0	1	20618	267.613
YAR023C	YAR023C	0	0	2	20361.3	295.869
YAR023C	YAR023C	0	0	3	20247.7	373.133
YAR023C	YAR023C	0	0	4	19219.8	55.5453
YAR023C	YAR023C	0	1	1	26617.6	335.831
YAR023C	YAR023C	0	1	2	27415.7	196.168
YAR023C	YAR023C	0	1	3	26999.9	469.066
YAR023C	YAR023C	0	1	4	26642.6	286.545
YAR023C	YAR023C	1	0	1	15490.7	64.5116
YAR023C	YAR023C	5	0	2	16739.3	40.2405
YAR023C	YAR023C	5	1	2	26505.1	483.775
YAR023C	YAR023C	10	0	3	16754	244.453
YAR023C	YAR023C	10	1	3	27153.2	615.524
YAR023C	YAR023C	100	0	4	16511.3	197.395
YAR023C	YAR023C	100	1	4	27576.1	253.186
YAR027W	UIP3	0	0	1	16727.4	307.622
YAR027W	UIP3	0	0	2	17815.8	123.645
YAR027W	UIP3	0	0	3	16269.3	307.679
YAR027W	UIP3	0	0	4	15803.9	415.461
YAR027W	UIP3	0	1	1	24474.3	488.123
YAR027W	UIP3	0	1	2	25576.4	535.371
YAR027W	UIP3	0	1	3	25009.3	456.008
YAR027W	UIP3	0	1	4	25061.9	805.87
YAR027W	UIP3	1	0	1	12509.4	226.489
YAR027W	UIP3	1	1	1	27627.6	405.447
YAR027W	UIP3	5	0	2	13248.8	56.7628
YAR027W	UIP3	5	1	2	22824.5	367.036
YAR027W	UIP3	10	0	3	14108	178.154
YAR027W	UIP3	10	1	3	24186.2	469.256
YAR027W	UIP3	100	0	4	12871.6	268.166
YAR027W	UIP3	100	1	4	23795	334.758
YAR028W	YAR028W	0	0	1	21058.1	514.265
YAR028W	YAR028W	0	0	2	20046.5	467.933
YAR028W	YAR028W	0	0	3	20226	157.846
YAR028W	YAR028W	0	0	4	19766.3	681.631
YAR028W	YAR028W	0	1	1	26714.3	209.883
YAR028W	YAR028W	0	1	2	27403.9	115.75
YAR028W	YAR028W	0	1	3	27473.1	363.06
YAR028W	YAR028W	0	1	4	27401.3	362.228
YAR028W	YAR028W	1	0	1	15389.8	309.353
YAR028W	YAR028W	1	1	1	30825.6	415.413
YAR028W	YAR028W	5	0	2	15917.7	243.305
YAR028W	YAR028W	5	1	2	26318.3	110.009
YAR028W	YAR028W	10	0	3	16577.5	28.0763
YAR028W	YAR028W	10	1	3	26666	512.408
YAR028W	YAR028W	100	0	4	16197.1	121.579
YAR028W	YAR028W	100	1	4	27149.9	434.433
YAR029W	YAR029W	0	0	1	20621.1	409.054
YAR029W	YAR029W	0	0	2	21434.5	455.677
YAR029W	YAR029W	0	0	3	20084	744.793
YAR029W	YAR029W	0	0	4	20125.2	318.269
YAR029W	YAR029W	0	1	1	26842.5	354.56
YAR029W	YAR029W	0	1	2	28318.8	158.051
YAR029W	YAR029W	0	1	3	27666.5	302.244
YAR029W	YAR029W	0	1	4	26588.2	247.57
YAR029W	YAR029W	1	0	1	15242	305.485
YAR029W	YAR029W	1	1	1	31088.4	503.878
YAR029W	YAR029W	5	0	2	16311.5	312.84
YAR029W	YAR029W	5	1	2	26171.5	320.27
YAR029W	YAR029W	10	0	3	16811.8	340.844
YAR029W	YAR029W	10	1	3	27087.8	375.504
YAR029W	YAR029W	100	0	4	16309.6	206.499
YAR029W	YAR029W	100	1	4	28450.6	126.05
YAR031W	PRM9	0	0	1	20315.2	720.687
YAR031W	PRM9	0	0	2	20266.2	402.313
YAR031W	PRM9	0	0	3	19209.7	404.465
YAR031W	PRM9	0	0	4	19425.4	459.018
YAR031W	PRM9	0	1	1	27128.7	416.28
YAR031W	PRM9	0	1	2	28253.6	63.9373
YAR031W	PRM9	0	1	3	27880.2	925.582
YAR031W	PRM9	0	1	4	26879	435.941
YAR031W	PRM9	1	0	1	14947.7	346.31
YAR031W	PRM9	1	1	1	30621.9	498.646
YAR031W	PRM9	5	0	2	15567.1	321.503
YAR031W	PRM9	5	1	2	25737.2	205.482
YAR031W	PRM9	10	0	3	15768.5	428.924
YAR031W	PRM9	10	1	3	26797.3	389.589
YAR031W	PRM9	100	0	4	15281.4	401.228
YAR031W	PRM9	100	1	4	27108.1	51.6887
YAR033W	MST28	0	0	1	20059.4	469.915
YAR033W	MST28	0	0	2	20854.2	310.753
YAR033W	MST28	0	0	3	19185.8	623.796
YAR033W	MST28	0	0	4	18202.1	79.2852
YAR033W	MST28	0	1	1	25765.5	435.094
YAR033W	MST28	0	1	2	27070.2	456.31
YAR033W	MST28	0	1	3	26475	835.706
YAR033W	MST28	0	1	4	26339.4	776.839
YAR033W	MST28	1	0	1	15092.7	303.481
YAR033W	MST28	1	1	1	30044.7	488.68
YAR033W	MST28	5	0	2	15477.7	322.464
YAR033W	MST28	5	1	2	25060.9	536.801
YAR033W	MST28	10	0	3	15776.8	402.146
YAR033W	MST28	10	1	3	25521.6	595.168
YAR033W	MST28	100	0	4	15702.4	90.273
YAR033W	MST28	100	1	4	25128.4	656.448
YAR035C-A	YAR035C-A	0	0	1	21209.4	669.07
YAR035C-A	YAR035C-A	0	0	2	20402.1	184.428
YAR035C-A	YAR035C-A	0	0	3	20251	449.973
YAR035C-A	YAR035C-A	0	0	4	20148.7	570.75
YAR035C-A	YAR035C-A	0	1	1	26874.9	260.41
YAR035C-A	YAR035C-A	0	1	2	26951	348.559
YAR035C-A	YAR035C-A	0	1	3	26520.7	668.415
YAR035C-A	YAR035C-A	0	1	4	26734.6	375.074
YAR035C-A	YAR035C-A	1	0	1	15728.2	324.453
YAR035C-A	YAR035C-A	1	1	1	30631.6	834.891
YAR035C-A	YAR035C-A	5	0	2	16140.2	335.716
YAR035C-A	YAR035C-A	5	1	2	26165.7	364.638
YAR035C-A	YAR035C-A	10	0	3	16993.6	429.884
YAR035C-A	YAR035C-A	10	1	3	26184.1	870.183
YAR035C-A	YAR035C-A	100	0	4	16357.7	503.939
YAR035C-A	YAR035C-A	100	1	4	26080.2	479.927
YAR035W	YAT1	0	0	1	20879.8	459.51
YAR035W	YAT1	0	0	2	20843.2	744.435
YAR035W	YAT1	0	0	3	20320	353.46
YAR035W	YAT1	0	0	4	19470.2	79.0796
YAR035W	YAT1	0	1	1	26753.9	669.415
YAR035W	YAT1	0	1	2	27518.7	582.513
YAR035W	YAT1	0	1	3	27931.3	619.422
YAR035W	YAT1	0	1	4	26854	387.335
YAR035W	YAT1	1	0	1	15237.1	247.336
YAR035W	YAT1	1	1	1	30750.4	550.034
YAR035W	YAT1	5	0	2	16393.3	330.11
YAR035W	YAT1	5	1	2	26867.4	624.604
YAR035W	YAT1	10	0	3	17488.2	534.019
YAR035W	YAT1	10	1	3	26982.6	345.045
YAR035W	YAT1	100	0	4	16450.2	140.926
YAR035W	YAT1	100	1	4	27531.3	226.297
YAR042W	SWH1	0	0	1	19188.6	390.966
YAR042W	SWH1	0	0	2	19517.5	223.873
YAR042W	SWH1	0	0	3	19073.4	469.462
YAR042W	SWH1	0	0	4	19245.9	212.254
YAR042W	SWH1	0	1	1	26015.4	574.67
YAR042W	SWH1	0	1	2	27450.6	652.367
YAR042W	SWH1	0	1	3	26976.2	438.525
YAR042W	SWH1	0	1	4	26370.8	82.591
YAR042W	SWH1	1	0	1	15340.4	207.315
YAR042W	SWH1	1	1	1	30220.8	394.58
YAR042W	SWH1	5	0	2	15643.4	484.671
YAR042W	SWH1	5	1	2	22633.1	173.104
YAR042W	SWH1	10	0	3	15831	249.943
YAR042W	SWH1	10	1	3	25673.1	65.7213
YAR042W	SWH1	100	0	4	14289.2	33.5556
YAR042W	SWH1	100	1	4	13478.8	294.205
YAR050W	FLO1	0	0	1	16587.5	612.97
YAR050W	FLO1	0	0	2	17942.3	394.055
YAR050W	FLO1	0	0	3	17953	490.764
YAR050W	FLO1	0	0	4	18587.7	136.603
YAR050W	FLO1	0	1	1	24557.1	570.72
YAR050W	FLO1	0	1	2	25372.8	138.096
YAR050W	FLO1	0	1	3	26479.1	453.281
YAR050W	FLO1	0	1	4	25921.6	401.348
YAR050W	FLO1	1	0	1	15158.8	75.3396
YAR050W	FLO1	1	1	1	28882.6	661.261
YAR050W	FLO1	5	0	2	14095.8	352.921
YAR050W	FLO1	5	1	2	21317.3	303.992
YAR050W	FLO1	10	0	3	13451.9	420.85
YAR050W	FLO1	10	1	3	21532.7	417.351
YAR050W	FLO1	100	0	4	13291	219.021
YAR050W	FLO1	100	1	4	17547.8	982.972
YAR064W	YAR064W	0	0	1	21058	1388.5
YAR064W	YAR064W	0	0	2	21633.5	797.428
YAR064W	YAR064W	0	0	3	20039.8	849.128
YAR064W	YAR064W	0	0	4	19382.9	356.511
YAR064W	YAR064W	0	1	1	25917.8	560.973
YAR064W	YAR064W	0	1	2	26554.5	339.685
YAR064W	YAR064W	0	1	3	27119.5	416.237
YAR064W	YAR064W	0	1	4	26076	138.709
YAR064W	YAR064W	1	0	1	15449.5	678.189
YAR064W	YAR064W	1	1	1	30932.1	919.755
YAR064W	YAR064W	5	0	2	15807.9	630.411
YAR064W	YAR064W	5	1	2	25683.3	253.348
YAR064W	YAR064W	10	0	3	16607.5	600.486
YAR064W	YAR064W	10	1	3	25608.1	280.217
YAR064W	YAR064W	100	0	4	15416	274.76
YAR064W	YAR064W	100	1	4	26918.3	766.526
YAR066W	YAR066W	0	0	1	20654	891.637
YAR066W	YAR066W	0	0	2	20101.2	256.993
YAR066W	YAR066W	0	0	3	20674.2	754.826
YAR066W	YAR066W	0	0	4	19513.1	478.732
YAR066W	YAR066W	0	1	1	26255.7	997.125
YAR066W	YAR066W	0	1	2	27375.9	480.98
YAR066W	YAR066W	0	1	3	26609.2	283.18
YAR066W	YAR066W	0	1	4	26372.5	745.991
YAR066W	YAR066W	1	0	1	15045.4	310.271
YAR066W	YAR066W	5	0	2	16191.4	175.248
YAR066W	YAR066W	5	1	2	26299.4	347.521
YAR066W	YAR066W	10	0	3	16935.7	316.146
YAR066W	YAR066W	10	1	3	26974.6	122.283
YAR066W	YAR066W	100	0	4	16386.7	183.134
YAR066W	YAR066W	100	1	4	27073.4	221.314
YAR068W	YAR068W	0	0	1	20286.9	187.58
YAR068W	YAR068W	0	0	2	21486.2	365.126
YAR068W	YAR068W	0	0	3	19191.9	361.225
YAR068W	YAR068W	0	0	4	18964.9	233.614
YAR068W	YAR068W	0	1	1	26485	634.696
YAR068W	YAR068W	0	1	2	27760.8	331.592
YAR068W	YAR068W	0	1	3	27259.6	357.565
YAR068W	YAR068W	0	1	4	26533.9	493.601
YAR068W	YAR068W	1	0	1	15259.6	245.205
YAR068W	YAR068W	1	1	1	30080.7	218.522
YAR068W	YAR068W	5	0	2	15224.5	66.3928
YAR068W	YAR068W	5	1	2	26038.3	424.572
YAR068W	YAR068W	10	0	3	15760.1	277.108
YAR068W	YAR068W	10	1	3	25655.6	639.031
YAR068W	YAR068W	100	0	4	15923	213.2
YAR068W	YAR068W	100	1	4	24806.1	528.438
YAR071W	PHO11	0	0	1	21138.6	144.504
YAR071W	PHO11	0	0	2	21146.2	583.951
YAR071W	PHO11	0	0	3	19792.7	67.5045
YAR071W	PHO11	0	0	4	19622.9	315.783
YAR071W	PHO11	0	1	1	26744.4	463.186
YAR071W	PHO11	0	1	2	27470.9	129.839
YAR071W	PHO11	0	1	3	26319.2	350.479
YAR071W	PHO11	0	1	4	26730.3	780.67
YAR071W	PHO11	1	0	1	15295.4	271.071
YAR071W	PHO11	1	1	1	30601.8	667.657
YAR071W	PHO11	5	0	2	15740	1404.76
YAR071W	PHO11	5	1	2	26319.4	278.899
YAR071W	PHO11	10	0	3	16645.1	148.091
YAR071W	PHO11	10	1	3	27228.2	279.861
YAR071W	PHO11	100	0	4	16831.1	266.996
YAR071W	PHO11	100	1	4	27111.3	442.511
YBL001C	ECM15	0	0	1	21228.5	1054.73
YBL001C	ECM15	0	0	2	20689.2	376.875
YBL001C	ECM15	0	0	3	20449.3	25.3431
YBL001C	ECM15	0	0	4	19772.2	411.305
YBL001C	ECM15	0	1	1	27373.5	766.135
YBL001C	ECM15	0	1	2	26978.1	246.535
YBL001C	ECM15	0	1	3	26410.2	550.091
YBL001C	ECM15	0	1	4	26114.5	576.598
YBL001C	ECM15	1	0	1	15135	260.377
YBL001C	ECM15	1	1	1	30599.5	379.057
YBL001C	ECM15	5	0	2	16216.9	224.214
YBL001C	ECM15	5	1	2	26158	431.747
YBL001C	ECM15	10	0	3	16715.6	266.464
YBL001C	ECM15	10	1	3	26420.2	193.185
YBL001C	ECM15	100	0	4	15949.7	35.3819
YBL001C	ECM15	100	1	4	26869.8	42.4335
YBL002W	HTB2	0	0	1	20240	82.1514
YBL002W	HTB2	0	0	2	20477.4	629.945
YBL002W	HTB2	0	0	3	19825.3	519.128
YBL002W	HTB2	0	0	4	18823.9	172.081
YBL002W	HTB2	0	1	1	25317.2	441.048
YBL002W	HTB2	0	1	2	26511.5	323.053
YBL002W	HTB2	0	1	3	26386	698.117
YBL002W	HTB2	0	1	4	26381.9	381.654
YBL002W	HTB2	1	0	1	15124.2	288.298
YBL002W	HTB2	1	1	1	29556	441.731
YBL002W	HTB2	5	0	2	16139.2	605.772
YBL002W	HTB2	5	1	2	25816.8	370.454
YBL002W	HTB2	10	0	3	16575.5	87.8079
YBL002W	HTB2	10	1	3	26334	308.34
YBL002W	HTB2	100	0	4	17027.1	640.594
YBL002W	HTB2	100	1	4	27655.6	88.6876
YBL003C	HTA2	0	0	1	18880.9	548.775
YBL003C	HTA2	0	0	2	19226.3	1429.59
YBL003C	HTA2	0	0	3	15015.5	1142.95
YBL003C	HTA2	0	0	4	15920.1	159.436
YBL003C	HTA2	0	1	1	27156.5	313.936
YBL003C	HTA2	0	1	2	26300.3	1425.03
YBL003C	HTA2	0	1	3	23590.9	491.715
YBL003C	HTA2	0	1	4	26512.8	457.065
YBL003C	HTA2	1	0	1	12722.3	203.135
YBL003C	HTA2	1	1	1	28185.4	290.663
YBL003C	HTA2	5	0	2	13843.5	368.923
YBL003C	HTA2	5	1	2	23842.6	946.857
YBL003C	HTA2	10	0	3	12713.4	1008.71
YBL003C	HTA2	10	1	3	22578.4	396.243
YBL003C	HTA2	100	0	4	11209.7	244.519
YBL003C	HTA2	100	1	4	24189.5	156.857
YBL005W	PDR3	0	0	1	20540.1	385.571
YBL005W	PDR3	0	0	2	20858	289.908
YBL005W	PDR3	0	0	3	20161.3	202.931
YBL005W	PDR3	0	0	4	19465.8	561.659
YBL005W	PDR3	0	1	1	26296.9	270.127
YBL005W	PDR3	0	1	2	27258.8	302.56
YBL005W	PDR3	0	1	3	26177.1	424.933
YBL005W	PDR3	0	1	4	25878.2	484.138
YBL005W	PDR3	1	0	1	15252.4	261.474
YBL005W	PDR3	1	1	1	29916.8	101.011
YBL005W	PDR3	5	0	2	15419.2	21.957
YBL005W	PDR3	5	1	2	26247.8	465.157
YBL005W	PDR3	10	0	3	16186.9	268.586
YBL005W	PDR3	10	1	3	27185.9	303.231
YBL005W	PDR3	100	0	4	15135.5	266.641
YBL005W	PDR3	100	1	4	26038.8	484.094
YBL006C	LDB7	0	0	1	23188	173.68
YBL006C	LDB7	0	0	2	22180.7	947.976
YBL006C	LDB7	0	0	3	21319.7	112.527
YBL006C	LDB7	0	0	4	21267.7	540.802
YBL006C	LDB7	0	1	1	29464	1113.19
YBL006C	LDB7	0	1	2	31041.2	770.801
YBL006C	LDB7	0	1	3	29603.8	417.993
YBL006C	LDB7	0	1	4	28623.5	398.337
YBL006C	LDB7	1	0	1	16989.4	884.397
YBL006C	LDB7	1	1	1	33105.2	1380.71
YBL006C	LDB7	5	0	2	17499.3	833.323
YBL006C	LDB7	5	1	2	28395.7	1083.52
YBL006C	LDB7	10	0	3	17663.2	864.306
YBL006C	LDB7	10	1	3	29694.1	1228.45
YBL006C	LDB7	100	0	4	17220	522.644
YBL006C	LDB7	100	1	4	29374.2	788.151
YBL007C	SLA1	0	0	1	21694.9	56.6797
YBL007C	SLA1	0	0	2	21374.8	246.164
YBL007C	SLA1	0	0	3	19666.7	274.057
YBL007C	SLA1	0	0	4	19161.7	112.004
YBL007C	SLA1	0	1	1	27347.8	215.509
YBL007C	SLA1	0	1	2	27684.4	311.4
YBL007C	SLA1	0	1	3	27978.7	466.851
YBL007C	SLA1	0	1	4	27646.1	418.498
YBL007C	SLA1	1	0	1	15422.9	587.307
YBL007C	SLA1	1	1	1	29901.1	51.726
YBL007C	SLA1	5	0	2	15058.7	38.0915
YBL007C	SLA1	5	1	2	25960.2	359.179
YBL007C	SLA1	10	0	3	16804.2	321.128
YBL007C	SLA1	10	1	3	25786.4	253.215
YBL007C	SLA1	100	0	4	15882.2	303.083
YBL007C	SLA1	100	1	4	26856.7	476.226
YBL008W	HIR1	0	0	1	15791.7	165.296
YBL008W	HIR1	0	0	2	16162.2	513.217
YBL008W	HIR1	0	0	3	16760.5	536.504
YBL008W	HIR1	0	0	4	17373.8	314.998
YBL008W	HIR1	0	1	1	18734.3	948.73
YBL008W	HIR1	0	1	2	19912.1	364.07
YBL008W	HIR1	0	1	3	19272.1	572.241
YBL008W	HIR1	0	1	4	20712.2	623.995
YBL008W	HIR1	1	0	1	14827	725.207
YBL008W	HIR1	1	1	1	22587.5	695.222
YBL008W	HIR1	5	0	2	14020.6	468.784
YBL008W	HIR1	5	1	2	17818.9	240.804
YBL008W	HIR1	10	0	3	14976.8	773.297
YBL008W	HIR1	10	1	3	17264.4	536.538
YBL008W	HIR1	100	0	4	14960.9	530.518
YBL008W	HIR1	100	1	4	18815.1	721.557
YBL008W-A	YBL008W-A	0	0	1	20661.1	373.111
YBL008W-A	YBL008W-A	0	0	2	20326.9	457.582
YBL008W-A	YBL008W-A	0	0	3	19286.9	552.73
YBL008W-A	YBL008W-A	0	0	4	19136.6	566.279
YBL008W-A	YBL008W-A	0	1	1	25657	893.191
YBL008W-A	YBL008W-A	0	1	2	27042.5	1766.04
YBL008W-A	YBL008W-A	0	1	3	25178.8	544.27
YBL008W-A	YBL008W-A	0	1	4	26160.5	247.559
YBL008W-A	YBL008W-A	1	0	1	14959	147.967
YBL008W-A	YBL008W-A	1	1	1	29739	612.866
YBL008W-A	YBL008W-A	5	0	2	16412.9	235.387
YBL008W-A	YBL008W-A	5	1	2	25984.4	548.533
YBL008W-A	YBL008W-A	10	0	3	17013.4	123.969
YBL008W-A	YBL008W-A	10	1	3	27841.3	233.655
YBL008W-A	YBL008W-A	100	0	4	16814.7	364.353
YBL008W-A	YBL008W-A	100	1	4	27257.4	454.384
YBL009W	ALK2	0	0	1	21009.4	533.459
YBL009W	ALK2	0	0	2	21414.9	1338.82
YBL009W	ALK2	0	0	3	20297	444.447
YBL009W	ALK2	0	0	4	19109.8	391.273
YBL009W	ALK2	0	1	1	27030.4	40.1991
YBL009W	ALK2	0	1	2	27820.1	415.871
YBL009W	ALK2	0	1	3	27655.6	173.017
YBL009W	ALK2	0	1	4	27076.3	258.384
YBL009W	ALK2	1	0	1	14420.1	537.57
YBL009W	ALK2	1	1	1	30461.2	339.181
YBL009W	ALK2	5	0	2	14603	406.924
YBL009W	ALK2	5	1	2	24602.3	260.708
YBL009W	ALK2	10	0	3	14612.3	523.977
YBL009W	ALK2	10	1	3	23668.7	445.906
YBL009W	ALK2	100	0	4	14320	338.058
YBL009W	ALK2	100	1	4	22547.4	68.0682
YBL010C	YBL010C	0	0	1	19530.5	420.551
YBL010C	YBL010C	0	0	2	19380.6	735.481
YBL010C	YBL010C	0	0	3	18451.8	219.253
YBL010C	YBL010C	0	0	4	18319.3	120.132
YBL010C	YBL010C	0	1	1	25717.3	324.361
YBL010C	YBL010C	0	1	2	26532.5	495.536
YBL010C	YBL010C	0	1	3	24485.4	675.034
YBL010C	YBL010C	0	1	4	25469.9	221.295
YBL010C	YBL010C	1	0	1	14214	151.37
YBL010C	YBL010C	1	1	1	29102.5	619.326
YBL010C	YBL010C	5	0	2	15676.7	683.728
YBL010C	YBL010C	5	1	2	25332.5	32.7483
YBL010C	YBL010C	10	0	3	14870.4	382.581
YBL010C	YBL010C	10	1	3	25579.1	409.668
YBL010C	YBL010C	100	0	4	15949.4	499.363
YBL010C	YBL010C	100	1	4	26103.9	816.119
YBL011W	SCT1	0	0	1	21160.9	317.565
YBL011W	SCT1	0	0	2	20860.8	165.233
YBL011W	SCT1	0	0	3	19977	349.527
YBL011W	SCT1	0	0	4	19759.6	776.598
YBL011W	SCT1	0	1	1	26250.1	80.7587
YBL011W	SCT1	0	1	2	27132	370.209
YBL011W	SCT1	0	1	3	26289.5	528.611
YBL011W	SCT1	0	1	4	26236.4	241.501
YBL011W	SCT1	1	0	1	14793.2	164.34
YBL011W	SCT1	1	1	1	29741.8	325.421
YBL011W	SCT1	5	0	2	8741.02	246.645
YBL011W	SCT1	5	1	2	25745	99.4541
YBL011W	SCT1	10	0	3	6902.16	353.643
YBL011W	SCT1	10	1	3	27165.6	889.063
YBL011W	SCT1	100	0	4	6329.83	224.401
YBL011W	SCT1	100	1	4	22800.4	378.259
YBL013W	FMT1	0	0	1	21137.3	207.975
YBL013W	FMT1	0	0	2	21503.2	227.599
YBL013W	FMT1	0	0	3	20282.5	407.447
YBL013W	FMT1	0	0	4	19979.5	542.484
YBL013W	FMT1	0	1	1	26541.6	497.048
YBL013W	FMT1	0	1	2	27390.1	425.081
YBL013W	FMT1	0	1	3	26849.5	603.098
YBL013W	FMT1	0	1	4	26418.1	577.621
YBL013W	FMT1	1	0	1	15090	206.64
YBL013W	FMT1	1	1	1	31296.4	452.568
YBL013W	FMT1	5	0	2	15876.2	235.372
YBL013W	FMT1	5	1	2	25542.9	501.136
YBL013W	FMT1	10	0	3	16473.9	437.008
YBL013W	FMT1	10	1	3	26516.6	645.1
YBL013W	FMT1	100	0	4	15700.9	360.819
YBL013W	FMT1	100	1	4	25912.1	520.861
YBL015W	ACH1	0	0	1	19940.5	393.491
YBL015W	ACH1	0	0	2	21636.1	383.422
YBL015W	ACH1	0	0	3	19233.6	540.416
YBL015W	ACH1	0	0	4	19126.6	353.015
YBL015W	ACH1	0	1	1	25767.5	343.109
YBL015W	ACH1	0	1	2	26805.8	389.446
YBL015W	ACH1	0	1	3	26774.1	468.97
YBL015W	ACH1	0	1	4	25813.6	721.096
YBL015W	ACH1	1	0	1	15337.5	169.738
YBL015W	ACH1	1	1	1	30545.3	758.974
YBL015W	ACH1	5	0	2	16125.8	270.944
YBL015W	ACH1	5	1	2	25220.6	415.624
YBL015W	ACH1	10	0	3	16152.7	810.189
YBL015W	ACH1	10	1	3	25642	951.587
YBL015W	ACH1	100	0	4	15708.1	140.204
YBL015W	ACH1	100	1	4	24094.1	284.994
YBL016W	FUS3	0	0	1	23861.4	521.365
YBL016W	FUS3	0	0	2	24545.7	125.757
YBL016W	FUS3	0	0	3	23155.8	65.8376
YBL016W	FUS3	0	0	4	22041	457.095
YBL016W	FUS3	0	1	1	29849.9	737.914
YBL016W	FUS3	0	1	2	30778.9	459.998
YBL016W	FUS3	0	1	4	29875	66.5146
YBL016W	FUS3	1	0	1	17550.3	208.628
YBL016W	FUS3	1	1	1	33233.5	436.155
YBL016W	FUS3	5	0	2	19374.5	467.333
YBL016W	FUS3	5	1	2	29561.4	431.406
YBL016W	FUS3	10	0	3	18710.6	275.297
YBL016W	FUS3	10	1	3	30748.4	379.616
YBL016W	FUS3	100	0	4	17735.6	46.5004
YBL016W	FUS3	100	1	4	32613.3	484.217
YBL017C	PEP1	0	0	1	20911.2	288.229
YBL017C	PEP1	0	0	2	20297	428
YBL017C	PEP1	0	0	3	19964	259.729
YBL017C	PEP1	0	0	4	19135.5	523.304
YBL017C	PEP1	0	1	1	27088.5	622.833
YBL017C	PEP1	0	1	2	27231.1	294.584
YBL017C	PEP1	0	1	3	27251.8	328.587
YBL017C	PEP1	0	1	4	26613.3	515.476
YBL017C	PEP1	1	0	1	15079.1	344.06
YBL017C	PEP1	5	0	2	15981.3	223.14
YBL017C	PEP1	5	1	2	26188.9	169.915
YBL017C	PEP1	10	0	3	16141.3	426.345
YBL017C	PEP1	10	1	3	26783.9	463.162
YBL017C	PEP1	100	0	4	15715	267.414
YBL017C	PEP1	100	1	4	24399.6	479.826
YBL019W	APN2	0	0	1	21494.8	638.795
YBL019W	APN2	0	0	2	21110	645.071
YBL019W	APN2	0	0	3	19821	126.696
YBL019W	APN2	0	0	4	20172.7	946.244
YBL019W	APN2	0	1	1	26218.3	469.553
YBL019W	APN2	0	1	2	27048.4	793.058
YBL019W	APN2	0	1	3	27528	750.836
YBL019W	APN2	0	1	4	26610.9	429.967
YBL019W	APN2	1	0	1	15307.4	121.428
YBL019W	APN2	1	1	1	31224.7	718.814
YBL019W	APN2	5	0	2	15799.9	368.763
YBL019W	APN2	5	1	2	26313.7	342.387
YBL019W	APN2	10	0	3	16994.2	269.155
YBL019W	APN2	10	1	3	26907.4	318.615
YBL019W	APN2	100	0	4	16521	447.021
YBL019W	APN2	100	1	4	27781.8	157.638
YBL021C	HAP3	0	0	1	19826	170.352
YBL021C	HAP3	0	0	2	20532.4	658.55
YBL021C	HAP3	0	0	3	19153.6	305.649
YBL021C	HAP3	0	0	4	18678.9	514.373
YBL021C	HAP3	0	1	1	25703.8	449.322
YBL021C	HAP3	0	1	2	26191.4	117.701
YBL021C	HAP3	0	1	3	25587.5	524.198
YBL021C	HAP3	0	1	4	25001.6	736.379
YBL021C	HAP3	1	0	1	15035.1	226.856
YBL021C	HAP3	1	1	1	30709.4	402.566
YBL021C	HAP3	5	0	2	15845.4	25.0686
YBL021C	HAP3	5	1	2	25715	367.849
YBL021C	HAP3	10	0	3	16562.9	149.509
YBL021C	HAP3	10	1	3	26099.7	492.172
YBL021C	HAP3	100	0	4	15937.4	461.734
YBL021C	HAP3	100	1	4	26377.4	467.011
YBL022C	PIM1	0	0	1	19930.9	96.0571
YBL022C	PIM1	0	0	2	18572.6	530.93
YBL022C	PIM1	0	0	3	18235	471.467
YBL022C	PIM1	0	0	4	18746.4	443.864
YBL022C	PIM1	0	1	1	23459	86.2612
YBL022C	PIM1	0	1	2	24642.3	370.797
YBL022C	PIM1	0	1	3	24123.8	447.105
YBL022C	PIM1	0	1	4	23671.7	482.766
YBL022C	PIM1	1	0	1	15224.7	239.435
YBL022C	PIM1	1	1	1	28605.2	465.856
YBL022C	PIM1	5	0	2	16011.9	229.476
YBL022C	PIM1	5	1	2	23964.7	610.328
YBL022C	PIM1	10	0	3	16452.8	210.903
YBL022C	PIM1	10	1	3	24658.3	443.154
YBL022C	PIM1	100	0	4	15062.6	250.336
YBL022C	PIM1	100	1	4	17358.2	537.781
YBL024W	NCL1	0	0	1	21360.5	30.98
YBL024W	NCL1	0	0	2	20958	981.533
YBL024W	NCL1	0	0	3	20199.7	25.3662
YBL024W	NCL1	0	0	4	19353.8	589.529
YBL024W	NCL1	0	1	1	26566.5	381.351
YBL024W	NCL1	0	1	2	28029.9	271.204
YBL024W	NCL1	0	1	3	27682.9	539.838
YBL024W	NCL1	0	1	4	27173.9	851.439
YBL024W	NCL1	1	0	1	15297.8	130.048
YBL024W	NCL1	1	1	1	29811.9	40.8383
YBL024W	NCL1	5	0	2	15988.1	168.343
YBL024W	NCL1	5	1	2	26036.5	261.969
YBL024W	NCL1	10	0	3	16822.3	263.979
YBL024W	NCL1	10	1	3	26696.5	373.774
YBL024W	NCL1	100	0	4	16633.3	271.182
YBL024W	NCL1	100	1	4	27226.4	511.66
YBL025W	RRN10	0	0	1	21010.4	588.829
YBL025W	RRN10	0	0	2	21153.2	432.18
YBL025W	RRN10	0	0	3	20051.1	548.541
YBL025W	RRN10	0	0	4	19584.8	999.675
YBL025W	RRN10	0	1	1	26930.4	735.933
YBL025W	RRN10	0	1	2	28172.7	862.63
YBL025W	RRN10	0	1	3	27013.7	166.494
YBL025W	RRN10	0	1	4	27011	666.179
YBL025W	RRN10	1	0	1	15422.1	250.776
YBL025W	RRN10	1	1	1	30653	263.145
YBL025W	RRN10	5	0	2	16132.1	538.597
YBL025W	RRN10	5	1	2	25817.6	77.6531
YBL025W	RRN10	10	0	3	16857.4	386.601
YBL025W	RRN10	10	1	3	27015.9	1561.85
YBL025W	RRN10	100	0	4	15748	195.846
YBL025W	RRN10	100	1	4	26792.9	397.853
YBL027W	RPL19B	0	0	1	21341.9	780.847
YBL027W	RPL19B	0	0	2	21503	550.218
YBL027W	RPL19B	0	0	3	20010.7	535.367
YBL027W	RPL19B	0	0	4	20078.8	573.204
YBL027W	RPL19B	0	1	1	26027.7	694.362
YBL027W	RPL19B	0	1	2	27533.3	88.9862
YBL027W	RPL19B	0	1	3	27691.6	227.579
YBL027W	RPL19B	0	1	4	27340	762.333
YBL027W	RPL19B	1	0	1	16589.8	250.682
YBL027W	RPL19B	1	1	1	30331.3	493.645
YBL027W	RPL19B	5	0	2	17415.9	232.746
YBL027W	RPL19B	5	1	2	28739.4	549.847
YBL027W	RPL19B	10	0	3	18329.7	324.297
YBL027W	RPL19B	10	1	3	28672.6	331.057
YBL027W	RPL19B	100	0	4	16262.8	146.768
YBL027W	RPL19B	100	1	4	30513.9	306.455
YBL028C	YBL028C	0	0	1	21543.1	616.844
YBL028C	YBL028C	0	0	2	21564	750.266
YBL028C	YBL028C	0	0	3	20250.3	336.825
YBL028C	YBL028C	0	0	4	19212.7	440.508
YBL028C	YBL028C	0	1	1	26598.1	362.398
YBL028C	YBL028C	0	1	2	27525.6	96.1711
YBL028C	YBL028C	0	1	3	26700.8	111.391
YBL028C	YBL028C	0	1	4	26397.8	371.443
YBL028C	YBL028C	1	0	1	15652.2	354.956
YBL028C	YBL028C	1	1	1	31054.1	514.558
YBL028C	YBL028C	5	0	2	16633	254.222
YBL028C	YBL028C	5	1	2	26203.3	497.796
YBL028C	YBL028C	10	0	3	17179.3	268.497
YBL028C	YBL028C	10	1	3	26651.7	564.908
YBL028C	YBL028C	100	0	4	16051.5	254.077
YBL028C	YBL028C	100	1	4	26932.6	579.786
YBL029C-A	YBL029C-A	0	0	1	20513.7	143.497
YBL029C-A	YBL029C-A	0	0	2	20820.9	236.266
YBL029C-A	YBL029C-A	0	0	3	19890.5	460.385
YBL029C-A	YBL029C-A	0	0	4	19197.8	190.633
YBL029C-A	YBL029C-A	0	1	1	26345.1	46.5929
YBL029C-A	YBL029C-A	0	1	2	27730.2	496.683
YBL029C-A	YBL029C-A	0	1	3	26836.9	371.887
YBL029C-A	YBL029C-A	0	1	4	27309.6	417.542
YBL029C-A	YBL029C-A	1	0	1	15156.4	236.309
YBL029C-A	YBL029C-A	1	1	1	30068.7	721.945
YBL029C-A	YBL029C-A	5	0	2	15863.4	314.804
YBL029C-A	YBL029C-A	5	1	2	25694.7	403.053
YBL029C-A	YBL029C-A	10	0	3	16718.5	288.454
YBL029C-A	YBL029C-A	10	1	3	26887.6	553.58
YBL029C-A	YBL029C-A	100	0	4	16285.5	197.246
YBL029C-A	YBL029C-A	100	1	4	26520.8	574.447
YBL029W	YBL029W	0	0	1	21675	499.261
YBL029W	YBL029W	0	0	2	23165.9	470.069
YBL029W	YBL029W	0	0	3	21108.6	762.883
YBL029W	YBL029W	0	0	4	22103.1	39.5975
YBL029W	YBL029W	0	1	1	28538.2	492.466
YBL029W	YBL029W	0	1	2	30811.1	263.894
YBL029W	YBL029W	0	1	3	29491.4	623.669
YBL029W	YBL029W	0	1	4	28527.3	545.104
YBL029W	YBL029W	1	0	1	16924	282.81
YBL029W	YBL029W	1	1	1	32545.5	640.492
YBL029W	YBL029W	5	0	2	16671.5	417.37
YBL029W	YBL029W	5	1	2	26866.6	51.8613
YBL029W	YBL029W	10	0	3	16252.2	575.247
YBL029W	YBL029W	10	1	3	27741.3	489.852
YBL029W	YBL029W	100	0	4	15273.7	227.903
YBL029W	YBL029W	100	1	4	28301.3	3858.31
YBL031W	SHE1	0	0	1	20732.4	324.327
YBL031W	SHE1	0	0	2	20656.5	507.094
YBL031W	SHE1	0	0	3	19381.4	60.9368
YBL031W	SHE1	0	0	4	19674.8	246.642
YBL031W	SHE1	0	1	1	26169.7	357.576
YBL031W	SHE1	0	1	2	28213.4	267.259
YBL031W	SHE1	0	1	3	27159.3	450.347
YBL031W	SHE1	0	1	4	26050	466.892
YBL031W	SHE1	1	0	1	13823.1	125.132
YBL031W	SHE1	1	1	1	30457.4	199.486
YBL031W	SHE1	5	0	2	7672.09	268.534
YBL031W	SHE1	5	1	2	16442.8	474.946
YBL031W	SHE1	10	0	3	6738.95	322.589
YBL031W	SHE1	10	1	3	21722.9	211.502
YBL031W	SHE1	100	0	4	5707	468.493
YBL031W	SHE1	100	1	4	7880.26	446.975
YBL032W	HEK2	0	0	1	20654.2	382.393
YBL032W	HEK2	0	0	2	20716.1	376.461
YBL032W	HEK2	0	0	3	20064.1	435.692
YBL032W	HEK2	0	0	4	19840.9	516.863
YBL032W	HEK2	0	1	1	26455	707.29
YBL032W	HEK2	0	1	2	28740.6	275.029
YBL032W	HEK2	0	1	3	27444.5	589.945
YBL032W	HEK2	0	1	4	26881.8	289.813
YBL032W	HEK2	1	0	1	14366.4	462.537
YBL032W	HEK2	1	1	1	30365.3	347.941
YBL032W	HEK2	5	0	2	14388.4	407.895
YBL032W	HEK2	5	1	2	21060.5	372.137
YBL032W	HEK2	10	0	3	14324.1	30.1378
YBL032W	HEK2	10	1	3	22266.9	507.751
YBL032W	HEK2	100	0	4	12590.8	163
YBL032W	HEK2	100	1	4	17368.2	181.974
YBL033C	RIB1	0	0	1	17514.4	966.235
YBL033C	RIB1	0	0	2	17789.6	725.749
YBL033C	RIB1	0	0	3	14404.7	567.432
YBL033C	RIB1	0	0	4	15796.9	936.813
YBL033C	RIB1	0	1	1	24787.7	518.482
YBL033C	RIB1	0	1	2	25715.6	164.425
YBL033C	RIB1	0	1	3	22207.9	504.909
YBL033C	RIB1	0	1	4	23390	508.405
YBL033C	RIB1	1	0	1	15440.7	283.505
YBL033C	RIB1	1	1	1	31386.5	705.447
YBL033C	RIB1	5	0	2	16482.7	330.005
YBL033C	RIB1	5	1	2	26763	151.95
YBL033C	RIB1	10	0	3	17140.5	219.999
YBL033C	RIB1	10	1	3	28163.1	536.585
YBL033C	RIB1	100	0	4	17859.4	344.55
YBL033C	RIB1	100	1	4	28539.5	599.692
YBL036C	YBL036C	0	0	1	20661.3	439.682
YBL036C	YBL036C	0	0	2	21927.8	687.3
YBL036C	YBL036C	0	0	3	19659.7	858.721
YBL036C	YBL036C	0	0	4	18790.4	313.344
YBL036C	YBL036C	0	1	1	26092.9	145.435
YBL036C	YBL036C	0	1	2	27353.4	477.338
YBL036C	YBL036C	0	1	3	26078.8	708.966
YBL036C	YBL036C	0	1	4	26054.8	341.295
YBL036C	YBL036C	1	0	1	15514	308.476
YBL036C	YBL036C	1	1	1	30253.9	738.158
YBL036C	YBL036C	5	0	2	15844.9	351.486
YBL036C	YBL036C	5	1	2	25696.9	97.4627
YBL036C	YBL036C	10	0	3	15845.4	640.927
YBL036C	YBL036C	10	1	3	26865.1	961.072
YBL036C	YBL036C	100	0	4	16584.3	542.327
YBL036C	YBL036C	100	1	4	25406.6	532.413
YBL037W	APL3	0	0	1	22630.2	40.869
YBL037W	APL3	0	0	2	22738.3	547.526
YBL037W	APL3	0	0	3	23282.1	37.8365
YBL037W	APL3	0	0	4	21601.4	423.022
YBL037W	APL3	0	1	1	29784.5	416.558
YBL037W	APL3	0	1	2	29872.5	166.81
YBL037W	APL3	0	1	3	31304.9	916.005
YBL037W	APL3	0	1	4	29713.8	348.36
YBL037W	APL3	1	0	1	17316.8	269.576
YBL037W	APL3	1	1	1	33271.4	114.686
YBL037W	APL3	5	0	2	17413.5	318.534
YBL037W	APL3	5	1	2	29342.1	191.859
YBL037W	APL3	10	0	3	18244.7	316.932
YBL037W	APL3	10	1	3	29676.9	657.02
YBL037W	APL3	100	0	4	16442.1	222.228
YBL037W	APL3	100	1	4	30661	25.7256
YBL038W	MRPL16	0	0	1	20032.7	418.034
YBL038W	MRPL16	0	0	2	19169.1	366.649
YBL038W	MRPL16	0	0	3	19108.4	677.581
YBL038W	MRPL16	0	0	4	18595.5	309.36
YBL038W	MRPL16	0	1	1	22166	877.988
YBL038W	MRPL16	0	1	2	21851.9	447.993
YBL038W	MRPL16	0	1	3	21496.4	211.37
YBL038W	MRPL16	0	1	4	22489.5	1329.08
YBL038W	MRPL16	1	0	1	15288.7	214.214
YBL038W	MRPL16	1	1	1	28877.4	381.235
YBL038W	MRPL16	5	0	2	16610.3	469.262
YBL038W	MRPL16	5	1	2	26519.3	456.827
YBL038W	MRPL16	10	0	3	17106.6	422.598
YBL038W	MRPL16	10	1	3	27771.9	395.285
YBL038W	MRPL16	100	0	4	16777.7	538.531
YBL038W	MRPL16	100	1	4	26769.6	337.714
YBL039C	URA7	0	0	1	20160.7	342.545
YBL039C	URA7	0	0	2	20259	402.915
YBL039C	URA7	0	0	3	18966.8	179.831
YBL039C	URA7	0	0	4	18932.9	393.282
YBL039C	URA7	0	1	1	24213.1	34.2475
YBL039C	URA7	0	1	2	26272.9	675.879
YBL039C	URA7	0	1	3	25676.9	417.24
YBL039C	URA7	0	1	4	24465.4	255.006
YBL039C	URA7	1	0	1	14710.3	324.214
YBL039C	URA7	1	1	1	29270.5	397.334
YBL039C	URA7	5	0	2	15680.5	420.244
YBL039C	URA7	5	1	2	24719.8	361.096
YBL039C	URA7	10	0	3	16659.2	172.854
YBL039C	URA7	10	1	3	25875.4	296.386
YBL039C	URA7	100	0	4	16125.7	126.264
YBL039C	URA7	100	1	4	26144.2	553.669
YBL039W-B	YBL039W-B	0	0	1	22055.5	569.677
YBL039W-B	YBL039W-B	0	0	2	22088.5	497.655
YBL039W-B	YBL039W-B	0	0	3	20372.6	482.537
YBL039W-B	YBL039W-B	0	0	4	20261.2	454.033
YBL039W-B	YBL039W-B	0	1	1	26724.9	566.035
YBL039W-B	YBL039W-B	0	1	2	28315.4	1171.11
YBL039W-B	YBL039W-B	0	1	3	26550.5	558.006
YBL039W-B	YBL039W-B	0	1	4	27797.6	421.899
YBL039W-B	YBL039W-B	1	0	1	15266.3	95.5165
YBL039W-B	YBL039W-B	1	1	1	30672.6	150.88
YBL039W-B	YBL039W-B	5	0	2	16421.5	47.4105
YBL039W-B	YBL039W-B	5	1	2	26684.4	701.413
YBL039W-B	YBL039W-B	10	0	3	16598	22.6245
YBL039W-B	YBL039W-B	10	1	3	27906.4	735.547
YBL039W-B	YBL039W-B	100	0	4	15465.1	497.191
YBL039W-B	YBL039W-B	100	1	4	25349.7	465.949
YBL042C	FUI1	0	0	1	24101.7	350.805
YBL042C	FUI1	0	0	2	23081.1	551.39
YBL042C	FUI1	0	0	3	22849.7	211.663
YBL042C	FUI1	0	0	4	22213.8	537.158
YBL042C	FUI1	0	1	1	29935.3	149.431
YBL042C	FUI1	0	1	2	30187.7	394.354
YBL042C	FUI1	0	1	3	29283.9	749.076
YBL042C	FUI1	0	1	4	29761.4	1072.83
YBL042C	FUI1	1	0	1	17319	638.391
YBL042C	FUI1	5	0	2	17320.2	123.165
YBL042C	FUI1	5	1	2	28534.6	429.167
YBL042C	FUI1	10	0	3	18397.7	308.772
YBL042C	FUI1	10	1	3	29403.1	296.251
YBL042C	FUI1	100	0	4	17072	210.337
YBL042C	FUI1	100	1	4	29788	792.592
YBL043W	ECM13	0	0	1	20323.8	688.412
YBL043W	ECM13	0	0	2	20498.9	1167.93
YBL043W	ECM13	0	0	3	19289.4	336.865
YBL043W	ECM13	0	0	4	18433	1314.43
YBL043W	ECM13	0	1	1	26152.8	306.995
YBL043W	ECM13	0	1	2	26904.8	869.14
YBL043W	ECM13	0	1	3	25676.5	500.25
YBL043W	ECM13	0	1	4	24533.9	1335.35
YBL043W	ECM13	1	0	1	14244.3	997.657
YBL043W	ECM13	1	1	1	29619.6	1852.81
YBL043W	ECM13	5	0	2	15941.8	177.621
YBL043W	ECM13	5	1	2	25439.1	285.96
YBL043W	ECM13	10	0	3	15848.5	247.299
YBL043W	ECM13	10	1	3	26289.2	797.029
YBL043W	ECM13	100	0	4	15463.1	770.128
YBL043W	ECM13	100	1	4	25570.9	1080.5
YBL044W	YBL044W	0	0	1	21104.3	1085.48
YBL044W	YBL044W	0	0	2	20936.6	1069.52
YBL044W	YBL044W	0	0	3	19432.6	819.313
YBL044W	YBL044W	0	0	4	19633.3	1065.28
YBL044W	YBL044W	0	1	1	26997.3	642.222
YBL044W	YBL044W	0	1	2	27773.8	149.998
YBL044W	YBL044W	0	1	3	27469	468.582
YBL044W	YBL044W	0	1	4	27027.8	292.469
YBL044W	YBL044W	1	0	1	14964.7	885.566
YBL044W	YBL044W	1	1	1	31973.1	687.161
YBL044W	YBL044W	5	0	2	16071.8	511.674
YBL044W	YBL044W	5	1	2	26427.4	750.697
YBL044W	YBL044W	10	0	3	17180.1	381.086
YBL044W	YBL044W	10	1	3	27161.7	634.004
YBL044W	YBL044W	100	0	4	16465.4	349.535
YBL044W	YBL044W	100	1	4	28222.2	62.0807
YBL045C	COR1	0	0	1	20541.6	718.292
YBL045C	COR1	0	0	2	18295.4	164.263
YBL045C	COR1	0	0	3	17217.6	418.302
YBL045C	COR1	0	0	4	17411.9	290.04
YBL045C	COR1	0	1	1	21142.6	446.112
YBL045C	COR1	0	1	2	19649	244.294
YBL045C	COR1	0	1	4	19488.1	597.442
YBL045C	COR1	1	0	1	18372.1	461.611
YBL045C	COR1	1	1	1	29682.7	416.575
YBL045C	COR1	5	0	2	17963	191.348
YBL045C	COR1	5	1	2	28638.3	451.485
YBL045C	COR1	10	0	3	18553.1	211.067
YBL045C	COR1	10	1	3	31322.6	604.178
YBL045C	COR1	100	0	4	18237.7	439.257
YBL045C	COR1	100	1	4	29336.5	327.859
YBL046W	PSY4	0	0	1	20624.3	415.596
YBL046W	PSY4	0	0	2	21321.9	355.637
YBL046W	PSY4	0	0	3	20241.2	229.28
YBL046W	PSY4	0	0	4	19399.9	202.039
YBL046W	PSY4	0	1	1	26852.9	136.11
YBL046W	PSY4	0	1	2	27496.9	236.694
YBL046W	PSY4	0	1	4	26839.9	588.939
YBL046W	PSY4	1	0	1	15551.7	187.158
YBL046W	PSY4	1	1	1	30843.6	106.727
YBL046W	PSY4	5	0	2	16582.3	100.506
YBL046W	PSY4	5	1	2	26873.8	367.152
YBL046W	PSY4	10	0	3	16935.4	247.328
YBL046W	PSY4	10	1	3	27171.8	289.527
YBL046W	PSY4	100	0	4	16483.3	228.31
YBL046W	PSY4	100	1	4	27085.8	415.443
YBL047C	EDE1	0	0	1	20205.2	158.881
YBL047C	EDE1	0	0	2	20835	569.031
YBL047C	EDE1	0	0	3	20046	234.438
YBL047C	EDE1	0	0	4	19388.7	250.875
YBL047C	EDE1	0	1	1	26363.5	376.502
YBL047C	EDE1	0	1	2	26874.1	95.4501
YBL047C	EDE1	0	1	4	26825.2	352.909
YBL047C	EDE1	1	0	1	14961	80.8032
YBL047C	EDE1	1	1	1	30400.6	90.5597
YBL047C	EDE1	5	0	2	16055.6	331.396
YBL047C	EDE1	5	1	2	25731.8	88.6339
YBL047C	EDE1	10	0	3	16203.1	280.976
YBL047C	EDE1	10	1	3	25711.1	171.329
YBL047C	EDE1	100	0	4	15429.5	416.361
YBL047C	EDE1	100	1	4	26501.6	303.069
YBL049W	MOH1	0	0	1	21038.1	362.726
YBL049W	MOH1	0	0	2	21214.1	252.785
YBL049W	MOH1	0	0	3	19979.6	373.564
YBL049W	MOH1	0	0	4	19292.5	143.177
YBL049W	MOH1	0	1	1	26778.1	555.636
YBL049W	MOH1	0	1	2	27461.9	569.035
YBL049W	MOH1	0	1	3	27613.1	776.78
YBL049W	MOH1	0	1	4	27112	393.982
YBL049W	MOH1	1	0	1	15119.2	379.342
YBL049W	MOH1	1	1	1	30835.8	43.1401
YBL049W	MOH1	5	0	2	16201.6	476.222
YBL049W	MOH1	5	1	2	25549.6	286.82
YBL049W	MOH1	10	0	3	16596.8	481.222
YBL049W	MOH1	10	1	3	27011	657.002
YBL049W	MOH1	100	0	4	16380.6	347.594
YBL049W	MOH1	100	1	4	27662.4	757.318
YBL051C	PIN4	0	0	1	20093.2	260.007
YBL051C	PIN4	0	0	2	19414.4	333.657
YBL051C	PIN4	0	0	3	18184.5	790.821
YBL051C	PIN4	0	0	4	18298.9	258.713
YBL051C	PIN4	0	1	1	25532.3	123.685
YBL051C	PIN4	0	1	2	26723.7	142.307
YBL051C	PIN4	0	1	3	24678.3	719.656
YBL051C	PIN4	0	1	4	26049.6	773.046
YBL051C	PIN4	1	0	1	15161.4	182.972
YBL051C	PIN4	1	1	1	29833	386.726
YBL051C	PIN4	5	0	2	16723	138.816
YBL051C	PIN4	5	1	2	26224.5	227.655
YBL051C	PIN4	10	0	3	17514.2	367.406
YBL051C	PIN4	10	1	3	26960.3	146.08
YBL051C	PIN4	100	0	4	16873.3	220.296
YBL051C	PIN4	100	1	4	26939.5	636.84
YBL052C	SAS3	0	0	1	20885.8	235.13
YBL052C	SAS3	0	0	2	21664.3	622.997
YBL052C	SAS3	0	0	3	20278.3	614.32
YBL052C	SAS3	0	0	4	19798.7	394.574
YBL052C	SAS3	0	1	1	27071.2	1234.84
YBL052C	SAS3	0	1	2	27364.6	550.542
YBL052C	SAS3	0	1	4	27384.6	703.652
YBL052C	SAS3	1	0	1	15614.6	325.587
YBL052C	SAS3	1	1	1	30581	265.41
YBL052C	SAS3	5	0	2	17722.4	609.969
YBL052C	SAS3	5	1	2	27093.1	181.549
YBL052C	SAS3	10	0	3	17020.9	341.957
YBL052C	SAS3	10	1	3	27551.8	287.236
YBL052C	SAS3	100	0	4	16995.1	419.223
YBL052C	SAS3	100	1	4	27084.4	757.356
YBL054W	TOD6	0	0	1	21001.7	357.283
YBL054W	TOD6	0	0	2	21260.9	494.643
YBL054W	TOD6	0	0	3	20131	526.487
YBL054W	TOD6	0	0	4	19743.7	540.499
YBL054W	TOD6	0	1	1	26807	344.631
YBL054W	TOD6	0	1	2	27956.9	215.746
YBL054W	TOD6	0	1	3	27497.7	524.319
YBL054W	TOD6	0	1	4	27420.6	344.532
YBL054W	TOD6	1	0	1	14978	246.313
YBL054W	TOD6	1	1	1	30527.6	82.5335
YBL054W	TOD6	5	0	2	11723.7	59.8018
YBL054W	TOD6	5	1	2	20027.5	288.177
YBL054W	TOD6	10	0	3	10543.2	375.244
YBL054W	TOD6	10	1	3	20847.1	492.294
YBL054W	TOD6	100	0	4	9223.71	307.284
YBL054W	TOD6	100	1	4	16682.9	454.72
YBL055C	YBL055C	0	0	1	20749.4	399.866
YBL055C	YBL055C	0	0	2	20991.3	384.17
YBL055C	YBL055C	0	0	3	19713.8	676.57
YBL055C	YBL055C	0	0	4	19208.8	639.787
YBL055C	YBL055C	0	1	1	26681.4	325.427
YBL055C	YBL055C	0	1	2	27748.7	62.3689
YBL055C	YBL055C	0	1	3	27734.4	542.375
YBL055C	YBL055C	0	1	4	26695.4	234.706
YBL055C	YBL055C	1	0	1	15289.3	111.655
YBL055C	YBL055C	1	1	1	30928	778.619
YBL055C	YBL055C	5	0	2	15827.3	337.571
YBL055C	YBL055C	5	1	2	26840.7	223.148
YBL055C	YBL055C	10	0	3	16231.9	195.11
YBL055C	YBL055C	10	1	3	27105.7	612.296
YBL055C	YBL055C	100	0	4	16345.9	53.1341
YBL055C	YBL055C	100	1	4	26317.3	1502.66
YBL056W	PTC3	0	0	1	20190	306.089
YBL056W	PTC3	0	0	2	20646	257.463
YBL056W	PTC3	0	0	3	19968.6	213.309
YBL056W	PTC3	0	0	4	19857.8	362.277
YBL056W	PTC3	0	1	1	26487	392.038
YBL056W	PTC3	0	1	2	28443.7	634.53
YBL056W	PTC3	0	1	3	27752.8	481.959
YBL056W	PTC3	0	1	4	27445	253.148
YBL056W	PTC3	1	0	1	14980.3	68.3036
YBL056W	PTC3	1	1	1	30949	406.043
YBL056W	PTC3	5	0	2	14927.6	236.4
YBL056W	PTC3	5	1	2	24544.6	324.582
YBL056W	PTC3	10	0	3	15292.9	563.154
YBL056W	PTC3	10	1	3	26368.5	147.837
YBL056W	PTC3	100	0	4	13644.8	220.783
YBL056W	PTC3	100	1	4	23067.6	276.312
YBL057C	PTH2	0	0	1	19473.7	628.862
YBL057C	PTH2	0	0	2	19702	360.646
YBL057C	PTH2	0	0	3	18530.2	232.126
YBL057C	PTH2	0	0	4	18611	292.813
YBL057C	PTH2	0	1	1	26657.6	899.308
YBL057C	PTH2	0	1	2	28465.5	299.371
YBL057C	PTH2	0	1	3	27643.9	276.434
YBL057C	PTH2	0	1	4	26631.7	489.913
YBL057C	PTH2	1	0	1	14262.4	296.538
YBL057C	PTH2	1	1	1	30619.5	88.8931
YBL057C	PTH2	5	0	2	15533.7	140.679
YBL057C	PTH2	5	1	2	25789.7	334.59
YBL057C	PTH2	10	0	3	16371.8	361.377
YBL057C	PTH2	10	1	3	26966.6	66.7784
YBL057C	PTH2	100	0	4	15387	177.554
YBL057C	PTH2	100	1	4	26590.1	514.958
YBL058W	SHP1	0	0	1	18956.8	111.555
YBL058W	SHP1	0	0	2	19403.7	866.668
YBL058W	SHP1	0	0	3	17670	139.163
YBL058W	SHP1	0	0	4	18361.8	37.1766
YBL058W	SHP1	0	1	1	25326.7	486.379
YBL058W	SHP1	0	1	2	26824.2	476.95
YBL058W	SHP1	0	1	3	25937.3	572.391
YBL058W	SHP1	0	1	4	26366.7	389.233
YBL058W	SHP1	1	0	1	14515.5	402.348
YBL058W	SHP1	1	1	1	29257.1	532.35
YBL058W	SHP1	5	0	2	16440.3	717.846
YBL058W	SHP1	5	1	2	25257.3	285.946
[truncated: 71,787 more rows]

## Sheet: B. Aux scores
ORF	Gene	Aux score	Rank	Metabolic Auxotroph Panel	Avg Transcript Count (TPM) [Lipson 2009]
YGL148W	ARO2	25.0018	1	Yes	273.77
YCR053W	THR4	11.3245	2	Yes	490.62
YER091C	MET6	7.36439	3	Yes	491.57
YCL018W	LEU2	7.1776	4	Yes	64.38
YKL211C	TRP3	6.20498	5	Yes	95.23
YDR354W	TRP4	5.36254	6	Yes	105.37
YLR058C	SHM2	4.34232	7	No	837.48
YER052C	HOM3	3.52411	8	Yes	401.5
YNL036W	NCE103	3.41607	9	No	222.22
YBR208C	DUR1,2	3.08003	10	No	38.22
YGL026C	TRP5	2.51774	11	Yes	397.45
YNL220W	ADE12	2.30093	12	Yes	385.03
YFL031W	HAC1	2.19285	13	No	161.27
YOR290C	SNF2	2.04873	14	No	71.87
YJL176C	SWI3	1.74383	15	No	49.83
YNR023W	SNF12	1.66533	16	No	31.27
YNL277W	MET2	1.58428	17	Yes	27.2
YER090W	TRP2	1.56449	18	Yes	203
YHR025W	THR1	1.5611	19	Yes	296.75
YJL153C	INO1	1.53576	20	No	9.78
YOR184W	SER1	1.50974	21	Yes	256.85
YMR300C	ADE4	1.49316	22	Yes	179.48
YEL027W	VMA3	1.46951	23	No	1289.62
YFL018C	LPD1	1.45793	24	No	358.52
YMR116C	ASC1	1.44904	25	No	1961.22
YAR015W	ADE1	1.43463	26	Yes	297.9
YNL071W	LAT1	1.4161	27	No	643.07
YCR041W	YCR041W	1.40611	28	No	21.88
YLR418C	CDC73	1.39962	29	No	43.57
YHR208W	BAT1	1.38735	30	Yes	244.03
YOR205C	GEP3	1.36661	31	No	44.72
YGR061C	ADE6	1.35537	32	Yes	280.33
YLR303W	MET17	1.34533	33	Yes	766.45
YNL243W	SLA2	1.33532	34	No	100.18
YFR030W	MET10	1.33004	35	Yes	77.33
YDR158W	HOM2	1.30845	36	Yes	835.65
YBR173C	UMP1	1.30762	37	No	173.62
YJR137C	MET5	1.29662	38	Yes	74.33
YKR069W	MET1	1.29078	39	Yes	41.92
YIL123W	SIM1	1.28579	40	No	208.48
YDR408C	ADE8	1.27337	41	Yes	111.47
YKL001C	MET14	1.26422	42	Yes	86.82
YCR108C	YCR108C	1.25914	43	No
YLR131C	ACE2	1.24914	44	No	25.48
YGL188C-A	YGL188C-A	1.24448	45	No	141.72
YPR158W	CUR1	1.23938	46	No	37.9
YMR307W	GAS1	1.22289	47	No	1415.65
YMR108W	ILV2	1.21741	48	Yes	379
YAR050W	FLO1	1.21375	49	No	0.02
YJL051W	IRC8	1.20485	50	No	10.73
YHR162W	MPC2	1.20161	51	No	934.67
YBL008W	HIR1	1.1994	52	No	22.87
YJL140W	RPB4	1.19593	53	No	175.23
YDR150W	NUM1	1.19469	54	No	79.62
YHL025W	SNF6	1.19071	55	No	51.48
YDR497C	ITR1	1.18712	56	No	237.22
YOL108C	INO4	1.18274	57	No	37.68
YIL070C	MAM33	1.1825	58	No	80.98
YER178W	PDA1	1.18241	59	No	515.28
YMR147W	YMR147W	1.17858	60	No	18.48
YOL019W	YOL019W	1.17842	61	No	58
YIL122W	POG1	1.17795	62	No	27
YHL016C	DUR3	1.17089	63	No	17.83
YLR039C	RIC1	1.16764	64	No	48.92
YHR050W-A	YHR050W-A	1.16559	65	No	7.63
YCR096C	HMRA2	1.16515	66	No	0
YMR228W	MTF1	1.16455	67	No	32.2
YNL104C	LEU4	1.16225	68	Yes	401.02
YGL195W	GCN1	1.16194	69	No	201.23
YNL311C	SKP2	1.16081	70	No	34.32
YDR123C	INO2	1.15456	71	No	13.42
YMR001C-A	YMR001C-A	1.15281	72	No	23.75
YNL097C-B	YNL097C-B	1.15267	73	No	17.32
YOR068C	VAM10	1.15201	74	No	0.23
YJL056C	ZAP1	1.14942	75	No	22.95
YNL236W	SIN4	1.14904	76	No	48.85
YBR221C	PDB1	1.14772	77	No	457.25
YLR055C	SPT8	1.14603	78	No	48.65
YOR375C	GDH1	1.14259	79	No	208.85
YPR067W	ISA2	1.14202	80	No	56.5
YEL050C	RML2	1.14083	81	No	74.63
YPL059W	GRX5	1.13964	82	No	129.62
YOR297C	TIM18	1.13815	83	No	64.62
YER084W	YER084W	1.13532	84	No	16.53
YBL068W	PRS4	1.13408	85	No	75.37
YLR027C	AAT2	1.13333	86	No	348.37
YIR042C	YIR042C	1.13081	87	No	0
YGR208W	SER2	1.13036	88	Yes	96.1
YER120W	SCS2	1.1296	89	No	313.55
YBR289W	SNF5	1.12912	90	No	37.47
YPL021W	ECM23	1.12903	91	No	0.37
YBR115C	LYS2	1.12854	92	No	308.07
YPR013C	CMR3	1.12792	93	No	47.57
YGR192C	TDH3	1.12721	94	No	15909.5
YCL048W	SPS22	1.12479	95	No	17.08
YBL033C	RIB1	1.12434	96	No	93.83
YGR240C	PFK1	1.12402	97	No	481.68
YGL028C	SCW11	1.12297	98	No	236.2
YDR074W	TPS2	1.12183	99	No	106.25
YNL322C	KRE1	1.12178	100	No	112.05
YOR186W	YOR186W	1.11872	101	No	3.43
YHL007C	STE20	1.11867	102	No	95.63
YHR084W	STE12	1.11865	103	No	166.97
YCR073W-A	SOL2	1.11856	104	No	56.18
YJL116C	NCA3	1.11819	105	No	100.75
YOL140W	ARG8	1.11738	106	No	104.22
YLR293C	GSP1	1.11706	107	No	972.02
YLR189C	ATG26	1.11686	108	No	42.33
YGL070C	RPB9	1.11626	109	No	68.22
YBR129C	OPY1	1.11597	110	No	46.63
YOR144C	ELG1	1.11508	111	No	28.02
YDR295C	HDA2	1.11506	112	No	29.97
YMR019W	STB4	1.11494	113	No	43.6
YBL078C	ATG8	1.11478	114	No	77.77
YKL148C	SDH1	1.11401	115	No	90.82
YOR100C	CRC1	1.11325	116	No	9.88
YIL036W	CST6	1.11308	117	No	56.58
YOR296W	YOR296W	1.11268	118	No	40.22
YHR082C	KSP1	1.11165	119	No	70.28
YDR515W	SLF1	1.11131	120	No	24.68
YDR006C	SOK1	1.11105	121	No	88.22
YER169W	RPH1	1.11105	122	No	57.38
YLR454W	FMP27	1.11103	123	No	63.62
YER150W	SPI1	1.11043	124	No	45.98
YDL073W	AHK1	1.11007	125	No	55.12
YGL192W	IME4	1.11001	126	No	0.58
YGL066W	SGF73	1.10985	127	No	41.05
YCL073C	GEX1	1.10942	128	No	0.07
YGL019W	CKB1	1.10907	129	No	107.37
YGR227W	DIE2	1.10883	130	No	43.18
YMR221C	FMP42	1.10861	131	No	70.3
YJL077C	ICS3	1.10825	132	No	1.28
YLL041C	SDH2	1.10818	133	No	83.53
YOR001W	RRP6	1.10798	134	No	78.33
YCR033W	SNT1	1.10766	135	No	56.08
YMR174C	PAI3	1.10665	136	No	41.92
YNL034W	YNL034W	1.1063	137	No	0.33
YNL053W	MSG5	1.10624	138	No	66.9
YGL084C	GUP1	1.10616	139	No	58.27
YEL007W	MIT1	1.10595	140	No	114.17
YGR053C	YGR053C	1.10545	141	No	12.7
YBR279W	PAF1	1.10475	142	No	107.37
YDR247W	VHS1	1.1046	143	No	21.15
YAL027W	SAW1	1.10408	144	No	27.13
YDL116W	NUP84	1.10311	145	No	52.95
YDR386W	MUS81	1.10256	146	No	79.95
YDR388W	RVS167	1.10219	147	No	174.85
YER057C	HMF1	1.10163	148	No	180.78
YOL142W	RRP40	1.10052	149	No	85.35
YER156C	YER156C	1.10029	150	No	103.27
YER185W	PUG1	1.09915	151	No	12.47
YML001W	YPT7	1.09842	152	No	147.95
YPL199C	YPL199C	1.09817	153	No	102.43
YHR104W	GRE3	1.09806	154	No	102.9
YMR169C	ALD3	1.09784	155	No	18.35
YOR178C	GAC1	1.09764	156	No	15.55
YIR017C	MET28	1.097	157	Yes	25.73
YMR207C	HFA1	1.09674	158	No	40.93
YEL033W	MTC7	1.09573	159	No	101.57
YOL165C	AAD15	1.09565	160	No	0.25
YPL047W	SGF11	1.09559	161	No	44.12
YNL100W	MIC27	1.09505	162	No	79.77
YDR249C	YDR249C	1.09455	163	No	37.9
YLR456W	YLR456W	1.09405	164	No	23.88
YHR131C	YHR131C	1.09399	165	No	41.03
YDR444W	YDR444W	1.09376	166	No	40.35
YIL076W	SEC28	1.09287	167	No	181.62
YHL006C	SHU1	1.0927	168	No	25.13
YLR056W	ERG3	1.09259	169	No	276.42
YDR432W	NPL3	1.09247	170	No	325.38
YAR042W	SWH1	1.09228	171	No	0.07
YNL074C	MLF3	1.09228	172	No	48.85
YBR058C	UBP14	1.09147	173	No	51.07
YHR211W	FLO5	1.09076	174	No	30.4
YPL130W	SPO19	1.09073	175	No	4.68
YFR010W	UBP6	1.08977	176	No	97.05
YNL211C	MRX7	1.08956	177	No	42.87
YNL200C	NNR1	1.08941	178	No	56.83
YHL023C	NPR3	1.08917	179	No	34.2
YBR009C	HHF1	1.08916	180	No	1429.55
YIL029C	YIL029C	1.0889	181	No	14.98
YML028W	TSA1	1.08876	182	No	2410.47
YLR326W	YLR326W	1.08869	183	No	32.82
YJR063W	RPA12	1.08851	184	No	136.5
YJR121W	ATP2	1.08807	185	No	604.83
YOL006C	TOP1	1.08793	186	No	66.32
YOL032W	OPI10	1.08788	187	No	25.23
YGR135W	PRE9	1.08774	188	No	299.8
YOR327C	SNC2	1.08773	189	No	289.73
YNL072W	RNH201	1.08751	190	No	29.58
YMR026C	PEX12	1.08741	191	No	35.12
YLR320W	MMS22	1.0874	192	No	28.85
YML107C	PML39	1.087	193	No	32.78
YKL054C	DEF1	1.08686	194	No	305.68
YBR126W-A	MEO1	1.08673	195	No	127.03
YLR337C	VRP1	1.0867	196	No	102.65
YLR021W	IRC25	1.08658	197	No	40.35
YOL036W	YOL036W	1.08648	198	No	48.57
YKL116C	PRR1	1.08637	199	No	41.72
YER179W	DMC1	1.08626	200	No	7.13
YOR007C	SGT2	1.086	201	No	506.33
YJR008W	MHO1	1.08582	202	No	22.43
YGL038C	OCH1	1.08561	203	No	58.57
YLR036C	YLR036C	1.08559	204	No	49.95
YMR075W	RCO1	1.08549	205	No	42.28
YJL196C	ELO1	1.08548	206	No	245.25
YDR089W	VTC5	1.08466	207	No	63.98
YJL187C	SWE1	1.08449	208	No	31.23
YGL045W	RIM8	1.08439	209	No	17.23
YBR293W	VBA2	1.08416	210	No	38.53
YDL074C	BRE1	1.08387	211	No	82.92
YOL071W	SDH5	1.08345	212	No	62.83
YNL140C	YNL140C	1.08302	213	No	0.25
YJL134W	LCB3	1.08286	214	No	83.4
YJL093C	TOK1	1.08223	215	No	42.52
YPR160W	GPH1	1.08222	216	No	121.2
YHR163W	SOL3	1.08168	217	No	143.83
YGL119W	COQ8	1.08145	218	No	34.12
YJL138C	TIF2	1.0813	219	No	835.42
YNL330C	RPD3	1.08121	220	No	90.03
YBR095C	RXT2	1.08094	221	No	49.58
YMR081C	ISF1	1.08092	222	No	20.27
YOL017W	ESC8	1.08046	223	No	27.92
YKR091W	SRL3	1.08033	224	No	56.2
YDR003W	RCR2	1.08029	225	No	52.6
YPR070W	MED1	1.08027	226	No	40.27
YCL045C	EMC1	1.08015	227	No	290.22
YBR061C	TRM7	1.07983	228	No	65.33
YCR020W-B	HTL1	1.07969	229	No	52.85
YDL020C	RPN4	1.0795	230	No	344.07
YLL038C	ENT4	1.07883	231	No	13.27
YOL087C	DUF1	1.07842	232	No	59.85
YOL113W	SKM1	1.07798	233	No	30.72
YJR060W	CBF1	1.07713	234	No	11.2
YLR192C	HCR1	1.07695	235	No	248.07
YER059W	PCL6	1.07668	236	No	40.7
YGL151W	NUT1	1.07643	237	No	63.65
YGL080W	MPC1	1.07643	238	No	121.43
YLR108C	YLR108C	1.07642	239	No	12.57
YOL073C	DSC2	1.07621	240	No	35.3
YCR098C	GIT1	1.07612	241	No	7.12
YOR021C	SFM1	1.07597	242	No	189.23
YHR139C	SPS100	1.07555	243	No	3
YDR297W	SUR2	1.07539	244	No	233.8
YOL086C	ADH1	1.07487	245	No	10164.5
YKR072C	SIS2	1.07468	246	No	116.18
YFL046W	FMP32	1.0745	247	No	54.13
YNL307C	MCK1	1.07415	248	No	124.2
YPR093C	ASR1	1.074	249	No	15.52
YBR019C	GAL10	1.07396	250	No	16.48
YPR193C	HPA2	1.07386	251	No	6.9
YLR390W	ECM19	1.07369	252	No	81.87
YGR127W	YGR127W	1.07368	253	No	23.05
YCL037C	SRO9	1.0734	254	No	4.13
YFL033C	RIM15	1.07338	255	No	62.75
YGL136C	MRM2	1.07323	256	No	23.27
YGR086C	PIL1	1.07278	257	No	374.27
YLR079W	SIC1	1.07274	258	No	95.12
YIL120W	QDR1	1.07263	259	No	22.87
YOR155C	ISN1	1.07247	260	No	45.7
YOR288C	MPD1	1.0723	261	No	37.07
YIR031C	DAL7	1.07228	262	No	17.98
YBR081C	SPT7	1.07221	263	No	45.8
YHR189W	PTH1	1.07219	264	No	7.48
YDL093W	PMT5	1.07186	265	No	45.55
YCR008W	SAT4	1.07173	266	No	84.53
YIL002W-A	YIL002W-A	1.07145	267	No	432.35
YGR178C	PBP1	1.07114	268	No	121.33
YLR082C	SRL2	1.07099	269	No	21.42
YHR191C	CTF8	1.07089	270	No	46.6
YMR150C	IMP1	1.0707	271	No	61.08
YNL190W	YNL190W	1.07066	272	No	424.92
YDR079C-A	TFB5	1.07058	273	No	59.63
YMR233W	TRI1	1.07055	274	No	30.68
YLR445W	GMC2	1.07043	275	No	0.47
YHR087W	RTC3	1.0704	276	No	103.1
YDR441C	APT2	1.06987	277	No	92.2
YDL123W	SNA4	1.06982	278	No	85.2
YPR170W-B	YPR170W-B	1.06977	279	No	223.52
YBL029W	YBL029W	1.06974	280	No	25.18
YLL039C	UBI4	1.06965	281	No	115.33
YIL135C	VHS2	1.06957	282	No	48.3
YDL201W	TRM8	1.06952	283	No	95.52
YDL246C	SOR2	1.06924	284	No	13.63
YHR199C-A	NBL1	1.069	285	No	18.9
YFR009W	GCN20	1.06892	286	No	139.5
YFL028C	CAF16	1.06886	287	No	107.05
YDR358W	GGA1	1.06885	288	No	33.9
YKL150W	MCR1	1.06877	289	No	173.68
YMR276W	DSK2	1.0687	290	No	168.67
YDR171W	HSP42	1.06865	291	No	69.08
YDL095W	PMT1	1.06863	292	No	182.13
YDR079W	PET100	1.06845	293	No	53.25
YHR146W	CRP1	1.06843	294	No	189.73
YLL063C	AYT1	1.06833	295	No	19.2
YJR094C	IME1	1.06833	296	No	12.02
YGR187C	HGH1	1.06833	297	No	98.6
YBR016W	YBR016W	1.06794	298	No	184.6
YPL003W	ULA1	1.06786	299	No	35.27
YER137C	YER137C	1.06783	300	No	19.45
YJR015W	YJR015W	1.06775	301	No	85.37
YFR055W	IRC7	1.06762	302	No	59.2
YDR307W	PMT7	1.06745	303	No	34.45
YLR242C	ARV1	1.06724	304	No	34.07
YOR097C	YOR097C	1.06701	305	No	53.13
YIL108W	YIL108W	1.06699	306	No	51.92
YNL238W	KEX2	1.06693	307	No	67.62
YPL069C	BTS1	1.06688	308	No	25.67
YGR136W	LSB1	1.06674	309	No	132.52
YGR001C	EFM5	1.06647	310	No	152.12
YDR268W	MSW1	1.06645	311	No	22.6
YLR342W-A	YLR342W-A	1.06629	312	No	122.05
YJR125C	ENT3	1.06621	313	No	68.75
YPL077C	YPL077C	1.06616	314	No	9.68
YHR149C	SKG6	1.06605	315	No	61.32
YCR009C	RVS161	1.06579	316	No	170.92
YEL015W	EDC3	1.06576	317	No	74.98
YML051W	GAL80	1.06551	318	No	71.73
YOL164W-A	YOL164W-A	1.06548	319	No	3.33
YNL259C	ATX1	1.06547	320	No	370.03
YAL013W	DEP1	1.06538	321	No	48.92
YAL016W	TPD3	1.06534	322	No	110.67
YOL033W	MSE1	1.06532	323	No	24.63
YJL149W	DAS1	1.06494	324	No	28.88
YLR081W	GAL2	1.06493	325	No	8.68
YOL070C	NBA1	1.06491	326	No	58.88
YJL082W	IML2	1.06482	327	No	126.32
YBR267W	REI1	1.06481	328	No	99.4
YOL162W	YOL162W	1.06467	329	No	5.68
YIL154C	IMP2'	1.06462	330	No	41.48
YPR179C	HDA3	1.06458	331	No	27.42
YDL173W	PAR32	1.06443	332	No	99.7
YGR221C	TOS2	1.0642	333	No	32.77
YLR128W	DCN1	1.06417	334	No	11.85
YGL062W	PYC1	1.06405	335	No	116.67
YIL067C	YIL067C	1.06397	336	No	34.77
YFR053C	HXK1	1.0639	337	No	544.27
YAL053W	FLC2	1.06387	338	No	111.8
YPR122W	AXL1	1.06361	339	No	66.83
YGL204C	YGL204C	1.06361	340	No	12.48
YDR466W	PKH3	1.06357	341	No	40.48
YBR270C	BIT2	1.06329	342	No	14.33
YDL069C	CBS1	1.06318	343	No	26.27
YKR044W	UIP5	1.06315	344	No	31.07
YHR161C	YAP1801	1.06293	345	No	70.4
YBL037W	APL3	1.06281	346	No	38.43
YHR079C	IRE1	1.06279	347	No	40.18
YGR121W-A	YGR121W-A	1.06279	348	No	8.3
YKL072W	STB6	1.06277	349	No	29.88
YHL003C	LAG1	1.06277	350	No	141.02
YAL046C	BOL3	1.06269	351	No	51.48
YDL215C	GDH2	1.06264	352	No	106.43
YDR363W-A	SEM1	1.0623	353	No	303.53
YPR074C	TKL1	1.06222	354	No	521.75
YPR091C	NVJ2	1.06219	355	No	65.37
YLR146C	SPE4	1.06203	356	No	49.72
YMR294W	JNM1	1.062	357	No	21.45
YPR106W	ISR1	1.06198	358	No	34.02
YHR129C	ARP1	1.06195	359	No	20
YPR159W	KRE6	1.06192	360	No	147.55
YNL249C	MPA43	1.06182	361	No	23.18
YGL071W	AFT1	1.0617	362	No	41.05
YNL012W	SPO1	1.06142	363	No	10.15
YOR054C	VHS3	1.06131	364	No	35.8
YOR381W	FRE3	1.06121	365	No	17.93
YNR010W	CSE2	1.06111	366	No	36.63
YCL039W	GID7	1.06055	367	No	118.18
YGL138C	YGL138C	1.06054	368	No	0.57
YGL179C	TOS3	1.06052	369	No	47.55
YPR036W	VMA13	1.0605	370	No	267.88
YLR358C	YLR358C	1.06041	371	No	0.4
YMR119W	ASI1	1.06028	372	No	64.57
YIL124W	AYR1	1.06027	373	No	132.57
YDR221W	GTB1	1.0602	374	No	15.07
YMR325W	PAU19	1.05986	375	No	0
YPL259C	APM1	1.05982	376	No	48.15
YNR028W	CPR8	1.05954	377	No	69.18
YNL332W	THI12	1.0595	378	No	5.72
YOL068C	HST1	1.05942	379	No	155.57
YOR298C-A	MBF1	1.0593	380	No	238.27
YDR411C	DFM1	1.05923	381	No	45.72
YOR023C	AHC1	1.05901	382	No	63.4
YNL162W-A	YNL162W-A	1.05891	383	No	24.32
YML101C	CUE4	1.0589	384	No	31.4
YMR217W	GUA1	1.05886	385	Yes	478.98
YHR137W	ARO9	1.05864	386	No	372.17
YNL191W	DUG3	1.05846	387	No	41.82
YPL018W	CTF19	1.05838	388	No	9.9
YOR091W	TMA46	1.05832	389	No	78.43
YGL025C	PGD1	1.05829	390	No	38.83
YHR119W	SET1	1.0581	391	No	50.37
YPL108W	YPL108W	1.05808	392	No	18.68
YDL211C	YDL211C	1.05789	393	No	11.88
YNL314W	DAL82	1.05765	394	No	20.42
YLR110C	CCW12	1.05754	395	No	10855.2
YLR421C	RPN13	1.05753	396	No	210.27
YNR061C	YNR061C	1.05744	397	No	88.28
YPL260W	CUB1	1.05741	398	No	76.65
YNL215W	IES2	1.0573	399	No	61.23
YHL036W	MUP3	1.05724	400	No	19.18
YJL062W	LAS21	1.05713	401	No	59.72
YKL220C	FRE2	1.05713	402	No	9.47
YJL157C	FAR1	1.05708	403	No	184.68
YHR152W	SPO12	1.05706	404	No	132.47
YEL025C	YEL025C	1.05701	405	No	38.63
YBL079W	NUP170	1.05698	406	No	82.42
YER029C	SMB1	1.05698	407	No	61.98
YBR196C-B	YBR196C-B	1.05692	408	No	5.38
YMR078C	CTF18	1.05691	409	No	30.93
YPR117W	YPR117W	1.05685	410	No	56.3
YGR256W	GND2	1.05681	411	No	10.7
YMR025W	CSI1	1.05679	412	No	13.57
YJR159W	SOR1	1.05663	413	No	14.45
YLR053C	YLR053C	1.05661	414	No	3.63
YMR212C	EFR3	1.05646	415	No	71.58
YOR152C	ATG40	1.05635	416	No	53.67
YJR112W-A	YJR112W-A	1.05635	417	No	46.07
YNL294C	RIM21	1.05597	418	No	61.12
YJL132W	YJL132W	1.05578	419	No	14.73
YOL145C	CTR9	1.05574	420	No	88.98
YDL179W	PCL9	1.05573	421	No	46.22
YHR106W	TRR2	1.05562	422	No	35.32
YGR018C	YGR018C	1.05557	423	No	2.23
YDR350C	ATP22	1.05545	424	No	36.5
YLR369W	SSQ1	1.05543	425	No	35.35
YOR083W	WHI5	1.05531	426	No	12.28
YGL139W	FLC3	1.05529	427	No	46.95
YDR506C	GMC1	1.05522	428	No	14.47
YHR057C	CPR2	1.0552	429	No	49.5
YHR181W	SVP26	1.05518	430	No	69.8
YBR299W	MAL32	1.05512	431	No	15.4
YDR477W	SNF1	1.0549	432	No	71.22
YNL164C	IBD2	1.05471	433	No	44.65
YCR016W	YCR016W	1.0547	434	No	108.92
YKL055C	OAR1	1.0547	435	No	6.53
YCR027C	RHB1	1.05447	436	No	45.4
YCR068W	ATG15	1.05431	437	No	12.57
YPR145C-A	YPR145C-A	1.0542	438	No	13.67
YLR370C	ARC18	1.05413	439	No	226.13
YLR015W	BRE2	1.05407	440	No	23.65
YDR165W	TRM82	1.05399	441	No	87.75
YHR116W	COX23	1.05389	442	No	21.15
YLR381W	CTF3	1.0538	443	No	21.55
YML100W	TSL1	1.05376	444	No	84.35
YML042W	CAT2	1.05356	445	No	18.35
YDL100C	GET3	1.05353	446	No	282.17
YGR019W	UGA1	1.05352	447	No	114.88
YGL159W	YGL159W	1.05343	448	No	36.18
YHL026C	YHL026C	1.05339	449	No	35.73
YHR001W	OSH7	1.05336	450	No	50.2
YDR083W	RRP8	1.05336	451	No	79.1
YBR201W	DER1	1.05327	452	No	43.1
YJL068C	YJL068C	1.05317	453	No	86.4
YPR135W	CTF4	1.05314	454	No	35.2
YNL192W	CHS1	1.05305	455	No	154.58
YNL070W	TOM7	1.05299	456	No	483.07
YBL060W	YEL1	1.05299	457	No	30.87
YPL050C	MNN9	1.05298	458	No	136.17
YOR382W	FIT2	1.05296	459	No	176.08
YBR165W	UBS1	1.05295	460	No	40.65
YMR120C	ADE17	1.05295	461	No	233.37
YDR056C	EMC10	1.05288	462	No	148.23
YOR292C	YOR292C	1.05276	463	No	41.95
YIL030C	SSM4	1.05273	464	No	114.9
YDL012C	YDL012C	1.05269	465	No	113.33
YNR034W-A	EGO4	1.05266	466	No	127.37
YDR106W	ARP10	1.05259	467	No	6.57
YNR048W	YNR048W	1.05245	468	No	25.32
YCR087C-A	YCR087C-A	1.05241	469	No	75.48
YLR466W	YRF1-4	1.05229	470	No	685.23
YDR206W	EBS1	1.05224	471	No	52.68
YKL041W	VPS24	1.052	472	No	66.17
YOR179C	SYC1	1.05196	473	No	35.57
YDR518W	EUG1	1.05194	474	No	84.43
YNR033W	ABZ1	1.05185	475	No	36.27
YLL027W	ISA1	1.0518	476	No	90.42
YHR215W	PHO12	1.05171	477	No	11.5
YFR057W	YFR057W	1.05167	478	No	0.23
YJL183W	MNN11	1.05165	479	No	65.98
YML022W	APT1	1.05163	480	No	258.12
YDR475C	JIP4	1.05157	481	No	40.18
YGL175C	SAE2	1.05147	482	No	5.53
YMR008C	PLB1	1.05141	483	No	94.05
YDR245W	MNN10	1.05139	484	No	111.18
YNL050C	YNL050C	1.05137	485	No	50.45
YNL155W	CUZ1	1.05131	486	No	144.08
YDR461W	MFA1	1.05124	487	No	3.92
YJR108W	ABM1	1.05107	488	No	10.32
YAL034C	FUN19	1.05107	489	No	24.57
YNL059C	ARP5	1.05091	490	No	130.93
YKR077W	MSA2	1.05089	491	No	31.73
YKR106W	GEX2	1.05082	492	No	7.48
YOR099W	KTR1	1.05078	493	No	174.5
YEL013W	VAC8	1.05075	494	No	65.35
YMR210W	MGL2	1.05059	495	No	22.77
YGR203W	YCH1	1.05058	496	No	22.18
YER053C-A	YER053C-A	1.05054	497	No	17.38
YOR229W	WTM2	1.05043	498	No	40.57
YLR207W	HRD3	1.0503	499	No	32.92
YOL048C	RRT8	1.05022	500	No	32
YOR079C	ATX2	1.05021	501	No	60.55
YKR097W	PCK1	1.05004	502	No	20.43
YGR146C-A	YGR146C-A	1.05003	503	No	7.92
YDR179W-A	NVJ3	1.04979	504	No	24.97
YOR108W	LEU9	1.04971	505	No	152.67
YJR115W	YJR115W	1.04968	506	No	14.55
YDR291W	HRQ1	1.04968	507	No	32.28
YJL172W	CPS1	1.04961	508	No	6.88
YGR015C	YGR015C	1.04951	509	No	20.75
YCR005C	CIT2	1.04951	510	No	127.52
YNL241C	ZWF1	1.0494	511	No	195.58
YCL002C	YCL002C	1.04937	512	No	58.78
YDR342C	HXT7	1.04935	513	No	820.72
YKL208W	CBT1	1.04913	514	No	15.82
YAL002W	VPS8	1.049	515	No	41.5
YCL034W	LSB5	1.049	516	No	116.3
YDR320C	SWA2	1.04899	517	No	48.25
YNL009W	IDP3	1.04899	518	No	16.2
YBR298C	MAL31	1.04895	519	No	39.73
YKR001C	VPS1	1.04885	520	No	132.72
YGL058W	RAD6	1.04884	521	No	63.67
YOL031C	SIL1	1.04868	522	No	44.02
YGL211W	NCS6	1.04863	523	No	40.47
YCR010C	ADY2	1.0486	524	No	3.4
YOL003C	PFA4	1.04852	525	No	28.77
YLR210W	CLB4	1.04848	526	No	30.55
YLR119W	SRN2	1.04829	527	No	28.78
YAL037C-A	YAL037C-A	1.04812	528	No	3.77
YKL176C	LST4	1.048	529	No	59.62
YIL045W	PIG2	1.04797	530	No	30.72
YLR307W	CDA1	1.04793	531	No	16.07
YER132C	PMD1	1.04783	532	No	44.1
YBR003W	COQ1	1.04776	533	No	55.37
YPL084W	BRO1	1.04758	534	No	42.38
YJR010C-A	SPC1	1.04744	535	No	14.38
YPR009W	SUT2	1.04741	536	No	61.4
YLR361C	DCR2	1.04718	537	No	27.25
YOR101W	RAS1	1.04716	538	No	152.87
YBR126C	TPS1	1.04711	539	No	195.32
YIL101C	XBP1	1.0471	540	No	33.92
YCL011C	GBP2	1.04707	541	No	145.08
YER103W	SSA4	1.0469	542	No	38.52
YMR222C	FSH2	1.04687	543	No	56.05
YGR217W	CCH1	1.04683	544	No	35.97
YER007C-A	TMA20	1.04682	545	No	129.32
YHR014W	SPO13	1.04681	546	No	2.43
YDL010W	GRX6	1.04676	547	No	86.25
YHR219W	YHR219W	1.0467	548	No	0
YBL058W	SHP1	1.04665	549	No	140.9
YPL172C	COX10	1.04651	550	No	30.63
YBL061C	SKT5	1.04639	551	No	80.97
YDR217C	RAD9	1.04621	552	No	40.55
YDR176W	NGG1	1.04607	553	No	50.88
YJL148W	RPA34	1.04594	554	No	247.02
YLL067C	YLL067C	1.04585	555	No	0.63
YDR069C	DOA4	1.04585	556	No	23.88
YDR391C	YDR391C	1.04574	557	No	45.65
YPR051W	MAK3	1.0457	558	No	71.78
YLR143W	DPH6	1.04564	559	No	48.37
YLR460C	YLR460C	1.04562	560	No	16.1
YPL055C	LGE1	1.04561	561	No	33.75
YHL048C-A	YHL048C-A	1.0454	562	No	4.53
YIR034C	LYS1	1.0454	563	No	289.97
YER060W	FCY21	1.0453	564	No	42.25
YLR350W	ORM2	1.04529	565	No	134.9
YDR137W	RGP1	1.04528	566	No	35.92
YJL013C	MAD3	1.04523	567	No	27.82
YJL059W	YHC3	1.04517	568	No	36.13
YIR003W	AIM21	1.04512	569	No	39.15
YMR124W	EPO1	1.04503	570	No	33.43
YIL112W	HOS4	1.045	571	No	74.5
YPL282C	PAU22	1.045	572	No	1.5
YDR210W	YDR210W	1.04489	573	No	98.83
YJR139C	HOM6	1.04486	574	Yes	439.02
YAL005C	SSA1	1.04479	575	No	908.93
YNL084C	END3	1.04475	576	No	128.63
YGR296W	YRF1-3	1.04475	577	No	141.3
YHR138C	YHR138C	1.04473	578	No	78.42
YJL213W	YJL213W	1.04451	579	No	23.4
YJL210W	PEX2	1.04444	580	No	57.02
YPR131C	NAT3	1.04439	581	No	40.7
YML123C	PHO84	1.04436	582	No	0.77
YKL081W	TEF4	1.04436	583	No	2100.3
YHR092C	HXT4	1.04404	584	No	1039.3
YDL001W	RMD1	1.04392	585	No	39.28
YLL019C	KNS1	1.0439	586	No	46.1
YJL181W	RBH1	1.04377	587	No	22.68
YKL204W	EAP1	1.04362	588	No	101.73
YIL134C-A	YIL134C-A	1.04361	589	No	1.73
YJR080C	AIM24	1.04357	590	No	62.53
YPR172W	YPR172W	1.04349	591	No	39.45
YFL048C	EMP47	1.04343	592	No	84.3
YML079W	YML079W	1.04341	593	No	112.48
YOR196C	LIP5	1.04338	594	No	62.65
YOR377W	ATF1	1.04337	595	No	32.22
YBR245C	ISW1	1.04335	596	No	63.35
YNR034W	SOL1	1.04323	597	No	45.9
YPL119C	DBP1	1.04321	598	No	11.13
YDR251W	PAM1	1.0432	599	No	64.47
YMR311C	GLC8	1.04318	600	No	112.6
YGR174W-A	YGR174W-A	1.04313	601	No	24
YAL011W	SWC3	1.04307	602	No	40.4
YBR021W	FUR4	1.04305	603	No	35.07
YDL243C	AAD4	1.04297	604	No	15.87
YPR199C	ARR1	1.0429	605	No	41.33
YER180C	ISC10	1.0429	606	No	18.82
YAL030W	SNC1	1.04287	607	No	101.62
YDR263C	DIN7	1.04277	608	No	12.67
YPL141C	FRK1	1.04266	609	No	28.38
YOR208W	PTP2	1.04263	610	No	42.48
YKL050C	YKL050C	1.04258	611	No	14.17
YNL283C	WSC2	1.04258	612	No	64.87
YGL196W	DSD1	1.04254	613	No	62
YMR062C	ARG7	1.04237	614	No	231.83
YBR261C	TAE1	1.04234	615	No	72.15
YBR220C	YBR220C	1.04227	616	No	41.25
YOL082W	ATG19	1.04221	617	No	50.85
YMR011W	HXT2	1.0422	618	No	365.1
YMR126C	DLT1	1.04218	619	No	35.83
YGL223C	COG1	1.04218	620	No	51.1
YBL100W-C	YBL100W-C	1.04209	621	No	1.15
YHR078W	YHR078W	1.04207	622	No	51.37
YGL244W	RTF1	1.04204	623	No	85.18
YHR135C	YCK1	1.04201	624	No	102.23
YOL105C	WSC3	1.0418	625	No	32.87
YOR183W	FYV12	1.04169	626	No	0.47
YOR188W	MSB1	1.04162	627	No	45.4
YGL156W	AMS1	1.04161	628	No	12.6
YHR004C	NEM1	1.04145	629	No	37.87
YPL189W	GUP2	1.04142	630	No	12.08
YLL057C	JLP1	1.04137	631	No	6.22
YOR385W	YOR385W	1.04137	632	No	37.43
YMR060C	SAM37	1.04133	633	No	55.87
YJR055W	HIT1	1.04132	634	No	23.4
YFR041C	ERJ5	1.04131	635	No	40.9
YCL047C	POF1	1.04127	636	No	109.08
YKL155C	RSM22	1.04124	637	No	50.02
YER119C	AVT6	1.04123	638	No	27.03
YPR194C	OPT2	1.04121	639	No	11.88
YGR092W	DBF2	1.04116	640	No	48.1
YKL137W	CMC1	1.04115	641	No	60.58
YGR040W	KSS1	1.04098	642	No	31.13
YHR209W	CRG1	1.04092	643	No	26.95
YMR219W	ESC1	1.0409	644	No	47.03
YHR174W	ENO2	1.0409	645	No	12336.1
YKL178C	STE3	1.04082	646	No	226.22
YOR394W	PAU21	1.04078	647	No	1.5
YCL040W	GLK1	1.04065	648	No	834.67
YBL071C-B	YBL071C-B	1.04064	649	No	253.33
YPL051W	ARL3	1.0405	650	No	41.62
YDR351W	SBE2	1.04048	651	No	68.85
YGL173C	XRN1	1.04042	652	No	156.85
YMR198W	CIK1	1.04031	653	No	19.23
YLR018C	POM34	1.04017	654	No	38.58
YLR373C	VID22	1.04017	655	No	38.72
YBL066C	SEF1	1.0401	656	No	28.18
YFL036W	RPO41	1.04003	657	No	71.58
YMR065W	KAR5	1.04001	658	No	40.62
YDL078C	MDH3	1.03992	659	No	105.28
YEL040W	UTR2	1.03981	660	No	244.43
YNR055C	HOL1	1.03963	661	No	66.03
YDR507C	GIN4	1.03961	662	No	64.23
YBR219C	YBR219C	1.03959	663	No	0.78
YGR155W	CYS4	1.03957	664	Yes	716.02
YMR271C	URA10	1.03949	665	No	20.05
YBR210W	ERV15	1.03933	666	No	73.5
YKL120W	OAC1	1.03931	667	No	75.93
YJR082C	EAF6	1.03918	668	No	73.62
YKL056C	TMA19	1.03917	669	No	2360.35
YPR203W	YPR203W	1.03903	670	No	0.08
YJL223C	PAU1	1.03902	671	No	0.12
YOR289W	YOR289W	1.03893	672	No	15.15
YCL001W	RER1	1.03891	673	No	138.48
YOR242C	SSP2	1.03891	674	No	12.1
YML020W	YML020W	1.03889	675	No	20.47
YBR128C	ATG14	1.03887	676	No	8.92
YOL122C	SMF1	1.03875	677	No	72.42
YAL063C	FLO9	1.03869	678	No	3.58
YNL242W	ATG2	1.03868	679	No	25.27
YOL084W	PHM7	1.03867	680	No	6.35
YER060W-A	FCY22	1.03867	681	No	5.38
YNL142W	MEP2	1.03861	682	No	25.67
YDL142C	CRD1	1.03859	683	No	26.32
YOR093C	CMR2	1.03859	684	No	39.2
YMR238W	DFG5	1.03848	685	No	122.58
YHR046C	INM1	1.0384	686	No	74.5
YGL187C	COX4	1.03837	687	No	63.03
YCL064C	CHA1	1.03837	688	No	29.17
YPR200C	ARR2	1.03832	689	No	11.75
YLR038C	COX12	1.03827	690	No	289.33
YJL131C	AIM23	1.03825	691	No	38.32
YMR148W	OSW5	1.03822	692	No	21.02
YNR050C	LYS9	1.03821	693	No	670.68
YOR140W	SFL1	1.03817	694	No	27.92
YGL006W-A	YGL006W-A	1.03814	695	No	10.43
YDR536W	STL1	1.03808	696	No	2.85
YMR272C	SCS7	1.03807	697	No	188.03
YHL030W	ECM29	1.03798	698	No	67.65
YDL223C	HBT1	1.03793	699	No	16.57
YGR260W	TNA1	1.03791	700	No	295.3
YLR342W	FKS1	1.0379	701	No	713.67
YJR127C	RSF2	1.0378	702	No	75.97
YDR070C	FMP16	1.03775	703	No	21.93
YNL253W	TEX1	1.03773	704	No	33.4
YJR075W	HOC1	1.03768	705	No	143.58
YLR151C	PCD1	1.03764	706	No	23.98
YOR358W	HAP5	1.03762	707	No	19.92
YHR201C	PPX1	1.0376	708	No	78.62
YJL049W	CHM7	1.03752	709	No	46.48
YGR026W	YGR026W	1.03747	710	No	122.97
YOR123C	LEO1	1.03745	711	No	132.43
YDR018C	YDR018C	1.03745	712	No	13.4
YOL013W-A	YOL013W-A	1.03742	713	No	43.52
YJL077W-B	YJL077W-B	1.03731	714	No	4.75
YER081W	SER3	1.0373	715	No	173.48
YLR067C	PET309	1.03726	716	No	37.72
YPR188C	MLC2	1.03726	717	No	85.77
YDL052C	SLC1	1.03723	718	No	129.63
YEL071W	DLD3	1.03722	719	No	364.27
YGR142W	BTN2	1.03716	720	No	34.4
YDR309C	GIC2	1.03708	721	No	266.45
YBR083W	TEC1	1.037	722	No	90.28
YHL013C	OTU2	1.03699	723	No	71.22
YBR275C	RIF1	1.03697	724	No	38.97
YHR144C	DCD1	1.03685	725	No	62.37
YLR411W	CTR3	1.03684	726	No	14.93
YOL109W	ZEO1	1.03682	727	No	859.27
YKL005C	BYE1	1.03681	728	No	70.03
YGL257C	MNT2	1.03674	729	No	48.63
YML100W-A	YML100W-A	1.03667	730	No	1.43
YOL151W	GRE2	1.03664	731	No	116.07
YHR112C	YHR112C	1.03663	732	No	40.02
YBR302C	COS2	1.03663	733	No	28.77
YOR111W	YOR111W	1.03651	734	No	23.72
YGR288W	MAL13	1.03645	735	No	14.2
YEL072W	RMD6	1.03645	736	No	24.48
YOR045W	TOM6	1.03644	737	No	238.42
YER149C	PEA2	1.03632	738	No	38.17
YFL034W	MIL1	1.03625	739	No	42
YOR351C	MEK1	1.03614	740	No	0.17
YNL111C	CYB5	1.03612	741	No	135.08
YML007C-A	YML007C-A	1.03608	742	No	7.18
YDL091C	UBX3	1.03606	743	No	22.27
YOR308C	SNU66	1.03603	744	No	33.63
YPL156C	PRM4	1.03602	745	No	52.18
YDL174C	DLD1	1.03602	746	No	59.72
YPL256C	CLN2	1.03586	747	No	128.6
YJL198W	PHO90	1.03563	748	No	82.47
YMR139W	RIM11	1.03549	749	No	45.32
YDR380W	ARO10	1.03546	750	No	309.82
YML003W	YML003W	1.03546	751	No	7.3
YLR092W	SUL2	1.03537	752	No	38.37
YPL061W	ALD6	1.03533	753	No	632.93
YDR336W	MRX8	1.03533	754	No	34.53
YGR010W	NMA2	1.03529	755	No	30.87
YGL210W	YPT32	1.03524	756	No	65.35
YGR171C	MSM1	1.03523	757	No	26.48
YMR067C	UBX4	1.03521	758	No	58.45
YBR039W	ATP3	1.0352	759	No	238.67
YIL103W	DPH1	1.03519	760	No	46.98
YPL058C	PDR12	1.03508	761	No	105.65
YJL110C	GZF3	1.03499	762	No	35.43
YDL240W	LRG1	1.03499	763	No	49.08
YNL094W	APP1	1.03493	764	No	42.72
YNL093W	YPT53	1.03493	765	No	3.42
YEL070W	DSF1	1.03489	766	No	8.9
YBR156C	SLI15	1.03488	767	No	21.63
YMR202W	ERG2	1.03487	768	No	298.25
YMR138W	CIN4	1.03484	769	No	18
YGR295C	COS6	1.03483	770	No	135.08
YNL030W	HHF2	1.03473	771	No	1359.93
YPR004C	AIM45	1.03464	772	No	112.15
YER077C	MRX1	1.03459	773	No	40.48
YDR457W	TOM1	1.03454	774	No	109.98
YER070W	RNR1	1.03446	775	No	273.97
YOR209C	NPT1	1.03442	776	No	162.03
YHR214W	YHR214W	1.03442	777	No	51.48
YNL246W	VPS75	1.03437	778	No	52.5
YGR161W-C	YGR161W-C	1.03436	779	No	63.8
YML094W	GIM5	1.03434	780	No	63.57
YFL067W	YFL067W	1.03431	781	No	0.18
YCR020C	PET18	1.03429	782	No	21.53
YDR124W	YDR124W	1.03427	783	No	9.97
YGL050W	TYW3	1.03426	784	No	75.12
YLR227C	ADY4	1.0342	785	No	22.42
YGR281W	YOR1	1.03419	786	No	563.27
YNL180C	RHO5	1.0341	787	No	112.27
YGL009C	LEU1	1.03404	788	Yes	112.67
YLR312C	ATG39	1.03403	789	No	14.1
YGR170W	PSD2	1.03402	790	No	53.58
YBL067C	UBP13	1.03399	791	No	42.42
YLR138W	NHA1	1.03393	792	No	79.17
YBR171W	SEC66	1.0339	793	No	161.55
YDR270W	CCC2	1.03389	794	No	30.72
YDR287W	INM2	1.03386	795	No	36.45
YGL060W	YBP2	1.03385	796	No	30.07
YFL068W	YFL068W	1.03383	797	No
YMR017W	SPO20	1.03382	798	No	8.93
YER111C	SWI4	1.03381	799	No	17.7
YLR190W	MMR1	1.03376	800	No	35.25
YOL047C	LDS2	1.03376	801	No	4.53
YDR402C	DIT2	1.03368	802	No	3.7
YEL068C	YEL068C	1.03368	803	No	42.82
YOR081C	TGL5	1.03367	804	No	54.07
YER095W	RAD51	1.03367	805	No	51.52
YLR286C	CTS1	1.03366	806	No	829.15
YLR384C	IKI3	1.03366	807	No	105.93
YJR119C	JHD2	1.03362	808	No	19.3
YDL040C	NAT1	1.03359	809	No	105.33
YPR083W	MDM36	1.03358	810	No	20.6
YDR007W	TRP1	1.03358	811	Yes	77.18
YLR422W	DCK1	1.0335	812	No	45.23
YDL002C	NHP10	1.03346	813	No	75.85
YKL086W	SRX1	1.03339	814	No	10.78
YOR198C	BFR1	1.03331	815	No	248.62
YPR118W	MRI1	1.03325	816	No	104.15
YKL008C	LAC1	1.0332	817	No	216.08
YPR114W	YPR114W	1.03318	818	No	126.53
YKL214C	YRA2	1.03314	819	No	42.17
YPR155C	NCA2	1.03309	820	No	28.05
YMR265C	YMR265C	1.033	821	No	12.1
YLL046C	RNP1	1.033	822	No	8.73
YDL180W	YDL180W	1.03297	823	No	58.08
YFR033C	QCR6	1.03288	824	No	325.8
YMR234W	RNH1	1.03286	825	No	40.55
YCR094W	CDC50	1.03283	826	No	56.48
YOR381W-A	YOR381W-A	1.03283	827	No	1.7
YHR016C	YSC84	1.03281	828	No	38.85
YLR297W	YLR297W	1.03268	829	No	39.3
YPL183C	RTT10	1.03254	830	No	82.35
YGL258W	VEL1	1.03248	831	No	4.22
YHR168W	MTG2	1.03248	832	No	19.73
YLR142W	PUT1	1.03241	833	No	26.37
YAR031W	PRM9	1.03241	834	No	0
YER188C-A	YER188C-A	1.03238	835	No	9.52
YCR036W	RBK1	1.03226	836	No	67.53
YJL052W	TDH1	1.03221	837	No	269.02
YJL098W	SAP185	1.03218	838	No	66.53
YCL001W-A	YCL001W-A	1.03212	839	No	0.62
YLR290C	COQ11	1.0321	840	No	68.82
YDL245C	HXT15	1.03206	841	No	0.53
YOL019W-A	YOL019W-A	1.03204	842	No	2.98
YPR164W	MMS1	1.032	843	No	30.65
YKR082W	NUP133	1.03198	844	No	64.67
YOR011W	AUS1	1.03196	845	No	43.75
YIR024C	INA22	1.03195	846	No	28.48
YOR034C-A	YOR034C-A	1.03192	847	No	4.92
YKL091C	YKL091C	1.03177	848	No	37.17
YPR147C	YPR147C	1.03176	849	No	45.97
YMR187C	YMR187C	1.03173	850	No	16.12
YBR227C	MCX1	1.03164	851	No	46.78
YBR278W	DPB3	1.03161	852	No	28.15
YDR345C	HXT3	1.0316	853	No	2167.22
YMR274C	RCE1	1.03147	854	No	30.12
YGL143C	MRF1	1.03145	855	No	25.38
YKR060W	UTP30	1.03145	856	No	85.23
YPR152C	URN1	1.03143	857	No	16.13
YGR067C	YGR067C	1.03137	858	No	12.75
YDL216C	RRI1	1.03136	859	No	17.7
YHR033W	YHR033W	1.0313	860	No	7.75
YGR144W	THI4	1.03129	861	No	27.18
YPL111W	CAR1	1.03125	862	No	104.18
YPL277C	YPL277C	1.03122	863	No	7.47
YGR261C	APL6	1.0312	864	No	62.88
YGL190C	CDC55	1.03117	865	No	77.92
YGL158W	RCK1	1.03114	866	No	3.27
YJL103C	GSM1	1.03106	867	No	17.27
YPL271W	ATP15	1.03098	868	No	611.27
YOR164C	GET4	1.03093	869	No	111.28
YGR263C	SAY1	1.03086	870	No	28.92
YOL091W	SPO21	1.03073	871	No	12.43
YDR129C	SAC6	1.03071	872	No	184.12
YKL162C	YKL162C	1.03067	873	No	14.8
YLR158C	ASP3-3	1.03066	874	No	182.97
YGR163W	GTR2	1.03055	875	No	63.55
YGR063C	SPT4	1.03049	876	No	85.18
YDR272W	GLO2	1.03039	877	No	91.03
YDL044C	MTF2	1.03034	878	No	24.37
YLR126C	YLR126C	1.03031	879	No	55.37
YOL156W	HXT11	1.0303	880	No	11.53
YIL113W	SDP1	1.03024	881	No	6.9
YGR204W	ADE3	1.03023	882	Yes	355.13
YDL009C	YDL009C	1.03022	883	No	6.55
YKL181W	PRS1	1.03018	884	No	270.28
YNR045W	PET494	1.02997	885	No	27.15
YJR049C	UTR1	1.02994	886	No	66.2
YGL229C	SAP4	1.02993	887	No	34.02
YHR006W	STP2	1.02991	888	No	47.12
YLR405W	DUS4	1.02981	889	No	26.43
YOR269W	PAC1	1.02978	890	No	28.8
YGR093W	DRN1	1.02976	891	No	49.23
YIL145C	PAN6	1.02971	892	No	86.88
YGL215W	CLG1	1.02967	893	No	199.73
YDL247W	MPH2	1.02962	894	No	3.58
YPL281C	ERR2	1.02956	895	No	0.8
YIR037W	HYR1	1.02953	896	No	236.18
YPR068C	HOS1	1.02952	897	No	19.85
YGL108C	YGL108C	1.0295	898	No	60.78
YHR035W	NEL1	1.02937	899	No	12.85
YCR067C	SED4	1.02933	900	No	68.17
YER028C	MIG3	1.02931	901	No	29
YNL052W	COX5A	1.02931	902	No	179.35
YDR065W	RRG1	1.02921	903	No	29.97
YKL184W	SPE1	1.02918	904	No	98.57
YNL042W-B	YNL042W-B	1.02917	905	No	98.22
YLR165C	PUS5	1.02909	906	No	29.25
YML133C	YML133C	1.02907	907	No	52.67
YBR050C	REG2	1.02903	908	No	14.13
YOL043C	NTG2	1.02899	909	No	27.77
YAR020C	PAU7	1.02894	910	No	13.08
YER075C	PTP3	1.02891	911	No	48.35
YJR092W	BUD4	1.02873	912	No	54.18
YGL154C	LYS5	1.02867	913	No	25.1
YLR095C	IOC2	1.02865	914	No	52.62
YAR014C	BUD14	1.02863	915	No	75.83
YKR005C	YKR005C	1.02861	916	No	17.72
YJL121C	RPE1	1.02858	917	No	109.6
YJL136W-A	YJL136W-A	1.02856	918	No	0.27
YIR020C	YIR020C	1.02855	919	No	3.15
YGL167C	PMR1	1.02854	920	No	113.98
YDR452W	PPN1	1.02851	921	No	163.53
YOR080W	DIA2	1.02848	922	No	38.53
YNL045W	LAP2	1.02847	923	No	88.2
YJR086W	STE18	1.02845	924	No	130.23
YDR255C	RMD5	1.02841	925	No	12.28
YML115C	VAN1	1.02837	926	No	80.02
YOR030W	DFG16	1.02834	927	No	23.88
YLL001W	DNM1	1.02821	928	No	62.05
YOR070C	GYP1	1.02815	929	No	36.32
YFL042C	LAM5	1.02815	930	No	32.37
YER027C	GAL83	1.02809	931	No	65.42
YCL032W	STE50	1.02809	932	No	58.65
YIR043C	YIR043C	1.02804	933	No	0.05
YOR283W	YOR283W	1.02801	934	No	135.42
YPL032C	SVL3	1.02795	935	No	98.68
YNL049C	SFB2	1.02794	936	No	58.43
YDL238C	GUD1	1.02779	937	No	8.38
YBR053C	YBR053C	1.02779	938	No	59.02
YHR048W	YHK8	1.02767	939	No	17.37
YOR084W	LPX1	1.02762	940	No	22.98
YIL010W	DOT5	1.02756	941	No	90.38
YGR124W	ASN2	1.02755	942	No	408.17
YHR039C	MSC7	1.02754	943	No	105.58
YJR107W	LIH1	1.02746	944	No	12.22
YNR032W	PPG1	1.02742	945	No	42.37
YPR167C	MET16	1.0274	946	No	59.12
YDL063C	SYO1	1.02739	947	No	54.4
YGL082W	YGL082W	1.02738	948	No	56.85
YDR406W	PDR15	1.02734	949	No	52.3
YMR040W	YET2	1.02721	950	No	34.67
YKR055W	RHO4	1.02719	951	No	19.07
YPR031W	NTO1	1.02714	952	No	26.08
YLR152C	YLR152C	1.0271	953	No	70.42
YLL032C	YLL032C	1.02707	954	No	22.78
YLL014W	EMC6	1.02706	955	No	195.18
YIL177C	YIL177C	1.02706	956	No	20.63
YBR085C-A	YBR085C-A	1.02703	957	No	203.97
YDL039C	PRM7	1.02693	958	No	95.47
YDR316W	OMS1	1.0269	959	No	34.17
YBR118W	TEF2	1.02689	960	No	6204.57
YOR237W	HES1	1.02675	961	No	6.9
YAL058W	CNE1	1.02668	962	No	25.68
YDR366C	YDR366C	1.02667	963	No	296.75
YPL048W	CAM1	1.02662	964	No	282.38
YLR042C	YLR042C	1.02661	965	No	55.72
YML059C	NTE1	1.0266	966	No	59.03
YGR037C	ACB1	1.02657	967	No	609.78
YDR463W	STP1	1.02656	968	No	59.33
YDL149W	ATG9	1.02656	969	No	14.37
YCR089W	FIG2	1.02654	970	No	296.78
YGR240C-A	YGR240C-A	1.02651	971	No	7.85
YPL112C	PEX25	1.02649	972	No	67
YLR238W	FAR10	1.02643	973	No	25.3
YNL082W	PMS1	1.02643	974	No	27.18
YLR410W	VIP1	1.02641	975	No	69.6
YOR129C	AFI1	1.0264	976	No	19.72
YDR282C	MRX10	1.02635	977	No	12.72
YDL033C	SLM3	1.02634	978	No	13.78
YFL041W	FET5	1.0263	979	No	57.73
YAL014C	SYN8	1.02627	980	No	71.7
YIL073C	SPO22	1.02623	981	No	5.67
YNL269W	BSC4	1.02623	982	No	0.22
YGL114W	YGL114W	1.02619	983	No	61.35
YHR194W	MDM31	1.02618	984	No	31.6
YBL025W	RRN10	1.02618	985	No	20.25
YLR299W	ECM38	1.0261	986	No	48.75
YJR118C	ILM1	1.02607	987	No	104.25
YGR112W	SHY1	1.02603	988	No	26.33
YLR372W	ELO3	1.02594	989	No	516.02
YGR059W	SPR3	1.02593	990	No	9.97
YML111W	BUL2	1.02591	991	No	50.7
YCR060W	TAH1	1.02587	992	No	81.08
YPL091W	GLR1	1.02584	993	No	131.18
YNL229C	URE2	1.02581	994	No	149.15
YBL002W	HTB2	1.02581	995	No	1117.17
YLR318W	EST2	1.02573	996	No	20.33
YDL167C	NRP1	1.02564	997	No	96.9
YPL227C	ALG5	1.02563	998	No	61.38
YHR176W	FMO1	1.02562	999	No	18.65
YBL059W	YBL059W	1.02546	1000	No	22.1
YIL162W	SUC2	1.02541	1001	No	109.4
YGL036W	YGL036W	1.0254	1002	No	57.3
YHR061C	GIC1	1.02539	1003	No	31.7
YLR159W	YLR159W	1.02536	1004	No	1.87
YER180C-A	SLO1	1.02533	1005	No	16.47
YDL101C	DUN1	1.02531	1006	No	24.15
YPL163C	SVS1	1.0253	1007	No	312.63
YPL150W	YPL150W	1.02518	1008	No	30.57
YBR127C	VMA2	1.02516	1009	No	578.77
YBR262C	MIC12	1.02515	1010	No	121.43
YGL090W	LIF1	1.02511	1011	No	10.48
YHR028C	DAP2	1.02503	1012	No	51.72
YOR195W	SLK19	1.025	1013	No	32.88
YPR189W	SKI3	1.02496	1014	No	57.28
YNL139C	THO2	1.02491	1015	No	49.98
YGL232W	TAN1	1.02485	1016	No	114.05
YPL157W	TGS1	1.02483	1017	No	43.63
YBL051C	PIN4	1.02481	1018	No	143.98
YMR322C	SNO4	1.02477	1019	No	0.02
YNL015W	PBI2	1.02477	1020	No	201.48
YPL257W	YPL257W	1.02476	1021	No	13.38
YDL066W	IDP1	1.02468	1022	No	178.43
YPR005C	HAL1	1.02468	1023	No	27.23
YHR044C	DOG1	1.02462	1024	No	14.95
YBR290W	BSD2	1.0246	1025	No	70.75
YKR030W	GMH1	1.02457	1026	No	65.5
YLL026W	HSP104	1.02457	1027	No	232.83
YER145C	FTR1	1.02456	1028	No	120.78
YAL018C	LDS1	1.02455	1029	No	1.78
YLR205C	HMX1	1.0243	1030	No	39.77
YOL131W	YOL131W	1.02429	1031	No	0.37
YJR102C	VPS25	1.02422	1032	No	31.57
YDR179C	CSN9	1.02418	1033	No	39.42
YMR074C	SDD2	1.02407	1034	No	201.63
YDR488C	PAC11	1.02389	1035	No	10.63
YBR065C	ECM2	1.02381	1036	No	13.98
YMR080C	NAM7	1.02379	1037	No	78.03
YGL198W	YIP4	1.02379	1038	No	72.77
YOR006C	TSR3	1.02376	1039	No	79
YCR011C	ADP1	1.02374	1040	No	79.03
YFR032C	RRT5	1.02371	1041	No	22.03
YGR222W	PET54	1.02366	1042	No	50.2
YCR024C-A	PMP1	1.02363	1043	No	1326.8
YER063W	THO1	1.02359	1044	No	114.17
YKR105C	VBA5	1.02353	1045	No	1.27
YBR034C	HMT1	1.02351	1046	No	209.38
YHR202W	YHR202W	1.02346	1047	No	18.13
YBL016W	FUS3	1.02343	1048	No	96.87
YLR253W	MCP2	1.02338	1049	No	39.78
YNL156C	NSG2	1.02336	1050	No	88.6
YKR067W	GPT2	1.02334	1051	No	64.67
YGL078C	DBP3	1.02333	1052	No	214.63
YML057W	CMP2	1.0233	1053	No	46.1
YBR072C-A	YBR072C-A	1.02325	1054	No	4.58
YNL248C	RPA49	1.02316	1055	No	146.07
YML058W-A	HUG1	1.0231	1056	No	25.63
YGL101W	YGL101W	1.02309	1057	No	103.58
YOR118W	RTC5	1.02294	1058	No	43.85
YPR023C	EAF3	1.02294	1059	No	76.33
YHR047C	AAP1	1.0229	1060	No	114.37
YBL006C	LDB7	1.02287	1061	No	95.73
YPR042C	PUF2	1.02277	1062	No	49.12
YLR221C	RSA3	1.02277	1063	No	101.82
YPL109C	YPL109C	1.02271	1064	No	10.98
YGL261C	PAU11	1.02261	1065	No	0
YDR014W	RAD61	1.02259	1066	No	16.47
YGL079W	KXD1	1.02249	1067	No	36.78
YER106W	MAM1	1.02248	1068	No	7.73
YBR186W	PCH2	1.02246	1069	No	1.18
YKR065C	PAM17	1.02236	1070	No	91.53
YHL012W	YHL012W	1.02234	1071	No	1.1
YDR225W	HTA1	1.02232	1072	No	1333.77
YDL218W	YDL218W	1.0223	1073	No	4.35
YDR126W	SWF1	1.02226	1074	No	24.67
YOR265W	RBL2	1.02225	1075	No	159.25
YOR338W	YOR338W	1.02222	1076	No	49.15
YMR215W	GAS3	1.02219	1077	No	135.77
YAL037W	YAL037W	1.02218	1078	No	10.98
YHR213W	YHR213W	1.02214	1079	No	0.02
YPL224C	MMT2	1.02211	1080	No	31.55
YOR138C	RUP1	1.02209	1081	No	66.25
YDR223W	CRF1	1.02205	1082	No	3.75
YBL003C	HTA2	1.02198	1083	No	1090.7
YOR219C	STE13	1.0219	1084	No	43.82
YLR363W-A	YLR363W-A	1.02178	1085	No	94.53
YGR056W	RSC1	1.02174	1086	No	40.5
YGL231C	EMC4	1.02166	1087	No	193.72
YIL102C-A	YIL102C-A	1.02161	1088	No	19.9
YPL095C	EEB1	1.0216	1089	No	36
YDR038C	ENA5	1.02155	1090	No	33.25
YNR004W	SWM2	1.0215	1091	No	16.97
YOR067C	ALG8	1.02148	1092	No	85.22
YPL187W	MF(ALPHA)1	1.02145	1093	No	2815.8
YPL042C	SSN3	1.02144	1094	No	37.55
YMR170C	ALD2	1.02144	1095	No	16.22
YKL071W	YKL071W	1.0214	1096	No	65.27
YER134C	YER134C	1.02137	1097	No	51.93
YBR042C	CST26	1.02134	1098	No	55.88
YJL099W	CHS6	1.02132	1099	No	35.55
YOL137W	BSC6	1.0213	1100	No	40.42
YMR317W	YMR317W	1.0213	1101	No	4.8
YFL021W	GAT1	1.02129	1102	No	46.22
YMR323W	ERR3	1.02127	1103	No	0
YJR061W	YJR061W	1.02126	1104	No	18.75
YHR055C	CUP1-2	1.02119	1105	No	347.23
YDR022C	ATG31	1.02117	1106	No	31.95
YKL046C	DCW1	1.02113	1107	No	249.37
YAL047C	SPC72	1.02111	1108	No	22.25
YLR234W	TOP3	1.02107	1109	No	3.28
YBR056W	YBR056W	1.02104	1110	No	68.8
YMR015C	ERG5	1.02103	1111	No	133.75
YAL067C	SEO1	1.02102	1112	No	16.83
YOL004W	SIN3	1.02101	1113	No	111.25
YLR001C	YLR001C	1.02098	1114	No	35.77
YOR114W	YOR114W	1.02098	1115	No	15.63
YPL116W	HOS3	1.02095	1116	No	33.48
YDR191W	HST4	1.02088	1117	No	19.83
YBR196C-A	YBR196C-A	1.02085	1118	No	3.17
YGR166W	TRS65	1.02081	1119	No	41.9
YPL225W	YPL225W	1.02071	1120	No	382.95
YBR066C	NRG2	1.02071	1121	No	30.13
YDR439W	LRS4	1.02064	1122	No	25.6
YKL096W-A	CWP2	1.02064	1123	No	9483.15
YOL012C	HTZ1	1.02063	1124	No	116.28
YLR150W	STM1	1.0206	1125	No	1340.15
YAL026C	DRS2	1.02059	1126	No	102.03
YPL066W	RGL1	1.02059	1127	No	67.73
YFR008W	FAR7	1.02059	1128	No	17.18
YDR502C	SAM2	1.02057	1129	No	162.72
YDR216W	ADR1	1.02056	1130	No	14.83
YGR062C	COX18	1.02055	1131	No	34.15
YJL036W	SNX4	1.02053	1132	No	47.72
YPR080W	TEF1	1.02052	1133	No	7439.6
YNR062C	YNR062C	1.02052	1134	No	2.42
YPL144W	POC4	1.02051	1135	No	34.73
YDR519W	FPR2	1.02048	1136	No	134.17
YAR068W	YAR068W	1.02045	1137	No	21.47
YMR303C	ADH2	1.02036	1138	No	6.82
YLR209C	PNP1	1.02036	1139	No	61.6
YJR090C	GRR1	1.02032	1140	No	48.07
YLR023C	IZH3	1.02029	1141	No	51.6
YBL075C	SSA3	1.02028	1142	No	20.87
YOR220W	RCN2	1.02028	1143	No	54.03
YCR095C	OCA4	1.02022	1144	No	37.97
YBR249C	ARO4	1.02021	1145	No	708.38
YLR267W	BOP2	1.0202	1146	No	10.15
YKL183C-A	YKL183C-A	1.02016	1147	No	2.13
YPL099C	INA17	1.02016	1148	No	31.7
YPL125W	KAP120	1.02013	1149	No	52.48
YLR413W	INA1	1.02011	1150	No	481.57
YPL191C	YPL191C	1.02011	1151	No	16.85
YLR345W	YLR345W	1.02011	1152	No	47.92
YMR237W	BCH1	1.0201	1153	No	78.47
YJL161W	FMP33	1.02008	1154	No	17.55
YBL007C	SLA1	1.02008	1155	No	128.4
YER189W	YER189W	1.02007	1156	No	0.17
YMR087W	YMR087W	1.02006	1157	No	20.38
YDL036C	PUS9	1.02002	1158	No	24.95
YFR017C	IGD1	1.01996	1159	No	60.68
YNR069C	BSC5	1.01992	1160	No	12.28
YLR146W-A	YLR146W-A	1.01992	1161	No	73.47
YNL321W	VNX1	1.01987	1162	No	50.93
YPL100W	ATG21	1.01985	1163	No	34.97
YBR036C	CSG2	1.01977	1164	No	107.15
YHL018W	YHL018W	1.01977	1165	No	5.13
YLR159C-A	YLR159C-A	1.0197	1166	No	0.22
YPR157W	TDA6	1.0197	1167	No	15.77
YKL026C	GPX1	1.01957	1168	No	28.72
YPR075C	OPY2	1.01957	1169	No	49.23
YBR044C	TCM62	1.01954	1170	No	34.25
YJR079W	YJR079W	1.0195	1171	No	8.7
YDL086W	YDL086W	1.0195	1172	No	120.05
YGL089C	MF(ALPHA)2	1.01948	1173	No	1187.13
YGR229C	SMI1	1.01948	1174	No	114
YGL115W	SNF4	1.01947	1175	No	118.03
YDR532C	KRE28	1.0194	1176	No	27.75
YMR209C	YMR209C	1.01938	1177	No	32.32
YDR153C	ENT5	1.01938	1178	No	88.12
YDR152W	GIR2	1.01937	1179	No	156.22
YGL240W	DOC1	1.01937	1180	No	6.1
YCL063W	VAC17	1.01936	1181	No	93.98
YDR482C	CWC21	1.01936	1182	No	42.87
YPR065W	ROX1	1.01935	1183	No	105.7
YEL060C	PRB1	1.01935	1184	No	141.28
YOL059W	GPD2	1.01924	1185	No	124.58
YIR016W	YIR016W	1.01922	1186	No	27.1
YIR039C	YPS6	1.01919	1187	No	13.85
YDR073W	SNF11	1.01918	1188	No	84.45
YBR074W	PFF1	1.01917	1189	No	61.67
YDL146W	LDB17	1.01916	1190	No	27.62
YHR123W	EPT1	1.01915	1191	No	37.62
YPR069C	SPE3	1.01912	1192	No	304.63
YFL001W	DEG1	1.01912	1193	No	59.4
YHR001W-A	QCR10	1.01903	1194	No	216.75
YHR041C	SRB2	1.01902	1195	No	25.9
YJL206C	YJL206C	1.01897	1196	No	21.37
YIL157C	COA1	1.01895	1197	No	63.05
YHL024W	RIM4	1.01893	1198	No	3.3
YPL097W	MSY1	1.01893	1199	No	26.23
YOR299W	BUD7	1.01891	1200	No	49.87
YBR101C	FES1	1.01887	1201	No	85.8
YDL213C	NOP6	1.01883	1202	No	168.33
YOR014W	RTS1	1.01882	1203	No	76.98
YJR138W	IML1	1.0188	1204	No	39.25
YOL014W	YOL014W	1.01869	1205	No	33.4
YNL325C	FIG4	1.01868	1206	No	21.77
YBL102W	SFT2	1.01868	1207	No	122.07
YOL112W	MSB4	1.01864	1208	No	39.25
YOR241W	MET7	1.01862	1209	No	78.15
YER007W	PAC2	1.0186	1210	No	21.43
YIL149C	MLP2	1.01859	1211	No	67.85
YML037C	YML037C	1.01854	1212	No	5.28
YFL011W	HXT10	1.01847	1213	No	3.77
YBR230W-A	YBR230W-A	1.01841	1214	No	23.03
YDR260C	SWM1	1.01837	1215	No	37.23
YHR214C-E	YHR214C-E	1.01836	1216	No	2.12
YPL272C	PBI1	1.01835	1217	No	12.28
YOL063C	CRT10	1.01834	1218	No	36.87
YDR425W	SNX41	1.01833	1219	No	42.97
YCR092C	MSH3	1.01827	1220	No	27.1
YOR275C	RIM20	1.01824	1221	No	45.33
YIR029W	DAL2	1.01814	1222	No	18.02
YLR281C	YLR281C	1.01806	1223	No	2.72
YOR267C	HRK1	1.01804	1224	No	116.58
YGL250W	RMR1	1.01802	1225	No	17.6
YLL022C	HIF1	1.01801	1226	No	33.32
YPL067C	YPL067C	1.01798	1227	No	28.78
YLR224W	UCC1	1.01795	1228	No	82.7
YKL215C	OXP1	1.01795	1229	No	34.23
YBR169C	SSE2	1.0179	1230	No	43.77
YDL070W	BDF2	1.0179	1231	No	276.33
YLR085C	ARP6	1.01784	1232	No	31.88
YKL048C	ELM1	1.01781	1233	No	20.72
YDR415C	YDR415C	1.01781	1234	No	39.63
YNL230C	ELA1	1.01781	1235	No	19.07
YNL336W	COS1	1.0177	1236	No	22.02
YPL034W	YPL034W	1.01768	1237	No	18.53
YML014W	TRM9	1.01768	1238	No	37.72
YDR042C	YDR042C	1.01768	1239	No	11.43
YMR250W	GAD1	1.01766	1240	No	37.55
YFL025C	BST1	1.01759	1241	No	38
YBL005W	PDR3	1.01749	1242	No	28.4
YHL022C	SPO11	1.01745	1243	No	8.43
YGL243W	TAD1	1.01742	1244	No	39.88
YML113W	DAT1	1.01732	1245	No	49.82
YLR040C	AFB1	1.0173	1246	No	431
YOR344C	TYE7	1.01729	1247	No	381.33
YIL140W	AXL2	1.01728	1248	No	68.53
YGR079W	YGR079W	1.01727	1249	No	115.8
YIL158W	AIM20	1.01726	1250	No	55.95
YDL109C	YDL109C	1.01722	1251	No	9.3
YLR174W	IDP2	1.01721	1252	No	14.93
YDR493W	MZM1	1.0172	1253	No	32.08
YFR012W-A	YFR012W-A	1.01716	1254	No	3.42
YPR201W	ARR3	1.01714	1255	No	8.48
YML081W	TDA9	1.01711	1256	No	74.52
YBL055C	YBL055C	1.01707	1257	No	31.73
YJL201W	ECM25	1.01699	1258	No	40.48
YNL331C	AAD14	1.01698	1259	No	22.35
YLR407W	YLR407W	1.01695	1260	No	72.35
YHR053C	CUP1-1	1.01689	1261	No	347.23
YML119W	YML119W	1.01688	1262	No	35.68
YOR396W	YRF1-8	1.01687	1263	No	0.37
YCR081W	SRB8	1.01685	1264	No	24.8
YER011W	TIR1	1.01682	1265	No	161.55
YGR289C	MAL11	1.01681	1266	No	20.35
YHR034C	PIH1	1.01677	1267	No	20.93
YDR181C	SAS4	1.01669	1268	No	24.48
YMR263W	SAP30	1.01668	1269	No	52.38
YIL038C	NOT3	1.01658	1270	No	76.92
YMR035W	IMP2	1.01657	1271	No	40.77
YOR238W	YOR238W	1.01656	1272	No	48.52
YML112W	CTK3	1.0165	1273	No	40.08
YDR103W	STE5	1.01644	1274	No	53.98
YJR032W	CPR7	1.01642	1275	No	63.85
YPL222W	FMP40	1.01642	1276	No	8.78
YMR085W	YMR085W	1.01638	1277	No	4.43
YPL264C	YPL264C	1.01636	1278	No	30.67
YHR155W	LAM1	1.01631	1279	No	36.68
YPL184C	MRN1	1.01627	1280	No	86.72
YPL229W	YPL229W	1.01627	1281	No	44.42
YLR455W	PDP3	1.01625	1282	No	48.98
YGL027C	CWH41	1.01624	1283	No	82.58
YER092W	IES5	1.01624	1284	No	58.17
YDL144C	YDL144C	1.01624	1285	No	45.33
YDR101C	ARX1	1.01624	1286	No	138.1
YDL203C	ACK1	1.01623	1287	No	34.53
YPR060C	ARO7	1.01623	1288	Yes	92.58
YFR036W	CDC26	1.01621	1289	No	19.6
YDR155C	CPR1	1.01611	1290	No	2858.95
YLR309C	IMH1	1.01611	1291	No	56.93
YOR320C	GNT1	1.01607	1292	No	64.12
YML062C	MFT1	1.01607	1293	No	52.6
YLR285W	NNT1	1.01606	1294	No	93.78
YJL186W	MNN5	1.01603	1295	No	120.67
YGR146C	ECL1	1.01597	1296	No	127.53
YOL159C-A	YOL159C-A	1.01597	1297	No	24.33
YOR339C	UBC11	1.01596	1298	No	10.5
YER085C	YER085C	1.01595	1299	No	0.98
YNR075W	COS10	1.01581	1300	No	24.73
YOR154W	SLP1	1.0158	1301	No	29.4
YMR006C	PLB2	1.01577	1302	No	51.37
YML047C	PRM6	1.01573	1303	No	34.27
YLR130C	ZRT2	1.01571	1304	No	82.38
YBL089W	AVT5	1.01563	1305	No	30.27
YLL052C	AQY2	1.01561	1306	No	7.82
YDL024C	DIA3	1.01556	1307	No	6.32
YKL191W	DPH2	1.0155	1308	No	65.03
YOR087W	YVC1	1.01549	1309	No	63.4
YCL009C	ILV6	1.01548	1310	No	551.77
YMR180C	CTL1	1.01545	1311	No	39.5
YLR395C	COX8	1.01533	1312	No	225.37
YOL025W	LAG2	1.01529	1313	No	26.95
YLL055W	YCT1	1.01528	1314	No	21.62
YLR206W	ENT2	1.01527	1315	No	97.95
YHR195W	NVJ1	1.01526	1316	No	49.63
YKR101W	SIR1	1.01522	1317	No	15.48
YJL200C	ACO2	1.01522	1318	No	289.12
YOR285W	RDL1	1.01521	1319	No	326.88
YPL022W	RAD1	1.01515	1320	No	53.93
YPL279C	FEX2	1.01514	1321	No	20.92
YGL230C	YGL230C	1.01514	1322	No	6.05
YMR115W	MGR3	1.0151	1323	No	35.9
YOR328W	PDR10	1.0151	1324	No	32.95
YBL045C	COR1	1.01507	1325	No	260.45
YDL138W	RGT2	1.01506	1326	No	20.43
YHR064C	SSZ1	1.01498	1327	No	351.4
YMR244W	YMR244W	1.01496	1328	No	1.45
YOL092W	YPQ1	1.01488	1329	No	136.63
YDR204W	COQ4	1.01488	1330	No	36.62
YMR316C-A	YMR316C-A	1.01487	1331	No	1.35
YPL283C	YRF1-7	1.01487	1332	No	141.3
YNL212W	VID27	1.01483	1333	No	67.5
YML021C	UNG1	1.01482	1334	No	35.18
YCL005W-A	VMA9	1.01475	1335	No	520.52
YPR011C	YPR011C	1.01472	1336	No	35.68
YAL064W-B	YAL064W-B	1.01471	1337	No	3.52
YJL052C-A	YJL052C-A	1.01468	1338	No	0.08
YLR160C	ASP3-4	1.01467	1339	No	182.97
YCR023C	YCR023C	1.01466	1340	No	68.55
YLL021W	SPA2	1.01463	1341	No	79.48
YKL190W	CNB1	1.01462	1342	No	131.48
YLR387C	REH1	1.0146	1343	No	103.85
YDR318W	MCM21	1.01458	1344	No	22.88
YLR327C	TMA10	1.01457	1345	No	120.2
YKR014C	YPT52	1.01454	1346	No	217.32
YOR316C-A	YOR316C-A	1.01453	1347	No	3.22
YLR080W	EMP46	1.01452	1348	No	19.08
YBR239C	ERT1	1.01452	1349	No	41.32
YBR030W	RKM3	1.0145	1350	No	33.18
YAL028W	FRT2	1.01445	1351	No	29.97
YEL017C-A	PMP2	1.01443	1352	No	1048.15
YNR072W	HXT17	1.01443	1353	No	3.07
YML078W	CPR3	1.01441	1354	No	151.92
YNR008W	LRO1	1.0144	1355	No	27.18
YBR205W	KTR3	1.01438	1356	No	113.22
YBR018C	GAL7	1.01438	1357	No	4.28
YKL075C	YKL075C	1.01436	1358	No	35.2
YMR178W	YMR178W	1.01431	1359	No	72.77
YBL059C-A	CMC2	1.01425	1360	No	63.35
YOL101C	IZH4	1.01423	1361	No	81.52
YNR075C-A	YNR075C-A	1.01423	1362	No	0
YNL121C	TOM70	1.01421	1363	No	167.43
YJL163C	YJL163C	1.01411	1364	No	21.13
YDR424C	DYN2	1.01407	1365	No	98.3
YOR391C	HSP33	1.01406	1366	No	3.38
YPL057C	SUR1	1.01406	1367	No	79.72
YBR235W	VHC1	1.014	1368	No	40.27
YFR006W	YFR006W	1.01397	1369	No	118.82
YER078C	ICP55	1.01396	1370	No	50.48
YPL038W	MET31	1.01396	1371	No	57.35
YAL031C	GIP4	1.01395	1372	No	30.23
YBR043C	QDR3	1.01394	1373	No	61.57
YML131W	YML131W	1.01393	1374	No	29.67
YNL257C	SIP3	1.01386	1375	No	44.1
YBR259W	YBR259W	1.01383	1376	No	28.25
YHR007C-A	YHR007C-A	1.01381	1377	No	69.53
YGL005C	COG7	1.01374	1378	No	39.87
YHR021W-A	ECM12	1.01372	1379	No	3.67
YCL012C	YCL012C	1.01371	1380	No	60.07
YKR021W	ALY1	1.01363	1381	No	33.12
YDL159W	STE7	1.01358	1382	No	30.48
YER190W	YRF1-2	1.01357	1383	No	0.28
YGR149W	GPC1	1.01356	1384	No	32.72
YER033C	ZRG8	1.01355	1385	No	20.62
YFL023W	BUD27	1.01352	1386	No	38.12
YDL206W	YDL206W	1.01334	1387	No	27.87
YKL096C-B	YKL096C-B	1.01332	1388	No	1.97
YNR007C	ATG3	1.01331	1389	No	27.95
YMR036C	MIH1	1.01328	1390	No	26.2
YOL064C	MET22	1.01328	1391	Yes	147.6
YKL065W-A	YKL065W-A	1.01322	1392	No	6.73
YDR078C	SHU2	1.01318	1393	No	25.75
YJR074W	MOG1	1.01317	1394	No	38.95
YLR157W-D	YLR157W-D	1.01314	1395	No	0
YJL003W	COX16	1.01313	1396	No	55.37
YBR221W-A	YBR221W-A	1.0131	1397	No	0.53
YPR026W	ATH1	1.01291	1398	No	23.47
YJR030C	RBH2	1.0129	1399	No	11.23
YGR276C	RNH70	1.01285	1400	No	48.63
YAR027W	UIP3	1.01284	1401	No	0
YGR072W	UPF3	1.01284	1402	No	70.27
YBR162C	TOS1	1.01282	1403	No	1600.3
YER109C	YER109C	1.01281	1404	No	26.42
YOR010C	TIR2	1.01279	1405	No	39.12
YGR131W	FHN1	1.01267	1406	No	29.88
YNL128W	TEP1	1.01263	1407	No	13.97
YLR003C	CMS1	1.01259	1408	No	77.35
YGR035W-A	YGR035W-A	1.01255	1409	No	0.22
YMR029C	FAR8	1.01252	1410	No	33.23
YGL160W	AIM14	1.01251	1411	No	37.93
YOR044W	IRC23	1.01243	1412	No	53.4
YLR306W	UBC12	1.01237	1413	No	25.7
YLR273C	PIG1	1.01233	1414	No	18.48
YBR225W	YBR225W	1.01231	1415	No	29.17
YBL015W	ACH1	1.01224	1416	No	33.25
YOL007C	CSI2	1.01223	1417	No	58.27
YGR110W	CLD1	1.01222	1418	No	6.98
YAL054C	ACS1	1.0122	1419	No	38.38
YBR145W	ADH5	1.01218	1420	No	196.05
YCR069W	CPR4	1.01216	1421	No	102.7
YGL041C-B	YGL041C-B	1.0121	1422	No	0.65
YDR294C	DPL1	1.01202	1423	No	103.65
YLR176C	RFX1	1.01202	1424	No	26.48
YJR161C	COS5	1.01201	1425	No	9.2
YPL068C	YPL068C	1.012	1426	No	46.37
YPR084W	YPR084W	1.012	1427	No	28.25
YJR148W	BAT2	1.01199	1428	No	259.47
YDL115C	IWR1	1.01199	1429	No	50.42
YPR028W	YOP1	1.01198	1430	No	535.22
YOR306C	MCH5	1.01197	1431	No	112.85
YOR142W	LSC1	1.01195	1432	No	213.73
YIL084C	SDS3	1.01192	1433	No	19.6
YAL023C	PMT2	1.01188	1434	No	185.85
YHR096C	HXT5	1.01185	1435	No	2.72
YER035W	EDC2	1.01184	1436	No	69.13
YER019C-A	SBH2	1.01183	1437	No	399.63
YBL112C	YBL112C	1.01164	1438	No	0
YDR049W	VMS1	1.01162	1439	No	36.88
YCL058C	FYV5	1.0116	1440	No	18.63
YMR289W	ABZ2	1.0116	1441	No	49.47
YLR028C	ADE16	1.01159	1442	No	159.03
YKR054C	DYN1	1.01158	1443	No	47.63
YKL017C	HCS1	1.01158	1444	No	27.47
YNL146W	YNL146W	1.01156	1445	No	21.15
YGR286C	BIO2	1.0115	1446	No	44.02
YEL041W	YEF1	1.01149	1447	No	11.98
YLR068W	FYV7	1.01148	1448	No	65.28
YPR071W	YPR071W	1.01143	1449	No	30.53
YLR329W	REC102	1.01141	1450	No	4.42
YJR078W	BNA2	1.01133	1451	No	20.2
YJL066C	MPM1	1.01129	1452	No	32.4
YDR305C	HNT2	1.01129	1453	No	42.63
YML124C	TUB3	1.01128	1454	No	139.43
YCR061W	YCR061W	1.01127	1455	No	89.87
YGR232W	NAS6	1.01123	1456	No	126.88
YLR064W	PER33	1.01118	1457	No	77.57
YOR173W	DCS2	1.01115	1458	No	24.98
YMR030W-A	YMR030W-A	1.01114	1459	No	0.77
YNL020C	ARK1	1.01113	1460	No	15.33
YGR141W	VPS62	1.01112	1461	No	23.78
YNR027W	BUD17	1.01111	1462	No	53.33
YMR092C	AIP1	1.01111	1463	No	97.75
YLR386W	VAC14	1.01105	1464	No	29.57
YEL073C	YEL073C	1.01098	1465	No	9.17
YIR027C	DAL1	1.01094	1466	No	25.33
YLR044C	PDC1	1.01087	1467	No	7173.17
YAL012W	CYS3	1.01082	1468	Yes	537.2
YMR004W	MVP1	1.01081	1469	No	45.08
YOL083W	ATG34	1.0108	1470	No	14.87
YBR013C	YBR013C	1.01077	1471	No	28.18
YAR003W	SWD1	1.01074	1472	No	34.33
YOR321W	PMT3	1.01073	1473	No	39.47
YNL065W	AQR1	1.01071	1474	No	115.13
YDL225W	SHS1	1.01058	1475	No	61.12
YMR055C	BUB2	1.01058	1476	No	16.65
YJL154C	VPS35	1.01057	1477	No	87.67
YDR131C	YDR131C	1.01057	1478	No	16.58
YLR155C	ASP3-1	1.01054	1479	No	182.97
YLR449W	FPR4	1.01052	1480	No	176.32
YBR258C	SHG1	1.0105	1481	No	34.17
YPR119W	CLB2	1.01049	1482	No	27.68
YNL234W	YNL234W	1.01048	1483	No	26.2
YNL135C	FPR1	1.01046	1484	No	633.73
YER116C	SLX8	1.01043	1485	No	16.68
YGL057C	GEP7	1.01043	1486	No	17.05
YEL044W	IES6	1.01042	1487	No	77.5
YLR099C	ICT1	1.0104	1488	No	341.77
YDR218C	SPR28	1.01039	1489	No	6.38
YHR012W	VPS29	1.01033	1490	No	68.1
YMR315W-A	YMR315W-A	1.01032	1491	No	1.52
YGL194C	HOS2	1.0103	1492	No	3.6
YDL236W	PHO13	1.01028	1493	No	131.82
YHR216W	IMD2	1.01025	1494	No	284.48
YKR026C	GCN3	1.01023	1495	No	101.28
YHR158C	KEL1	1.01016	1496	No	54.8
YKR046C	PET10	1.01015	1497	No	48.1
YHR165C	PRP8	1.01007	1498	No	73.73
YNR031C	SSK2	1.01005	1499	No	57.23
YMR097C	MTG1	1.01005	1500	No	27.95
YDR135C	YCF1	1.01001	1501	No	100.42
YNR058W	BIO3	1.01	1502	No	10.73
YPR204W	YPR204W	1.00994	1503	No	0
YPL202C	AFT2	1.00991	1504	No	43.8
YKL103C	APE1	1.0099	1505	No	117.45
YGR161C	RTS3	1.00976	1506	No	235.12
YOR284W	HUA2	1.00971	1507	No	18.93
YLR049C	YLR049C	1.00969	1508	No	69.88
YOR350C	MNE1	1.00966	1509	No	16.38
YJR014W	TMA22	1.00956	1510	No	195.72
YMR130W	YMR130W	1.00954	1511	No	60.95
YOR073W	SGO1	1.00954	1512	No	34.55
YKL023W	YKL023W	1.00952	1513	No	43.12
YGR250C	RIE1	1.00952	1514	No	57.33
YDL065C	PEX19	1.00937	1515	No	129.08
YER032W	FIR1	1.00922	1516	No	45.62
YHR120W	MSH1	1.00921	1517	No	30.67
YMR177W	MMT1	1.00918	1518	No	57.47
YKR020W	VPS51	1.00913	1519	No	33.48
YDR286C	YDR286C	1.00904	1520	No	49.37
YOR273C	TPO4	1.00902	1521	No	58
YHR009C	TDA3	1.00902	1522	No	78.1
YPR133W-A	TOM5	1.00898	1523	No	460.4
YMR179W	SPT21	1.00896	1524	No	28.55
YLR156C-A	YLR156C-A	1.00894	1525	No	0.22
YPL030W	TRM44	1.00889	1526	No	49.15
YOR090C	PTC5	1.00888	1527	No	47.95
YGL212W	VAM7	1.00885	1528	No	11.43
YGR206W	MVB12	1.00873	1529	No	51.07
YOR251C	TUM1	1.00862	1530	No	80.38
YBR015C	MNN2	1.0086	1531	No	130.52
YKR017C	HEL1	1.0086	1532	No	35.45
YML095C	RAD10	1.00858	1533	No	9.75
YBR195C	MSI1	1.00858	1534	No	29.42
YGR108W	CLB1	1.00857	1535	No	50.72
YHR114W	BZZ1	1.00851	1536	No	48.6
YHR173C	YHR173C	1.00851	1537	No	2.63
YHR102W	KIC1	1.0085	1538	No	31.75
YHR045W	YHR045W	1.00847	1539	No	46.22
YJR083C	ACF4	1.00839	1540	No	26.65
YAR035C-A	YAR035C-A	1.00836	1541	No	0.38
YLR157C-C	YLR157C-C	1.00831	1542	No	0.22
YNR044W	AGA1	1.00829	1543	No	571.05
YCL061C	MRC1	1.00829	1544	No	71.75
YHR142W	CHS7	1.00827	1545	No	98.78
YDR030C	RAD28	1.00827	1546	No	12.85
YDR084C	TVP23	1.00816	1547	No	71.43
YMR194C-B	CMC4	1.00814	1548	No	25.67
YDR266C	HEL2	1.00814	1549	No	72.88
YDR422C	SIP1	1.00805	1550	No	36.27
YMR295C	YMR295C	1.00804	1551	No	253.15
YKR029C	SET3	1.00802	1552	No	27.53
YDR195W	REF2	1.00801	1553	No	63.83
YGR020C	VMA7	1.00799	1554	No	336.07
YGL197W	MDS3	1.00796	1555	No	40.7
YAR035W	YAT1	1.00786	1556	No	0.05
YPR018W	RLF2	1.00778	1557	No	37.47
YKR093W	PTR2	1.00768	1558	No	84.37
YGL262W	YGL262W	1.00767	1559	No	0.03
YKR078W	YKR078W	1.00766	1560	No	22.1
YKR027W	BCH2	1.00766	1561	No	43.75
YER067W	RGI1	1.00765	1562	No	211.95
YMR099C	YMR099C	1.00757	1563	No	158.93
YPL201C	YIG1	1.00754	1564	No	5.48
YNL143C	YNL143C	1.0075	1565	No	12.23
YHR037W	PUT2	1.00748	1566	No	76.8
YDR314C	RAD34	1.00747	1567	No	6.65
YKL216W	URA1	1.00747	1568	No	189.38
YNL101W	AVT4	1.00745	1569	No	50.17
YGR247W	CPD1	1.00745	1570	No	3.08
YDL233W	MFG1	1.00739	1571	No	24.83
YHR111W	UBA4	1.00738	1572	No	34.43
YKR045C	YKR045C	1.00736	1573	No	14.08
YPR054W	SMK1	1.00735	1574	No	0.35
YLL066C	YLL066C	1.00733	1575	No	9.13
YMR162C	DNF3	1.00731	1576	No	51.77
YLR154W-C	TAR1	1.00731	1577	No	3.23
YJR050W	ISY1	1.0073	1578	No	36.4
YOL020W	TAT2	1.00729	1579	No	116.28
YPL014W	CIP1	1.00726	1580	No	55.43
YIL077C	YIL077C	1.00723	1581	No	30.58
YHR080C	LAM4	1.00723	1582	No	41.9
YER080W	AIM9	1.00718	1583	No	75.88
YHL048W	COS8	1.00716	1584	No	48.02
YLR446W	YLR446W	1.0071	1585	No	6.25
YKL194C	MST1	1.00703	1586	No	23.35
YPR001W	CIT3	1.00696	1587	No	8.67
YLR431C	ATG23	1.00695	1588	No	22.07
YLR356W	ATG33	1.00693	1589	No	60.13
YER079W	YER079W	1.00691	1590	No	82.33
YMR172W	HOT1	1.0069	1591	No	29.6
YPL155C	KIP2	1.00689	1592	No	19.48
YGR287C	IMA1	1.00688	1593	No	10.03
YGL263W	COS12	1.00677	1594	No	0.02
YMR291W	TDA1	1.00676	1595	No	72.83
YHR052W	CIC1	1.00674	1596	No	169.77
YJR131W	MNS1	1.00672	1597	No	28.62
YEL036C	ANP1	1.00665	1598	No	119.03
YDR523C	SPS1	1.00662	1599	No	9.73
YDL019C	OSH2	1.00658	1600	No	62.15
YIL050W	PCL7	1.00647	1601	No	46.13
YER187W	YER187W	1.00643	1602	No	12.52
YAR033W	MST28	1.00641	1603	No	0
YGL185C	YGL185C	1.0064	1604	No	17.98
YLR361C-A	YLR361C-A	1.00638	1605	No	88.67
YFR035C	YFR035C	1.00635	1606	No	0.57
YCR024C	SLM5	1.00632	1607	No	22.15
YMR034C	RCH1	1.00628	1608	No	9.97
YCR038C	BUD5	1.00624	1609	No	34.87
YOR316C	COT1	1.0062	1610	No	57.98
YBR005W	RCR1	1.00613	1611	No	49.32
YHR192W	LNP1	1.00609	1612	No	31.43
YGR162W	TIF4631	1.00607	1613	No	219.42
YKL159C	RCN1	1.00606	1614	No	28.58
YMR223W	UBP8	1.00596	1615	No	32.57
YDR323C	PEP7	1.00591	1616	No	16.82
YKL218C	SRY1	1.00591	1617	No	61.72
YKL011C	CCE1	1.00591	1618	No	34.37
YER130C	COM2	1.00585	1619	No	90.6
YGL242C	YGL242C	1.00582	1620	No	85
YKL027W	TCD2	1.00574	1621	No	60.62
YNL056W	OCA2	1.00571	1622	No	67.3
YMR196W	YMR196W	1.00569	1623	No	50.85
YEL077C	YEL077C	1.00568	1624	No	0.68
YDR524W-C	YDR524W-C	1.00568	1625	No	0.5
YLL009C	COX17	1.00561	1626	No	207.62
YPL195W	APL5	1.00559	1627	No	111.38
YNR001C	CIT1	1.00557	1628	No	271.4
YMR284W	YKU70	1.00554	1629	No	32.25
YFL055W	AGP3	1.00553	1630	No	10.12
YDR440W	DOT1	1.00552	1631	No	41.18
YDR451C	YHP1	1.0055	1632	No	50.4
YGL254W	FZF1	1.0055	1633	No	17.82
YML087C	AIM33	1.00543	1634	No	12.37
YPR141C	KAR3	1.00543	1635	No	24.62
YJL118W	YJL118W	1.00542	1636	No	26.48
YKL206C	ADD66	1.00531	1637	No	56.83
YDR242W	AMD2	1.0053	1638	No	37.68
YDL182W	LYS20	1.00529	1639	No	744.22
YLR443W	ECM7	1.00527	1640	No	33.98
YGR236C	SPG1	1.00525	1641	No	2.97
YNL202W	SPS19	1.00523	1642	No	7.07
YPR153W	43609	1.00521	1643	No	12.4
YJL197W	UBP12	1.0052	1644	No	53.3
YDR105C	TMS1	1.00512	1645	No	57.75
YLR161W	YLR161W	1.00511	1646	No	1.87
YER122C	GLO3	1.00509	1647	No	170.75
YER152C	YER152C	1.00508	1648	No	43.92
YDR194W-A	YDR194W-A	1.00507	1649	No	0.25
YOL128C	YGK3	1.00506	1650	No	28
YGL191W	COX13	1.00505	1651	No	398.27
YBR272C	HSM3	1.00501	1652	No	34.9
YDR279W	RNH202	1.005	1653	No	29.8
YMR199W	CLN1	1.00499	1654	No	84.38
YJL216C	IMA5	1.00498	1655	No	40.33
YJR070C	LIA1	1.00497	1656	No	182.4
YNL223W	ATG4	1.00496	1657	No	24.83
YDR066C	RTR2	1.00495	1658	No	13.23
YCR026C	NPP1	1.0049	1659	No	39.7
YMR175W-A	YMR175W-A	1.00487	1660	No	2.18
YPL265W	DIP5	1.00481	1661	No	80.05
YER151C	UBP3	1.00474	1662	No	86.73
YER030W	CHZ1	1.00472	1663	No	196.37
YBR284W	YBR284W	1.00471	1664	No	9.68
YKL124W	SSH4	1.0047	1665	No	33.88
YFR034C	PHO4	1.00465	1666	No	27.08
YDR517W	GRH1	1.00464	1667	No	86.12
YOR258W	HNT3	1.00464	1668	No	12.17
YLR154C	RNH203	1.00463	1669	No	90.55
YBR067C	TIP1	1.00458	1670	No	167.12
YMR232W	FUS2	1.00454	1671	No	32.82
YOL114C	PTH4	1.0045	1672	No	12.18
YDR419W	RAD30	1.00444	1673	No	20.1
YJL062W-A	COA3	1.00442	1674	No	138.72
YPL164C	MLH3	1.00439	1675	No	24.7
YOR322C	LDB19	1.00433	1676	No	59.87
YGL094C	PAN2	1.00433	1677	No	39.43
YIR001C	SGN1	1.00431	1678	No	42.9
YHR105W	YPT35	1.00431	1679	No	7.07
YLR432W	IMD3	1.00417	1680	No	373.27
YPR046W	MCM16	1.00414	1681	No	23.02
YNL323W	LEM3	1.00414	1682	No	61.02
YKL094W	YJU3	1.00408	1683	No	93.4
YKL038W	RGT1	1.00407	1684	No	36.52
YNL106C	INP52	1.00403	1685	No	26.72
YPL158C	AIM44	1.00402	1686	No	109.85
YDR004W	RAD57	1.00399	1687	No	40.52
YMR163C	INP2	1.00397	1688	No	19.75
YMR262W	YMR262W	1.00396	1689	No	26.48
YGL163C	RAD54	1.00388	1690	No	39
YBR094W	PBY1	1.00384	1691	No	50.2
YMR313C	TGL3	1.0038	1692	No	50.48
YOL155W-A	YOL155W-A	1.00379	1693	No	1.13
YMR106C	YKU80	1.00378	1694	No	17.17
YPL254W	HFI1	1.00374	1695	No	58.32
YMR111C	YMR111C	1.00372	1696	No	18.85
YPR095C	SYT1	1.0037	1697	No	31.72
YNL098C	RAS2	1.00367	1698	No	185.23
YOR330C	MIP1	1.00367	1699	No	48.13
YNL133C	FYV6	1.00361	1700	No	34.7
YDL175C	AIR2	1.00351	1701	No	45.1
YGR243W	MPC3	1.00344	1702	No	69.5
YKR099W	BAS1	1.00342	1703	No	57.68
YJR111C	PXP2	1.00336	1704	No	112.98
YNL217W	YNL217W	1.00336	1705	No	58.78
YKL146W	AVT3	1.00334	1706	No	50.77
YGL203C	KEX1	1.0033	1707	No	79.45
YDL161W	ENT1	1.00329	1708	No	69.37
YKL106W	AAT1	1.00327	1709	No	50.13
YCR014C	POL4	1.00324	1710	No	17.92
YBR244W	GPX2	1.00323	1711	No	161.3
YIL016W	SNL1	1.00318	1712	No	85.05
YML099C	ARG81	1.00316	1713	No	43.05
YDR533C	HSP31	1.00315	1714	No	98.05
YCR045C	RRT12	1.00314	1715	No	1.25
YNL107W	YAF9	1.00311	1716	No	38.55
YNR039C	ZRG17	1.00306	1717	No	43.73
YBR294W	SUL1	1.00302	1718	No	3.93
YKR049C	FMP46	1.00301	1719	No	22.9
YIL037C	PRM2	1.003	1720	No	16.4
YOR166C	SWT1	1.00299	1721	No	51.8
YGL237C	HAP2	1.00296	1722	No	30.7
YNL046W	YNL046W	1.00295	1723	No	44.17
YDR343C	HXT6	1.00291	1724	No	18.3
YLR218C	COA4	1.0029	1725	No	46.03
YJL146W	IDS2	1.00289	1726	No	21.22
YHR121W	LSM12	1.00283	1727	No	151.23
YDR387C	CIN10	1.00283	1728	No	41.28
YJL178C	ATG27	1.00282	1729	No	105.9
YGR138C	TPO2	1.00275	1730	No	88.1
YJL030W	MAD2	1.00269	1731	No	61.25
YKR035W-A	DID2	1.00269	1732	No	98.6
YOL076W	MDM20	1.00269	1733	No	44.18
YDL054C	MCH1	1.00265	1734	No	76.5
YNL159C	ASI2	1.00263	1735	No	30.02
YDL230W	PTP1	1.00262	1736	No	36.78
YGR258C	RAD2	1.00257	1737	No	36.07
YGL255W	ZRT1	1.00257	1738	No	22.7
YKR010C	TOF2	1.00248	1739	No	25.08
YGR134W	CAF130	1.00247	1740	No	30.92
YPL103C	FMP30	1.00241	1741	No	26.17
YBR177C	EHT1	1.00233	1742	No	65.43
YHL032C	GUT1	1.00232	1743	No	55.2
YER100W	UBC6	1.00227	1744	No	103.17
YDR317W	HIM1	1.00227	1745	No	16.12
YFR039C	OSW7	1.00219	1746	No	46.13
YHL042W	YHL042W	1.00218	1747	No	9.13
YOL159C	CSS3	1.00214	1748	No	37.93
YOR280C	FSH3	1.00208	1749	No	52.85
YLR264C-A	YLR264C-A	1.00206	1750	No	1.05
YBL036C	YBL036C	1.00206	1751	No	145.63
YOL018C	TLG2	1.00204	1752	No	52.78
YMR306W	FKS3	1.00201	1753	No	9.28
YPL023C	MET12	1.00198	1754	No	59.43
YGL105W	ARC1	1.00197	1755	No	477.98
YDR524C-B	YDR524C-B	1.0019	1756	No	9856.22
YHR109W	CTM1	1.0019	1757	No	14.93
YGL202W	ARO8	1.00188	1758	No	410.57
YML118W	NGL3	1.00184	1759	No	6.23
YHR043C	DOG2	1.00184	1760	No	78.83
YJL179W	PFD1	1.00182	1761	No	95.45
YOL028C	YAP7	1.00179	1762	No	20.82
YML074C	FPR3	1.00179	1763	No	835.7
YML011C	RAD33	1.00176	1764	No	27.05
YEL039C	CYC7	1.00167	1765	No	42.5
YFR044C	DUG1	1.00165	1766	No	381.3
YJR059W	PTK2	1.00164	1767	No	63.02
YDL199C	YDL199C	1.00156	1768	No	26.37
YNL328C	MDJ2	1.00151	1769	No	3.7
YMR155W	YMR155W	1.00149	1770	No	23.12
YLR368W	MDM30	1.00148	1771	No	59.45
YIL072W	HOP1	1.00148	1772	No	7.1
YIL002C	INP51	1.00146	1773	No	38.02
YAL007C	ERP2	1.00144	1774	No	147.35
YMR069W	NAT4	1.00144	1775	No	5.53
YPL249C	GYP5	1.00144	1776	No	21.77
YKL217W	JEN1	1.00144	1777	No	25.38
YOL143C	RIB4	1.00141	1778	No	278.63
YGR201C	YGR201C	1.00137	1779	No	24.32
YBR166C	TYR1	1.00132	1780	No	103.57
YOR032W-A	YOR032W-A	1.00125	1781	No	5.02
YLR451W	LEU3	1.00123	1782	No	37.28
YMR226C	YMR226C	1.00122	1783	No	137.33
YJR110W	YMR1	1.00114	1784	No	31.78
YGL095C	VPS45	1.00112	1785	No	57.05
YDL237W	AIM6	1.0011	1786	No	73.27
YNL063W	MTQ1	1.00104	1787	No	26.23
YDR392W	SPT3	1.00103	1788	No	32.57
YMR297W	PRC1	1.00101	1789	No	268.27
YDL204W	RTN2	1.00095	1790	No	16.15
YGL200C	EMP24	1.00093	1791	No	288.23
YHR031C	RRM3	1.00093	1792	No	18.4
YJL065C	DLS1	1.00092	1793	No	75.68
YOR134W	BAG7	1.0009	1794	No	8.23
YPL087W	YDC1	1.00086	1795	No	81.38
YLR247C	IRC20	1.00085	1796	No	47.2
YOR334W	MRS2	1.00083	1797	No	32.45
YJL004C	SYS1	1.00079	1798	No	60
YNL095C	YNL095C	1.00077	1799	No	12.38
YER086W	ILV1	1.00073	1800	Yes	315.98
YHR184W	SSP1	1.00066	1801	No	23.9
YPR010C-A	YPR010C-A	1.00064	1802	No	161.77
YDR097C	MSH6	1.00064	1803	No	47.82
YLR182W	SWI6	1.00062	1804	No	50.12
YKL151C	NNR2	1.00052	1805	No	60.62
YER129W	SAK1	1.00052	1806	No	45.33
YOR311C	DGK1	1.0005	1807	No	88.03
YNL295W	MRX6	1.00049	1808	No	29.17
YLR315W	NKP2	1.00048	1809	No	7.5
YNL067W-B	YNL067W-B	1.00039	1810	No	0.12
YBR107C	IML3	1.00038	1811	No	10.75
YKL085W	MDH1	1.00033	1812	No	346.43
YLR237W	THI7	1.0003	1813	No	75
YOL052C	SPE2	1.00025	1814	No	80.12
YNL254C	RTC4	1.00024	1815	No	17.45
YJR091C	JSN1	1.00022	1816	No	58.73
YJR005W	APL1	1.00022	1817	No	69.85
YGL023C	PIB2	1.00021	1818	No	54.57
YGL181W	GTS1	1.00018	1819	No	74.28
YIL146C	ATG32	1.00017	1820	No	14.87
YDL119C	HEM25	1.00016	1821	No	36.18
YDR458C	HEH2	1.00012	1822	No	46.58
YAL065C	YAL065C	1.0001	1823	No	0.75
YBR130C	SHE3	1.0001	1824	No	67.3
YJL130C	URA2	1.00007	1825	No	238.4
YOR376W-A	YOR376W-A	1.00004	1826	No	3.3
YMR246W	FAA4	0.999999	1827	No	310.08
YDR068W	DOS2	0.999977	1828	No	74.78
YGR285C	ZUO1	0.99995	1829	No	529.05
YLR204W	QRI5	0.999909	1830	No	88.32
YHR017W	YSC83	0.999838	1831	No	35.97
YPR072W	NOT5	0.999825	1832	No	73.93
YGR189C	CRH1	0.999784	1833	No	306.03
YJR034W	PET191	0.999783	1834	No	47.18
YNL024C	EFM6	0.999781	1835	No	43.52
YEL076C	YEL076C	0.99978	1836	No	0
YNL153C	GIM3	0.999764	1837	No	142.92
YBR007C	DSF2	0.999763	1838	No	23.37
YBR201C-A	YBR201C-A	0.999761	1839	No	39.43
YHR187W	IKI1	0.999698	1840	No	47.32
YBR040W	FIG1	0.999655	1841	No	59.55
YCL044C	MGR1	0.999649	1842	No	66.72
YKL040C	NFU1	0.999598	1843	No	65.07
YNR076W	PAU6	0.999491	1844	No	15.95
YDR233C	RTN1	0.999466	1845	No	656.78
YBR125C	PTC4	0.999436	1846	No	73.73
YNR065C	YNR065C	0.999436	1847	No	26.83
YER005W	YND1	0.999355	1848	No	50.48
YPR002W	PDH1	0.999349	1849	No	18.83
YIL085C	KTR7	0.999302	1850	No	80.02
YGR126W	YGR126W	0.999298	1851	No	10.62
YNL273W	TOF1	0.999265	1852	No	26.6
YML070W	DAK1	0.999232	1853	No	110.07
YOR213C	SAS5	0.99921	1854	No	29.65
YMR205C	PFK2	0.999122	1855	No	477.73
YJR149W	YJR149W	0.999101	1856	No	35.4
YJR024C	MDE1	0.9991	1857	No	108.05
YHR079C-A	SAE3	0.999033	1858	No	1.48
YKL093W	MBR1	0.999017	1859	No	9.18
YGR244C	LSC2	0.998979	1860	No	85.1
YLR420W	URA4	0.998966	1861	No	119.4
YIL035C	CKA1	0.998963	1862	No	149.12
YNL270C	ALP1	0.998929	1863	No	6.92
YDR183W	PLP1	0.998916	1864	No	36.42
YKR103W	NFT1	0.998914	1865	No	12.37
YOL058W	ARG1	0.998903	1866	No	1479.03
YIL079C	AIR1	0.9989	1867	No	52.7
YLR246W	ERF2	0.998896	1868	No	23.35
YMR176W	ECM5	0.998894	1869	No	39.93
YBR054W	YRO2	0.998808	1870	No	74.82
YLR354C	TAL1	0.998762	1871	No	435.15
YGL256W	ADH4	0.998732	1872	No	60.22
YLR248W	RCK2	0.998715	1873	No	86.77
YJL048C	UBX6	0.998609	1874	No	53.3
YBR250W	SPO23	0.998606	1875	No	11.63
YKL100C	YPF1	0.998525	1876	No	89.5
YOR072W-B	YOR072W-B	0.998513	1877	No	1.62
YCR076C	FUB1	0.998502	1878	No	47.15
YOR069W	VPS5	0.998469	1879	No	39.98
YHR066W	SSF1	0.998464	1880	No	92.33
YGL180W	ATG1	0.998421	1881	No	27.95
YNL138W	SRV2	0.998391	1882	No	190.87
YDR031W	MIX14	0.998385	1883	No	61.95
YNR057C	BIO4	0.99838	1884	No	15.78
YIL163C	YIL163C	0.998311	1885	No	1.2
YNL213C	RRG9	0.998261	1886	No	54.62
YCL069W	VBA3	0.998151	1887	No	0
YDL188C	PPH22	0.998117	1888	No	62.92
YLR292C	SEC72	0.998101	1889	No	115.4
YLR233C	EST1	0.998013	1890	No	13.25
YBR182C	SMP1	0.998011	1891	No	12.33
YLR450W	HMG2	0.997977	1892	No	64.3
YLR437C	DIF1	0.997901	1893	No	54.53
YCL024W	KCC4	0.99781	1894	No	51.03
YBR185C	MBA1	0.997796	1895	No	43.92
YBR162W-A	YSY6	0.997779	1896	No	662.72
YNL077W	APJ1	0.997746	1897	No	34.87
YIL110W	HPM1	0.997659	1898	No	55.97
YAL010C	MDM10	0.997654	1899	No	22.03
YGL144C	ROG1	0.997646	1900	No	27.9
YDL013W	SLX5	0.997645	1901	No	28.68
YBR175W	SWD3	0.997586	1902	No	31.3
YOL061W	PRS5	0.997559	1903	No	135.32
YFL064C	YFL064C	0.997546	1904	No	0
YKL139W	CTK1	0.997528	1905	No	39.08
YML067C	ERV41	0.997482	1906	No	69.05
YDR540C	IRC4	0.997461	1907	No	16.13
YGR077C	PEX8	0.99727	1908	No	44.98
YPR129W	SCD6	0.99725	1909	No	106.1
YDR057W	YOS9	0.997235	1910	No	41.58
YLR394W	CST9	0.997227	1911	No	24.07
YPR163C	TIF3	0.997226	1912	No	405.28
YER115C	SPR6	0.99721	1913	No	28.55
YLR144C	ACF2	0.997192	1914	No	32.83
YDL079C	MRK1	0.997188	1915	No	19.55
YDL178W	DLD2	0.99717	1916	No	91.83
YGL259W	YPS5	0.997159	1917	No	0.47
YKL068W-A	YKL068W-A	0.997112	1918	No	171.2
YOR047C	STD1	0.997091	1919	No	70.68
YOR003W	YSP3	0.997034	1920	No	41.53
YCR042C	TAF2	0.997001	1921	No	59.08
YLL010C	PSR1	0.996844	1922	No	58.68
YER072W	VTC1	0.996829	1923	No	283.15
YHL009C	YAP3	0.996785	1924	No	21.33
YEL020C	PXP1	0.996744	1925	No	22.95
YAL064C-A	TDA8	0.996735	1926	No	0.1
YDL229W	SSB1	0.996666	1927	No	2081.15
YDR512C	EMI1	0.996638	1928	No	112.85
YLR260W	LCB5	0.996635	1929	No	25.73
YJR142W	YJR142W	0.996613	1930	No	56.33
YER144C	UBP5	0.996603	1931	No	36.63
YNL032W	SIW14	0.996548	1932	No	44.55
YOR107W	RGS2	0.996502	1933	No	29.1
YKR076W	ECM4	0.9965	1934	No	34.92
YNL299W	TRF5	0.99649	1935	No	33.15
YIL165C	YIL165C	0.99638	1936	No	26.07
YBR006W	UGA2	0.996368	1937	No	47.1
YGR057C	LST7	0.996364	1938	No	33.85
YMR105W-A	YMR105W-A	0.996364	1939	No	2.17
YBR008C	FLR1	0.99633	1940	No	30.37
YER024W	YAT2	0.996213	1941	No	47.75
YHR200W	RPN10	0.996182	1942	No	180.15
YBL104C	SEA4	0.996122	1943	No	27.1
YPL219W	PCL8	0.996104	1944	No	24.52
YBL088C	TEL1	0.996079	1945	No	48.88
YFL030W	AGX1	0.996044	1946	No	17.37
YLR020C	YEH2	0.996041	1947	No	66.88
YMR299C	DYN3	0.995976	1948	No	30.3
YBR131W	CCZ1	0.995901	1949	No	39.67
YGL003C	CDH1	0.995883	1950	No	47.4
YPR029C	APL4	0.995878	1951	No	59.67
YGL222C	EDC1	0.995874	1952	No	2.88
YKL161C	KDX1	0.995872	1953	No	11.82
YBR073W	RDH54	0.995868	1954	No	66.75
YMR247W-A	YMR247W-A	0.995821	1955	No	0.1
YLR157W-E	YLR157W-E	0.995785	1956	No	542.23
YAL042W	ERV46	0.99575	1957	No	163.1
YGL063W	PUS2	0.995738	1958	No	13.13
YPL001W	HAT1	0.995713	1959	No	29.23
YLR043C	TRX1	0.995708	1960	No	933.67
YGR004W	PEX31	0.995673	1961	No	23.13
YDR033W	MRH1	0.995672	1962	No	1035.27
YDL133W	SRF1	0.995671	1963	No	41.35
YHR032W	ERC1	0.995654	1964	No	54.12
YLR438W	CAR2	0.995639	1965	No	24.95
YLR065C	ENV10	0.995571	1966	No	149.92
YFR047C	BNA6	0.995569	1967	No	74.38
YPL027W	SMA1	0.99555	1968	No	1.4
YHR156C	LIN1	0.995535	1969	No	15.28
YOR126C	IAH1	0.99552	1970	No	48.88
YDR063W	AIM7	0.995513	1971	No	105.82
YLR231C	BNA5	0.995477	1972	No	54.03
YHR213W-A	YHR213W-A	0.995477	1973	No	0.12
YEL067C	YEL067C	0.995431	1974	No	6.82
YNL250W	RAD50	0.995421	1975	No	18.2
YNL129W	NRK1	0.995414	1976	No	138.77
YFR043C	IRC6	0.995389	1977	No	29.57
YOR033C	EXO1	0.995359	1978	No	37.47
YEL018W	EAF5	0.995341	1979	No	47.22
YJR009C	TDH2	0.995336	1980	No	2349.53
YNL029C	KTR5	0.995309	1981	No	31.38
YKL073W	LHS1	0.995293	1982	No	61.27
YPL167C	REV3	0.995275	1983	No	24.27
YBR241C	YBR241C	0.995264	1984	No	24.77
YLR089C	ALT1	0.995247	1985	No	186.17
YMR136W	GAT2	0.995239	1986	No	82.75
YNL115C	YNL115C	0.99521	1987	No	45.6
YMR052W	FAR3	0.995209	1988	No	27.67
YIL064W	EFM4	0.99519	1989	No	58.92
YGL164C	YRB30	0.995133	1990	No	49.1
YMR285C	NGL2	0.995112	1991	No	45.92
YBR025C	OLA1	0.99507	1992	No	574.43
YLR135W	SLX4	0.995058	1993	No	16.22
YPL226W	NEW1	0.995057	1994	No	240.5
YDR121W	DPB4	0.995054	1995	No	72.55
YGL193C	YGL193C	0.995042	1996	No	19.22
YGL236C	MTO1	0.995042	1997	No	29.02
YKR100C	SKG1	0.994945	1998	No	62.9
YCL038C	ATG22	0.994915	1999	No	75.13
[truncated: 2,193 more rows]
