# Supplementary material for: A genome‐scale yeast library with inducible expression of individual genes
Source: Mol Syst Biol. 2021 Jun 7;17(6):e10207. doi: 10.15252/msb.202110207 (PMC8182650; doi:10.15252/msb.202110207)
Supplement: Supplementary file 8 — Dataset EV6 [file MSB-17-e10207-s004.zip]

Archive with 3 entries (2 files):
- Dataset EV6.xlsm
- __MACOSX/
- __MACOSX/._Dataset EV6.xlsm
