# Supplementary material for: A genome‐scale yeast library with inducible expression of individual genes
Source: Mol Syst Biol. 2021 Jun 7;17(6):e10207. doi: 10.15252/msb.202110207 (PMC8182650; doi:10.15252/msb.202110207)
Supplement: Supplementary file 8 — Dataset EV6 [file MSB-17-e10207-s004.zip › Dataset EV6.xlsm]

## Sheet: Legend
Dataset EV6. Overexpression toxicity in the YETI collection
A. Toxic Distances
Toxic: Genes with a distance score larger than 2,000 were considered toxic. Larger distance values represent toxic strains with a more extreme reduction in growth.
Medium: 1=SC
B. GO enrichment for genes that impair growth when overexpressed
ONTOLOGY: Process, Function or Component
CORRECTED_PVALUE: p-value for hypergeometric distribution with multiple hypothesis correction (i.e. Bonferroni correction)
NUM_LIST_ANNOTATIONS: number of times the GO term is used to annotate genes in the list
LIST_SIZE: number of genes with distance score > 2000
TOTAL_NUM_ANNOTATIONS: number of times the GO term is used to annotate genes in the background population
POPULATION_SIZE: number of genes in the background population, YETI-Es + YETI-NEs
FOLD_ENRICHMENT: calculated as (NUM LIST ANNOTATIONS/LIST SIZE)/(TOTAL NUM ANNOTATIONS/POPULATION SIZE)
C. IDR and protein size vs essentiality
%IDR: % intrinsically disordered regions (Kim 2008)
D. Compare with other overexpresssion toxicity studies
Only genes tested in all of YETI, GALpr-GST plasmid overexpression (Sopko 2006) and FLEX GALpr plasmid overexpression (Douglas 2012) were considered.
"Not screened in all 3 studies" indicates gene was missing in one of the 3 collections.
Distance: Genes with a distance score larger than 2,000 were considered toxic.
E. All genes in the YETI collection that gave overexpression toxicity are listed.
Minimum toxic dose refers to minimum estradiol concentration that gave toxic distance > 2000.

## Sheet: A. Toxic Distances
Medium	b-Estradiol Concentration (nM)	ORF	Gene	Type	AUGC mean	AUGC standard deviation	Distance	Toxic
1	100	YAL001C	TFC3	Essential	22296.5	12556.7	1285.62	No
1	100	YAL003W	EFB1	Essential	14972.5	2636.9	-8107.05	No
1	100	YAL025C	MAK16	Essential	15225.9	2089.68	-9259.69	No
1	100	YAL032C	PRP45	Essential	20121.2	1693.96	-12447.2	No
1	100	YAL033W	POP5	Essential	12084.7	761.205	447.977	No
1	100	YAL034W-A	MTW1	Essential	23001.6	10219.8	-9633.53	No
1	100	YAL035W	FUN12	Essential	19431.1	1980.4	-11836.9	No
1	100	YAL038W	CDC19	Essential	17290.1	1868.63	-10247.5	No
1	100	YAL041W	CDC24	Essential	19472.5	4334.49	831.124	No
1	100	YAL043C	PTA1	Essential	19694	1486.76	-12107.2	No
1	100	YAR007C	RFA1	Essential	18927.7	1492.9	-12384.1	No
1	100	YAR008W	SEN34	Essential	20404.6	3206.67	-13205.8	No
1	100	YAR019C	CDC15	Essential	21789.7	3733.58	3219.21	Yes
1	100	YBL004W	UTP20	Essential	17700.8	4330.87	-10791	No
1	100	YBL014C	RRN6	Essential	18795.6	1806.85	-4991.9	No
1	100	YBL018C	POP8	Essential	20599.7	1062.2	538.984	No
1	100	YBL020W	RFT1	Essential	24537.1	3509.04	285.72	No
1	100	YBL023C	MCM2	Essential	17565.6	1916.83	-11083.7	No
1	100	YBL026W	LSM2	Essential	18396.2	3179.86	-5224.15	No
1	100	YBL030C	PET9	Essential	10748	1865.83	-1824.62	No
1	100	YBL034C	STU1	Essential	3982.34	2356.31	14417.3	Yes
1	100	YBL035C	POL12	Essential	18130.9	4992.62	3360.35	Yes
1	100	YBL040C	ERD2	Essential	20187.6	1961.83	-10282.2	No
1	100	YBL041W	PRE7	Essential	16929.6	2144.97	-10103.2	No
1	100	YBL050W	SEC17	Essential	13807.1	1887.81	-7333.24	No
1	100	YBL074C	AAR2	Essential	20305.1	1692.71	4694.25	Yes
1	100	YBL076C	ILS1	Essential	19099.3	1382.62	-11122.2	No
1	100	YBL084C	CDC27	Essential	15752.4	3182.33	-1574.28	No
1	100	YBL092W	RPL32	Essential	17756.9	1603.36	230.788	No
1	100	YBL105C	PKC1	Essential	3019.03	1299.1	-173.61	No
1	100	YBR002C	RER2	Essential	20069.6	3661.52	-8173.42	No
1	100	YBR004C	GPI18	Essential	19638.7	1734.56	5087.41	Yes
1	100	YBR011C	IPP1	Essential	20204	2132.04	-6928.57	No
1	100	YBR029C	CDS1	Essential	10878.2	3016.46	-5791.21	No
1	100	YBR038W	CHS2	Essential	17338	1140.21	-2184.31	No
1	100	YBR049C	REB1	Essential	6693.59	5041.67	-1537.75	No
1	100	YBR055C	PRP6	Essential	18573.2	1863.5	3005.17	Yes
1	100	YBR058C-A	TSC3	Essential	16995	1676.9	1541.46	No
1	100	YBR060C	ORC2	Essential	20432.5	4207.02	270.743	No
1	100	YBR070C	ALG14	Essential	20947.9	9044.05	2917.46	Yes
1	100	YBR079C	RPG1	Essential	3674.59	1312.62	-159.892	No
1	100	YBR080C	SEC18	Essential	25138	2126.06	-14716.7	No
1	100	YBR087W	RFC5	Essential	18895.6	2373.79	2714.82	Yes
1	100	YBR088C	POL30	Essential	19036.9	1579.33	-8618.3	No
1	100	YBR091C	TIM12	Essential	21177.8	2417.76	-257.238	No
1	100	YBR102C	EXO84	Essential	16463.2	3403.84	-4357.3	No
1	100	YBR109C	CMD1	Essential	16963.7	2355.37	-9942.69	No
1	100	YBR110W	ALG1	Essential	17820.8	1999.82	2663.74	Yes
1	100	YBR121C	GRS1	Essential	6617.49	1941.52	-3653.59	No
1	100	YBR123C	TFC1	Essential	16963.8	4700.99	2643.28	Yes
1	100	YBR135W	CKS1	Essential	18462.9	2767.05	6414.62	Yes
1	100	YBR136W	MEC1	Essential	10992.2	1751.35	5860.34	Yes
1	100	YBR140C	IRA1	Essential	25034.9	3110.4	7406.68	Yes
1	100	YBR142W	MAK5	Essential	19814.7	1797.98	-10559.2	No
1	100	YBR143C	SUP45	Essential	10691	3515.91	5567.28	Yes
1	100	YBR152W	SPP381	Essential	10168.8	921.835	4003.79	Yes
1	100	YBR153W	RIB7	Essential	18098.7	1662.39	6108.73	Yes
1	100	YBR154C	RPB5	Essential	17924.9	2623.05	-10734.6	No
1	100	YBR155W	CNS1	Essential	18391.5	2560.21	4693.02	Yes
1	100	YBR160W	CDC28	Essential	19395.1	2421.01	3527.78	Yes
1	100	YBR167C	POP7	Essential	17061.2	4775.29	-4780.72	No
1	100	YBR192W	RIM2	Essential	23944.6	3062.41	-1921.53	No
1	100	YBR193C	MED8	Essential	23387.2	5079.23	3936.69	Yes
1	100	YBR196C	PGI1	Essential	16770.8	6165.45	-8235.99	No
1	100	YBR198C	TAF5	Essential	17827.6	1431.6	-11001.7	No
1	100	YBR202W	MCM7	Essential	14127	991.426	-8708.81	No
1	100	YBR211C	AME1	Essential	22551.3	5153.56	-725.338	No
1	100	YBR233W-A	DAD3	Essential	19691.9	1911.74	-1029.87	No
1	100	YBR234C	ARC40	Essential	19894.3	2139.18	-12827.7	No
1	100	YBR236C	ABD1	Essential	19278	2198.42	-1944.4	No
1	100	YBR237W	PRP5	Essential	19197.3	1739.99	1454.01	No
1	100	YBR243C	ALG7	Essential	23261.4	2519.91	-844.322	No
1	100	YBR247C	ENP1	Essential	19950.6	3577.31	-11986.4	No
1	100	YBR252W	DUT1	Essential	21204.2	2051.99	2755.65	Yes
1	100	YBR253W	SRB6	Essential	18385.9	1312.52	3593.44	Yes
1	100	YBR254C	TRS20	Essential	19000.1	1745.96	4205.3	Yes
1	100	YBR256C	RIB5	Essential	18789.3	1861.01	3714.76	Yes
1	100	YBR257W	POP4	Essential	16600.2	4545.14	2190.77	Yes
1	100	YBR265W	TSC10	Essential	20087.9	2727.58	3793.82	Yes
1	100	YCL017C	NFS1	Essential	18334.3	2691.02	-3573.32	No
1	100	YCL031C	RRP7	Essential	20610.8	1272.16	-12964.7	No
1	100	YCL052C	PBN1	Essential	21054.7	2312.53	7229.59	Yes
1	100	YCL054W	SPB1	Essential	4986.31	2094.92	-743.977	No
1	100	YCL059C	KRR1	Essential	15075.7	1409.94	-8658.11	No
1	100	YCR012W	PGK1	Essential	6619.22	2347.07	-1743.08	No
1	100	YCR035C	RRP43	Essential	6467.43	1997.73	-1811.64	No
1	100	YCR052W	RSC6	Essential	22633	2291.87	-14323.8	No
1	100	YCR054C	CTR86	Essential	14642.4	1205.15	2262.77	Yes
1	100	YCR057C	PWP2	Essential	25173.4	1718.4	-15100.1	No
1	100	YCR072C	RSA4	Essential	18974.1	2476.82	-12072.8	No
1	100	YCR093W	CDC39	Essential	18346.7	5285.73	7080.85	Yes
1	100	YDL003W	MCD1	Essential	18590.7	2882.3	-10708.4	No
1	100	YDL004W	ATP16	Essential	13171.8	2552.43	-7554.94	No
1	100	YDL007W	RPT2	Essential	17595.5	1511.92	-11031.5	No
1	100	YDL008W	APC11	Essential	20892.5	3398.85	2240.46	Yes
1	100	YDL014W	NOP1	Essential	19961.5	4699.74	-12384.3	No
1	100	YDL017W	CDC7	Essential	21703.1	1968.96	3275.59	Yes
1	100	YDL028C	MPS1	Essential	16002	3809.64	-9861.33	No
1	100	YDL029W	ARP2	Essential	17918	1960.68	-10693.2	No
1	100	YDL030W	PRP9	Essential	20825.6	2856.53	-5743.33	No
1	100	YDL031W	DBP10	Essential	2967.18	1898.99	-208.641	No
1	100	YDL043C	PRP11	Essential	18269.3	2250.79	4181.76	Yes
1	100	YDL045C	FAD1	Essential	20150.5	2842.95	4098.36	Yes
1	100	YDL055C	PSA1	Essential	6586.96	6266.21	-2329.08	No
1	100	YDL058W	USO1	Essential	21273.2	1969.96	-868.756	No
1	100	YDL060W	TSR1	Essential	12653.8	2961.96	-7076.34	No
1	100	YDL064W	UBC9	Essential	15695.8	2099.61	4943.46	Yes
1	100	YDL084W	SUB2	Essential	2516.3	1950.16	-296.043	No
1	100	YDL092W	SRP14	Essential	19376.3	1673.88	-11862.1	No
1	100	YDL097C	RPN6	Essential	20511.4	1447.16	-13034.2	No
1	100	YDL098C	SNU23	Essential	18716.2	2570.18	5917.5	Yes
1	100	YDL102W	POL3	Essential	19664.9	1838.13	5655.06	Yes
1	100	YDL103C	QRI1	Essential	19756.2	2045.67	2501.44	Yes
1	100	YDL105W	NSE4	Essential	22660.8	2452.5	7034.04	Yes
1	100	YDL108W	KIN28	Essential	16876.5	2779.01	3469.14	Yes
1	100	YDL111C	RRP42	Essential	18608.6	2599.56	-11530.7	No
1	100	YDL120W	YFH1	Essential	15327	3748.89	5008.7	Yes
1	100	YDL126C	CDC48	Essential	4191.16	1889.55	-1156.49	No
1	100	YDL132W	CDC53	Essential	15651.4	1402.18	-2009.58	No
1	100	YDL139C	SCM3	Essential	21302.2	1835.67	4594.26	Yes
1	100	YDL140C	RPO21	Essential	17328.5	2718.64	-10380.6	No
1	100	YDL141W	BPL1	Essential	20688.7	1917.16	4260.92	Yes
1	100	YDL143W	CCT4	Essential	17109.7	2492.02	-10073.6	No
1	100	YDL145C	COP1	Essential	20956.4	2061.12	-12459.1	No
1	100	YDL147W	RPN5	Essential	18019	2395.99	-10597.7	No
1	100	YDL148C	NOP14	Essential	19130.7	3283.42	-11713.5	No
1	100	YDL150W	RPC53	Essential	20256.7	2586.48	-13234.2	No
1	100	YDL153C	SAS10	Essential	5337.51	532.97	-2376.52	No
1	100	YDL164C	CDC9	Essential	19014.4	2638.56	-9954.34	No
1	100	YDL165W	CDC36	Essential	19384.2	2239.15	1179.82	No
1	100	YDL166C	FAP7	Essential	18071	2933.38	-412.499	No
1	100	YDL193W	NUS1	Essential	9615.62	1198.99	4960.63	Yes
1	100	YDL195W	SEC31	Essential	3189.62	557.963	-107.07	No
1	100	YDL205C	HEM3	Essential	19847.4	1909.16	-172.311	No
1	100	YDL207W	GLE1	Essential	16862.2	1078.64	1571.81	No
1	100	YDL208W	NHP2	Essential	17996.4	2413	-11476.8	No
1	100	YDL209C	CWC2	Essential	18194.3	1655.26	-6584.19	No
1	100	YDL212W	SHR3	Essential	20797	2110.33	1039.98	No
1	100	YDL217C	TIM22	Essential	21335.4	1255.85	-4806.11	No
1	100	YDL220C	CDC13	Essential	4599.78	1020.01	15764	Yes
1	100	YDL235C	YPD1	Essential	16655.8	2009.84	-10894.3	No
1	100	YDR002W	YRB1	Essential	3694.68	1466.22	-566.367	No
1	100	YDR013W	PSF1	Essential	18048	1232.17	3712.28	Yes
1	100	YDR016C	DAD1	Essential	19132.6	3176.42	-1838.87	No
1	100	YDR021W	FAL1	Essential	19775	2036.03	150.002	No
1	100	YDR023W	SES1	Essential	18873.1	1602.46	-11463.5	No
1	100	YDR037W	KRS1	Essential	18676.3	1408.85	-11343.3	No
1	100	YDR041W	RSM10	Essential	17109.9	1676.4	965.454	No
1	100	YDR044W	HEM13	Essential	3375.7	842.118	-954.426	No
1	100	YDR045C	RPC11	Essential	19549.9	2845.14	-10357.7	No
1	100	YDR047W	HEM12	Essential	19748.7	2772.87	2996	Yes
1	100	YDR050C	TPI1	Essential	13152.8	2012.78	-7275.85	No
1	100	YDR052C	DBF4	Essential	19407.4	3195.62	-8630.09	No
1	100	YDR054C	CDC34	Essential	11708.4	1490.87	-7230.06	No
1	100	YDR060W	MAK21	Essential	8347.07	739.835	-4899.73	No
1	100	YDR062W	LCB2	Essential	19007.1	1749.16	-3880.04	No
1	100	YDR064W	RPS13	Essential	13880.6	2937.79	-7170.11	No
1	100	YDR081C	PDC2	Essential	17310.9	1758.59	6406.74	Yes
1	100	YDR082W	STN1	Essential	19255.2	1768.57	9835.65	Yes
1	100	YDR086C	SSS1	Essential	20779.2	1873.02	-12833.2	No
1	100	YDR087C	RRP1	Essential	18223.7	2114.4	-10221.8	No
1	100	YDR088C	SLU7	Essential	8540	1213.07	2848.52	Yes
1	100	YDR091C	RLI1	Essential	20738	3847.9	-11813.9	No
1	100	YDR113C	PDS1	Essential	5418.58	3465.62	10319.2	Yes
1	100	YDR118W	APC4	Essential	19081.9	1162.51	3684.93	Yes
1	100	YDR141C	DOP1	Essential	18644.4	1494.5	-117.715	No
1	100	YDR145W	TAF12	Essential	18446.7	2560.84	-10416.1	No
1	100	YDR160W	SSY1	Essential	24021.1	3580.72	2253.28	Yes
1	100	YDR164C	SEC1	Essential	19177.7	1463.09	3311.17	Yes
1	100	YDR166C	SEC5	Essential	3387.85	714.832	11821.3	Yes
1	100	YDR167W	TAF10	Essential	16307.6	1507.21	-9532.51	No
1	100	YDR168W	CDC37	Essential	20395.6	3830.55	4418.22	Yes
1	100	YDR170C	SEC7	Essential	16335	3285.19	-10206.1	No
1	100	YDR172W	SUP35	Essential	4983.21	2002.32	-917.687	No
1	100	YDR177W	UBC1	Essential	26267.3	7513	3271.23	Yes
1	100	YDR180W	SCC2	Essential	18201.3	1577.24	4979.81	Yes
1	100	YDR182W	CDC1	Essential	21914.8	2042.29	1002.64	No
1	100	YDR188W	CCT6	Essential	15882.2	1852.03	-8968.25	No
1	100	YDR189W	SLY1	Essential	20974.3	4652.24	-12773.8	No
1	100	YDR190C	RVB1	Essential	15364.7	4219.81	-9570.54	No
1	100	YDR196C	CAB5	Essential	19741.6	2704.24	6064.94	Yes
1	100	YDR201W	SPC19	Essential	19057.1	3159.93	-311.395	No
1	100	YDR208W	MSS4	Essential	14713.5	1740.68	-3533.92	No
1	100	YDR211W	GCD6	Essential	18664.9	2306.83	-11780.2	No
1	100	YDR212W	TCP1	Essential	10707.9	4515.23	-5036.8	No
1	100	YDR224C	HTB1	Essential	6723.02	7924.77	-2876.68	No
1	100	YDR228C	PCF11	Essential	20249.6	1198.41	-6763.49	No
1	100	YDR232W	HEM1	Essential	20736.6	1861.63	724.579	No
1	100	YDR235W	PRP42	Essential	16716.3	1332.85	4786.23	Yes
1	100	YDR236C	FMN1	Essential	19120.5	4228.41	3465.92	Yes
1	100	YDR238C	SEC26	Essential	22247.5	2194.88	-13267.9	No
1	100	YDR240C	SNU56	Essential	23121.3	3501.51	-1967.56	No
1	100	YDR243C	PRP28	Essential	20161.7	2161.67	3790.74	Yes
1	100	YDR246W	TRS23	Essential	19907.2	1693.53	-182.756	No
1	100	YDR267C	CIA1	Essential	19356.7	4253.48	6500.21	Yes
1	100	YDR280W	RRP45	Essential	20077.5	4708.86	-12439.2	No
1	100	YDR288W	NSE3	Essential	20235.5	1484.02	3779.83	Yes
1	100	YDR292C	SRP101	Essential	13047.6	2136.96	-5695.11	No
1	100	YDR299W	BFR2	Essential	20284.9	2556.67	-13064.7	No
1	100	YDR301W	CFT1	Essential	20290.4	851.008	-3056.42	No
1	100	YDR302W	GPI11	Essential	12930.2	1265.37	-204.403	No
1	100	YDR303C	RSC3	Essential	3824.75	1281.88	-1513.92	No
1	100	YDR308C	SRB7	Essential	18987.3	1352.47	6441.04	Yes
1	100	YDR311W	TFB1	Essential	20124.6	1510.48	-824.783	No
1	100	YDR320C-A	DAD4	Essential	23906.8	3269.08	3040.91	Yes
1	100	YDR324C	UTP4	Essential	19295.4	2694.28	-12434.7	No
1	100	YDR325W	YCG1	Essential	16800.9	1609.17	-4679.45	No
1	100	YDR328C	SKP1	Essential	18008.5	2891.14	-10977.8	No
1	100	YDR331W	GPI8	Essential	17187.7	2132.71	-9095.88	No
1	100	YDR339C	FCF1	Essential	20860.5	1912.12	-13462.2	No
1	100	YDR341C		Essential	5683.76	1686.24	299.079	No
1	100	YDR353W	TRR1	Essential	25343.4	4509.44	740.04	No
1	100	YDR356W	SPC110	Essential	2981.81	2612.25	1792.74	No
1	100	YDR361C	BCP1	Essential	16435.5	1488.53	-136.242	No
1	100	YDR362C	TFC6	Essential	25148.3	6546.18	-647.487	No
1	100	YDR365C	ESF1	Essential	17644.3	1489.96	-10282.1	No
1	100	YDR367W	KEI1	Essential	24764.9	9655.67	-3480.8	No
1	100	YDR373W	FRQ1	Essential	5255.66	2632.98	-1833.41	No
1	100	YDR376W	ARH1	Essential	16531.4	2026.25	6844.08	Yes
1	100	YDR381W	YRA1	Essential	19419.6	7497.98	-11118.4	No
1	100	YDR390C	UBA2	Essential	15903.8	3814.52	3956.91	Yes
1	100	YDR394W	RPT3	Essential	4830.02	1424.1	416.803	No
1	100	YDR397C	NCB2	Essential	21586.7	2220.69	-1729.5	No
1	100	YDR398W	UTP5	Essential	17681.6	3156.03	-10878	No
1	100	YDR404C	RPB7	Essential	21323.1	2131.28	-13434.4	No
1	100	YDR407C	TRS120	Essential	16104.4	2031.73	5490	Yes
1	100	YDR412W	RRP17	Essential	12520.1	1016	504.131	No
1	100	YDR416W	SYF1	Essential	17466.6	2706.33	613.521	No
1	100	YDR427W	RPN9	Essential	19976.8	1566.22	-376.722	No
1	100	YDR429C	TIF35	Essential	20875.3	1324.67	-12045.8	No
1	100	YDR434W	GPI17	Essential	24099.7	1769.44	-2037.75	No
1	100	YDR437W	GPI19	Essential	19195.5	3161.98	6431.02	Yes
1	100	YDR449C	UTP6	Essential	21772.6	2618.52	-14135.6	No
1	100	YDR454C	GUK1	Essential	5252.5	3856	-1127.18	No
1	100	YDR460W	TFB3	Essential	20211	3278.23	1312.98	No
1	100	YDR464W	SPP41	Essential	16537.2	1969.84	-10514.4	No
1	100	YDR468C	TLG1	Essential	13421.1	1030.06	3483.12	Yes
1	100	YDR472W	TRS31	Essential	25978	2053.23	-3016.15	No
1	100	YDR473C	PRP3	Essential	23494.3	7209.34	-16.9835	No
1	100	YDR478W	SNM1	Essential	18750.6	1299.9	3581.74	Yes
1	100	YDR487C	RIB3	Essential	19248.6	1957.51	1024.74	No
1	100	YDR489W	SLD5	Essential	19489.3	1304.2	1454.58	No
1	100	YDR498C	SEC20	Essential	17170.5	1587.92	-5569.89	No
1	100	YDR499W	LCD1	Essential	17014.2	2374.75	6451.62	Yes
1	100	YDR510W	SMT3	Essential	17747.5	1916.04	5333.98	Yes
1	100	YDR527W	RBA50	Essential	18331	1820.03	4785.8	Yes
1	100	YDR531W	CAB1	Essential	20570.9	2169.37	4719.88	Yes
1	100	YEL002C	WBP1	Essential	19104.2	2241.21	1035.93	No
1	100	YEL019C	MMS21	Essential	20057.6	1816.77	4741.61	Yes
1	100	YEL020W-A	TIM9	Essential	21298.2	3466.51	-11637.1	No
1	100	YEL026W	SNU13	Essential	14381.6	2546.69	-7541.37	No
1	100	YEL032W	MCM3	Essential	16605	4496.02	-10424.5	No
1	100	YEL034W	HYP2	Essential	17294.1	2811.03	-10310.3	No
1	100	YEL035C	UTR5	Essential	3792.34	2516.19	-811.355	No
1	100	YEL055C	POL5	Essential	4331.06	1215.71	-179.053	No
1	100	YEL058W	PCM1	Essential	25202.6	4758.78	-491.716	No
1	100	YER003C	PMI40	Essential	21981.7	2459.34	3385.11	Yes
1	100	YER008C	SEC3	Essential	19829.1	3008.31	3074.47	Yes
1	100	YER009W	NTF2	Essential	4290.12	1791.78	-1612.7	No
1	100	YER012W	PRE1	Essential	6021.83	878.385	1392.39	No
1	100	YER013W	PRP22	Essential	20883.3	2390.85	-4983.37	No
1	100	YER018C	SPC25	Essential	21216.9	3656.95	-13781.7	No
1	100	YER021W	RPN3	Essential	18309.5	1688.73	-10858.8	No
1	100	YER022W	SRB4	Essential	18910.2	2312.83	-529.416	No
1	100	YER023W	PRO3	Essential	19384.9	1664.15	1548.74	No
1	100	YER025W	GCD11	Essential	18349.5	905.173	-10985.1	No
1	100	YER038C	KRE29	Essential	20053.2	1904.41	5435.48	Yes
1	100	YER043C	SAH1	Essential	18715.9	1994.82	-12007.4	No
1	100	YER048W-A	ISD11	Essential	16957.4	1338.49	-341.565	No
1	100	YER074W-A	YOS1	Essential	19626	1220.5	-8186.77	No
1	100	YER082C	UTP7	Essential	17521	1530.51	-10912	No
1	100	YER093C	TSC11	Essential	18005.3	1347.63	2516.43	Yes
1	100	YER094C	PUP3	Essential	5833.76	6183.45	-1544.23	No
1	100	YER104W	RTT105	Essential	24973	6516.4	2315.64	Yes
1	100	YER112W	LSM4	Essential	21592.4	1429.76	-3514.19	No
1	100	YER125W	RSP5	Essential	2607.6	1436.77	869.075	No
1	100	YER126C	NSA2	Essential	18275.2	2178.64	-11055	No
1	100	YER127W	LCP5	Essential	19593.1	4059.18	-11876.2	No
1	100	YER133W	GLC7	Essential	5957.79	909.031	-2056.34	No
1	100	YER136W	GDI1	Essential	18814.9	2405.85	5823.99	Yes
1	100	YER146W	LSM5	Essential	18435.9	1847.93	-6299.97	No
1	100	YER147C	SCC4	Essential	20755	1779.99	1929.57	No
1	100	YER148W	SPT15	Essential	4011.23	1780.94	-51.8481	No
1	100	YER157W	COG3	Essential	22938.7	1828.68	2043.9	Yes
1	100	YER159C	BUR6	Essential	20156.3	4487.94	-9677.37	No
1	100	YER165W	PAB1	Essential	10998.3	2221.5	-1137.33	No
1	100	YER168C	CCA1	Essential	13891.6	1559.79	-8347.44	No
1	100	YER171W	RAD3	Essential	22001.9	2036.57	1708.83	No
1	100	YER172C	BRR2	Essential	18524.3	2453.48	-8776.78	No
1	100	YFL002C	SPB4	Essential	22014.8	4039.54	-10297.2	No
1	100	YFL005W	SEC4	Essential	3922.78	773.31	309.384	No
1	100	YFL008W	SMC1	Essential	5031.1	2545.95	-607.848	No
1	100	YFL009W	CDC4	Essential	2689.16	1184.66	75.1723	No
1	100	YFL017C	GNA1	Essential	15163.6	2014.58	7103.6	Yes
1	100	YFL017W-A	SMX2	Essential	20767.6	4284.3	-12748.7	No
1	100	YFL022C	FRS2	Essential	18786.6	5012.12	-10923.5	No
1	100	YFL024C	EPL1	Essential	24896.8	9286.58	-12245.7	No
1	100	YFL029C	CAK1	Essential	18203.1	1499.52	5189.77	Yes
1	100	YFL034C-B	MOB2	Essential	22421.9	4569.64	2687.8	Yes
1	100	YFL037W	TUB2	Essential	5023.22	2895.86	-461.746	No
1	100	YFL038C	YPT1	Essential	21095	2437.94	-13050	No
1	100	YFL039C	ACT1	Essential	3285.58	1052.97	-845.971	No
1	100	YFL045C	SEC53	Essential	18406.2	1136.32	-6949.51	No
1	100	YFR002W	NIC96	Essential	17557.5	1966.38	-10405.1	No
1	100	YFR003C	YPI1	Essential	23074.7	2432.95	3440.86	Yes
1	100	YFR004W	RPN11	Essential	18364.4	3421	-10916	No
1	100	YFR005C	SAD1	Essential	19527.9	3038.53	3727.85	Yes
1	100	YFR027W	ECO1	Essential	4850.34	2433.84	-825.376	No
1	100	YFR029W	PTR3	Essential	16943.4	4830.17	4115.13	Yes
1	100	YFR037C	RSC8	Essential	16125.4	2504.26	-10709.8	No
1	100	YFR042W	KEG1	Essential	4682.44	1437.44	-1275.72	No
1	100	YFR050C	PRE4	Essential	20937.9	4476.1	-11998.9	No
1	100	YFR051C	RET2	Essential	17972.2	2159.65	-10431.9	No
1	100	YFR052W	RPN12	Essential	12538.9	2202.36	-6891.92	No
1	100	YGL001C	ERG26	Essential	19656.3	2202.02	-12691.6	No
1	100	YGL008C	PMA1	Essential	15642.2	4933.35	-8585.79	No
1	100	YGL011C	SCL1	Essential	18647	2247.65	-11510.8	No
1	100	YGL018C	JAC1	Essential	19193.3	6563.41	12945.5	Yes
1	100	YGL030W	RPL30	Essential	12358.4	3070.98	-4968.49	No
1	100	YGL040C	HEM2	Essential	21155.9	1292.78	1528.7	No
1	100	YGL044C	RNA15	Essential	21756	1972.22	-4823.44	No
1	100	YGL047W	ALG13	Essential	17812.4	5672.53	877.831	No
1	100	YGL048C	RPT6	Essential	19530.7	3181.55	-11593.4	No
1	100	YGL055W	OLE1	Essential	16655	1563.23	-9487.42	No
1	100	YGL061C	DUO1	Essential	6728.52	6909.61	4042.57	Yes
1	100	YGL065C	ALG2	Essential	20657	2593.07	1047.35	No
1	100	YGL068W	MNP1	Essential	16243.6	799.044	3609.3	Yes
1	100	YGL073W	HSF1	Essential	9011.86	823.084	11884.1	Yes
1	100	YGL075C	MPS2	Essential	7258.22	967.932	3024.64	Yes
1	100	YGL091C	NBP35	Essential	20907.1	3203.51	3641.73	Yes
1	100	YGL092W	NUP145	Essential	13011.1	1859.7	-1732.55	No
1	100	YGL093W	SPC105	Essential	17536.8	2388.43	3265.83	Yes
1	100	YGL097W	SRM1	Essential	3910.41	1931.13	63.9902	No
1	100	YGL098W	USE1	Essential	20355.6	1499.3	-5271.93	No
1	100	YGL099W	LSG1	Essential	12995.8	1538.46	-5466.06	No
1	100	YGL103W	RPL28	Essential	14009.6	6889.96	-7000.63	No
1	100	YGL106W	MLC1	Essential	11309.5	1803.31	4993.54	Yes
1	100	YGL111W	NSA1	Essential	7500.1	5563.12	-2278.72	No
1	100	YGL112C	TAF6	Essential	3856.3	1746.65	-1382	No
1	100	YGL113W	SLD3	Essential	23395.2	3541.79	6612.75	Yes
1	100	YGL116W	CDC20	Essential	15153.3	1195.79	38.059	No
1	100	YGL120C	PRP43	Essential	18826.7	1584.49	-12345	No
1	100	YGL122C	NAB2	Essential	22756	2597.9	-10417.7	No
1	100	YGL123W	RPS2	Essential	14024.1	3898.1	-7265.42	No
1	100	YGL128C	CWC23	Essential	15413.8	4583.86	6502.23	Yes
1	100	YGL130W	CEG1	Essential	23616.9	4433.8	-5368.28	No
1	100	YGL137W	SEC27	Essential	20262.2	1506.16	-12039.1	No
1	100	YGL142C	GPI10	Essential	20277.4	1930.5	7312.25	Yes
1	100	YGL145W	TIP20	Essential	20795.7	1736.16	-4329.53	No
1	100	YGL150C	INO80	Essential	12722.3	1747.72	3601.54	Yes
1	100	YGL155W	CDC43	Essential	20983.3	1429.98	3306.22	Yes
1	100	YGL169W	SUA5	Essential	23073.9	2933.71	296.91	No
1	100	YGL171W	ROK1	Essential	19479.8	2632.46	5627.22	Yes
1	100	YGL172W	NUP49	Essential	16305.4	2035.64	-4946.38	No
1	100	YGL201C	MCM6	Essential	19206.6	1187.77	-6507.33	No
1	100	YGL207W	SPT16	Essential	18161.9	1375.22	-11516.2	No
1	100	YGL225W	VRG4	Essential	6753.47	1944.99	1610.72	No
1	100	YGL233W	SEC15	Essential	14933.5	1227.35	-3295.43	No
1	100	YGL238W	CSE1	Essential	8676.39	6552.93	-4125.78	No
1	100	YGL245W	GUS1	Essential	13397.1	1604.88	-2640.05	No
1	100	YGL247W	BRR6	Essential	18424.2	2790.43	3407.89	Yes
1	100	YGR002C	SWC4	Essential	20517.9	1708.32	-2348.86	No
1	100	YGR005C	TFG2	Essential	9183.09	1022.21	2799.59	Yes
1	100	YGR009C	SEC9	Essential	15166.1	4588.29	-8117.88	No
1	100	YGR013W	SNU71	Essential	16564.3	6141.46	911.825	No
1	100	YGR029W	ERV1	Essential	4696.86	1856.89	-679.641	No
1	100	YGR030C	POP6	Essential	17560.2	2628.77	-2399.89	No
1	100	YGR046W	TAM41	Essential	19138	7326.71	4763.99	Yes
1	100	YGR047C	TFC4	Essential	6384.48	1407.88	-2619.55	No
1	100	YGR048W	UFD1	Essential	20413.4	5064.63	-3113.39	No
1	100	YGR060W	ERG25	Essential	20880.3	7208.33	-9590.26	No
1	100	YGR065C	VHT1	Essential	20273	3049.66	-1357.95	No
1	100	YGR074W	SMD1	Essential	19412.7	1865.62	-11604.4	No
1	100	YGR082W	TOM20	Essential	5993.03	1218.04	8798.65	Yes
1	100	YGR083C	GCD2	Essential	18660.2	1407.84	-11556.3	No
1	100	YGR090W	UTP22	Essential	14381.1	1292.76	-9143.07	No
1	100	YGR091W	PRP31	Essential	14354.5	1483.11	1954.47	No
1	100	YGR094W	VAS1	Essential	14550.4	1451.08	-8371.35	No
1	100	YGR095C	RRP46	Essential	19453.3	2545.98	-12580.7	No
1	100	YGR098C	ESP1	Essential	1932.2	354.214	5987.37	Yes
1	100	YGR099W	TEL2	Essential	2892.13	1449.88	16750.7	Yes
1	100	YGR103W	NOP7	Essential	6567.66	1361.26	2914.47	Yes
1	100	YGR113W	DAM1	Essential	15442.8	3927.62	-10141.9	No
1	100	YGR116W	SPT6	Essential	5721.3	2398.47	-2808.27	No
1	100	YGR119C	NUP57	Essential	4643.98	1794.44	245.329	No
1	100	YGR120C	COG2	Essential	16511.4	1398.7	4926.55	Yes
1	100	YGR128C	UTP8	Essential	21358.4	4295.98	-12999.4	No
1	100	YGR140W	CBF2	Essential	3712.38	2352.89	755.098	No
1	100	YGR145W	ENP2	Essential	17661.8	3201.48	-10907.4	No
1	100	YGR147C	NAT2	Essential	20757.8	2456.48	5286.7	Yes
1	100	YGR156W	PTI1	Essential	22049.9	1650.88	-1507.92	No
1	100	YGR158C	MTR3	Essential	16596.1	5147.22	-10079.1	No
1	100	YGR172C	YIP1	Essential	2447.53	1210.79	362.991	No
1	100	YGR175C	ERG1	Essential	17562.8	2379.55	170.418	No
1	100	YGR179C	OKP1	Essential	6920.04	3664.59	-2183.76	No
1	100	YGR185C	TYS1	Essential	18147.6	5873.34	-10501.9	No
1	100	YGR186W	TFG1	Essential	7731.17	3078.09	-1649.34	No
1	100	YGR191W	HIP1	Essential	3093.72	882.052	21851.7	Yes
1	100	YGR195W	SKI6	Essential	20630.5	2121.4	-13554.9	No
1	100	YGR198W	YPP1	Essential	21812.8	2391.86	-5829.92	No
1	100	YGR211W	ZPR1	Essential	4300.44	3129.86	-1288.53	No
1	100	YGR216C	GPI1	Essential	19783.3	2353.83	4813.42	Yes
1	100	YGR218W	CRM1	Essential	10511.7	3843.2	5061.13	Yes
1	100	YGR245C	SDA1	Essential	16880.2	2425.45	-10277.4	No
1	100	YGR246C	BRF1	Essential	19391.3	2277.85	-10407.3	No
1	100	YGR251W	NOP19	Essential	18934.4	6488.01	467.497	No
1	100	YGR253C	PUP2	Essential	17706.2	1945.71	-9792.32	No
1	100	YGR264C	MES1	Essential	18476.6	2225.73	-12073.4	No
1	100	YGR274C	TAF1	Essential	15633.4	2238.7	-8997.08	No
1	100	YGR277C	CAB4	Essential	19121.8	1986.03	5440.67	Yes
1	100	YGR278W	CWC22	Essential	19295.4	5049.28	-9741.62	No
1	100	YGR280C	PXR1	Essential	18029.5	1126.94	-5181.95	No
1	100	YHL015W	RPS20	Essential	4958.83	2782.1	-462.981	No
1	100	YHR005C-A	TIM10	Essential	12932.7	2838.52	1606.67	No
1	100	YHR007C	ERG11	Essential	18569.8	1615.12	-11657.3	No
1	100	YHR019C	DED81	Essential	18192.5	1498.11	-10881.3	No
1	100	YHR020W		Essential	19839.7	2812.3	-11415.4	No
1	100	YHR023W	MYO1	Essential	2661.79	1436.71	17500.7	Yes
1	100	YHR024C	MAS2	Essential	17279.2	3809	-4843.02	No
1	100	YHR036W	BRL1	Essential	17287.2	5703.39	-8945.74	No
1	100	YHR040W	BCD1	Essential	21407	3228.28	1719.39	No
1	100	YHR042W	NCP1	Essential	21719.1	1961.2	1108.89	No
1	100	YHR058C	MED6	Essential	17632.3	2624.73	5324.15	Yes
1	100	YHR062C	RPP1	Essential	21007	4583.17	-12048.6	No
1	100	YHR065C	RRP3	Essential	18245	3748.51	-11676.5	No
1	100	YHR068W	DYS1	Essential	17814.4	2990.7	4257.16	Yes
1	100	YHR069C	RRP4	Essential	20600.3	2276.75	-12793.2	No
1	100	YHR070W	TRM5	Essential	7757.24	2569.33	1625.95	No
1	100	YHR072W	ERG7	Essential	22856.1	5753.34	-3499.19	No
1	100	YHR072W-A	NOP10	Essential	20990.5	4100.94	-13284.5	No
1	100	YHR074W	QNS1	Essential	12418.1	1561.5	2635.95	Yes
1	100	YHR083W	SAM35	Essential	18995.3	4657.92	4562.73	Yes
1	100	YHR085W	IPI1	Essential	20598.6	3001.48	-12438.7	No
1	100	YHR088W	RPF1	Essential	19921.1	2804.09	-12273	No
1	100	YHR099W	TRA1	Essential	4381.55	583.598	7122.97	Yes
1	100	YHR101C	BIG1	Essential	16033.1	8205.26	3289.94	Yes
1	100	YHR107C	CDC12	Essential	19617.5	2861.28	-10231.6	No
1	100	YHR118C	ORC6	Essential	19170	2204.13	3687.54	Yes
1	100	YHR122W	CIA2	Essential	18886	4830.74	5539.23	Yes
1	100	YHR128W	FUR1	Essential	22621.8	6662.39	5630.92	Yes
1	100	YHR143W-A	RPC10	Essential	20487.9	4062.38	2833.56	Yes
1	100	YHR148W	IMP3	Essential	19931.9	2159.78	-12629.8	No
1	100	YHR164C	DNA2	Essential	11323.6	1648.08	10871.7	Yes
1	100	YHR166C	CDC23	Essential	13849.1	4370.94	8120.04	Yes
1	100	YHR170W	NMD3	Essential	17767.4	1858.75	-11369.4	No
1	100	YHR172W	SPC97	Essential	7700.81	554.227	322.786	No
1	100	YHR186C	KOG1	Essential	16405.7	1346.91	-1437.33	No
1	100	YHR188C	GPI16	Essential	18298.2	2600.06	4474.13	Yes
1	100	YHR190W	ERG9	Essential	18312.2	865.063	-11554.5	No
1	100	YHR196W	UTP9	Essential	3076.11	1286.26	-579.394	No
1	100	YHR197W	RIX1	Essential	18641	3022.41	-10164.9	No
1	100	YIL003W	CFD1	Essential	18882	2811.23	4341.56	Yes
1	100	YIL004C	BET1	Essential	15044	2410.84	3390.69	Yes
1	100	YIL019W	FAF1	Essential	3606	2096.62	4582.08	Yes
1	100	YIL021W	RPB3	Essential	18879.2	1345.61	-11553.5	No
1	100	YIL022W	TIM44	Essential	19322.1	2997.3	-12327.7	No
1	100	YIL026C	IRR1	Essential	14709.8	2664.59	4775.08	Yes
1	100	YIL031W	ULP2	Essential	2837.88	2877.09	16467.9	Yes
1	100	YIL046W	MET30	Essential	19789.5	1876.38	-10782.9	No
1	100	YIL048W	NEO1	Essential	17241.2	6229.58	-2427.77	No
1	100	YIL051C	MMF1	Essential	23555.1	7152.13	4460.05	Yes
1	100	YIL061C	SNP1	Essential	2966.92	1056.02	388.082	No
1	100	YIL062C	ARC15	Essential	19624.6	1609.55	-11998.3	No
1	100	YIL063C	YRB2	Essential	3520.42	1512.87	13365.2	Yes
1	100	YIL068C	SEC6	Essential	18987.5	2412.88	-3308.38	No
1	100	YIL075C	RPN2	Essential	18530.2	1907.81	-9692.27	No
1	100	YIL078W	THS1	Essential	21401.3	2566.72	-13454.3	No
1	100	YIL083C	CAB2	Essential	20382.1	2316.72	2409.98	Yes
1	100	YIL091C	UTP25	Essential	17765.2	2054.26	-11252.3	No
1	100	YIL104C	SHQ1	Essential	18519.2	3183.23	5352.28	Yes
1	100	YIL106W	MOB1	Essential	18957.8	1983.95	1360.8	No
1	100	YIL109C	SEC24	Essential	16717.6	1539.05	-10040.2	No
1	100	YIL115C	NUP159	Essential	18462	1659.98	-5936.61	No
1	100	YIL118W	RHO3	Essential	21025.6	2666.42	1147.25	No
1	100	YIL126W	STH1	Essential	15655.6	1730.48	-9220	No
1	100	YIL129C	TAO3	Essential	19600.3	4854.46	-911.302	No
1	100	YIL142W	CCT2	Essential	20157.1	2588.06	-11501.1	No
1	100	YIL143C	SSL2	Essential	19251.9	2252.38	-6990.53	No
1	100	YIL144W	NDC80	Essential	20751.9	2122.52	-13807.6	No
1	100	YIL147C	SLN1	Essential	10991.7	1033.95	9337.73	Yes
1	100	YIL150C	MCM10	Essential	19101.3	2817.61	4059.08	Yes
1	100	YIR006C	PAN1	Essential	11942.9	2066.43	1963.25	No
1	100	YIR008C	PRI1	Essential	20193.8	2395.69	1599.6	No
1	100	YIR010W	DSN1	Essential	28893.9	9406.09	-18035.9	No
1	100	YIR011C	STS1	Essential	17998.6	1844.6	2468.81	Yes
1	100	YIR012W	SQT1	Essential	20789.2	2131.85	-13250.3	No
1	100	YIR015W	RPR2	Essential	19720.2	1922.44	-8648.93	No
1	100	YIR022W	SEC11	Essential	13280	4481.21	2341.47	Yes
1	100	YJL001W	PRE3	Essential	9477.34	7844.74	-2023.62	No
1	100	YJL005W	CYR1	Essential	25574.7	3669.12	-12010	No
1	100	YJL010C	NOP9	Essential	16404.8	3350.64	-7991.07	No
1	100	YJL011C	RPC17	Essential	21492.5	4498.96	-12108.2	No
1	100	YJL012C	VTC4	Essential	16440.8	1697.95	5129.18	Yes
1	100	YJL014W	CCT3	Essential	22326.1	1611.71	-13933.6	No
1	100	YJL019W	MPS3	Essential	2465.77	1242.42	9049.32	Yes
1	100	YJL025W	RRN7	Essential	24334.2	1432.92	318.854	No
1	100	YJL026W	RNR2	Essential	16040.9	1459.01	-603.884	No
1	100	YJL033W	HCA4	Essential	13142	2298.09	-7811.28	No
1	100	YJL034W	KAR2	Essential	16310.3	3247.77	-9522.74	No
1	100	YJL035C	TAD2	Essential	18226.1	2564.36	5049.79	Yes
1	100	YJL039C	NUP192	Essential	4949.86	1179.74	-451.457	No
1	100	YJL041W	NSP1	Essential	14814.4	2122.35	-8169.43	No
1	100	YJL050W	MTR4	Essential	18773.7	2162.82	-11857	No
1	100	YJL054W	TIM54	Essential	10889.5	2638.49	5617.84	Yes
1	100	YJL061W	NUP82	Essential	19314.8	1626.64	-5275.87	No
1	100	YJL069C	UTP18	Essential	17484.1	785.562	-11218.5	No
1	100	YJL072C	PSF2	Essential	20461.5	1019.18	3373.81	Yes
1	100	YJL074C	SMC3	Essential	18483	2369.54	6284.82	Yes
1	100	YJL076W	NET1	Essential	1797.09	778.101	8327.55	Yes
1	100	YJL081C	ARP4	Essential	18858.8	1934.38	-6450.56	No
1	100	YJL085W	EXO70	Essential	3521.09	1781.86	-588.748	No
1	100	YJL087C	TRL1	Essential	13866.8	1146.57	473.341	No
1	100	YJL090C	DPB11	Essential	18322.1	2560.41	6016.07	Yes
1	100	YJL091C	GWT1	Essential	15276.2	2301.31	3125.88	Yes
1	100	YJL097W	PHS1	Essential	4722.5	1488.82	-973.662	No
1	100	YJL104W	PAM16	Essential	4104.72	1506.83	-567.196	No
1	100	YJL109C	UTP10	Essential	19261.2	2455.1	-11809.7	No
1	100	YJL111W	CCT7	Essential	19570.6	1449.11	-12159.4	No
1	100	YJL125C	GCD14	Essential	18394.9	2834.84	1937.24	No
1	100	YJL143W	TIM17	Essential	19032.3	5279.98	-12285	No
1	100	YJL156C	SSY5	Essential	16399.5	4049.8	3194.41	Yes
1	100	YJL167W	ERG20	Essential	15445.5	1103.03	-9696.3	No
1	100	YJL173C	RFA3	Essential	18205.8	4464.73	-6197.39	No
1	100	YJL174W	KRE9	Essential	22481	6317.46	-9606.28	No
1	100	YJL194W	CDC6	Essential	18599.1	5379.93	-11500.2	No
1	100	YJL203W	PRP21	Essential	19276.6	1824.08	-326.903	No
1	100	YJR002W	MPP10	Essential	3347.98	762.915	705.597	No
1	100	YJR006W	POL31	Essential	3798.57	1947.86	8.06545	No
1	100	YJR007W	SUI2	Essential	17725	2158.98	-10912.5	No
1	100	YJR012C		Essential	5593.97	6844.56	-2840.09	No
1	100	YJR013W	GPI14	Essential	20542.6	1560.55	4019.27	Yes
1	100	YJR016C	ILV3	Essential	15756	3411.94	-3911.95	No
1	100	YJR017C	ESS1	Essential	18262.1	1185.69	4964.28	Yes
1	100	YJR022W	LSM8	Essential	2299.12	1069.13	-257.267	No
1	100	YJR041C	URB2	Essential	17468.1	3966.74	-6474.47	No
1	100	YJR042W	NUP85	Essential	14545.9	3388.45	7210.56	Yes
1	100	YJR045C	SSC1	Essential	11875.2	952.805	-6976.24	No
1	100	YJR046W	TAH11	Essential	20331.6	1786.35	2645.47	Yes
1	100	YJR057W	CDC8	Essential	5876.53	4751.56	-1654.6	No
1	100	YJR064W	CCT5	Essential	13402.7	2694.01	-7398.61	No
1	100	YJR065C	ARP3	Essential	14896.3	4958.66	-8151.09	No
1	100	YJR067C	YAE1	Essential	21153.6	1815.02	4825.12	Yes
1	100	YJR068W	RFC2	Essential	18117.6	2716.7	-552.744	No
1	100	YJR072C	NPA3	Essential	19632.7	1687.55	-1786.23	No
1	100	YJR076C	CDC11	Essential	17939.2	1744.51	-2456.98	No
1	100	YJR089W	BIR1	Essential	20018.1	3259.38	4524.77	Yes
1	100	YJR112W	NNF1	Essential	20942.9	2503.63	-7742.78	No
1	100	YJR123W	RPS5	Essential	5966.8	2630.06	-295.477	No
1	100	YJR136C	TTI2	Essential	19246.7	1669.42	4672.45	Yes
1	100	YJR141W	IPA1	Essential	21662	5614.71	1486.8	No
1	100	YKL004W	AUR1	Essential	18948.4	1984.4	-3599.91	No
1	100	YKL006C-A	SFT1	Essential	18963.4	4372.47	-4428.68	No
1	100	YKL012W	PRP40	Essential	19643.7	1765.61	-1090.6	No
1	100	YKL013C	ARC19	Essential	18711.1	5381.33	-10020.3	No
1	100	YKL018W	SWD2	Essential	18027.6	2590.08	3554.78	Yes
1	100	YKL019W	RAM2	Essential	19293.1	2271.6	6409.58	Yes
1	100	YKL021C	MAK11	Essential	16359.5	2819.34	1771.38	No
1	100	YKL022C	CDC16	Essential	8501.8	1064.24	3420.14	Yes
1	100	YKL024C	URA6	Essential	19104.7	2694.09	1236.81	No
1	100	YKL028W	TFA1	Essential	16354.5	2370.97	2363.19	Yes
1	100	YKL033W	TTI1	Essential	12084.9	1192.71	10142.6	Yes
1	100	YKL035W	UGP1	Essential	20044.1	1170.8	-8150.69	No
1	100	YKL042W	SPC42	Essential	3923.08	1349.54	-1019.24	No
1	100	YKL045W	PRI2	Essential	20830.6	2685.77	-251.489	No
1	100	YKL049C	CSE4	Essential	18808.7	1647.03	-10028.2	No
1	100	YKL052C	ASK1	Essential	18724.6	1668.31	-10087	No
1	100	YKL058W	TOA2	Essential	19841.8	2279.27	-8735.56	No
1	100	YKL059C	MPE1	Essential	22152.6	4689.4	-5807.42	No
1	100	YKL060C	FBA1	Essential	17742.3	1458.73	-10578.8	No
1	100	YKL078W	DHR2	Essential	20368.8	2768.53	-3628.13	No
1	100	YKL082C	RRP14	Essential	19743.3	2839.21	-11855.1	No
1	100	YKL088W	CAB3	Essential	13330.3	3739.67	7911.89	Yes
1	100	YKL089W	MIF2	Essential	16299.1	1085.13	2234.38	Yes
1	100	YKL095W	YJU2	Essential	17577.2	1870.65	5355.86	Yes
1	100	YKL099C	UTP11	Essential	20745.1	2513.05	-13313.2	No
1	100	YKL104C	GFA1	Essential	17760.5	1892.1	-10380.7	No
1	100	YKL108W	SLD2	Essential	21220.4	1374.9	3149.8	Yes
1	100	YKL112W	ABF1	Essential	4545.4	1541.11	-1651.4	No
1	100	YKL122C	SRP21	Essential	19756	1728.52	-10699.2	No
1	100	YKL125W	RRN3	Essential	16632.5	1927.87	-8916.03	No
1	100	YKL138C-A	HSK3	Essential	19694	3045.66	2246.56	Yes
1	100	YKL141W	SDH3	Essential	18699.9	2853.47	4803.43	Yes
1	100	YKL144C	RPC25	Essential	19522.1	1133.12	-11240.1	No
1	100	YKL145W	RPT1	Essential	26277.8	13268.2	-14940.7	No
1	100	YKL152C	GPM1	Essential	19148.8	2049.39	-11917.3	No
1	100	YKL154W	SRP102	Essential	25236.6	2222.88	-12286.9	No
1	100	YKL165C	MCD4	Essential	20486.5	1735.65	-399.888	No
1	100	YKL172W	EBP2	Essential	14723.7	3829.36	-7905.95	No
1	100	YKL173W	SNU114	Essential	22355.2	16013.3	-10724.5	No
1	100	YKL180W	RPL17A	Essential	21272.6	2111.91	-798.321	No
1	100	YKL182W	FAS1	Essential	17358.4	1544.11	-10374.1	No
1	100	YKL186C	MTR2	Essential	20628.1	2505.51	-10963.6	No
1	100	YKL189W	HYM1	Essential	21840.4	1337.2	-93.5367	No
1	100	YKL192C	ACP1	Essential	17683.7	1858.65	-5059.72	No
1	100	YKL193C	SDS22	Essential	4254.07	2307.63	13937.8	Yes
1	100	YKL195W	MIA40	Essential	12596.9	434.973	-2531.77	No
1	100	YKL196C	YKT6	Essential	19561.2	2667.28	-4010.03	No
1	100	YKL203C	TOR2	Essential	11412.5	2888.42	10501.3	Yes
1	100	YKL210W	UBA1	Essential	12206.2	2651.83	237.456	No
1	100	YKR002W	PAP1	Essential	6073.54	2912.54	5006.14	Yes
1	100	YKR004C	ECM9	Essential	6377.78	1845.48	7159.24	Yes
1	100	YKR008W	RSC4	Essential	21584.4	7009.97	-13367.9	No
1	100	YKR022C	NTR2	Essential	18375.5	1149.27	4986.5	Yes
1	100	YKR037C	SPC34	Essential	20467.9	3577.14	-3268.54	No
1	100	YKR038C	KAE1	Essential	13135.1	3094.52	8898	Yes
1	100	YKR062W	TFA2	Essential	20246	1603.97	1016.42	No
1	100	YKR063C	LAS1	Essential	22899.2	2875.82	2968.74	Yes
1	100	YKR068C	BET3	Essential	17798.5	1449.31	2030.96	Yes
1	100	YKR071C	DRE2	Essential	18451.2	656.998	5364	Yes
1	100	YKR079C	TRZ1	Essential	5445.11	1779.35	1580.83	No
1	100	YKR081C	RPF2	Essential	19706	1151.08	-11540.3	No
1	100	YKR083C	DAD2	Essential	19999	2411.97	-7252.14	No
1	100	YKR086W	PRP16	Essential	17721.8	4006.52	2691.21	Yes
1	100	YLL003W	SFI1	Essential	2868.56	495.789	12627	Yes
1	100	YLL004W	ORC3	Essential	17144.4	6273.27	264.028	No
1	100	YLL008W	DRS1	Essential	16543	1938.89	-10116.5	No
1	100	YLL011W	SOF1	Essential	20551.9	2972.92	-13078.1	No
1	100	YLL018C	DPS1	Essential	17673.8	1999.27	-11261.1	No
1	100	YLL031C	GPI13	Essential	21498.6	4410.51	665.939	No
1	100	YLL034C	RIX7	Essential	19289.9	1474.35	-7295.72	No
1	100	YLL035W	GRC3	Essential	14802.2	1625.32	7022.25	Yes
1	100	YLL036C	PRP19	Essential	17715.9	3818.15	-8598.84	No
1	100	YLL050C	COF1	Essential	3333.88	1060.29	-162.618	No
1	100	YLR005W	SSL1	Essential	20899	2231.55	122.209	No
1	100	YLR007W	NSE1	Essential	19944.3	3111.43	4869.95	Yes
1	100	YLR008C	PAM18	Essential	15005.9	1893.31	-8083.44	No
1	100	YLR009W	RLP24	Essential	20389.2	4871.76	-12492.9	No
1	100	YLR010C	TEN1	Essential	5158.69	2607.51	2908.14	Yes
1	100	YLR022C	SDO1	Essential	20816.7	2677.63	2611.6	Yes
1	100	YLR026C	SED5	Essential	3923.72	2733.9	2247.83	Yes
1	100	YLR029C	RPL15A	Essential	20650.7	1891.54	-12202	No
1	100	YLR033W	RSC58	Essential	20022	5417.39	-12908.8	No
1	100	YLR045C	STU2	Essential	8925.42	2931.61	-377.162	No
1	100	YLR051C	FCF2	Essential	18925	2775.8	-12031.7	No
1	100	YLR060W	FRS1	Essential	17875.9	3945	-10914.4	No
1	100	YLR066W	SPC3	Essential	18316.9	2773.23	-2203.25	No
1	100	YLR071C	RGR1	Essential	16617.2	2465.8	4817.49	Yes
1	100	YLR075W	RPL10	Essential	12721.6	2383.19	3551.38	Yes
1	100	YLR078C	BOS1	Essential	19670.1	1323.86	-3270.94	No
1	100	YLR086W	SMC4	Essential	16270	2215.9	-7299.47	No
1	100	YLR088W	GAA1	Essential	19708.2	2435.6	-911.83	No
1	100	YLR099W-A	MIM2	Essential	19299	4056.58	4463.96	Yes
1	100	YLR100W	ERG27	Essential	19514.1	1309.24	85.4104	No
1	100	YLR103C	CDC45	Essential	13014.2	1294.18	1556.96	No
1	100	YLR105C	SEN2	Essential	21930.4	5540.69	2884.32	Yes
1	100	YLR106C	MDN1	Essential	18535.6	1512.37	-4791.87	No
1	100	YLR115W	CFT2	Essential	5568.54	1453.25	70.6466	No
1	100	YLR116W	MSL5	Essential	20972.6	3024.48	302.785	No
1	100	YLR117C	CLF1	Essential	19450.4	1962.33	-12300.6	No
1	100	YLR127C	APC2	Essential	17952	3461.72	6089.61	Yes
1	100	YLR129W	DIP2	Essential	2605.17	755.613	-543.964	No
1	100	YLR132C	USB1	Essential	22047.8	1126.36	2191.11	Yes
1	100	YLR141W	RRN5	Essential	21204.3	4029.66	-8402.62	No
1	100	YLR145W	RMP1	Essential	5103.52	2784.44	-989.929	No
1	100	YLR147C	SMD3	Essential	18465	4639.18	-7887.14	No
1	100	YLR153C	ACS2	Essential	4934.9	3357.67	-1948.61	No
1	100	YLR163C	MAS1	Essential	17775.4	3451.51	-2383.54	No
1	100	YLR166C	SEC10	Essential	19313.8	3723.48	-5597.01	No
1	100	YLR167W	RPS31	Essential	9331.2	1613.16	-4857.09	No
1	100	YLR175W	CBF5	Essential	16571.9	1055.93	-9602.22	No
1	100	YLR186W	EMG1	Essential	19551.3	1361.33	-12389.6	No
1	100	YLR195C	NMT1	Essential	19343	4672.24	2204.12	Yes
1	100	YLR196W	PWP1	Essential	17324.4	1930.35	-10423.1	No
1	100	YLR197W	NOP56	Essential	18974.7	979.388	-11357.2	No
1	100	YLR208W	SEC13	Essential	3860.29	926.519	-1084.31	No
1	100	YLR212C	TUB4	Essential	17691.4	1616.6	-7133.67	No
1	100	YLR215C	CDC123	Essential	19306.9	5114.09	3030.55	Yes
1	100	YLR222C	UTP13	Essential	15569.3	2146.16	-9465.07	No
1	100	YLR223C	IFH1	Essential	20447.7	2365.32	-5228.58	No
1	100	YLR229C	CDC42	Essential	21260.8	2194.67	-10151.5	No
1	100	YLR243W	GPN3	Essential	3808.37	1138.99	1577.53	No
1	100	YLR249W	YEF3	Essential	5546.06	3004.82	-1939.85	No
1	100	YLR259C	HSP60	Essential	20660.4	1829.74	-13627.1	No
1	100	YLR272C	YCS4	Essential	21806.9	2746.74	-2794.55	No
1	100	YLR274W	MCM5	Essential	12702.4	1215.17	-6702.35	No
1	100	YLR275W	SMD2	Essential	22401.6	2734.92	-14715.1	No
1	100	YLR276C	DBP9	Essential	10684.9	1102.09	-6002.7	No
1	100	YLR277C	YSH1	Essential	10033.5	2068.04	-3833.92	No
1	100	YLR291C	GCD7	Essential	21802.5	1779.36	-13586.2	No
1	100	YLR298C	YHC1	Essential	15083.3	2348.64	-270.22	No
1	100	YLR305C	STT4	Essential	15656.4	2842.84	-4099.04	No
1	100	YLR310C	CDC25	Essential	18922.9	2014.13	-12124.1	No
1	100	YLR314C	CDC3	Essential	20815.4	1284.33	-11471.1	No
1	100	YLR316C	TAD3	Essential	13348.6	1121.09	3501.08	Yes
1	100	YLR321C	SFH1	Essential	17379.2	764.456	-5923.88	No
1	100	YLR323C	CWC24	Essential	6970.9	6071.1	15146.9	Yes
1	100	YLR336C	SGD1	Essential	19529.1	1266.63	-11140.1	No
1	100	YLR340W	RPP0	Essential	7406.46	1206.31	-2836.51	No
1	100	YLR347C	KAP95	Essential	4257.73	1826.19	-999.776	No
1	100	YLR355C	ILV5	Essential	14272.4	1589.2	-7591.49	No
1	100	YLR359W	ADE13	Essential	18836.1	2811.73	-11708.5	No
1	100	YLR378C	SEC61	Essential	18553.6	1604.55	-11075.4	No
1	100	YLR397C	AFG2	Essential	18767.2	2739.13	-6340.87	No
1	100	YLR409C	UTP21	Essential	19338.9	2939.23	-10266.6	No
1	100	YLR424W	SPP382	Essential	18179	1113.43	3482.45	Yes
1	100	YLR430W	SEN1	Essential	6714.85	890.94	11801.9	Yes
1	100	YLR438C-A	LSM3	Essential	18203.5	4334.75	-6395.68	No
1	100	YLR440C	SEC39	Essential	24268.5	7896.08	-5562.06	No
1	100	YLR457C	NBP1	Essential	14370.9	1492.82	452.531	No
1	100	YLR459W	GAB1	Essential	16813.2	4520.14	-6971.85	No
1	100	YML010W	SPT5	Essential	5334.02	2927.28	-339.071	No
1	100	YML015C	TAF11	Essential	26361.5	2968.24	-11086.9	No
1	100	YML023C	NSE5	Essential	20854.4	1819.61	4944.31	Yes
1	100	YML025C	YML6	Essential	9082.66	1445.57	2539.47	Yes
1	100	YML031W	NDC1	Essential	3135.16	2068.52	4320.48	Yes
1	100	YML043C	RRN11	Essential	17753.6	2738.27	-4840.1	No
1	100	YML046W	PRP39	Essential	18802.6	2273.86	-1135.82	No
1	100	YML049C	RSE1	Essential	20298.3	1694.42	5518.17	Yes
1	100	YML064C	TEM1	Essential	18847.2	1835.35	-3748.16	No
1	100	YML065W	ORC1	Essential	20154.6	1728.32	1016.09	No
1	100	YML069W	POB3	Essential	20781.8	2192	5105.74	Yes
1	100	YML077W	BET5	Essential	21924.9	2469.67	2771.55	Yes
1	100	YML085C	TUB1	Essential	10379.2	1721.26	2846.69	Yes
1	100	YML091C	RPM2	Essential	19905	6859.76	-3781.25	No
1	100	YML093W	UTP14	Essential	20651.7	1653.45	-12816.5	No
1	100	YML098W	TAF13	Essential	22509.6	2100.4	-3589.5	No
1	100	YML105C	SEC65	Essential	25310.7	2470.34	-13957.3	No
1	100	YML114C	TAF8	Essential	19835.2	2698.73	-7987.21	No
1	100	YML126C	ERG13	Essential	19133.1	2403.26	-12273.6	No
1	100	YML127W	RSC9	Essential	18806.3	4575.55	-11528.6	No
1	100	YML130C	ERO1	Essential	14815.1	1183.1	-5964.35	No
1	100	YMR005W	TAF4	Essential	4948.94	1759.75	-437.437	No
1	100	YMR013C	SEC59	Essential	19517.3	1378.26	3540.79	Yes
1	100	YMR028W	TAP42	Essential	19491.9	1580.12	2426.28	Yes
1	100	YMR033W	ARP9	Essential	10907.9	2180.14	-6569.22	No
1	100	YMR043W	MCM1	Essential	6589.58	3283.96	-1481.22	No
1	100	YMR047C	NUP116	Essential	2952.4	1929.96	8312.52	Yes
1	100	YMR049C	ERB1	Essential	12200	1871.4	-6781.86	No
1	100	YMR059W	SEN15	Essential	19723	1419.07	3606.66	Yes
1	100	YMR061W	RNA14	Essential	21861.5	908.678	-5390.29	No
1	100	YMR076C	PDS5	Essential	18426.8	1361.72	-995.591	No
1	100	YMR079W	SEC14	Essential	11028	5369.93	4001.74	Yes
1	100	YMR091C	NPL6	Essential	22254.3	1136.22	-1853.46	No
1	100	YMR093W	UTP15	Essential	18171.3	1161.34	-11623.9	No
1	100	YMR094W	CTF13	Essential	18699.9	3895.97	6658.7	Yes
1	100	YMR112C	MED11	Essential	16606.3	1698.21	5825.73	Yes
1	100	YMR113W	FOL3	Essential	18380.4	1690.12	3618.15	Yes
1	100	YMR117C	SPC24	Essential	16313.5	1097.37	-5790.1	No
1	100	YMR128W	ECM16	Essential	20018.8	6138.46	-11136.7	No
1	100	YMR131C	RRB1	Essential	20837.5	5151.27	-13351.1	No
1	100	YMR134W	ERG29	Essential	18809.5	2249.54	4339.98	Yes
1	100	YMR146C	TIF34	Essential	18743.3	2314.41	-11561.1	No
1	100	YMR149W	SWP1	Essential	21122.3	2016.09	1463.98	No
1	100	YMR168C	CEP3	Essential	19138.4	2474.11	2405.36	Yes
1	100	YMR185W	RTP1	Essential	5520.47	1463.18	-781.692	No
1	100	YMR197C	VTI1	Essential	21986.1	1837	-3381	No
1	100	YMR200W	ROT1	Essential	21232	3393.18	-10779.9	No
1	100	YMR208W	ERG12	Essential	17709.7	4412.23	2181.13	Yes
1	100	YMR211W	DML1	Essential	19930.3	2818.25	3194.74	Yes
1	100	YMR218C	TRS130	Essential	17150.6	2918.62	3745.52	Yes
1	100	YMR220W	ERG8	Essential	19922.7	3426.01	-4533.99	No
1	100	YMR227C	TAF7	Essential	12583	4953.84	2995.25	Yes
1	100	YMR229C	RRP5	Essential	19347.3	1638.33	-12004.6	No
1	100	YMR235C	RNA1	Essential	19073.7	2869.85	-3807.68	No
1	100	YMR236W	TAF9	Essential	16111.2	3212.37	-9986.82	No
1	100	YMR239C	RNT1	Essential	12311.6	1921.72	2288.56	Yes
1	100	YMR240C	CUS1	Essential	21200.1	4008.73	-3486.91	No
1	100	YMR260C	TIF11	Essential	17005.6	1821.85	-10226.1	No
1	100	YMR268C	PRP24	Essential	14958.6	2791.25	2355.21	Yes
1	100	YMR270C	RRN9	Essential	17572.9	1492.11	2986.35	Yes
1	100	YMR277W	FCP1	Essential	8596.7	1895.37	485.402	No
1	100	YMR288W	HSH155	Essential	23569.7	8501.41	-5306.1	No
1	100	YMR290C	HAS1	Essential	21541.7	4295.86	-12280.4	No
1	100	YMR296C	LCB1	Essential	3874.63	1361.87	165.53	No
1	100	YMR298W	LIP1	Essential	19333.1	3748.45	1702.8	No
1	100	YMR301C	ATM1	Essential	18364.3	2496.8	4253.23	Yes
1	100	YMR308C	PSE1	Essential	3188.68	1513.28	11945.5	Yes
1	100	YMR314W	PRE5	Essential	16596.9	2725.94	-9505.47	No
1	100	YNL002C	RLP7	Essential	11895.2	2132.02	-7087.7	No
1	100	YNL006W	LST8	Essential	20586.5	2301.52	7171.24	Yes
1	100	YNL007C	SIS1	Essential	16372.1	1959.07	-9594.27	No
1	100	YNL024C-A	KSH1	Essential	18225.9	1743.82	-5004.23	No
1	100	YNL026W	SAM50	Essential	19070.9	2208.64	118.334	No
1	100	YNL038W	GPI15	Essential	20921.7	2965.38	3343.54	Yes
1	100	YNL039W	BDP1	Essential	20458.6	2010.3	-12516.5	No
1	100	YNL061W	NOP2	Essential	18479.8	3117.29	-11484.6	No
1	100	YNL062C	GCD10	Essential	5909.14	2339.33	-1647.59	No
1	100	YNL075W	IMP4	Essential	19000.4	2842.64	-11859.2	No
1	100	YNL088W	TOP2	Essential	10956.9	3196.57	9559.54	Yes
1	100	YNL102W	POL1	Essential	21029.5	4607.86	3656.06	Yes
1	100	YNL103W	MET4	Essential	11064.9	1734.67	8170.75	Yes
1	100	YNL110C	NOP15	Essential	20328.3	4017.03	-12682.4	No
1	100	YNL112W	DBP2	Essential	18514.7	1396.55	-11943.3	No
1	100	YNL113W	RPC19	Essential	20485.7	1383.73	-11600	No
1	100	YNL118C	DCP2	Essential	20255.4	2118.64	-11668.9	No
1	100	YNL124W	NAF1	Essential	17952.7	1134.07	5234.59	Yes
1	100	YNL126W	SPC98	Essential	21415.3	4537.78	-11435.6	No
1	100	YNL131W	TOM22	Essential	19883.9	1026.69	-2148.64	No
1	100	YNL132W	KRE33	Essential	17685.9	5856.97	-10984.7	No
1	100	YNL137C	NAM9	Essential	17391.2	2893.91	3522.97	Yes
1	100	YNL138W-A	YSF3	Essential	25183.4	2710.8	4617.01	Yes
1	100	YNL149C	PGA2	Essential	13632.9	4245.01	-345.56	No
1	100	YNL151C	RPC31	Essential	17716.5	1312.68	-10845.6	No
1	100	YNL152W	INN1	Essential	22023.8	5299.83	3200.63	Yes
1	100	YNL158W	PGA1	Essential	20060.6	3520.99	3677.69	Yes
1	100	YNL161W	CBK1	Essential	22282.7	1712.07	-8393.56	No
1	100	YNL162W	RPL42A	Essential	16573.3	4970.31	-4947.22	No
1	100	YNL163C	RIA1	Essential	26722.4	12750.3	-8620.73	No
1	100	YNL172W	APC1	Essential	19618.1	1887.12	3831.04	Yes
1	100	YNL178W	RPS3	Essential	17333.4	3026.12	-9865.23	No
1	100	YNL181W	PBR1	Essential	6049.77	3246.38	-1891.25	No
1	100	YNL182C	IPI3	Essential	11653.1	1285.57	-5010.6	No
1	100	YNL188W	KAR1	Essential	5593.88	2073.9	2134.28	Yes
1	100	YNL189W	SRP1	Essential	3662.66	1691.98	-1007.45	No
1	100	YNL207W	RIO2	Essential	4742.35	1235.56	-198.494	No
1	100	YNL216W	RAP1	Essential	3966.95	1720.76	-555.367	No
1	100	YNL221C	POP1	Essential	16562.7	2610.13	-10259.6	No
1	100	YNL222W	SSU72	Essential	23234.4	4638.64	-412.444	No
1	100	YNL232W	CSL4	Essential	26574.3	2784.43	-16762.9	No
1	100	YNL240C	NAR1	Essential	17083.9	1500.63	2170.71	Yes
1	100	YNL244C	SUI1	Essential	21575.9	1451.18	-14152.1	No
1	100	YNL245C	CWC25	Essential	12525.3	2718.65	5953.94	Yes
1	100	YNL247W		Essential	13148.3	2340.37	-7629.37	No
1	100	YNL251C	NRD1	Essential	4461.7	1053.83	-421.114	No
1	100	YNL256W	FOL1	Essential	8394.44	1609.28	3531.86	Yes
1	100	YNL258C	DSL1	Essential	24753.5	1990.73	-8639.95	No
1	100	YNL260C	LTO1	Essential	9283.66	1370.6	389.142	No
1	100	YNL261W	ORC5	Essential	22141	2151.91	1745.75	No
1	100	YNL262W	POL2	Essential	4928.88	1210.09	11028.7	Yes
1	100	YNL263C	YIF1	Essential	19193	2384.97	-1002.2	No
1	100	YNL267W	PIK1	Essential	4069.22	1770.58	-592.142	No
1	100	YNL272C	SEC2	Essential	25192.1	9850.3	-3312.5	No
1	100	YNL282W	POP3	Essential	23081.6	3358.86	-8692.36	No
1	100	YNL287W	SEC21	Essential	6068.32	3926.19	-764.544	No
1	100	YNL290W	RFC3	Essential	21043.4	1348.33	5138.44	Yes
1	100	YNL306W	MRPS18	Essential	19846.9	5897.66	2351.42	Yes
1	100	YNL308C	KRI1	Essential	16313.7	2651.92	-9450.92	No
1	100	YNL310C	ZIM17	Essential	21440.7	1813.96	-8869.7	No
1	100	YNL312W	RFA2	Essential	22031.7	3311.67	-3908.92	No
1	100	YNL313C	EMW1	Essential	17915.9	2042.48	-5850.32	No
1	100	YNL317W	PFS2	Essential	19633.9	2269.98	-4919.31	No
1	100	YNR003C	RPC34	Essential	14586	2396.49	-8798.7	No
1	100	YNR011C	PRP2	Essential	20475.6	4724.75	6009.5	Yes
1	100	YNR016C	ACC1	Essential	9536.21	988.693	-4040.72	No
1	100	YNR017W	TIM23	Essential	18916.2	3502.59	-12193.6	No
1	100	YNR026C	SEC12	Essential	19567.5	3516.98	-10378.2	No
1	100	YNR035C	ARC35	Essential	19709	2789.85	-11761.2	No
1	100	YNR038W	DBP6	Essential	20122.1	2222.04	-5531.44	No
1	100	YNR043W	MVD1	Essential	23515.7	1536.45	-12226.9	No
1	100	YNR046W	TRM112	Essential	16584.8	2474.21	-8710.47	No
1	100	YNR053C	NOG2	Essential	20252.8	3222.82	-12073.3	No
1	100	YNR054C	ESF2	Essential	21614.1	6496.31	-8032.46	No
1	100	YOL005C	RPB11	Essential	19590	839.296	-12051.9	No
1	100	YOL021C	DIS3	Essential	3230.36	1445.28	-44.3987	No
1	100	YOL022C	TSR4	Essential	19222.9	1478.85	2768.81	Yes
1	100	YOL026C	MIM1	Essential	20379.4	1952.05	5371.81	Yes
1	100	YOL034W	SMC5	Essential	6802.88	1143.87	13018.9	Yes
1	100	YOL038W	PRE6	Essential	9001.95	1437.19	5374.05	Yes
1	100	YOL040C	RPS15	Essential	17586.2	3149.46	-10384	No
1	100	YOL066C	RIB2	Essential	16481.1	3523.69	5166.1	Yes
1	100	YOL069W	NUF2	Essential	21636	2428	-7591.57	No
1	100	YOL077C	BRX1	Essential	18723.2	2734.22	-11643.7	No
1	100	YOL078W	AVO1	Essential	18617.7	2498.48	1459.06	No
1	100	YOL094C	RFC4	Essential	18120.8	2758.53	2400	Yes
1	100	YOL097C	WRS1	Essential	21222.2	1315.56	-13001.2	No
1	100	YOL102C	TPT1	Essential	24139.4	3547.16	1167.73	No
1	100	YOL120C	RPL18A	Essential	10269.8	1589.4	4884.76	Yes
1	100	YOL123W	HRP1	Essential	3736.65	1534.9	-49.0459	No
1	100	YOL127W	RPL25	Essential	17712.2	1863.52	-10815.1	No
1	100	YOL130W	ALR1	Essential	17965.4	1373.38	667.617	No
1	100	YOL133W	HRT1	Essential	17816.4	2935.11	155.451	No
1	100	YOL135C	MED7	Essential	19567.3	1695.56	3247.87	Yes
1	100	YOL139C	CDC33	Essential	14085.8	1205.69	-8556.86	No
1	100	YOL144W	NOP8	Essential	22857.8	4584.43	-9497.98	No
1	100	YOL146W	PSF3	Essential	22986.4	2395.82	7613.88	Yes
1	100	YOL149W	DCP1	Essential	24663.1	2589.68	-3185.05	No
1	100	YOR004W	UTP23	Essential	19244.3	2231.57	-10051.1	No
1	100	YOR020C	HSP10	Essential	18713.6	1693.81	-10916.3	No
1	100	YOR046C	DBP5	Essential	19418.6	1403.8	-10274.4	No
1	100	YOR048C	RAT1	Essential	17104.5	2185.32	-8330.62	No
1	100	YOR057W	SGT1	Essential	19193.6	2540.62	3706.94	Yes
1	100	YOR060C	SLD7	Essential	20044.5	2213.19	6320.33	Yes
1	100	YOR063W	RPL3	Essential	19867.4	5163.98	-11002.9	No
1	100	YOR074C	CDC21	Essential	19273.9	2012.49	4126.37	Yes
1	100	YOR075W	UFE1	Essential	22585.6	5237.02	-8097.24	No
1	100	YOR077W	RTS2	Essential	8903.83	757.83	2663.77	Yes
1	100	YOR095C	RKI1	Essential	16908	4651.25	4209.65	Yes
1	100	YOR098C	NUP1	Essential	11303.3	1545.7	2748.07	Yes
1	100	YOR103C	OST2	Essential	21895	3880.14	-3702.46	No
1	100	YOR116C	RPO31	Essential	20834.6	1556.67	-12719.1	No
1	100	YOR117W	RPT5	Essential	21313.7	3764.51	-10748.6	No
1	100	YOR119C	RIO1	Essential	19418.4	2505.81	-10618.9	No
1	100	YOR122C	PFY1	Essential	19182.2	2106.27	2993.6	Yes
1	100	YOR143C	THI80	Essential	19402.2	1779.17	4191.13	Yes
1	100	YOR148C	SPP2	Essential	22486.2	1348.32	4150.51	Yes
1	100	YOR149C	SMP3	Essential	18023.1	2222.74	5198.65	Yes
1	100	YOR151C	RPB2	Essential	21099.9	1675.1	-19.0382	No
1	100	YOR157C	PUP1	Essential	18028.2	1285.92	-11362.5	No
1	100	YOR159C	SME1	Essential	12293.8	1782.74	-7592.75	No
1	100	YOR160W	MTR10	Essential	14507.9	1152.01	8588.87	Yes
1	100	YOR167C	RPS28A	Essential	18991.9	2749.08	1253.78	No
1	100	YOR168W	GLN4	Essential	24846.2	9472.46	-11489.6	No
1	100	YOR174W	MED4	Essential	17564.1	5177.53	4258.18	Yes
1	100	YOR176W	HEM15	Essential	12722.2	2493.33	9145.14	Yes
1	100	YOR181W	LAS17	Essential	19571	4340.5	-11034.9	No
1	100	YOR182C	RPS30B	Essential	19566.2	1565.84	-3835.01	No
1	100	YOR194C	TOA1	Essential	21007.3	6089.15	-11519.6	No
1	100	YOR204W	DED1	Essential	17723.7	1704.12	-9555.03	No
1	100	YOR206W	NOC2	Essential	17284.8	1507.91	-10692.4	No
1	100	YOR207C	RET1	Essential	20358.4	1538.71	-12999.4	No
1	100	YOR210W	RPB10	Essential	19909.3	2330.6	-12244	No
1	100	YOR217W	RFC1	Essential	17552.3	3073.67	6383.55	Yes
1	100	YOR232W	MGE1	Essential	16305.1	1751.09	-5094.1	No
1	100	YOR236W	DFR1	Essential	18587.7	2540.52	611.774	No
1	100	YOR244W	ESA1	Essential	18126.7	1370.24	-1466.89	No
1	100	YOR249C	APC5	Essential	16947	2833.7	4704.75	Yes
1	100	YOR250C	CLP1	Essential	15994.1	3016.43	-3179.76	No
1	100	YOR254C	SEC63	Essential	18993.3	3108.48	-11635.3	No
1	100	YOR256C	TRE2	Essential	4401.47	921.089	-896.396	No
1	100	YOR257W	CDC31	Essential	21074.1	2157.74	-13173.8	No
1	100	YOR259C	RPT4	Essential	20243.6	3601.89	-12270	No
1	100	YOR260W	GCD1	Essential	25354.9	2175.66	-16804	No
1	100	YOR261C	RPN8	Essential	20739.2	1326.58	-10952.8	No
1	100	YOR262W	GPN2	Essential	16649.5	11214.6	2255.38	Yes
1	100	YOR272W	YTM1	Essential	18010.8	1781.05	-11111.4	No
1	100	YOR278W	HEM4	Essential	7107.53	1406.19	12538.7	Yes
1	100	YOR281C	PLP2	Essential	20436.2	942.526	-4561.8	No
1	100	YOR287C	RRP36	Essential	18774.3	1885.74	-11020.2	No
1	100	YOR294W	RRS1	Essential	14033.1	3353.9	-8078.25	No
1	100	YOR310C	NOP58	Essential	19628.7	960.886	-10929.1	No
1	100	YOR319W	HSH49	Essential	21291.7	2776.75	-472.758	No
1	100	YOR326W	MYO2	Essential	3749.17	3282.45	14191.1	Yes
1	100	YOR329C	SCD5	Essential	7456.47	1544.28	8900.66	Yes
1	100	YOR335C	ALA1	Essential	7367.37	1303.53	4988.02	Yes
1	100	YOR336W	KRE5	Essential	18874.8	1644.72	4833.07	Yes
1	100	YOR340C	RPA43	Essential	21593.7	5502.02	-11781.3	No
1	100	YOR341W	RPA190	Essential	10532.4	1932.95	-5647.73	No
1	100	YOR353C	SOG2	Essential	19518.6	1781.18	-870.204	No
1	100	YOR361C	PRT1	Essential	7059.97	1565.31	-2404.93	No
1	100	YOR362C	PRE10	Essential	17548.4	1746.12	-10821.5	No
1	100	YOR370C	MRS6	Essential	5869.3	962.266	4088.55	Yes
1	100	YOR372C	NDD1	Essential	14164.6	2744.14	10705.3	Yes
1	100	YOR373W	NUD1	Essential	18224.2	2498.58	611.812	No
1	100	YPL007C	TFC8	Essential	20026.1	2108.11	2698.5	Yes
1	100	YPL010W	RET3	Essential	15236.6	1014.82	-8173.13	No
1	100	YPL011C	TAF3	Essential	14401.4	1630.64	-6142.68	No
1	100	YPL012W	RRP12	Essential	16082.2	1914.15	-10430.6	No
1	100	YPL020C	ULP1	Essential	21345.1	1682.65	2674.92	Yes
1	100	YPL028W	ERG10	Essential	17351.9	2975.01	-9816.76	No
1	100	YPL043W	NOP4	Essential	16572	2509.39	-10494.9	No
1	100	YPL063W	TIM50	Essential	15571.3	2271.36	-3176.11	No
1	100	YPL075W	GCR1	Essential	11125.7	1192.99	-3426.32	No
1	100	YPL076W	GPI2	Essential	19802	1602.74	5204.25	Yes
1	100	YPL082C	MOT1	Essential	8942.64	2377.65	2005.69	Yes
1	100	YPL083C	SEN54	Essential	6760.17	3713.74	-1873.66	No
1	100	YPL085W	SEC16	Essential	3914.02	2375.29	8455.45	Yes
1	100	YPL093W	NOG1	Essential	18681.4	2514.28	-11298.8	No
1	100	YPL094C	SEC62	Essential	3011.76	1320.31	347.048	No
1	100	YPL117C	IDI1	Essential	19689.1	1238.9	-5812.5	No
1	100	YPL122C	TFB2	Essential	22342.2	1923.86	2678.73	Yes
1	100	YPL124W	SPC29	Essential	20721.1	2103.43	-8496.82	No
1	100	YPL126W	NAN1	Essential	19556.7	2484.63	-12606.8	No
1	100	YPL128C	TBF1	Essential	3545.67	3328.95	9430.94	Yes
1	100	YPL131W	RPL5	Essential	15354.1	3508.67	-8911.06	No
1	100	YPL143W	RPL33A	Essential	17503.1	1749.77	-10752	No
1	100	YPL146C	NOP53	Essential	10350.1	2499.3	868.513	No
1	100	YPL151C	PRP46	Essential	15938.6	1072.64	-10278	No
1	100	YPL153C	RAD53	Essential	4234.21	616.628	15050.1	Yes
1	100	YPL160W	CDC60	Essential	19870.9	4073.56	-12279.6	No
1	100	YPL169C	MEX67	Essential	18153	3247.33	-9932.81	No
1	100	YPL175W	SPT14	Essential	20658.4	1153.69	4037.51	Yes
1	100	YPL190C	NAB3	Essential	23454.9	2721.59	-14850	No
1	100	YPL204W	HRR25	Essential	6666.26	972.471	-2303.37	No
1	100	YPL209C	IPL1	Essential	3929.77	2070.8	11116.7	Yes
1	100	YPL210C	SRP72	Essential	19590.3	2006.2	-12446.8	No
1	100	YPL211W	NIP7	Essential	15945.6	1011.56	-10287.7	No
1	100	YPL217C	BMS1	Essential	12850.2	952.121	-6540.22	No
1	100	YPL218W	SAR1	Essential	19893.1	2003.92	-11379.9	No
1	100	YPL228W	CET1	Essential	16416.5	1607.12	-3229.31	No
1	100	YPL231W	FAS2	Essential	20076.6	4282.52	-12018.2	No
1	100	YPL233W	NSL1	Essential	12419.4	3005.39	-3436.55	No
1	100	YPL235W	RVB2	Essential	17666	7233.11	-11439.2	No
1	100	YPL237W	SUI3	Essential	21525.3	1411.37	-13631	No
1	100	YPL242C	IQG1	Essential	17700.4	1897.25	-6471.91	No
1	100	YPL243W	SRP68	Essential	15633.2	1651.24	-9637.7	No
1	100	YPL252C	YAH1	Essential	16800.9	2340.24	-3604.87	No
1	100	YPL255W	BBP1	Essential	5155.25	542.775	5177.77	Yes
1	100	YPL266W	DIM1	Essential	17633	1742.61	-11000.9	No
1	100	YPL268W	PLC1	Essential	17678.7	2317.56	7419.5	Yes
1	100	YPR010C	RPA135	Essential	15953.2	2799.11	-9633.02	No
1	100	YPR016C	TIF6	Essential	14065	1304	-7698.64	No
1	100	YPR019W	MCM4	Essential	19044.8	1838.34	-10244.5	No
1	100	YPR025C	CCL1	Essential	19592.6	1187.75	1780.82	No
1	100	YPR033C	HTS1	Essential	14224.2	1256.74	-7737.6	No
1	100	YPR034W	ARP7	Essential	20401.7	2132.4	-5961.42	No
1	100	YPR035W	GLN1	Essential	5249.62	1621.51	325.999	No
1	100	YPR041W	TIF5	Essential	20549.6	1822.37	-13293.1	No
1	100	YPR048W	TAH18	Essential	18273.4	2195.16	6716.2	Yes
1	100	YPR055W	SEC8	Essential	4223.47	2300.69	2945.15	Yes
1	100	YPR056W	TFB4	Essential	21507.5	1859.14	-6968.75	No
1	100	YPR082C	DIB1	Essential	17434.1	1523.42	1871.78	No
1	100	YPR085C	ASA1	Essential	18618.9	1558.57	3637.72	Yes
1	100	YPR086W	SUA7	Essential	16962.3	2006.68	5159.26	Yes
1	100	YPR088C	SRP54	Essential	18900.7	2199.88	-12266.4	No
1	100	YPR094W	RDS3	Essential	19833.1	2644.56	2328.35	Yes
1	100	YPR103W	PRE2	Essential	18650.4	2425.04	-11324.1	No
1	100	YPR104C	FHL1	Essential	3627.61	1358.3	9338.89	Yes
1	100	YPR105C	COG4	Essential	18529.6	2435.48	1760.14	No
1	100	YPR107C	YTH1	Essential	17291.9	1675.19	-12.2692	No
1	100	YPR108W	RPN7	Essential	19013.2	1070.23	-11709.4	No
1	100	YPR110C	RPC40	Essential	19837.4	5128.72	-11639.2	No
1	100	YPR112C	MRD1	Essential	16892.4	2781.95	-10166	No
1	100	YPR113W	PIS1	Essential	16080.9	2374.9	5179.46	Yes
1	100	YPR133C	SPN1	Essential	18080	1213.21	-10791.5	No
1	100	YPR137W	RRP9	Essential	19917	3358.7	-12439.4	No
1	100	YPR143W	RRP15	Essential	19357.7	2395.56	-12270.8	No
1	100	YPR144C	NOC4	Essential	22285.8	2242.64	-14564.7	No
1	100	YPR161C	SGV1	Essential	20868	1875.59	2567.28	Yes
1	100	YPR162C	ORC4	Essential	18459.2	3110.99	3121.84	Yes
1	100	YPR165W	RHO1	Essential	12964.1	3859.74	-6542.67	No
1	100	YPR168W	NUT2	Essential	3849.9	768.445	15898.2	Yes
1	100	YPR169W	JIP5	Essential	17854	3545.49	-3310.03	No
1	100	YPR175W	DPB2	Essential	13626.5	3103.41	7723.77	Yes
1	100	YPR176C	BET2	Essential	19206.8	1844.53	-3178.45	No
1	100	YPR178W	PRP4	Essential	20826.4	2273.35	4435.61	Yes
1	100	YPR180W	AOS1	Essential	8846.28	2052.02	5053.1	Yes
1	100	YPR181C	SEC23	Essential	4532.75	2727.59	-461.655	No
1	100	YPR182W	SMX3	Essential	20053.3	1279.73	-12861.5	No
1	100	YPR183W	DPM1	Essential	24749.5	11898.1	-10626.7	No
1	100	YPR186C	PZF1	Essential	20631.3	2696.51	3897.59	Yes
1	100	YPR187W	RPO26	Essential	19789.4	1920.35	-11622.7	No
1	100	YPR190C	RPC82	Essential	19802.1	1689.5	-12316.7	No
1	100	YAL002W	VPS8	Nonessential	26712.5	465.664	1251.25	No
1	100	YAL005C	SSA1	Nonessential	27781.7	413.294	59.3111	No
1	100	YAL007C	ERP2	Nonessential	27129.3	272.351	59.4224	No
1	100	YAL008W	FUN14	Nonessential	8391.22	429.371	11212.2	Yes
1	100	YAL009W	SPO7	Nonessential	26516.3	553.284	139.716	No
1	100	YAL010C	MDM10	Nonessential	21856.2	228.576	4074.24	Yes
1	100	YAL011W	SWC3	Nonessential	28417.7	769.453	145.131	No
1	100	YAL012W	CYS3	Nonessential	27772.3	170.224	-380.833	No
1	100	YAL013W	DEP1	Nonessential	28708.7	192.063	-32.834	No
1	100	YAL014C	SYN8	Nonessential	26377.3	335.649	827.431	No
1	100	YAL015C	NTG1	Nonessential	25226.6	130.953	703.968	No
1	100	YAL016W	TPD3	Nonessential	27158.1	80.8063	-5964.26	No
1	100	YAL017W	PSK1	Nonessential	27819.3	1619.43	706.825	No
1	100	YAL018C	LDS1	Nonessential	26964.9	675.411	14.3962	No
1	100	YAL019W	FUN30	Nonessential	17353.5	560.395	5999.29	Yes
1	100	YAL020C	ATS1	Nonessential	26762.9	57.0939	1059.7	No
1	100	YAL021C	CCR4	Nonessential	19537.9	683.885	3097.54	Yes
1	100	YAL022C	FUN26	Nonessential	28988.8	375.79	-935.557	No
1	100	YAL023C	PMT2	Nonessential	21395	358.389	4546.46	Yes
1	100	YAL024C	LTE1	Nonessential	23879.2	157.562	2422.06	Yes
1	100	YAL026C	DRS2	Nonessential	27967.6	812.632	-934.495	No
1	100	YAL027W	SAW1	Nonessential	26811.3	395.509	-232.951	No
1	100	YAL028W	FRT2	Nonessential	28706.3	351.237	-177.142	No
1	100	YAL029C	MYO4	Nonessential	10016.7	1335.35	10533.6	Yes
1	100	YAL030W	SNC1	Nonessential	26063.9	525.107	567.335	No
1	100	YAL031C	GIP4	Nonessential	8313.11	296.275	13237.9	Yes
1	100	YAL034C	FUN19	Nonessential	27249.8	246.442	866.052	No
1	100	YAL036C	RBG1	Nonessential	26104.8	474.692	277.748	No
1	100	YAL037C-A		Nonessential	27957.3	529.563	243.907	No
1	100	YAL037W		Nonessential	26791.5	164.759	-169.134	No
1	100	YAL039C	CYC3	Nonessential	24170.3	334.222	1605.98	No
1	100	YAL040C	CLN3	Nonessential	27912.6	597.698	1138.86	No
1	100	YAL042W	ERV46	Nonessential	23879.3	19.216	1280.5	No
1	100	YAL044C	GCV3	Nonessential	22156.8	560.729	1892.21	No
1	100	YAL044W-A	BOL1	Nonessential	25418.1	689.84	724.816	No
1	100	YAL046C	BOL3	Nonessential	26540.4	632.086	684.768	No
1	100	YAL047C	SPC72	Nonessential	25013.1	1176.96	1921.67	No
1	100	YAL048C	GEM1	Nonessential	25255.1	389.742	-288.03	No
1	100	YAL049C	AIM2	Nonessential	28050.3	212.268	230.708	No
1	100	YAL051W	OAF1	Nonessential	27270.2	336.8	-130.541	No
1	100	YAL053W	FLC2	Nonessential	23596.8	327.394	3298.23	Yes
1	100	YAL054C	ACS1	Nonessential	23984.1	566.657	2394.92	Yes
1	100	YAL055W	PEX22	Nonessential	27549.7	454.827	-48.8104	No
1	100	YAL056W	GPB2	Nonessential	25660.9	40.7285	1282.02	No
1	100	YAL058W	CNE1	Nonessential	26749.4	188.796	224.013	No
1	100	YAL059W	ECM1	Nonessential	32879.3	612.336	-345.199	No
1	100	YAL060W	BDH1	Nonessential	27478	160.658	389.65	No
1	100	YAL061W	BDH2	Nonessential	27691.8	310.928	310.134	No
1	100	YAL062W	GDH3	Nonessential	29111.6	292.026	-252.743	No
1	100	YAL063C	FLO9	Nonessential	25113.6	988.441	1304.95	No
1	100	YAL063C-A		Nonessential	29385.1	726.468	-403.569	No
1	100	YAL064C-A	TDA8	Nonessential	28202.6	654.075	-1122.97	No
1	100	YAL064W		Nonessential	28098.7	262.831	-145.874	No
1	100	YAL064W-B		Nonessential	29970.1	485.241	-762.152	No
1	100	YAL065C		Nonessential	27661.9	528.336	611.426	No
1	100	YAL067C	SEO1	Nonessential	25949.7	474.214	1645.6	No
1	100	YAL067W-A		Nonessential	28193.2	211.029	317.115	No
1	100	YAL068C	PAU8	Nonessential	30558.3	554.065	-1577.3	No
1	100	YAR002C-A	ERP1	Nonessential	27644.7	86.0777	-36.524	No
1	100	YAR002W	NUP60	Nonessential	26946.5	389.084	583.826	No
1	100	YAR003W	SWD1	Nonessential	27836.8	631.644	-91.7735	No
1	100	YAR009C		Nonessential	32068.6	519.641	-451.71	No
1	100	YAR014C	BUD14	Nonessential	32516.8	541.726	-258.982	No
1	100	YAR015W	ADE1	Nonessential	27126.4	642.869	-5812.52	No
1	100	YAR018C	KIN3	Nonessential	29095.3	444.648	-843.631	No
1	100	YAR020C	PAU7	Nonessential	28898.1	385.863	-607.53	No
1	100	YAR023C		Nonessential	29080.2	347.066	-503.384	No
1	100	YAR027W	UIP3	Nonessential	24390.9	532.48	428.244	No
1	100	YAR028W		Nonessential	29056.8	377.134	-336.476	No
1	100	YAR029W		Nonessential	29375.5	651.402	-1134.18	No
1	100	YAR031W	PRM9	Nonessential	27822.2	468.586	166.093	No
1	100	YAR033W	MST28	Nonessential	26601.2	396.393	920.955	No
1	100	YAR035C-A		Nonessential	27238	596.135	280.504	No
1	100	YAR035W	YAT1	Nonessential	28278.6	324.774	-366.617	No
1	100	YAR042W	SWH1	Nonessential	14394.1	334.223	8818.8	Yes
1	100	YAR050W	FLO1	Nonessential	19785.2	1134.94	4797.07	Yes
1	100	YAR064W		Nonessential	27859.8	756.337	-639.131	No
1	100	YAR066W		Nonessential	28342.4	206.504	-406.717	No
1	100	YAR068W		Nonessential	26457.2	537.406	653.733	No
1	100	YAR071W	PHO11	Nonessential	28377.1	544.421	30.7373	No
1	100	YBL001C	ECM15	Nonessential	28247.4	43.5042	-404.345	No
1	100	YBL002W	HTB2	Nonessential	28216.6	352.747	-37.2403	No
1	100	YBL003C	HTA2	Nonessential	25670.4	377.957	1326.43	No
1	100	YBL005W	PDR3	Nonessential	26017.3	421.734	494.712	No
1	100	YBL006C	LDB7	Nonessential	29718	641.147	-291.451	No
1	100	YBL007C	SLA1	Nonessential	26822.9	909.712	743.683	No
1	100	YBL008W	HIR1	Nonessential	18360.8	601.063	932.719	No
1	100	YBL008W-A		Nonessential	27874.4	484.306	-1221.79	No
1	100	YBL009W	ALK2	Nonessential	22655.8	746.819	3550.73	Yes
1	100	YBL010C		Nonessential	25821.5	589.028	101.947	No
1	100	YBL011W	SCT1	Nonessential	23802.9	623.72	1961.73	No
1	100	YBL013W	FMT1	Nonessential	27873.8	542.448	83.8232	No
1	100	YBL015W	ACH1	Nonessential	25015.5	390.759	1092.66	No
1	100	YBL016W	FUS3	Nonessential	33338	429	-791.951	No
1	100	YBL017C	PEP1	Nonessential	25653.2	445.952	1924.31	No
1	100	YBL019W	APN2	Nonessential	29022.1	231.076	-441.634	No
1	100	YBL021C	HAP3	Nonessential	26979.1	533.238	-457.64	No
1	100	YBL022C	PIM1	Nonessential	19514	23.5734	2943.54	Yes
1	100	YBL024W	NCL1	Nonessential	28555.5	391.403	-407.889	No
1	100	YBL025W	RRN10	Nonessential	27872.5	482.208	409.238	No
1	100	YBL027W	RPL19B	Nonessential	30581.4	432.806	-1413.19	No
1	100	YBL028C		Nonessential	28344.9	461.262	-376.057	No
1	100	YBL029C-A		Nonessential	27408.6	848.275	679.726	No
1	100	YBL029W		Nonessential	33600.7	5019.92	-1147.18	No
1	100	YBL031W	SHE1	Nonessential	7988.62	471.722	11347.7	Yes
1	100	YBL032W	HEK2	Nonessential	17420.4	180.863	7122.06	Yes
1	100	YBL033C	RIB1	Nonessential	30296	833.279	-3765.3	No
1	100	YBL036C		Nonessential	26778.7	520.706	456.473	No
1	100	YBL037W	APL3	Nonessential	30229.4	51.1603	-133.736	No
1	100	YBL038W	MRPL16	Nonessential	25797.4	307.676	-2339.07	No
1	100	YBL039C	URA7	Nonessential	27601.7	661.553	-1164.78	No
1	100	YBL039W-B	MIN6	Nonessential	25600.9	594.047	1315.03	No
1	100	YBL042C	FUI1	Nonessential	31793.5	81.8237	545.485	No
1	100	YBL043W	ECM13	Nonessential	26515.6	440.817	-375.192	No
1	100	YBL044W		Nonessential	27640.8	139.201	213.117	No
1	100	YBL045C	COR1	Nonessential	31105.9	729.337	-7518.28	No
1	100	YBL046W	PSY4	Nonessential	28535.1	320.692	133.534	No
1	100	YBL047C	EDE1	Nonessential	27726	341.742	65.6033	No
1	100	YBL049W	MOH1	Nonessential	28116.4	648.055	-86.7886	No
1	100	YBL051C	PIN4	Nonessential	28075.1	487.674	-428.395	No
1	100	YBL052C	SAS3	Nonessential	26333.8	847.825	183.424	No
1	100	YBL054W	TOD6	Nonessential	16941.6	598.343	7456.89	Yes
1	100	YBL055C		Nonessential	27126.5	1559.74	1074.44	No
1	100	YBL056W	PTC3	Nonessential	22425.4	132.126	3315.82	Yes
1	100	YBL057C	PTH2	Nonessential	28025.6	164.715	-145.702	No
1	100	YBL058W	SHP1	Nonessential	25373.6	264.19	1262.33	No
1	100	YBL059C-A	CMC2	Nonessential	26568.7	198.617	890.606	No
1	100	YBL059W	IAI11	Nonessential	26252.2	71.6982	696.164	No
1	100	YBL060W	YEL1	Nonessential	30475.2	655.692	548.894	No
1	100	YBL061C	SKT5	Nonessential	27671.3	361.086	503.387	No
1	100	YBL063W	KIP1	Nonessential	8711.47	664.328	11764.6	Yes
1	100	YBL064C	PRX1	Nonessential	28542.5	549.489	139.651	No
1	100	YBL066C	SEF1	Nonessential	29472.2	252.925	1545.37	No
1	100	YBL067C	UBP13	Nonessential	27340.4	219.004	-801.917	No
1	100	YBL068W	PRS4	Nonessential	26811.7	1931.43	2074.52	Yes
1	100	YBL069W	AST1	Nonessential	27418.9	666.552	178.812	No
1	100	YBL071C-B		Nonessential	28769.2	318.428	481.458	No
1	100	YBL071W-A	KTI11	Nonessential	27775.3	577.13	-939.806	No
1	100	YBL072C	RPS8A	Nonessential	24089.9	645.256	-529.049	No
1	100	YBL075C	SSA3	Nonessential	27599.5	454.641	260.637	No
1	100	YBL078C	ATG8	Nonessential	29369.5	487.479	441.906	No
1	100	YBL079W	NUP170	Nonessential	22941	528.732	834.493	No
1	100	YBL080C	PET112	Nonessential	28253.1	514.504	64.939	No
1	100	YBL081W		Nonessential	28935.1	921.129	-1071.21	No
1	100	YBL082C	ALG3	Nonessential	27479.1	519.145	-284.387	No
1	100	YBL085W	BOI1	Nonessential	29318.4	388.688	-174.603	No
1	100	YBL086C		Nonessential	26216.6	694.238	56.7158	No
1	100	YBL087C	RPL23A	Nonessential	29066.8	434.092	-3619.17	No
1	100	YBL088C	TEL1	Nonessential	27045.7	441.535	138.087	No
1	100	YBL089W	AVT5	Nonessential	27352.6	263.095	407.599	No
1	100	YBL090W	MRP21	Nonessential	27851.2	836.531	-2152.41	No
1	100	YBL091C	MAP2	Nonessential	24134.6	763.861	140.019	No
1	100	YBL093C	ROX3	Nonessential	26214.7	147.68	746.149	No
1	100	YBL095W	MRX3	Nonessential	25889.8	922.919	1733.42	No
1	100	YBL098W	BNA4	Nonessential	19472.6	435.663	5631.14	Yes
1	100	YBL099W	ATP1	Nonessential	15002.8	71.0342	241.782	No
1	100	YBL100W-B		Nonessential	28258.2	250.177	-240.528	No
1	100	YBL100W-C		Nonessential	27374.5	241.372	-274.884	No
1	100	YBL101C	ECM21	Nonessential	28471.8	254.56	388.025	No
1	100	YBL102W	SFT2	Nonessential	25689.1	834.651	1311.4	No
1	100	YBL103C	RTG3	Nonessential	13605.8	258.638	3860.31	Yes
1	100	YBL104C	SEA4	Nonessential	27972.2	587.959	-87.7805	No
1	100	YBL106C	SRO77	Nonessential	26451	486.615	-141.713	No
1	100	YBL107C	MIX23	Nonessential	20677.1	4786.25	4721.11	Yes
1	100	YBL108C-A	PAU9	Nonessential	28984.3	376.868	-522.567	No
1	100	YBL111C		Nonessential	25740.4	695.953	605.121	No
1	100	YBL112C		Nonessential	28705.8	417.619	-434.794	No
1	100	YBL113C		Nonessential	25875	316.438	1124.35	No
1	100	YBR001C	NTH2	Nonessential	24747.6	661.541	435.314	No
1	100	YBR003W	COQ1	Nonessential	29102.6	1044.76	-110.009	No
1	100	YBR005W	RCR1	Nonessential	25480.7	899.609	86.9541	No
1	100	YBR006W	UGA2	Nonessential	30046.3	1049.81	-103.132	No
1	100	YBR007C	DSF2	Nonessential	27581.1	782.715	-625.777	No
1	100	YBR008C	FLR1	Nonessential	23668.6	362.528	2435.82	Yes
1	100	YBR009C	HHF1	Nonessential	25127.7	502.851	317.902	No
1	100	YBR010W	HHT1	Nonessential	30723.3	531.781	1496.15	No
1	100	YBR013C		Nonessential	29161.4	436.188	-852.226	No
1	100	YBR014C	GRX7	Nonessential	27577.2	275.235	216.443	No
1	100	YBR015C	MNN2	Nonessential	27734.5	470.655	1246.63	No
1	100	YBR016W		Nonessential	31456.5	646.158	-471.304	No
1	100	YBR017C	KAP104	Nonessential	21953.8	290.472	6253.81	Yes
1	100	YBR018C	GAL7	Nonessential	28279.5	655.834	183.782	No
1	100	YBR019C	GAL10	Nonessential	27692.3	482.581	-543.178	No
1	100	YBR020W	GAL1	Nonessential	28428.3	388.53	-719.975	No
1	100	YBR021W	FUR4	Nonessential	28446	693.488	-82.6875	No
1	100	YBR022W	POA1	Nonessential	28330.8	368.055	-1190.46	No
1	100	YBR023C	CHS3	Nonessential	28793.8	625.568	146.852	No
1	100	YBR024W	SCO2	Nonessential	27959.4	633.123	-539.343	No
1	100	YBR025C	OLA1	Nonessential	26021.8	327.364	1056.57	No
1	100	YBR026C	ETR1	Nonessential	26285.4	681.788	-329.038	No
1	100	YBR028C	YPK3	Nonessential	27465.5	196.454	-581.749	No
1	100	YBR030W	RKM3	Nonessential	27342.5	705.484	-694.952	No
1	100	YBR031W	RPL4A	Nonessential	27320.2	661.376	-1960.7	No
1	100	YBR033W	EDS1	Nonessential	28060.5	536.559	-615.845	No
1	100	YBR034C	HMT1	Nonessential	26931.7	260.494	257.397	No
1	100	YBR035C	PDX3	Nonessential	28926.5	352.174	-675.755	No
1	100	YBR036C	CSG2	Nonessential	27282.8	769.395	618.051	No
1	100	YBR037C	SCO1	Nonessential	27354.5	319.265	-116.296	No
1	100	YBR039W	ATP3	Nonessential	12856.3	364.364	-721.771	No
1	100	YBR040W	FIG1	Nonessential	27365.9	16.6445	-294.808	No
1	100	YBR041W	FAT1	Nonessential	28019.4	589.482	1049.5	No
1	100	YBR042C	CST26	Nonessential	29750.2	2046.4	-1139.29	No
1	100	YBR043C	QDR3	Nonessential	25261.9	518.613	1724.56	No
1	100	YBR044C	TCM62	Nonessential	26878.7	340.549	724.982	No
1	100	YBR045C	GIP1	Nonessential	28816	761.329	-1500.46	No
1	100	YBR046C	ZTA1	Nonessential	29029.2	396.327	-556.563	No
1	100	YBR047W	FMP23	Nonessential	28540.9	643.939	-423.253	No
1	100	YBR048W	RPS11B	Nonessential	27950.1	675.216	-4252.55	No
1	100	YBR050C	REG2	Nonessential	28310.6	527.498	596.604	No
1	100	YBR052C	RFS1	Nonessential	28609.8	491.332	-236.87	No
1	100	YBR053C		Nonessential	28219.3	898.376	-370.443	No
1	100	YBR054W	YRO2	Nonessential	28157.1	514.879	-512.111	No
1	100	YBR056W		Nonessential	28321	649.996	-262.513	No
1	100	YBR056W-A	MNC1	Nonessential	24783.7	1197.55	1552.38	No
1	100	YBR058C	UBP14	Nonessential	25931.3	481.049	1052.12	No
1	100	YBR059C	AKL1	Nonessential	18924.5	425.807	5625.23	Yes
1	100	YBR061C	TRM7	Nonessential	28367.5	447.552	-462.831	No
1	100	YBR062C		Nonessential	27220.7	668.611	-155.064	No
1	100	YBR063C		Nonessential	27453.4	899.243	358.788	No
1	100	YBR065C	ECM2	Nonessential	28837.4	104.05	-212.308	No
1	100	YBR066C	NRG2	Nonessential	27541.8	307.343	-355.857	No
1	100	YBR067C	TIP1	Nonessential	28786.2	339.014	-508.563	No
1	100	YBR068C	BAP2	Nonessential	28527.7	100.685	-803.296	No
1	100	YBR069C	TAT1	Nonessential	28496.7	234.754	-491.597	No
1	100	YBR071W		Nonessential	26847.2	566.623	539.807	No
1	100	YBR072C-A		Nonessential	28149.9	185.93	185.789	No
1	100	YBR072W	HSP26	Nonessential	29131.5	840.723	-1239.78	No
1	100	YBR073W	RDH54	Nonessential	27756	497.759	71.6624	No
1	100	YBR074W	PFF1	Nonessential	16152.7	249.323	7320.35	Yes
1	100	YBR076W	ECM8	Nonessential	27596.2	431.34	-271.237	No
1	100	YBR077C	SLM4	Nonessential	27320.1	652.621	835.935	No
1	100	YBR078W	ECM33	Nonessential	26887.1	112.996	2255.31	Yes
1	100	YBR081C	SPT7	Nonessential	25167.7	515.555	-980.124	No
1	100	YBR082C	UBC4	Nonessential	26688.9	1157.18	324.912	No
1	100	YBR083W	TEC1	Nonessential	25380.5	700.054	377.762	No
1	100	YBR084C-A	RPL19A	Nonessential	28003.1	208.322	-3774.09	No
1	100	YBR084W	MIS1	Nonessential	26475.8	536.63	809.749	No
1	100	YBR085C-A		Nonessential	26984.7	233.906	1453.35	No
1	100	YBR085W	AAC3	Nonessential	20236.4	908.982	4229.95	Yes
1	100	YBR086C	IST2	Nonessential	25772.3	445.028	1840.89	No
1	100	YBR089C-A	NHP6B	Nonessential	1857.79	401.04	15840.5	Yes
1	100	YBR090C		Nonessential	28041.6	1101.78	-89.5018	No
1	100	YBR092C	PHO3	Nonessential	26872.7	544.915	1373.07	No
1	100	YBR093C	PHO5	Nonessential	28276	377.725	624.87	No
1	100	YBR094W	PBY1	Nonessential	26791	660.625	745.302	No
1	100	YBR095C	RXT2	Nonessential	27435.3	31.6014	324.844	No
1	100	YBR096W		Nonessential	27578.5	362.706	159.663	No
1	100	YBR097W	VPS15	Nonessential	26017.9	590.251	580.698	No
1	100	YBR098W	MMS4	Nonessential	28691.9	792.191	-607.813	No
1	100	YBR101C	FES1	Nonessential	28002.3	473.895	-1081.29	No
1	100	YBR103W	SIF2	Nonessential	15282.7	111.524	8013.88	Yes
1	100	YBR104W	YMC2	Nonessential	28325.9	596.144	-425.028	No
1	100	YBR105C	VID24	Nonessential	26390.6	243.49	1463.58	No
1	100	YBR106W	SND3	Nonessential	15373.1	178.607	7349.26	Yes
1	100	YBR107C	IML3	Nonessential	28020.1	448.384	113.429	No
1	100	YBR108W	AIM3	Nonessential	26568.9	438.445	1379.93	No
1	100	YBR111C	YSA1	Nonessential	24975.8	342.042	1459.7	No
1	100	YBR111W-A	SUS1	Nonessential	28065.7	596.374	-103.669	No
1	100	YBR112C	CYC8	Nonessential	15560.1	375.969	2090.29	Yes
1	100	YBR114W	RAD16	Nonessential	28155.9	481.39	-1025.37	No
1	100	YBR115C	LYS2	Nonessential	29823.5	1647.62	-147.541	No
1	100	YBR117C	TKL2	Nonessential	27980.7	81.1638	249.188	No
1	100	YBR118W	TEF2	Nonessential	27356.2	275.987	679.564	No
1	100	YBR119W	MUD1	Nonessential	25453.9	703.829	638.59	No
1	100	YBR120C	CBP6	Nonessential	26295.6	100.733	-2569.03	No
1	100	YBR122C	MRPL36	Nonessential	26806	1038.18	-3019.72	No
1	100	YBR125C	PTC4	Nonessential	27025.2	678.079	469.594	No
1	100	YBR126C	TPS1	Nonessential	25931.3	172.057	106.346	No
1	100	YBR126W-A	MEO1	Nonessential	29043.6	766.917	-1013.62	No
1	100	YBR127C	VMA2	Nonessential	15101.3	419.922	6860.97	Yes
1	100	YBR128C	ATG14	Nonessential	25428.3	184.227	-530.903	No
1	100	YBR129C	OPY1	Nonessential	27713.6	891.762	-418.882	No
1	100	YBR130C	SHE3	Nonessential	27720.3	597.54	-66.2841	No
1	100	YBR131W	CCZ1	Nonessential	28510	280.68	-764.516	No
1	100	YBR132C	AGP2	Nonessential	25696.6	213.221	566.778	No
1	100	YBR133C	HSL7	Nonessential	27210.2	586.384	549.006	No
1	100	YBR137W		Nonessential	28620.2	672.866	-1247.63	No
1	100	YBR138C		Nonessential	25447.1	585.236	1351.89	No
1	100	YBR139W	ATG42	Nonessential	28909.3	482.259	33.7146	No
1	100	YBR141C	BMT2	Nonessential	24105.3	637.408	2581.1	Yes
1	100	YBR145W	ADH5	Nonessential	30830.6	1106.37	-1544.03	No
1	100	YBR146W	MRPS9	Nonessential	26934.6	1216.15	-3232.49	No
1	100	YBR147W	RTC2	Nonessential	26743.6	477.543	680.109	No
1	100	YBR148W	YSW1	Nonessential	29147.7	26.1817	-662.713	No
1	100	YBR149W	ARA1	Nonessential	27515.7	1032.01	-697.624	No
1	100	YBR150C	TBS1	Nonessential	25795.7	461.812	-50.2309	No
1	100	YBR151W	APD1	Nonessential	25645.5	723.81	-60.804	No
1	100	YBR156C	SLI15	Nonessential	24731.4	12.3766	355.785	No
1	100	YBR157C	ICS2	Nonessential	16271.2	494.643	7781.11	Yes
1	100	YBR158W	AMN1	Nonessential	24842.5	699.753	1570.89	No
1	100	YBR159W	IFA38	Nonessential	27031.7	427.263	-326.027	No
1	100	YBR161W	CSH1	Nonessential	27919.3	574.481	-243.172	No
1	100	YBR162C	TOS1	Nonessential	28213.3	642.549	10.0492	No
1	100	YBR162W-A	YSY6	Nonessential	28117.5	117.566	6.13961	No
1	100	YBR163W	EXO5	Nonessential	26519.2	870.023	114.443	No
1	100	YBR164C	ARL1	Nonessential	28168.8	73.7987	-309.293	No
1	100	YBR165W	UBS1	Nonessential	27741.9	42.8423	-1139.18	No
1	100	YBR166C	TYR1	Nonessential	28638.7	477.736	-203.018	No
1	100	YBR168W	PEX32	Nonessential	14831.9	692.558	5453.94	Yes
1	100	YBR169C	SSE2	Nonessential	26873.3	188.107	930.611	No
1	100	YBR170C	NPL4	Nonessential	26678.7	471.725	104.087	No
1	100	YBR171W	SEC66	Nonessential	29273.2	1430.52	-896.732	No
1	100	YBR172C	SMY2	Nonessential	25037.3	381.773	1130.69	No
1	100	YBR173C	UMP1	Nonessential	25871.2	485.217	-2688.61	No
1	100	YBR175W	SWD3	Nonessential	26812.9	491.431	-683.658	No
1	100	YBR176W	ECM31	Nonessential	29356.2	906.475	-426.289	No
1	100	YBR177C	EHT1	Nonessential	26134.1	703.766	1368.88	No
1	100	YBR179C	FZO1	Nonessential	15286.7	286.713	4677.57	Yes
1	100	YBR180W	DTR1	Nonessential	28049.5	728.114	13.0533	No
1	100	YBR181C	RPS6B	Nonessential	26284.9	318.72	-4301.22	No
1	100	YBR182C	SMP1	Nonessential	9024.71	324.696	10922.8	Yes
1	100	YBR182C-A		Nonessential	28683.4	436.809	-572.71	No
1	100	YBR183W	YPC1	Nonessential	27784.9	802.779	94.7574	No
1	100	YBR184W		Nonessential	28572.4	115.62	563.64	No
1	100	YBR185C	MBA1	Nonessential	26658.7	394.329	-1205.27	No
1	100	YBR186W	PCH2	Nonessential	27477.4	271.122	-53.7421	No
1	100	YBR187W	GDT1	Nonessential	27680.2	627.966	-352.11	No
1	100	YBR188C	NTC20	Nonessential	27877	401.672	-458.385	No
1	100	YBR189W	RPS9B	Nonessential	27780	1132.58	157.374	No
1	100	YBR191W	RPL21A	Nonessential	26472.3	79.3927	10.2491	No
1	100	YBR194W	AIM4	Nonessential	27453.2	555.633	135.944	No
1	100	YBR195C	MSI1	Nonessential	20903.2	469.06	4354.64	Yes
1	100	YBR196C-A		Nonessential	11626.7	50.7557	4520.59	Yes
1	100	YBR196C-B		Nonessential	21509.2	478.114	4052.7	Yes
1	100	YBR197C		Nonessential	24458.3	530.614	1081.19	No
1	100	YBR199W	KTR4	Nonessential	25479.9	711.804	466.327	No
1	100	YBR200W	BEM1	Nonessential	27687.2	368.587	-246.645	No
1	100	YBR200W-A		Nonessential	27739.2	751.216	-684.509	No
1	100	YBR201C-A	MIN7	Nonessential	29274.3	624.869	10.8912	No
1	100	YBR201W	DER1	Nonessential	27329.7	280.289	53.7423	No
1	100	YBR204C	LDH1	Nonessential	30226.2	817.426	-1364.03	No
1	100	YBR205W	KTR3	Nonessential	25337	642.632	572.083	No
1	100	YBR207W	FTH1	Nonessential	27701.3	484.686	158.009	No
1	100	YBR208C	DUR1,2	Nonessential	27792	389.88	227.237	No
1	100	YBR210W	ERV15	Nonessential	27835.4	36.6172	-1094.42	No
1	100	YBR212W	NGR1	Nonessential	5255.35	236.638	13972	Yes
1	100	YBR213W	MET8	Nonessential	28235.8	338.114	-402.124	No
1	100	YBR214W	SDS24	Nonessential	28294.1	583.115	-99.4184	No
1	100	YBR215W	HPC2	Nonessential	27334	283.773	-1010.92	No
1	100	YBR216C	YBP1	Nonessential	25688.9	234.139	1181.76	No
1	100	YBR217W	ATG12	Nonessential	29782.2	982.893	-1429.02	No
1	100	YBR218C	PYC2	Nonessential	28654.2	808.504	-49.6659	No
1	100	YBR219C		Nonessential	28340.3	448.069	-261.463	No
1	100	YBR220C		Nonessential	28735.7	164.447	-759.407	No
1	100	YBR221C	PDB1	Nonessential	16479.6	937.008	6617.81	Yes
1	100	YBR221W-A		Nonessential	28858.6	90.5026	90.3394	No
1	100	YBR222C	PCS60	Nonessential	27685.5	217.647	-129.845	No
1	100	YBR223C	TDP1	Nonessential	27347.1	340.548	143.86	No
1	100	YBR225W		Nonessential	29005.9	1128.32	-395.547	No
1	100	YBR227C	MCX1	Nonessential	26511.2	597.641	630.303	No
1	100	YBR228W	SLX1	Nonessential	29514.1	480.927	-172.091	No
1	100	YBR229C	ROT2	Nonessential	26989.9	211.429	-826.658	No
1	100	YBR230C	OM14	Nonessential	17200.2	561.192	6117.5	Yes
1	100	YBR230W-A	COQ21	Nonessential	29275.6	54.831	-835.81	No
1	100	YBR231C	SWC5	Nonessential	27604.1	575.743	-668.115	No
1	100	YBR233W	PBP2	Nonessential	16288.9	505.534	7323.74	Yes
1	100	YBR235W	VHC1	Nonessential	26889	360.622	370.823	No
1	100	YBR238C		Nonessential	26517.7	1235.06	365.891	No
1	100	YBR239C	ERT1	Nonessential	28651.7	430.886	-111.608	No
1	100	YBR241C		Nonessential	25650.7	596.512	1465.03	No
1	100	YBR242W		Nonessential	24422	469.305	1291.38	No
1	100	YBR244W	GPX2	Nonessential	28671	575.998	-352.699	No
1	100	YBR245C	ISW1	Nonessential	27573.6	526.282	-223.791	No
1	100	YBR246W	RRT2	Nonessential	28331.3	320.539	-807.876	No
1	100	YBR248C	HIS7	Nonessential	27278.6	468.478	149.068	No
1	100	YBR249C	ARO4	Nonessential	27403.2	1470.36	1087.59	No
1	100	YBR250W	SPO23	Nonessential	26646.8	1002.12	-69.8392	No
1	100	YBR251W	MRPS5	Nonessential	28355.1	410.989	-4805.69	No
1	100	YBR255C-A	RCF3	Nonessential	28173.8	1152.11	-688.156	No
1	100	YBR255W	MTC4	Nonessential	27724.3	399.621	281.586	No
1	100	YBR258C	SHG1	Nonessential	26839.2	509.362	1202.53	No
1	100	YBR259W		Nonessential	28800	681.114	-248.754	No
1	100	YBR260C	RGD1	Nonessential	24020.8	233.719	1796.11	No
1	100	YBR261C	TAE1	Nonessential	28362.2	649.442	493.299	No
1	100	YBR262C	MIC12	Nonessential	25438.4	780.683	657.331	No
1	100	YBR263W	SHM1	Nonessential	25283.9	533.708	-25.2023	No
1	100	YBR264C	YPT10	Nonessential	26864.7	121.637	-247.126	No
1	100	YBR267W	REI1	Nonessential	26326	750.622	-5187.94	No
1	100	YBR268W	MRPL37	Nonessential	29513.1	2144.48	-3898.81	No
1	100	YBR269C	SDH8	Nonessential	29569.7	276.616	-583.196	No
1	100	YBR270C	BIT2	Nonessential	28931.8	792.144	380.162	No
1	100	YBR271W	EFM2	Nonessential	29389.3	310.228	-867.164	No
1	100	YBR272C	HSM3	Nonessential	28708.5	534.913	31.1013	No
1	100	YBR273C	UBX7	Nonessential	3465.5	508.128	14147.1	Yes
1	100	YBR274W	CHK1	Nonessential	27044.7	352.713	554.675	No
1	100	YBR275C	RIF1	Nonessential	24097	117.407	2480.79	Yes
1	100	YBR276C	PPS1	Nonessential	24958.6	291.344	1866.03	No
1	100	YBR278W	DPB3	Nonessential	26034.1	402.828	427.048	No
1	100	YBR279W	PAF1	Nonessential	29346.2	650.811	-2271.32	No
1	100	YBR280C	SAF1	Nonessential	29320.2	902.237	-337.353	No
1	100	YBR281C	DUG2	Nonessential	27854.9	820.283	195.736	No
1	100	YBR282W	MRPL27	Nonessential	27494.7	1544.12	-24.6044	No
1	100	YBR283C	SSH1	Nonessential	26811.9	331.801	-1834.85	No
1	100	YBR284W		Nonessential	27781.4	304.688	-508.586	No
1	100	YBR285W		Nonessential	29365	255.183	-394.597	No
1	100	YBR286W	APE3	Nonessential	14898.3	502.843	8027.99	Yes
1	100	YBR287W		Nonessential	24372.8	412.881	1676.05	No
1	100	YBR288C	APM3	Nonessential	27250.4	405.458	552.073	No
1	100	YBR289W	SNF5	Nonessential	21748.1	559.952	-1026.88	No
1	100	YBR290W	BSD2	Nonessential	28810.8	1470.08	-517.739	No
1	100	YBR291C	CTP1	Nonessential	28152.7	791.147	-606.971	No
1	100	YBR293W	VBA2	Nonessential	22488.5	466.532	728.758	No
1	100	YBR294W	SUL1	Nonessential	28000.2	347.2	-706.125	No
1	100	YBR295W	PCA1	Nonessential	28068.2	702.72	390.774	No
1	100	YBR296C	PHO89	Nonessential	26359.3	665.087	0.606964	No
1	100	YBR296C-A	TYC1	Nonessential	29968	193.845	-1259.17	No
1	100	YBR297W	MAL33	Nonessential	27950.7	195.742	-536.042	No
1	100	YBR298C	MAL31	Nonessential	26834.6	120.79	145.521	No
1	100	YBR298C-A		Nonessential	25551.9	656.79	356.444	No
1	100	YBR299W	MAL32	Nonessential	27586.4	402.415	-249.969	No
1	100	YBR301W	PAU24	Nonessential	32013.5	594.327	-2578.09	No
1	100	YBR302C	COS2	Nonessential	29032.5	361.798	-96.0854	No
1	100	YCL001W	RER1	Nonessential	27777.2	327.262	-192.158	No
1	100	YCL001W-A		Nonessential	27071.2	327.469	1304.5	No
1	100	YCL002C		Nonessential	26396.1	463.732	402.452	No
1	100	YCL005W	LDB16	Nonessential	26789.8	323.941	390.03	No
1	100	YCL005W-A	VMA9	Nonessential	25545.7	625.066	-1568.28	No
1	100	YCL008C	STP22	Nonessential	27617.5	462.776	-97.6481	No
1	100	YCL009C	ILV6	Nonessential	29038.6	984.158	-187.037	No
1	100	YCL010C	SGF29	Nonessential	27732.6	295.828	-257.27	No
1	100	YCL011C	GBP2	Nonessential	24939.2	507.175	-49.9101	No
1	100	YCL012C		Nonessential	27849.7	360.23	836.831	No
1	100	YCL014W	BUD3	Nonessential	26122.2	117.398	1493.63	No
1	100	YCL016C	DCC1	Nonessential	28399.4	628.216	-736.191	No
1	100	YCL018W	LEU2	Nonessential	29963.2	643.209	-715.22	No
1	100	YCL021W-A		Nonessential	27106.8	185.251	1119.8	No
1	100	YCL024W	KCC4	Nonessential	29817.9	753.085	-1064.79	No
1	100	YCL025C	AGP1	Nonessential	27686.2	298.662	-1174.87	No
1	100	YCL026C-A	FRM2	Nonessential	27122.6	483.29	233.87	No
1	100	YCL026C-B	HBN1	Nonessential	28821	570.96	-173.804	No
1	100	YCL027W	FUS1	Nonessential	27948.5	1054.54	-332.385	No
1	100	YCL028W	RNQ1	Nonessential	18885.3	453.525	4698.71	Yes
1	100	YCL029C	BIK1	Nonessential	5840.8	374.77	13866.9	Yes
1	100	YCL030C	HIS4	Nonessential	25217.7	513.393	-693.968	No
1	100	YCL032W	STE50	Nonessential	27384.1	522.702	-886.008	No
1	100	YCL033C	MXR2	Nonessential	26467.6	477.205	1451.48	No
1	100	YCL034W	LSB5	Nonessential	27546.8	207.621	324.559	No
1	100	YCL035C	GRX1	Nonessential	29118.3	312.766	-1194.66	No
1	100	YCL036W	GFD2	Nonessential	24101.8	453.335	2601.84	Yes
1	100	YCL037C	SRO9	Nonessential	23386	451.384	936.235	No
1	100	YCL038C	ATG22	Nonessential	27790.3	379.176	8.30484	No
1	100	YCL039W	GID7	Nonessential	27703.4	78.7752	178.976	No
1	100	YCL040W	GLK1	Nonessential	27819	393.145	-181.113	No
1	100	YCL044C	MGR1	Nonessential	32095.1	622.123	-430.703	No
1	100	YCL045C	EMC1	Nonessential	27567.6	316.512	-755.676	No
1	100	YCL047C	POF1	Nonessential	31190.2	2751.17	-1887.75	No
1	100	YCL048W	SPS22	Nonessential	11324.1	215.068	10904.3	Yes
1	100	YCL048W-A		Nonessential	30501	378.013	-1005.75	No
1	100	YCL049C		Nonessential	27949.6	218.663	10.4843	No
1	100	YCL050C	APA1	Nonessential	26610.5	915.154	-341.163	No
1	100	YCL051W	LRE1	Nonessential	17420.2	193.661	7066.38	Yes
1	100	YCL054W-A	RDT1	Nonessential	27055.5	377.001	876.498	No
1	100	YCL055W	KAR4	Nonessential	28237.4	397.6	287.295	No
1	100	YCL056C	PEX34	Nonessential	18583	337.064	4955.59	Yes
1	100	YCL057C-A	MIC10	Nonessential	14905.3	437.915	6500.04	Yes
1	100	YCL057W	PRD1	Nonessential	22339	683.276	2568.14	Yes
1	100	YCL058C	FYV5	Nonessential	26034.9	396.678	-690.543	No
1	100	YCL061C	MRC1	Nonessential	23684.1	233.431	1945.92	No
1	100	YCL063W	VAC17	Nonessential	27276.1	1149.81	-407.931	No
1	100	YCL064C	CHA1	Nonessential	25139.2	317.519	1665.16	No
1	100	YCL067C	HMLALPHA2	Nonessential	27751.1	497.484	-696.32	No
1	100	YCL068C		Nonessential	27564.8	491.268	-1072.01	No
1	100	YCL069W	VBA3	Nonessential	21371.8	401.571	3615.39	Yes
1	100	YCL073C	GEX1	Nonessential	25783.9	683.844	160.411	No
1	100	YCR002C	CDC10	Nonessential	25365.9	671.204	338.49	No
1	100	YCR003W	MRPL32	Nonessential	20482.8	138.347	1612.68	No
1	100	YCR004C	YCP4	Nonessential	25080.6	659.838	2983.83	Yes
1	100	YCR005C	CIT2	Nonessential	29199.4	1218.87	-1492.88	No
1	100	YCR007C		Nonessential	29367.5	357.075	-418.826	No
1	100	YCR008W	SAT4	Nonessential	27542.4	371.657	889.289	No
1	100	YCR009C	RVS161	Nonessential	27996.5	1129.64	975.662	No
1	100	YCR010C	ADY2	Nonessential	26432.8	145.567	216.081	No
1	100	YCR011C	ADP1	Nonessential	21583.6	574.796	2717.84	Yes
1	100	YCR014C	POL4	Nonessential	30166.8	241.888	-924.383	No
1	100	YCR015C	CTO1	Nonessential	26288.7	573.063	-115.835	No
1	100	YCR016W		Nonessential	27025.5	517.081	12.8084	No
1	100	YCR017C	CWH43	Nonessential	23846.9	416.826	1320.33	No
1	100	YCR018C	SRD1	Nonessential	27939.7	937.454	-246.006	No
1	100	YCR019W	MAK32	Nonessential	29003.1	198.787	-878.174	No
1	100	YCR020C	PET18	Nonessential	27388.4	576.297	-167.452	No
1	100	YCR020C-A	MAK31	Nonessential	28471.6	242.556	78.7733	No
1	100	YCR020W-B	HTL1	Nonessential	32615	428.168	365.565	No
1	100	YCR021C	HSP30	Nonessential	22750.3	887.588	-1006.54	No
1	100	YCR023C		Nonessential	25392.4	491.976	879.605	No
1	100	YCR024C	SLM5	Nonessential	26647.3	402.384	1007.1	No
1	100	YCR024C-A	PMP1	Nonessential	28781.2	7.5186	382.841	No
1	100	YCR026C	NPP1	Nonessential	24490.4	406.088	2073.03	Yes
1	100	YCR027C	RHB1	Nonessential	28283.7	366.048	-769.321	No
1	100	YCR028C	FEN2	Nonessential	28337.8	167.62	-285.033	No
1	100	YCR028C-A	RIM1	Nonessential	15547.8	234.995	-1895.68	No
1	100	YCR030C	SYP1	Nonessential	24950.8	266.079	2341.05	Yes
1	100	YCR031C	RPS14A	Nonessential	28150.2	640.356	-4703.76	No
1	100	YCR032W	BPH1	Nonessential	26488.1	664.62	219.569	No
1	100	YCR033W	SNT1	Nonessential	24569.7	404.995	3314.07	Yes
1	100	YCR034W	ELO2	Nonessential	16219	543.933	6092.58	Yes
1	100	YCR036W	RBK1	Nonessential	28367.2	655.296	-635.918	No
1	100	YCR037C	PHO87	Nonessential	28895.2	563.676	-587.933	No
1	100	YCR038C	BUD5	Nonessential	27824.9	484.521	-820.462	No
1	100	YCR039C	MATALPHA2	Nonessential	21859.3	610.219	2119.12	Yes
1	100	YCR040W	MATALPHA1	Nonessential	24805.9	629.858	1045.58	No
1	100	YCR041W		Nonessential	27315.3	501.67	333.825	No
1	100	YCR042C	TAF2	Nonessential	25633.4	768.695	-95.6401	No
1	100	YCR043C		Nonessential	29184.8	657.919	-1423.06	No
1	100	YCR044C	PER1	Nonessential	26567.9	513.3	1012.84	No
1	100	YCR045C	RRT12	Nonessential	28542.7	873.658	-295.825	No
1	100	YCR046C	IMG1	Nonessential	24991.8	318.725	773.381	No
1	100	YCR047C	BUD23	Nonessential	27761.8	737.796	1018.87	No
1	100	YCR048W	ARE1	Nonessential	28062.2	476.75	585.318	No
1	100	YCR050C		Nonessential	27466.4	368.315	-49.9781	No
1	100	YCR051W		Nonessential	15509.2	53.124	7780.75	Yes
1	100	YCR053W	THR4	Nonessential	25560.7	487.697	-2242.77	No
1	100	YCR060W	TAH1	Nonessential	27061.2	488.64	1333.74	No
1	100	YCR061W		Nonessential	28015.7	557.624	-509.938	No
1	100	YCR063W	BUD31	Nonessential	27799.8	604.153	-240.291	No
1	100	YCR065W	HCM1	Nonessential	26031.6	839.429	328.029	No
1	100	YCR066W	RAD18	Nonessential	24801.6	307.55	2329.37	Yes
1	100	YCR067C	SED4	Nonessential	28045.6	148.824	-138.328	No
1	100	YCR068W	ATG15	Nonessential	23650.2	158.588	1998.08	No
1	100	YCR069W	CPR4	Nonessential	29059.3	1206.23	-861.512	No
1	100	YCR071C	IMG2	Nonessential	27696.4	525.619	-3650.87	No
1	100	YCR073C	SSK22	Nonessential	1642.39	239.857	16860.8	Yes
1	100	YCR073W-A	SOL2	Nonessential	23790.5	724.377	1678.43	No
1	100	YCR075C	ERS1	Nonessential	24889.4	292.512	698.856	No
1	100	YCR075W-A	EGO2	Nonessential	29977.4	838.658	-360.23	No
1	100	YCR076C	FUB1	Nonessential	30354.3	416.554	170.469	No
1	100	YCR077C	PAT1	Nonessential	25151.9	264.184	-325.243	No
1	100	YCR079W	PTC6	Nonessential	27828	329.57	294.131	No
1	100	YCR081W	SRB8	Nonessential	27785.4	511.037	-776.073	No
1	100	YCR082W	AHC2	Nonessential	28403.9	754.58	-645.709	No
1	100	YCR083W	TRX3	Nonessential	26911.6	349.061	1326.48	No
1	100	YCR084C	TUP1	Nonessential	8261.1	5836.73	-6993.85	No
1	100	YCR086W	CSM1	Nonessential	29249.7	545.22	-831.54	No
1	100	YCR087C-A		Nonessential	29003.3	2.29614	-482.249	No
1	100	YCR088W	ABP1	Nonessential	3506.15	503.321	14504.4	Yes
1	100	YCR089W	FIG2	Nonessential	21944.5	599.21	3558.77	Yes
1	100	YCR090C		Nonessential	26921.6	379.249	264.753	No
1	100	YCR091W	KIN82	Nonessential	23366.1	517.497	2747.57	Yes
1	100	YCR092C	MSH3	Nonessential	28113.4	1148.09	-23.6679	No
1	100	YCR094W	CDC50	Nonessential	29305.6	1123.32	-744.555	No
1	100	YCR095C	OCA4	Nonessential	28094.9	813.284	-223.279	No
1	100	YCR095W-A		Nonessential	28723.8	11.3186	-178.068	No
1	100	YCR096C	HMRA2	Nonessential	27420	640.016	262.671	No
1	100	YCR098C	GIT1	Nonessential	26309.2	479.537	167.029	No
1	100	YCR099C		Nonessential	28634.2	801.505	-662.186	No
1	100	YCR100C	EMA35	Nonessential	27751.7	600.321	65.3418	No
1	100	YCR101C		Nonessential	27816.7	800.865	395.871	No
1	100	YCR102C		Nonessential	28990.8	617.072	-1128.17	No
1	100	YCR104W	PAU3	Nonessential	32226	95.15	-2075.17	No
1	100	YCR105W	ADH7	Nonessential	24498.8	112.838	1291.88	No
1	100	YCR106W	RDS1	Nonessential	26991.5	741.21	-9.68057	No
1	100	YCR107W	AAD3	Nonessential	28448.2	198.183	330.416	No
1	100	YCR108C		Nonessential	28377.2	359.684	-199.375	No
1	100	YDL001W	RMD1	Nonessential	26589.4	237.054	-98.3977	No
1	100	YDL002C	NHP10	Nonessential	24199.7	327.65	312.947	No
1	100	YDL005C	MED2	Nonessential	24857	238.713	243.345	No
1	100	YDL006W	PTC1	Nonessential	29999.4	667.638	-2434.59	No
1	100	YDL007C-A		Nonessential	27741.9	480.37	-419.31	No
1	100	YDL009C		Nonessential	27767.9	470.403	187.303	No
1	100	YDL010W	GRX6	Nonessential	32703.9	2759.17	-3075.01	No
1	100	YDL012C		Nonessential	23662.9	536.187	1577.57	No
1	100	YDL013W	SLX5	Nonessential	33478.6	3348.84	-2862.94	No
1	100	YDL018C	ERP3	Nonessential	25990.5	169.302	1215.21	No
1	100	YDL019C	OSH2	Nonessential	17889.3	340.94	5392.88	Yes
1	100	YDL020C	RPN4	Nonessential	25597.6	262.717	373.678	No
1	100	YDL021W	GPM2	Nonessential	26009.8	350.547	724.484	No
1	100	YDL022C-A		Nonessential	29368.5	377.986	-1172.46	No
1	100	YDL022W	GPD1	Nonessential	24239.7	380.726	1159.34	No
1	100	YDL024C	DIA3	Nonessential	27269.9	602.48	343.809	No
1	100	YDL025C	RTK1	Nonessential	21863.5	112.236	3953.33	Yes
1	100	YDL027C	MRX9	Nonessential	18921.1	310.564	5310.56	Yes
1	100	YDL033C	SLM3	Nonessential	21712.2	1072.22	4021.41	Yes
1	100	YDL035C	GPR1	Nonessential	32766.3	838.684	-1174.88	No
1	100	YDL036C	PUS9	Nonessential	25852.6	888.026	474.539	No
1	100	YDL037C	BSC1	Nonessential	27369.8	234.61	-201.795	No
1	100	YDL039C	PRM7	Nonessential	26946.9	455.325	-817.011	No
1	100	YDL040C	NAT1	Nonessential	26475	239.829	668.023	No
1	100	YDL042C	SIR2	Nonessential	27012.5	754.086	293.418	No
1	100	YDL044C	MTF2	Nonessential	27892.7	652.543	-840.281	No
1	100	YDL045W-A	MRP10	Nonessential	28093.4	63.0254	-2125.08	No
1	100	YDL047W	SIT4	Nonessential	32227.1	272.889	-4335.37	No
1	100	YDL048C	STP4	Nonessential	14428.1	465.612	8393.36	Yes
1	100	YDL049C	KNH1	Nonessential	25271.5	466.411	907.504	No
1	100	YDL051W	LHP1	Nonessential	25225.5	1086.09	2551.43	Yes
1	100	YDL052C	SLC1	Nonessential	26656.8	296.434	620.825	No
1	100	YDL053C	PBP4	Nonessential	27256	101.91	-331.885	No
1	100	YDL054C	MCH1	Nonessential	28489.1	522.391	-106.462	No
1	100	YDL056W	MBP1	Nonessential	28524.5	780.039	-775.021	No
1	100	YDL057W		Nonessential	27395.2	602.751	-370.793	No
1	100	YDL059C	RAD59	Nonessential	19744.8	256.394	5452.93	Yes
1	100	YDL061C	RPS29B	Nonessential	27290.7	217.597	-5854.93	No
1	100	YDL063C	SYO1	Nonessential	26354.2	726.079	-2620.71	No
1	100	YDL065C	PEX19	Nonessential	27727.6	632.61	-458.7	No
1	100	YDL066W	IDP1	Nonessential	28495.8	597.707	-847.879	No
1	100	YDL067C	COX9	Nonessential	27942.7	345.243	-4735.63	No
1	100	YDL069C	CBS1	Nonessential	25214.1	68.0256	104.374	No
1	100	YDL070W	BDF2	Nonessential	26555.7	490.533	1060.88	No
1	100	YDL072C	YET3	Nonessential	26699.4	533.655	23.6907	No
1	100	YDL073W	AHK1	Nonessential	29859.9	237.227	-670.891	No
1	100	YDL074C	BRE1	Nonessential	27202.9	518.68	713.591	No
1	100	YDL075W	RPL31A	Nonessential	30866.6	665.614	-4329.39	No
1	100	YDL076C	RXT3	Nonessential	26987.8	700.654	-7.14285	No
1	100	YDL077C	VAM6	Nonessential	27725.1	599.695	523.804	No
1	100	YDL078C	MDH3	Nonessential	27768.2	167.447	506.544	No
1	100	YDL079C	MRK1	Nonessential	30469.3	1318.17	-1644.75	No
1	100	YDL080C	THI3	Nonessential	24082	38.3624	1429.71	No
1	100	YDL081C	RPP1A	Nonessential	26249.6	415.584	68.8854	No
1	100	YDL082W	RPL13A	Nonessential	27586.3	506.669	-2857.21	No
1	100	YDL083C	RPS16B	Nonessential	27774.5	631.717	-5008.64	No
1	100	YDL085C-A		Nonessential	27350.7	605.278	174.223	No
1	100	YDL085W	NDE2	Nonessential	15839.7	83.1869	7453.43	Yes
1	100	YDL086W		Nonessential	26173	402.508	804.953	No
1	100	YDL089W	NUR1	Nonessential	20078.7	277.851	4289.27	Yes
1	100	YDL090C	RAM1	Nonessential	27181.1	395.812	857.028	No
1	100	YDL091C	UBX3	Nonessential	31570.3	1355.47	-2119.3	No
1	100	YDL093W	PMT5	Nonessential	30249.9	649.234	-890.003	No
1	100	YDL095W	PMT1	Nonessential	33018.7	544.793	233.487	No
1	100	YDL099W	BUG1	Nonessential	25854.9	660.386	1694.56	No
1	100	YDL100C	GET3	Nonessential	24903.1	799.674	737.561	No
1	100	YDL101C	DUN1	Nonessential	28496.8	423.265	-213.469	No
1	100	YDL104C	QRI7	Nonessential	25874.9	668.241	1145.44	No
1	100	YDL106C	PHO2	Nonessential	25468.5	236.317	-533.326	No
1	100	YDL107W	MSS2	Nonessential	26845.8	595.534	80.8994	No
1	100	YDL109C		Nonessential	27260.5	305.034	522.266	No
1	100	YDL110C	TMA17	Nonessential	26728.3	1075.12	644.018	No
1	100	YDL112W	TRM3	Nonessential	26061.3	844.64	429.5	No
1	100	YDL113C	ATG20	Nonessential	25265.3	93.0561	-369.95	No
1	100	YDL114W		Nonessential	25237.4	184.837	-135.382	No
1	100	YDL115C	IWR1	Nonessential	29161	546.861	-566.674	No
1	100	YDL116W	NUP84	Nonessential	25118.8	597.147	-128.001	No
1	100	YDL117W	CYK3	Nonessential	25488.5	501.959	1079.49	No
1	100	YDL119C	HEM25	Nonessential	27399.2	648.689	80.0074	No
1	100	YDL121C	EXP1	Nonessential	25821.8	455.547	340.773	No
1	100	YDL122W	UBP1	Nonessential	25716.7	352.101	1782.13	No
1	100	YDL123W	SNA4	Nonessential	32122.7	688.775	290.122	No
1	100	YDL124W		Nonessential	26608.3	418.502	465.736	No
1	100	YDL125C	HNT1	Nonessential	29183.4	937.683	-493.39	No
1	100	YDL127W	PCL2	Nonessential	32291	903.076	-74.3009	No
1	100	YDL128W	VCX1	Nonessential	25812.5	988.284	1897.43	No
1	100	YDL129W		Nonessential	27123.2	1743.49	678.075	No
1	100	YDL130W	RPP1B	Nonessential	26835.5	175.098	-3070.35	No
1	100	YDL130W-A	STF1	Nonessential	26123.9	288.433	1709.51	No
1	100	YDL131W	LYS21	Nonessential	27744.7	613.834	-235.986	No
1	100	YDL133C-A	RPL41B	Nonessential	24608.7	1077.97	165.828	No
1	100	YDL133W	SRF1	Nonessential	28716.8	23.2009	119.867	No
1	100	YDL134C	PPH21	Nonessential	26530.3	711.638	-601.923	No
1	100	YDL135C	RDI1	Nonessential	26624.6	397.392	693.442	No
1	100	YDL136W	RPL35B	Nonessential	31983.8	69.7899	-1700.2	No
1	100	YDL137W	ARF2	Nonessential	782.938	226.718	16566.4	Yes
1	100	YDL138W	RGT2	Nonessential	27735.4	579.512	252.347	No
1	100	YDL142C	CRD1	Nonessential	28727.2	956.991	-441.946	No
1	100	YDL144C		Nonessential	27838.6	306.54	1014.09	No
1	100	YDL146W	LDB17	Nonessential	29315	361.487	-1375.55	No
1	100	YDL149W	ATG9	Nonessential	28243.6	707.662	1814.01	No
1	100	YDL154W	MSH5	Nonessential	29026.9	338.426	-778.961	No
1	100	YDL155W	CLB3	Nonessential	6717.91	187.751	12889.9	Yes
1	100	YDL156W	CMR1	Nonessential	28850.9	128.581	126.768	No
1	100	YDL157C		Nonessential	24616.2	478.644	904.613	No
1	100	YDL159W	STE7	Nonessential	27605.2	290.115	-231.054	No
1	100	YDL159W-A		Nonessential	28292.6	352.007	81.1	No
1	100	YDL160C	DHH1	Nonessential	18990	539.532	5613.13	Yes
1	100	YDL161W	ENT1	Nonessential	28306.4	557.294	-143.657	No
1	100	YDL167C	NRP1	Nonessential	28732.2	580.319	-584.524	No
1	100	YDL168W	SFA1	Nonessential	24688.6	369.775	1994.17	No
1	100	YDL169C	UGX2	Nonessential	27416.7	340.395	376.611	No
1	100	YDL170W	UGA3	Nonessential	28145.4	309.627	-150.002	No
1	100	YDL171C	GLT1	Nonessential	26707.6	414.319	426.244	No
1	100	YDL173W	PAR32	Nonessential	29800.6	3037.08	102.676	No
1	100	YDL174C	DLD1	Nonessential	26157	440.41	1328.44	No
1	100	YDL175C	AIR2	Nonessential	27685.1	549.925	-474.179	No
1	100	YDL176W		Nonessential	27336.5	355.771	-12.3612	No
1	100	YDL177C		Nonessential	28319.9	551.971	215.178	No
1	100	YDL178W	DLD2	Nonessential	28673.8	84.0065	404.712	No
1	100	YDL179W	PCL9	Nonessential	29125.5	787.097	-996.638	No
1	100	YDL180W		Nonessential	26993.8	808.375	1141.41	No
1	100	YDL181W	INH1	Nonessential	28461.8	786.449	-15.2812	No
1	100	YDL182W	LYS20	Nonessential	31802.5	718.18	35.6104	No
1	100	YDL183C		Nonessential	26742.5	162.805	259.125	No
1	100	YDL184C	RPL41A	Nonessential	27029.2	346.593	-295.285	No
1	100	YDL185W	VMA1	Nonessential	11770.7	202.541	3170.61	Yes
1	100	YDL188C	PPH22	Nonessential	23610	1230.65	3006.23	Yes
1	100	YDL190C	UFD2	Nonessential	24637.3	497.097	1892.68	No
1	100	YDL191W	RPL35A	Nonessential	25982	504.383	-6109.41	No
1	100	YDL192W	ARF1	Nonessential	773.463	134.106	15472.5	Yes
1	100	YDL194W	SNF3	Nonessential	25228.1	457.009	1225.41	No
1	100	YDL197C	ASF2	Nonessential	27471.4	887.235	-361.374	No
1	100	YDL198C	GGC1	Nonessential	23624.1	369.089	1200.48	No
1	100	YDL199C		Nonessential	29538.1	488.568	-743.586	No
1	100	YDL200C	MGT1	Nonessential	27700.5	370.1	-697.901	No
1	100	YDL201W	TRM8	Nonessential	28096.1	692.067	443.821	No
1	100	YDL202W	MRPL11	Nonessential	13899	390.876	-400.466	No
1	100	YDL203C	ACK1	Nonessential	27681.2	436.152	7.54177	No
1	100	YDL204W	RTN2	Nonessential	26461.4	775.811	-179.85	No
1	100	YDL206W		Nonessential	28420.5	854.515	367.352	No
1	100	YDL210W	UGA4	Nonessential	26683.8	493.995	1387.06	No
1	100	YDL211C		Nonessential	27266.6	687.415	395.019	No
1	100	YDL213C	NOP6	Nonessential	25259.2	306.104	180.84	No
1	100	YDL214C	PRR2	Nonessential	25932.2	577.919	261.201	No
1	100	YDL215C	GDH2	Nonessential	25889.2	264.857	402.299	No
1	100	YDL216C	RRI1	Nonessential	19824.4	574.942	4993.51	Yes
1	100	YDL218W		Nonessential	25425.5	870.231	-882.252	No
1	100	YDL219W	DTD1	Nonessential	24130.3	391.432	1871.01	No
1	100	YDL222C	FMP45	Nonessential	26535.5	705.382	171.846	No
1	100	YDL223C	HBT1	Nonessential	28628.4	449.475	269.872	No
1	100	YDL224C	WHI4	Nonessential	14497.2	318.483	7942.97	Yes
1	100	YDL225W	SHS1	Nonessential	25912.4	409.818	813.768	No
1	100	YDL226C	GCS1	Nonessential	12885.2	179.972	9058.09	Yes
1	100	YDL227C	HO	Nonessential	27981.9	96.5088	-73.909	No
1	100	YDL229W	SSB1	Nonessential	24236.4	448.307	2073.16	Yes
1	100	YDL230W	PTP1	Nonessential	27784	1068.39	-299.57	No
1	100	YDL231C	BRE4	Nonessential	29069.8	525.535	781.048	No
1	100	YDL232W	OST4	Nonessential	28771.7	645.199	-1087.54	No
1	100	YDL233W	MFG1	Nonessential	29003.2	571.76	-596.117	No
1	100	YDL234C	GYP7	Nonessential	22482.9	211.255	3485.22	Yes
1	100	YDL236W	PHO13	Nonessential	28131	617.049	-421.054	No
1	100	YDL237W	AIM6	Nonessential	24921.5	294.243	1370	No
1	100	YDL238C	GUD1	Nonessential	27584.7	731.778	-687.193	No
1	100	YDL239C	ADY3	Nonessential	27484	298.89	-384.486	No
1	100	YDL240W	LRG1	Nonessential	18756	613.447	5345.48	Yes
1	100	YDL243C	AAD4	Nonessential	27213.5	619.088	279.772	No
1	100	YDL244W	THI13	Nonessential	26677.9	384.245	-110.454	No
1	100	YDL245C	HXT15	Nonessential	28971.4	575.167	-687.243	No
1	100	YDL246C	SOR2	Nonessential	26088.4	741.555	445.947	No
1	100	YDL247W	MPH2	Nonessential	28346.3	328.941	-231.73	No
1	100	YDL248W	COS7	Nonessential	28553.7	46.4275	-527.026	No
1	100	YDR001C	NTH1	Nonessential	28027.7	1503.84	-297.083	No
1	100	YDR003W	RCR2	Nonessential	23574.3	335.181	709.861	No
1	100	YDR003W-A		Nonessential	31305.7	236.832	-108.33	No
1	100	YDR004W	RAD57	Nonessential	26920.4	619.581	232.107	No
1	100	YDR005C	MAF1	Nonessential	25155.6	886.31	2238.07	Yes
1	100	YDR006C	SOK1	Nonessential	28905.6	343.383	-979.661	No
1	100	YDR007W	TRP1	Nonessential	24719.9	416.137	2235.02	Yes
1	100	YDR009W	GAL3	Nonessential	29014.5	601.885	-389.268	No
1	100	YDR011W	SNQ2	Nonessential	28000.8	812.448	-734.395	No
1	100	YDR012W	RPL4B	Nonessential	27066.8	456.795	-105.37	No
1	100	YDR014W	RAD61	Nonessential	27289.8	289.448	435.963	No
1	100	YDR014W-A	HED1	Nonessential	25046.8	47.9567	2330.7	Yes
1	100	YDR017C	KCS1	Nonessential	24160.4	450.962	1768.89	No
1	100	YDR018C		Nonessential	30871.6	2414.75	-1299.44	No
1	100	YDR019C	GCV1	Nonessential	27135.7	656.223	336.645	No
1	100	YDR020C	DAS2	Nonessential	21570.3	604.417	4117.85	Yes
1	100	YDR022C	ATG31	Nonessential	29267.1	971.281	-163.687	No
1	100	YDR025W	RPS11A	Nonessential	26711.2	395.277	-5172.91	No
1	100	YDR026C	NSI1	Nonessential	26679.3	271.875	204.634	No
1	100	YDR027C	VPS54	Nonessential	27690.8	634.703	-1302.07	No
1	100	YDR028C	REG1	Nonessential	15286	328.362	7361.82	Yes
1	100	YDR030C	RAD28	Nonessential	26423.7	704.863	1385.12	No
1	100	YDR031W	MIX14	Nonessential	26883.8	490.96	624.06	No
1	100	YDR032C	PST2	Nonessential	28404.7	334.215	253.024	No
1	100	YDR033W	MRH1	Nonessential	28097.1	132.178	39.6269	No
1	100	YDR034C	LYS14	Nonessential	20072.8	239.356	1322.39	No
1	100	YDR034C-A		Nonessential	25421.2	593.982	1056.28	No
1	100	YDR034W-B		Nonessential	28108.9	1045.18	-509.235	No
1	100	YDR035W	ARO3	Nonessential	26816.5	406.788	-445.61	No
1	100	YDR036C	EHD3	Nonessential	26483.6	612.731	-124.059	No
1	100	YDR038C	ENA5	Nonessential	28401.5	529.267	-539.843	No
1	100	YDR039C	ENA2	Nonessential	28436.3	285.749	-180.088	No
1	100	YDR040C	ENA1	Nonessential	27904.3	549.644	-13.4771	No
1	100	YDR042C		Nonessential	31030.3	2388.75	-1396.5	No
1	100	YDR043C	NRG1	Nonessential	24024.9	96.6888	-332.718	No
1	100	YDR046C	BAP3	Nonessential	31206.5	2562.3	-1686.97	No
1	100	YDR049W	VMS1	Nonessential	27429.2	503.526	550.194	No
1	100	YDR051C	DET1	Nonessential	23717.8	269.607	-28.7341	No
1	100	YDR055W	PST1	Nonessential	27117.3	894.993	-848.187	No
1	100	YDR056C	EMC10	Nonessential	28823.4	861.999	-987.686	No
1	100	YDR057W	YOS9	Nonessential	28459.8	897.674	167.403	No
1	100	YDR058C	TGL2	Nonessential	27436.4	343.558	305.014	No
1	100	YDR059C	UBC5	Nonessential	29129.8	542.789	-190.492	No
1	100	YDR061W		Nonessential	27409.5	432.18	703.613	No
1	100	YDR063W	AIM7	Nonessential	25322.2	610.864	2071.44	Yes
1	100	YDR065W	RRG1	Nonessential	25544.8	577.747	2162.64	Yes
1	100	YDR066C	RTR2	Nonessential	25871.2	555.908	1496.1	No
1	100	YDR067C	OCA6	Nonessential	28120.8	855.489	211.182	No
1	100	YDR068W	DOS2	Nonessential	25658	848.439	1762.44	No
1	100	YDR069C	DOA4	Nonessential	29272.2	295.036	-431.104	No
1	100	YDR070C	FMP16	Nonessential	28265	745.94	-582.066	No
1	100	YDR071C	PAA1	Nonessential	26460.6	341.368	746.916	No
1	100	YDR072C	IPT1	Nonessential	28399.9	392.535	-422.497	No
1	100	YDR073W	SNF11	Nonessential	26824	123.525	-3.47461	No
1	100	YDR074W	TPS2	Nonessential	28572.5	860.174	-3225.86	No
1	100	YDR075W	PPH3	Nonessential	28930.8	428.402	-720.938	No
1	100	YDR076W	RAD55	Nonessential	27843.3	732.538	552.36	No
1	100	YDR077W	SED1	Nonessential	28445.6	736.172	-619.889	No
1	100	YDR078C	SHU2	Nonessential	27859	55.1961	567.351	No
1	100	YDR079C-A	TFB5	Nonessential	27613	122.996	433.732	No
1	100	YDR079W	PET100	Nonessential	27029.7	792.74	530.762	No
1	100	YDR080W	VPS41	Nonessential	28205.2	188.681	110.007	No
1	100	YDR083W	RRP8	Nonessential	27049.4	646.283	155.668	No
1	100	YDR084C	TVP23	Nonessential	24252.5	309.719	2094.81	Yes
1	100	YDR085C	AFR1	Nonessential	27671.5	716.04	-25.0372	No
1	100	YDR089W	VTC5	Nonessential	33122.5	595.935	-1459.4	No
1	100	YDR090C	ILT1	Nonessential	26997.4	765.568	1451.98	No
1	100	YDR092W	UBC13	Nonessential	27370	166.722	471.271	No
1	100	YDR093W	DNF2	Nonessential	27175.1	203.691	-61.8555	No
1	100	YDR096W	GIS1	Nonessential	14366.5	464.09	9006.92	Yes
1	100	YDR097C	MSH6	Nonessential	28017.4	300.446	274.691	No
1	100	YDR098C	GRX3	Nonessential	28841.6	851.034	-73.1563	No
1	100	YDR099W	BMH2	Nonessential	24482.3	363.155	611.723	No
1	100	YDR100W	TVP15	Nonessential	26227.3	601.666	1007.98	No
1	100	YDR101C	ARX1	Nonessential	27704.9	540.129	-2092.05	No
1	100	YDR103W	STE5	Nonessential	19931.5	417.702	5113.18	Yes
1	100	YDR104C	SPO71	Nonessential	27824.3	783.163	-763.641	No
1	100	YDR105C	TMS1	Nonessential	24554.2	1051.64	2423	Yes
1	100	YDR106W	ARP10	Nonessential	29947.8	586.566	-794.886	No
1	100	YDR107C	TMN2	Nonessential	25416.3	746.396	799.687	No
1	100	YDR108W	TRS85	Nonessential	29629.2	620.878	-1106.9	No
1	100	YDR109C		Nonessential	28494.3	599.343	-621.3	No
1	100	YDR110W	FOB1	Nonessential	26059.6	351.369	-451.6	No
1	100	YDR111C	ALT2	Nonessential	29621.8	448.053	-1047.35	No
1	100	YDR114C		Nonessential	15647	128.326	-937.575	No
1	100	YDR115W	MRX14	Nonessential	28504.3	514.565	-3074.19	No
1	100	YDR116C	MRPL1	Nonessential	27018.7	871.643	-3010.41	No
1	100	YDR117C	TMA64	Nonessential	21430.3	247.873	2606.19	Yes
1	100	YDR119W	VBA4	Nonessential	21523.6	343.921	4794.2	Yes
1	100	YDR119W-A	COX26	Nonessential	28670.8	826.94	-185.311	No
1	100	YDR120C	TRM1	Nonessential	20708.5	469.328	4024.8	Yes
1	100	YDR121W	DPB4	Nonessential	29357	554.13	-793.14	No
1	100	YDR122W	KIN1	Nonessential	19526.8	644.794	3914.87	Yes
1	100	YDR123C	INO2	Nonessential	27208.7	471.5	109.347	No
1	100	YDR124W		Nonessential	22140.1	397.037	2979.88	Yes
1	100	YDR125C	ECM18	Nonessential	27023.2	951.191	320.829	No
1	100	YDR126W	SWF1	Nonessential	28000.1	501.277	-477.183	No
1	100	YDR127W	ARO1	Nonessential	27781.6	277.847	-459.241	No
1	100	YDR128W	MTC5	Nonessential	27032.3	222.076	1153.29	No
1	100	YDR129C	SAC6	Nonessential	7680.39	302.921	12946.6	Yes
1	100	YDR130C	FIN1	Nonessential	23949.6	719.341	960.496	No
1	100	YDR131C		Nonessential	26559.1	182.016	1712.31	No
1	100	YDR134C		Nonessential	29098.6	697.051	-75.5815	No
1	100	YDR135C	YCF1	Nonessential	23580.5	84.6283	1644.7	No
1	100	YDR137W	RGP1	Nonessential	27593.1	984.804	240.883	No
1	100	YDR138W	HPR1	Nonessential	28484.9	1338.94	143.239	No
1	100	YDR139C	RUB1	Nonessential	28482.6	679.795	-117.616	No
1	100	YDR140W	MTQ2	Nonessential	22543.1	365.393	2193.55	Yes
1	100	YDR142C	PEX7	Nonessential	28111.6	669.805	-429.347	No
1	100	YDR143C	SAN1	Nonessential	26222.6	688.035	132.671	No
1	100	YDR144C	MKC7	Nonessential	31304.2	421.798	-1536.68	No
1	100	YDR146C	SWI5	Nonessential	22035.6	506.442	4013.66	Yes
1	100	YDR147W	EKI1	Nonessential	28165.6	417.649	-489.749	No
1	100	YDR148C	KGD2	Nonessential	30797.1	622.919	-3884.61	No
1	100	YDR150W	NUM1	Nonessential	26320.7	640.502	-149.838	No
1	100	YDR151C	CTH1	Nonessential	22443.6	420.67	3888.3	Yes
1	100	YDR152W	GIR2	Nonessential	27210.2	477.413	-68.6656	No
1	100	YDR153C	ENT5	Nonessential	32479.3	401.781	-1863.19	No
1	100	YDR155C	CPR1	Nonessential	27949.6	407.859	-64.4242	No
1	100	YDR156W	RPA14	Nonessential	26886.4	342.971	-478.509	No
1	100	YDR158W	HOM2	Nonessential	28836	232.31	-1497.76	No
1	100	YDR159W	SAC3	Nonessential	12266.4	258.301	10377.9	Yes
1	100	YDR162C	NBP2	Nonessential	26699.3	655.844	-361.767	No
1	100	YDR163W	CWC15	Nonessential	26740.3	223.202	31.8546	No
1	100	YDR165W	TRM82	Nonessential	30574.7	52.1251	-1607.42	No
1	100	YDR169C	STB3	Nonessential	23092.7	998.565	2827.77	Yes
1	100	YDR169C-A		Nonessential	27541.4	802.057	153.362	No
1	100	YDR171W	HSP42	Nonessential	24165.6	167.74	738.259	No
1	100	YDR173C	ARG82	Nonessential	26394.8	265.832	406.106	No
1	100	YDR174W	HMO1	Nonessential	2291.53	27.2133	14652.4	Yes
1	100	YDR175C	RSM24	Nonessential	28512.3	208.702	-4724.2	No
1	100	YDR176W	NGG1	Nonessential	25831.5	567.95	102.285	No
1	100	YDR178W	SDH4	Nonessential	26536.5	481.046	39.3009	No
1	100	YDR179C	CSN9	Nonessential	29798.5	505.773	-653.992	No
1	100	YDR179W-A	NVJ3	Nonessential	27100.7	245.894	520.893	No
1	100	YDR181C	SAS4	Nonessential	28308.6	236.543	-413.024	No
1	100	YDR182W-A		Nonessential	28528.7	512.979	-582.163	No
1	100	YDR183W	PLP1	Nonessential	27899.8	221.63	353.088	No
1	100	YDR184C	ATC1	Nonessential	27170.1	282.918	734.425	No
1	100	YDR185C	UPS3	Nonessential	26352.6	547.865	955.087	No
1	100	YDR186C	SND1	Nonessential	26912.8	652.681	207.958	No
1	100	YDR191W	HST4	Nonessential	29616.3	284.855	-1084.42	No
1	100	YDR192C	NUP42	Nonessential	26459	526.621	89.3177	No
1	100	YDR194C	MSS116	Nonessential	19824.4	965.712	1126.27	No
1	100	YDR194W-A		Nonessential	23628.9	31.8131	2315.87	Yes
1	100	YDR195W	REF2	Nonessential	27214.3	643.41	480.029	No
1	100	YDR197W	CBS2	Nonessential	29689.5	873.976	-1415.37	No
1	100	YDR198C	RKM2	Nonessential	28447.1	782.679	-939.048	No
1	100	YDR200C	VPS64	Nonessential	28529.6	673.905	-292.704	No
1	100	YDR202C	RAV2	Nonessential	27008.8	205.569	-294.085	No
1	100	YDR204W	COQ4	Nonessential	26079.9	260.209	1946.45	No
1	100	YDR205W	MSC2	Nonessential	27200.5	386.324	-28.033	No
1	100	YDR206W	EBS1	Nonessential	24299.8	244.661	2666.84	Yes
1	100	YDR207C	UME6	Nonessential	4981	493.74	14511.3	Yes
1	100	YDR210W		Nonessential	29095.6	240.021	-1127.75	No
1	100	YDR213W	UPC2	Nonessential	23398.5	140.135	1393.8	No
1	100	YDR214W	AHA1	Nonessential	27622.1	254.069	597.142	No
1	100	YDR216W	ADR1	Nonessential	22498.6	419.837	3226.8	Yes
1	100	YDR217C	RAD9	Nonessential	27582.4	210.566	-718.241	No
1	100	YDR218C	SPR28	Nonessential	28133.2	807.717	351.692	No
1	100	YDR219C	MFB1	Nonessential	27847.8	882.849	577.522	No
1	100	YDR221W	GTB1	Nonessential	28338.1	713.793	-195.788	No
1	100	YDR222W		Nonessential	26504.4	441.454	794.237	No
1	100	YDR223W	CRF1	Nonessential	27617.9	43.5069	375.642	No
1	100	YDR225W	HTA1	Nonessential	27305.7	500.906	622.464	No
1	100	YDR226W	ADK1	Nonessential	28746	932.485	-3717.3	No
1	100	YDR227W	SIR4	Nonessential	29011.2	1079.05	-1178.03	No
1	100	YDR229W	IVY1	Nonessential	23109.4	835.27	1715.14	No
1	100	YDR231C	COX20	Nonessential	26082.5	312.272	745.477	No
1	100	YDR233C	RTN1	Nonessential	22199.2	386.925	3461.42	Yes
1	100	YDR234W	LYS4	Nonessential	27255.6	488.929	-50.8592	No
1	100	YDR237W	MRPL7	Nonessential	26134.6	303.926	-1787.16	No
1	100	YDR239C		Nonessential	30233.3	1813.05	-1538.71	No
1	100	YDR242W	AMD2	Nonessential	29381.3	1290.28	-729.622	No
1	100	YDR244W	PEX5	Nonessential	27201.5	586.578	815.669	No
1	100	YDR245W	MNN10	Nonessential	22895.5	610.833	4384.05	Yes
1	100	YDR246W-A		Nonessential	28398.6	301.16	-644.547	No
1	100	YDR247W	VHS1	Nonessential	28999.3	447.893	-1157.95	No
1	100	YDR248C		Nonessential	28376.1	494.411	-11.5386	No
1	100	YDR249C		Nonessential	25853.4	214.194	180.908	No
1	100	YDR251W	PAM1	Nonessential	24559.4	524.381	1782.97	No
1	100	YDR252W	BTT1	Nonessential	28136.1	589.963	-90.0084	No
1	100	YDR253C	MET32	Nonessential	28743.4	282.426	-306.573	No
1	100	YDR254W	CHL4	Nonessential	29438	477.211	-534.667	No
1	100	YDR255C	RMD5	Nonessential	28823.4	110.247	-230.4	No
1	100	YDR256C	CTA1	Nonessential	27221.2	152.736	660.854	No
1	100	YDR257C	RKM4	Nonessential	26928.4	302.225	362.979	No
1	100	YDR258C	HSP78	Nonessential	27364.9	596.841	79.6761	No
1	100	YDR260C	SWM1	Nonessential	28290.4	677.17	-140.366	No
1	100	YDR261C	EXG2	Nonessential	29255.4	496.525	-887.478	No
1	100	YDR262W		Nonessential	28070.5	583.247	-951.976	No
1	100	YDR263C	DIN7	Nonessential	24552.9	322.813	-568.85	No
1	100	YDR264C	AKR1	Nonessential	32969.1	5187.34	-2802.24	No
1	100	YDR265W	PEX10	Nonessential	27943.2	327.232	-295.156	No
1	100	YDR266C	HEL2	Nonessential	26367.6	1081.75	526.426	No
1	100	YDR268W	MSW1	Nonessential	27740.6	1141.55	-3048.23	No
1	100	YDR270W	CCC2	Nonessential	28412.7	900.932	-359.198	No
1	100	YDR272W	GLO2	Nonessential	28201.6	599.695	-113.218	No
1	100	YDR273W	DON1	Nonessential	28470.6	365.941	-344.489	No
1	100	YDR275W	BSC2	Nonessential	25227.4	422.458	976.452	No
1	100	YDR276C	PMP3	Nonessential	28385.9	478.179	297.383	No
1	100	YDR277C	MTH1	Nonessential	22582.3	324.363	3560.5	Yes
1	100	YDR279W	RNH202	Nonessential	19977.9	210.022	4690.62	Yes
1	100	YDR281C	PHM6	Nonessential	27686.9	130.728	289.845	No
1	100	YDR282C	MRX10	Nonessential	29192.1	402.771	-434.578	No
1	100	YDR283C	GCN2	Nonessential	25816.7	772.072	1865.05	No
1	100	YDR284C	DPP1	Nonessential	27715	274.485	-400.987	No
1	100	YDR285W	ZIP1	Nonessential	28134.5	600.531	-432.361	No
1	100	YDR286C	MGP12	Nonessential	26993.8	205.511	805.134	No
1	100	YDR287W	INM2	Nonessential	21227.8	460.806	3727.17	Yes
1	100	YDR289C	RTT103	Nonessential	27952	852.26	689.883	No
1	100	YDR291W	HRQ1	Nonessential	26909.4	779.085	758.423	No
1	100	YDR293C	SSD1	Nonessential	12099	358.336	13916.9	Yes
1	100	YDR294C	DPL1	Nonessential	29196.6	483.138	-544.876	No
1	100	YDR295C	HDA2	Nonessential	29085.3	848.837	-1628.18	No
1	100	YDR296W	MHR1	Nonessential	26448.7	852.726	-5110.71	No
1	100	YDR297W	SUR2	Nonessential	28396.5	935.73	-288.425	No
1	100	YDR298C	ATP5	Nonessential	26375.2	1667.95	-4192.31	No
1	100	YDR304C	CPR5	Nonessential	24432.7	540.793	2904.23	Yes
1	100	YDR305C	HNT2	Nonessential	27627.1	416.663	314.173	No
1	100	YDR306C		Nonessential	18035.5	473.192	6014.07	Yes
1	100	YDR307W	PMT7	Nonessential	27831.3	634.456	425.978	No
1	100	YDR309C	GIC2	Nonessential	26917.7	1168.47	497.781	No
1	100	YDR310C	SUM1	Nonessential	4773.64	294.649	14475	Yes
1	100	YDR312W	SSF2	Nonessential	28942.5	511.422	257.056	No
1	100	YDR313C	PIB1	Nonessential	27987.1	247.193	366.984	No
1	100	YDR314C	RAD34	Nonessential	28578.9	243.74	-377.956	No
1	100	YDR315C	IPK1	Nonessential	28605	152.242	-489.373	No
1	100	YDR316W	OMS1	Nonessential	28247.5	447.046	276.808	No
1	100	YDR317W	HIM1	Nonessential	28422.1	464.557	-236.45	No
1	100	YDR318W	MCM21	Nonessential	26919.2	371.516	1391.62	No
1	100	YDR319C	YFT2	Nonessential	28184.8	791.375	-1261.77	No
1	100	YDR320C	SWA2	Nonessential	28426.9	250.379	-456.927	No
1	100	YDR321W	ASP1	Nonessential	23471	570.541	2951.91	Yes
1	100	YDR322C-A	TIM11	Nonessential	26312.1	312.891	-650.65	No
1	100	YDR322W	MRPL35	Nonessential	28066.4	31.7895	-4159.26	No
1	100	YDR323C	PEP7	Nonessential	26777	856.807	892.31	No
1	100	YDR326C	YSP2	Nonessential	26792.9	650.332	751.849	No
1	100	YDR329C	PEX3	Nonessential	27331.1	839.599	210.984	No
1	100	YDR330W	UBX5	Nonessential	24783.3	382.25	1928.12	No
1	100	YDR332W	IRC3	Nonessential	17747.2	827.514	4259.63	Yes
1	100	YDR333C	RQC1	Nonessential	28442.5	116.627	-79.7805	No
1	100	YDR334W	SWR1	Nonessential	26717.9	720.238	274.509	No
1	100	YDR335W	MSN5	Nonessential	20171.1	751.874	4075.59	Yes
1	100	YDR336W	MRX8	Nonessential	26476.9	357.579	1338.6	No
1	100	YDR337W	MRPS28	Nonessential	22362.1	185.8	-405.004	No
1	100	YDR338C		Nonessential	23811.7	137.145	1060.95	No
1	100	YDR342C	HXT7	Nonessential	29990.6	562.388	-860.734	No
1	100	YDR343C	HXT6	Nonessential	28955.2	566.142	-1236.64	No
1	100	YDR345C	HXT3	Nonessential	27904.4	511.539	-231.425	No
1	100	YDR346C	SVF1	Nonessential	26465.1	271.138	-445.457	No
1	100	YDR347W	MRP1	Nonessential	27304.9	691.272	-3640.34	No
1	100	YDR348C	PAL1	Nonessential	25926.5	572.507	1740.68	No
[truncated: 19,372 more rows]

## Sheet: B. GO enrichment
ONTOLOGY	GOID	TERM	CORRECTED_PVALUE	UNCORRECTED_PVALUE	NUM_LIST_ANNOTATIONS	LIST_SIZE	TOTAL_NUM_ANNOTATIONS	POPULATION_SIZE	FOLD_ENRICHMENT	FDR_RATE	EXPECTED_FALSE_POSITIVES	ANNOTATED_GENES
P	GO:0033047	regulation of mitotic sister chromatid segregation	0.00526432	2.21469e-06	26	987	60	5671	2.4898	0	0	LTE1, ULP2, APC4, KIN4, BFA1, APC11, CEP3, CDC23, DMA1, YPI1, BIM1, APC2, IPL1, DMA2, SPC105, APC5, CDC16, SCC2, BIR1, ESP1, APC1, CIN8, YGL003C, MAD1, KIP3, ARP1, KAR9
	GO:0033045	regulation of sister chromatid segregation	0.00248293	1.04457e-06	28	987	65	5671	2.47507	0	0	APC11, CEP3, BFA1, KIN4, CDC28, DMA1, CDC23, LTE1, APC4, ULP2, CIN8, APC1, KAR9, ARP1, KIP3, YGL003C, MAD1, APC5, SPC105, IPL1, APC2, DMA2, BIM1, YPI1, ESP1, BIR1, CDC16, SCC2, NDJ1
	GO:0007264	small GTPase mediated signal transduction	0.00205593	8.64925e-07	29	987	68	5671	2.45037	0	0	SLG1, DMA2, MRS6, BEM3, TPK3, ROM1, RHO2, GEA2, LRG1, TPK1, GEA1, IRA2, DSS4, IRA1, GDI1, NET1, GPB1, TOR2, LTE1, TPK2, BEM2, WSC2, ROM2, DMA1, SAC7, RGA2, SRO7, BFA1, SRV2
	GO:0051983	regulation of chromosome segregation	0.000652431	2.74477e-07	33	987	79	5671	2.4001	0	0	APC4, LTE1, HSK3, DMA1, KIN4, INO80, BIR1, ESP1, SCC2, SPC105, DUO1, BIM1, YPI1, IPL1, KAR9, CIN8, APC1, ULP2, CDC7, CDC23, CEP3, APC11, CDC28, BFA1, DAD4, NDJ1, CDC16, APC5, APC2, DMA2, MAD1, YGL003C, KIP3, ARP1
	GO:0007088	regulation of mitotic nuclear division	8.20364e-05	3.45126e-08	38	987	91	5671	2.3993	0	0	DMA1, PSE1, KIN4, CLA4, NET1, APC4, LTE1, KAR9, CIN8, APC1, ESP1, BIR1, PDS1, SCC2, SPC105, YPI1, BIM1, IPL1, CDC23, APC11, CEP3, BFA1, ULP2, CDC15, CDC7, SLK19, MAD1, HOG1, YGL003C, KIP3, ARP1, CLB3, NUR1, NUP53, CDC16, APC5, APC2, DMA2
	GO:0000226	microtubule cytoskeleton organization	9.73804e-05	4.09678e-08	42	987	106	5671	2.2766	0	0	SLK19, BIK1, CDC15, TUB1, CDC28, NDC1, SFI1, MYO2, DMA2, DAD4, STU1, POM152, ARP1, CLB3, YGL003C, MPS3, KIP3, KAR1, YKL089W, TUB3, YBL031W, YBP2, CDC37, PAC11, MHP1, UBC9, DMA1, HSK3, IPL1, ASE1, BIM1, DUO1, KIP2, YHR127W, DSK2, KIP1, BIR1, ESP1, BBP1, CIN8, DML1, KAR9, MPS2
	GO:0007017	microtubule-based process	0.000116498	4.90104e-08	44	987	114	5671	2.21764	0	0	YKL089W, KAR1, YBL031W, TUB3, CLB3, ARP1, YGL003C, RHO2, MPS3, KIP3, DMA2, STU1, DAD4, POM152, NDC1, CDC28, MYO2, SFI1, SLK19, BIK1, TUB1, CDC15, CIN8, BBP1, CRN1, KAR9, DML1, MPS2, DUO1, KIP2, IPL1, ASE1, BIM1, DSK2, KIP1, BIR1, ESP1, YHR127W, MHP1, PAC11, UBC9, HSK3, DMA1, YBP2, CDC37
	GO:0140014	mitotic nuclear division	1.22944e-06	5.17225e-10	61	987	163	5671	2.15023	0	0	STU1, SWI5, CDC16, KAP104, NUP53, APC5, TOP1, DMA2, APC2, GPN2, YKL089W, YBL031W, TUB3, ARP1, CLB3, HOG1, MPS3, YGL003C, KIP3, MAD1, NUR1, TUB1, AFT1, ULP2, CDC15, IRR1, SLK19, BIK1, CDC7, CTF4, CDC23, APC11, CEP3, BFA1, CDC28, PDS1, KIP1, ESP1, BIR1, SCC2, YHR127W, SPC105, IPL1, ASE1, BIM1, YPI1, KAR9, DML1, CIN8, APC1, POL2, NET1, SGS1, SRC1, APC4, LTE1, PSE1, UBC9, DMA1, SMC3, CLA4, KIN4
	GO:0007346	regulation of mitotic cell cycle	9.69136e-07	4.07714e-10	62	987	166	5671	2.14598	0	0	SCC2, TOS2, PDS1, ESP1, BIR1, IPL1, YPI1, BIM1, SPC105, TOP2, SKG6, CCR4, KAR9, APC1, FAR11, CIN8, HSL1, APC4, FKH2, POL2, NET1, SGS1, FKH1, LTE1, GRR1, BEM2, PSE1, CKS1, DMA1, DPB11, CLA4, KIN4, ZDS2, CDC16, NUP53, APC2, DMA2, APC5, CLB3, ARP1, YGL003C, HOG1, MAD1, KIP3, WHI3, ZDS1, NUR1, XRN1, CDC15, ULP2, SLK19, CDC7, YHR030C, RIF1, ROM2, CDC23, CDC28, BFA1, SLD2, CEP3, APC11, HOF1
	GO:0000070	mitotic sister chromatid segregation	0.000140806	5.92367e-08	47	987	126	5671	2.14324	0	0	TUB1, AFT1, ULP2, IRR1, BIK1, CTF4, CDC23, CEP3, APC11, BFA1, CDC28, CDC16, APC5, TOP1, DMA2, APC2, GPN2, TUB3, YKL089W, YBL031W, ARP1, YGL003C, MPS3, KIP3, MAD1, POL2, SRC1, SGS1, APC4, LTE1, UBC9, DMA1, SMC3, KIN4, KIP1, PDS1, BIR1, ESP1, SCC2, YHR127W, SPC105, ASE1, IPL1, YPI1, BIM1, KAR9, DML1, CIN8, APC1
	GO:0000819	sister chromatid segregation	2.674e-05	1.12495e-08	54	987	147	5671	2.11066	0	0	GPN2, DMA2, APC2, TOP1, APC5, NDJ1, CDC16, YGL003C, KIP3, MPS3, MAD1, RFC4, ARP1, YKL089W, YBL031W, TUB3, BIK1, MAM1, IRR1, ULP2, AFT1, TUB1, CDC28, BFA1, APC11, CEP3, CDC23, CTF4, BIM1, YPI1, SMC5, ASE1, IPL1, SPC105, TOP2, RFC5, YHR127W, SCC2, BIR1, ESP1, KIP1, PDS1, APC1, CIN8, DML1, KAR9, LTE1, APC4, SGS1, SRC1, CHD1, POL2, KIN4, SMC3, DMA1, UBC9
	GO:1901990	regulation of mitotic cell cycle phase transition	0.00504029	2.12044e-06	40	987	112	5671	2.05203	0	0	LTE1, APC4, SGS1, POL2, NET1, KIN4, CLA4, ZDS2, DMA1, DPB11, YPI1, BIM1, IPL1, SPC105, ESP1, BIR1, PDS1, CCR4, KAR9, CDC7, SLK19, ULP2, CDC15, XRN1, BFA1, CDC28, SLD2, APC11, CEP3, CDC23, DMA2, APC5, CDC16, ZDS1, NUR1, MAD1, HOG1, YGL003C, ARP1, WHI3
	GO:0051783	regulation of nuclear division	0.00152332	6.40859e-07	46	987	131	5671	2.01757	0	0	ULP2, CDC15, CSM4, CDC7, SLK19, SET2, CDC23, BFA1, IME2, APC11, CEP3, NDJ1, NUP53, CDC16, DMA2, APC2, APC5, HOG1, YGL003C, KIP3, MAD1, ARP1, CLB3, NUR1, APC4, SGS1, NET1, LTE1, DMA1, PSE1, RME1, KIN4, CLA4, SCC2, ESP1, BIR1, PDS1, BIM1, YPI1, IPL1, SPC105, RED1, KAR9, APC1, CIN8, SIF2
	GO:1901987	regulation of cell cycle phase transition	0.00839932	3.53358e-06	40	987	114	5671	2.01603	0	0	CDH1, ULP2, CCR4, SLK19, CDC15, CLA4, POL2, XRN1, BFA1, KAR9, BIR1, ZDS1, LTE1, CDC7, BIM1, KIN4, ARP1, SGS1, APC11, ESP1, HOG1, IPL1, SPC105, CDC28, MAD1, ZDS2, APC5, CEP3, CDC16, NET1, APC4, DMA2, DPB11, DMA1, NUR1, CDC23, WHI3, PDS1, SLD2, YPI1
	GO:0006261	DNA-dependent DNA replication	0.00119454	5.02542e-07	47	987	134	5671	2.01528	0	0	TOP1, SAK1, ORC4, PIF1, CDC16, SEN1, RFC1, CLB6, HOG1, RFC4, MCM10, MMS1, POL1, CDC7, RNH202, SLD2, CDC28, SLD3, PSF2, CTF4, RPO41, RIF1, SET2, PSF1, TOP2, HFM1, DNA2, SLD7, RFC5, DPB2, TAH11, CCR4, POB3, ORC6, FKH1, SGS1, FKH2, POL2, RFC3, SUM1, CHD1, RAD53, MEC1, POL12, DPB11, PSF3, POL3
	GOID	TERM	CORRECTED_PVALUE	UNCORRECTED_PVALUE	NUM_LIST_ANNOTATIONS	LIST_SIZE	TOTAL_NUM_ANNOTATIONS	POPULATION_SIZE	FOLD_ENRICHMENT	FDR_RATE	EXPECTED_FALSE_POSITIVES	ANNOTATED_GENES
F	GO:0019789	SUMO transferase activity	0.00250627	4.21222e-06	10	987	13	5671	4.41976	0	0	NSE4, UBC9, SMC5, NSE3, NFI1, NSE5, MMS21, NSE1, KRE29, SIZ1
	GO:0140142	nucleocytoplasmic carrier activity	0.00740158	1.24396e-05	10	987	14	5671	4.10407	0	0	MSN5, KAP104, CRM1, OPI10, KAP120, KAP123, NMD5, KAP122, PSE1, SXM1
	GO:0000978	RNA polymerase II proximal promoter sequence-specific DNA binding	6.83347e-10	1.14848e-12	48	987	100	5671	2.75793	0	0	CYC8, HAA1, FHL1, PUT3, STP2, STP1, YLR256W, SWI5, MIG1, MOT3, SKN7, TBF1, GZF3, ZAP1, SKO1, SFL1, GAL4, AFT2, BAS1, MSN1, STP4, MATALPHA2, ECM22, CUP2, STP3, FKH1, MGA1, SUM1, GIS1, HSF1, CUP9, RME1, GLN3, UME6, AZF1, MED8, TOS8, ADR1, GCN4, PDC2, PHO4, YMR111C
	GO:0000987	proximal promoter sequence-specific DNA binding	7.25481e-10	1.2193e-12	51	987	110	5671	2.66391	0	0	COM2, AFT1, TBF1, GZF3, ZAP1, SKO1, SFL1, GAL4, MSN2, CYC8, HAA1, PUT3, FHL1, STP2, STP1, YLR256W, SWI5, MIG1, MOT3, SKN7, GIS1, SUM1, CUP9, HSF1, RME1, GLN3, UME6, AZF1, MED8, TOS8, ADR1, GCN4, PDC2, PHO4, YMR111C, AFT2, BAS1, MSN1, STP4, MATALPHA2, ECM22, CUP2, STP3, FKH1, MGA1
	GO:0000977	RNA polymerase II regulatory region sequence-specific DNA binding	5.95788e-09	1.00132e-11	51	987	115	5671	2.54809	0	0	FKH1, RLM1, STP3, MGA1, ECM22, CUP2, VHR1, STP4, SUA7, MSN1, YOX1, MATALPHA2, BAS1, AFT2, GCN4, YMR111C, PHO4, PDC2, TOS8, ADR1, GLN3, RME1, HSF1, CUP9, MED8, UME6, AZF1, GIS1, SUM1, SWI5, MOT3, SKN7, MIG1, MET4, YLR256W, STP1, STP2, HAA1, SNT1, CYC8, FHL1, PUT3, MED4, GAL4, SFL1, SKO1, ZAP1, GZF3, SMP1, TBF1
	GO:0001012	RNA polymerase II regulatory region DNA binding	5.95788e-09	1.00132e-11	51	987	115	5671	2.54809	0	0	HAA1, SNT1, CYC8, PUT3, FHL1, SWI5, MOT3, SKN7, MIG1, MET4, YLR256W, STP1, STP2, ZAP1, GZF3, SMP1, TBF1, MED4, GAL4, SFL1, SKO1, VHR1, STP4, MSN1, SUA7, YOX1, MATALPHA2, BAS1, AFT2, RLM1, FKH1, STP3, MGA1, ECM22, CUP2, GLN3, RME1, CUP9, HSF1, AZF1, UME6, MED8, SUM1, GIS1, GCN4, YMR111C, PDC2, PHO4, TOS8, ADR1
	GO:0044212	transcription regulatory region DNA binding	1.14317e-08	1.9213e-11	62	987	156	5671	2.28355	0	0	PHO4, PDC2, YMR111C, GCN4, ADR1, TOS8, UME6, AZF1, MED8, RME1, CUP9, HSF1, GLN3, STB3, SUM1, GIS1, MGA1, STP3, RLM1, FKH1, TFC1, CUP2, ECM22, MATALPHA2, SUA7, MSN1, YOX1, STP4, VHR1, AFT2, BAS1, MSN2, IXR1, GAL4, MED4, SKO1, PZF1, SFL1, RPO41, SMP1, GZF3, ZAP1, TBF1, AFT1, COM2, MIG1, SEN1, SKN7, MOT3, FKH2, SWI5, STP1, STP2, CHD1, YLR256W, MET4, TFC8, PUT3, FHL1, SNT1, CYC8, HAA1
	GO:0000976	transcription regulatory region sequence-specific DNA binding	2.72583e-08	4.58123e-11	61	987	155	5671	2.26121	0	0	FKH1, RLM1, STP3, MGA1, ECM22, CUP2, TFC1, VHR1, STP4, MSN1, SUA7, YOX1, MATALPHA2, BAS1, AFT2, GCN4, YMR111C, PHO4, PDC2, TOS8, ADR1, STB3, GLN3, CUP9, RME1, HSF1, UME6, MED8, AZF1, SUM1, GIS1, SWI5, MOT3, SKN7, FKH2, SEN1, MIG1, MET4, YLR256W, STP2, CHD1, STP1, HAA1, CYC8, SNT1, PUT3, FHL1, TFC8, MED4, GAL4, IXR1, MSN2, SFL1, PZF1, SKO1, ZAP1, GZF3, SMP1, COM2, AFT1, TBF1
	GO:0001067	regulatory region nucleic acid binding	2.17347e-08	3.65289e-11	62	987	158	5671	2.25464	0	0	GZF3, ZAP1, RPO41, SMP1, COM2, AFT1, TBF1, GAL4, MED4, MSN2, IXR1, SKO1, PZF1, SFL1, SNT1, CYC8, HAA1, TFC8, PUT3, FHL1, SWI5, MIG1, SEN1, SKN7, MOT3, FKH2, MET4, STP2, STP1, CHD1, YLR256W, CUP9, RME1, HSF1, GLN3, STB3, AZF1, UME6, MED8, SUM1, GIS1, GCN4, PDC2, PHO4, YMR111C, TOS8, ADR1, YOX1, SUA7, MSN1, VHR1, STP4, MATALPHA2, AFT2, BAS1, STP3, FKH1, RLM1, MGA1, ECM22, CUP2, TFC1
	GO:0003700	DNA binding transcription factor activity	2.07387e-07	3.4855e-10	65	987	177	5671	2.11	0	0	SUM1, HSF1, STB3, UME6, AZF1, RTG3, PHO4, ACA1, YMR111C, AFT2, BAS1, MSN1, YOX1, YRM1, HMS1, MATALPHA2, ECM22, HAL9, FKH1, COM2, CIN5, TBF1, GZF3, ZAP1, TDA9, SMP1, SFL1, GAL4, MSN2, HAA1, PUT3, MET4, ARG81, STP1, YLR256W, SWI5, MIG1, YPR015C, FKH2, MOT3, GIS1, RME1, CUP9, GLN3, YAP1, TOS8, STB5, ADR1, GCN4, CEP3, VHR1, SOK2, YMR136W, DAL82, WAR1, CUP2, RLM1, ASG1, MGA1, AFT1, PZF1, SKO1, YGL162W…
	GO:0000981	RNA polymerase II transcription factor activity, sequence-specific DNA binding	1.20636e-05	2.0275e-08	56	987	157	5671	2.04942	0	0	ASG1, HAL9, FKH1, RLM1, WAR1, CUP2, ECM22, YMR136W, MATALPHA2, YOX1, MSN1, VHR1, YRM1, CEP3, AFT2, BAS1, PHO4, YMR111C, ACA1, GCN4, RTG3, ADR1, STB5, TOS8, UME6, AZF1, CUP9, RME1, GLN3, STB3, GIS1, SUM1, YPR015C, MIG1, MOT3, SWI5, STP1, STP2, YLR256W, ARG81, MET4, PUT3, HAA1, MSN2, YGL162W, GAL4, SKO1, SFL1, TDA9, SMP1, GZF3, ZAP1, TBF1, AFT1, COM2
	GO:1990837	sequence-specific double-stranded DNA binding	1.09477e-07	1.83995e-10	72	987	202	5671	2.04797	0	0	BAS1, AFT2, MSN1, YOX1, SUA7, MATALPHA2, ECM22, FKH1, STP3, SUM1, STB3, HSF1, MED8, AZF1, UME6, POL1, YMR111C, PHO4, HAA1, CYC8, PUT3, MET4, YLR256W, CHD1, STP1, SWI5, MOT3, FKH2, MIG1, COM2, TBF1, ZAP1, GZF3, SMP1, SFL1, MCM10, MED4, GAL4, MSN2, ORC4, CEP3, VHR1, STP4, DAT1, SLD2, CUP2, TFC1, NET1, RLM1, MGA1, GIS1, GLN3, RME1, CUP9, TOS8, ADR1, GCN4, ORC6, PDC2, SNT1, FHL1, TFC8, STP2, SKN7, YK…
	GO:0004674	protein serine/threonine kinase activity	0.00101489	1.7057e-06	43	987	123	5671	2.00866	0	0	CLA4, KIN28, RAD53, IPL1, MEC1, SAK1, PRK1, KIN2, TPK2, KNS1, ARK1, TPK3, TPK1, CAK1, YCK2, YCK1, ATG1, FMP48, CDC7, KIN82, KSP1, YAK1, RTK1, KKQ8, CDC15, KIN1, IKS1, SSK2, TOR2, PKH2, HOG1, KIN4, SIP2, IME2, AKL1, ALK2, PBS2, SGV1, HSL1, SSK22, SLT2, CDC28, IRE1
	GOID	TERM	CORRECTED_PVALUE	UNCORRECTED_PVALUE	NUM_LIST_ANNOTATIONS	LIST_SIZE	TOTAL_NUM_ANNOTATIONS	POPULATION_SIZE	FOLD_ENRICHMENT	FDR_RATE	EXPECTED_FALSE_POSITIVES	ANNOTATED_GENES
C	GO:0000932	P-body	0.00274406	5.60013e-06	23	987	52	5671	2.54136	0	0	XRN1, SSD1, TPK3, DHH1, TIS11, VTS1, CDC39, TPK2, TIF4631, SBP1, GIS2, NGR1, SCD6, PAN2, SYH1, CCR4, PSP1, TIF4632, PUB1, WHI3, MRN1, EBS1, HEK2
	GO:0099080	supramolecular complex	0.00610495	1.24591e-05	29	987	76	5671	2.19244	0	0	SAC6, KIP3, BIK1, ABP140, KAR9, KIP2, MHP1, BIM1, PAC11, ARP1, HSK3, MYO4, DAD4, MYO2, KAR1, YBL031W, XRN1, ASE1, KIP1, BIR1, ALF1, SLK19, STU1, DUO1, TUB1, IPL1, TUB3, CIN8, ABP1
	GO:0099081	supramolecular polymer	0.00610495	1.24591e-05	29	987	76	5671	2.19244	0	0	BIR1, KIP1, ASE1, MYO2, DAD4, XRN1, YBL031W, KAR1, MYO4, TUB1, DUO1, STU1, ALF1, SLK19, IPL1, CIN8, TUB3, ABP1, BIK1, KIP3, SAC6, KAR9, KIP2, ABP140, BIM1, PAC11, MHP1, HSK3, ARP1
	GO:0099512	supramolecular fiber	0.00610495	1.24591e-05	29	987	76	5671	2.19244	0	0	ARP1, HSK3, BIM1, PAC11, MHP1, ABP140, KIP2, KAR9, SAC6, BIK1, KIP3, ABP1, TUB3, IPL1, CIN8, ALF1, STU1, SLK19, TUB1, DUO1, MYO2, DAD4, XRN1, YBL031W, KAR1, MYO4, KIP1, BIR1, ASE1
	GO:0099513	polymeric cytoskeletal fiber	0.00610495	1.24591e-05	29	987	76	5671	2.19244	0	0	KIP2, KAR9, ABP140, KIP3, BIK1, SAC6, HSK3, ARP1, MHP1, BIM1, PAC11, TUB1, DUO1, ALF1, STU1, SLK19, ASE1, KIP1, BIR1, MYO4, MYO2, DAD4, YBL031W, KAR1, XRN1, ABP1, CIN8, IPL1, TUB3

## Sheet: C. IDR and protein size
ORF	Gene	Essentiality	%IDR (Kim 2008)	Size of protein (amino acids)	Oe toxicity
YAL001C	TFC3	E	21.4655	1160	non-tox
YAL003W	EFB1	E	22.8155	206	non-tox
YAL025C	MAK16	E	41.1765	306	non-tox
YAL032C	PRP45	E	51.1873	379	non-tox
YAL033W	POP5	E	20.8092	173	non-tox
YAL034W-A	MTW1	E		289	non-tox
YAL035W	FUN12	E	42.8144	1002	non-tox
YAL038W	CDC19	E	3.2	500	non-tox
YAL041W	CDC24	E	49.4145	854	non-tox
YAL043C	PTA1	E	30.5732	785	non-tox
YAR007C	RFA1	E	20.2899	621	non-tox
YAR008W	SEN34	E	33.8182	275	non-tox
YAR019C	CDC15	E	25.154	974	oe tox
YBL004W	UTP20	E	15.002	2493	non-tox
YBL014C	RRN6	E	24.3848	894	non-tox
YBL018C	POP8	E	6.01504	133	non-tox
YBL020W	RFT1	E	13.5889	574	non-tox
YBL023C	MCM2	E	35.023	868	non-tox
YBL026W	LSM2	E	12.6316	95	non-tox
YBL030C	PET9	E	21.6981	318	non-tox
YBL034C	STU1	E	31.3946	1513	oe tox
YBL035C	POL12	E	28.227	705	oe tox
YBL040C	ERD2	E	0.456621	219	non-tox
YBL041W	PRE7	E	2.07469	241	non-tox
YBL050W	SEC17	E	3.08219	292	non-tox
YBL074C	AAR2	E	14.0845	355	oe tox
YBL076C	ILS1	E	3.82463	1072	non-tox
YBL084C	CDC27	E	27.0449	758	non-tox
YBL092W	RPL32	E	19.2308	130	non-tox
YBL097W	BRN1	E	41.2467	754	non-tox
YBL105C	PKC1	E	44.4831	1151	non-tox
YBR002C	RER2	E	12.9371	286	non-tox
YBR004C	GPI18	E	3.69515	433	oe tox
YBR011C	IPP1	E	12.892	287	non-tox
YBR029C	CDS1	E	14.6608	457	non-tox
YBR038W	CHS2	E	36.3448	963	non-tox
YBR049C	REB1	E	69.7531	810	non-tox
YBR055C	PRP6	E	11.7909	899	oe tox
YBR058C-A	TSC3	E		80	non-tox
YBR060C	ORC2	E	52.7419	620	non-tox
YBR070C	ALG14	E	9.70464	237	oe tox
YBR079C	RPG1	E	23.444	964	non-tox
YBR080C	SEC18	E	16.6227	758	non-tox
YBR087W	RFC5	E	2.82486	354	oe tox
YBR088C	POL30	E	3.10078	258	non-tox
YBR091C	TIM12	E	44.9541	109	non-tox
YBR102C	EXO84	E	42.2311	753	non-tox
YBR109C	CMD1	E	3.40136	147	non-tox
YBR110W	ALG1	E	1.78174	449	oe tox
YBR121C	GRS1	E	6.14693	690	non-tox
YBR123C	TFC1	E	25.4237	649	oe tox
YBR135W	CKS1	E	44	150	oe tox
YBR136W	MEC1	E	9.45946	2368	oe tox
YBR140C	IRA1	E	24.2561	3092	oe tox
YBR142W	MAK5	E	40.1035	773	non-tox
YBR143C	SUP45	E	8.46682	437	oe tox
YBR152W	SPP381	E	83.1615	291	oe tox
YBR153W	RIB7	E	1.63934	244	oe tox
YBR154C	RPB5	E	9.76744	215	non-tox
YBR155W	CNS1	E	34.8052	385	oe tox
YBR160W	CDC28	E	4.36242	298	oe tox
YBR167C	POP7	E	27.1429	140	non-tox
YBR192W	RIM2	E	17.2414	377	non-tox
YBR193C	MED8	E	31.8386	223	oe tox
YBR196C	PGI1	E	5.59567	554	non-tox
YBR198C	TAF5	E	25.3133	798	non-tox
YBR202W	MCM7	E	24.9704	845	non-tox
YBR211C	AME1	E	26.8519	324	non-tox
YBR233W-A	DAD3	E		94	non-tox
YBR234C	ARC40	E	3.125	384	non-tox
YBR236C	ABD1	E	34.4037	436	non-tox
YBR237W	PRP5	E	43.2273	849	non-tox
YBR243C	ALG7	E	0.446429	448	non-tox
YBR247C	ENP1	E	30.6418	483	non-tox
YBR252W	DUT1	E	13.6054	147	oe tox
YBR253W	SRB6	E	30.5785	121	oe tox
YBR254C	TRS20	E	25.7143	175	oe tox
YBR256C	RIB5	E	11.7647	238	oe tox
YBR257W	POP4	E	36.2007	279	oe tox
YBR265W	TSC10	E	7.8125	320	oe tox
YCL004W	PGS1	E	7.4856	521	non-tox
YCL017C	NFS1	E	18.1087	497	non-tox
YCL031C	RRP7	E	43.0976	297	non-tox
YCL043C	PDI1	E	21.8391	522	non-tox
YCL052C	PBN1	E	7.69231	416	oe tox
YCL054W	SPB1	E	50.654	841	non-tox
YCL059C	KRR1	E	37.6582	316	non-tox
YCR012W	PGK1	E	2.16346	416	non-tox
YCR035C	RRP43	E	2.28426	394	non-tox
YCR052W	RSC6	E	26.501	483	non-tox
YCR054C	CTR86	E	11.9005	563	oe tox
YCR057C	PWP2	E	6.82557	923	non-tox
YCR072C	RSA4	E	4.66019	515	non-tox
YCR093W	CDC39	E	18.074	2108	oe tox
YDL003W	MCD1	E	68.0212	566	non-tox
YDL004W	ATP16	E	20.625	160	non-tox
YDL007W	RPT2	E	25.8581	437	non-tox
YDL008W	APC11	E	41.2121	165	oe tox
YDL014W	NOP1	E	28.7462	327	non-tox
YDL015C	TSC13	E	16.4516	310	non-tox
YDL017W	CDC7	E	18.7377	507	oe tox
YDL028C	MPS1	E	60.3403	764	non-tox
YDL029W	ARP2	E	5.88235	391	non-tox
YDL030W	PRP9	E	26.9811	530	non-tox
YDL031W	DBP10	E	52.6633	995	non-tox
YDL043C	PRP11	E	35.7143	266	oe tox
YDL045C	FAD1	E	20.2614	306	oe tox
YDL055C	PSA1	E	0	361	non-tox
YDL058W	USO1	E	64.581	1790	non-tox
YDL060W	TSR1	E	36.1675	788	non-tox
YDL064W	UBC9	E	4.4586	157	oe tox
YDL084W	SUB2	E	13.4529	446	non-tox
YDL087C	LUC7	E	47.5096	261	non-tox
YDL092W	SRP14	E	54.7945	146	non-tox
YDL097C	RPN6	E	11.0599	434	non-tox
YDL098C	SNU23	E	58.2474	194	oe tox
YDL102W	POL3	E	15.7703	1097	oe tox
YDL103C	QRI1	E	3.77358	477	oe tox
YDL105W	NSE4	E	37.5622	402	oe tox
YDL108W	KIN28	E	5.88235	306	oe tox
YDL111C	RRP42	E	9.0566	265	non-tox
YDL120W	YFH1	E	25.8621	174	oe tox
YDL126C	CDC48	E	25.6287	835	non-tox
YDL132W	CDC53	E	20.4908	815	non-tox
YDL139C	SCM3	E	55.6054	223	oe tox
YDL140C	RPO21	E	22.1004	1733	non-tox
YDL141W	BPL1	E	9.27536	690	oe tox
YDL143W	CCT4	E	4.54545	528	non-tox
YDL145C	COP1	E	6.2448	1201	non-tox
YDL147W	RPN5	E	5.39326	445	non-tox
YDL148C	NOP14	E	44.8148	810	non-tox
YDL150W	RPC53	E	68.4834	422	non-tox
YDL153C	SAS10	E	74.2623	610	non-tox
YDL164C	CDC9	E	25.8278	755	non-tox
YDL165W	CDC36	E	8.90052	191	non-tox
YDL166C	FAP7	E	22.335	197	non-tox
YDL193W	NUS1	E	28.8	375	oe tox
YDL195W	SEC31	E	45.0903	1273	non-tox
YDL205C	HEM3	E	1.52905	327	non-tox
YDL207W	GLE1	E	44.2379	538	non-tox
YDL208W	NHP2	E	23.0769	156	non-tox
YDL209C	CWC2	E	53.9823	339	non-tox
YDL212W	SHR3	E	21.4286	210	non-tox
YDL217C	TIM22	E	16.4251	207	non-tox
YDL220C	CDC13	E	18.1818	924	oe tox
YDL235C	YPD1	E	16.1677	167	non-tox
YDR002W	YRB1	E	41.791	201	non-tox
YDR013W	PSF1	E	14.9038	208	oe tox
YDR016C	DAD1	E	46.8085	94	non-tox
YDR021W	FAL1	E	7.26817	399	non-tox
YDR023W	SES1	E	13.6364	462	non-tox
YDR037W	KRS1	E	17.0897	591	non-tox
YDR041W	RSM10	E	32.5123	203	non-tox
YDR044W	HEM13	E	12.5	328	non-tox
YDR045C	RPC11	E	31.8182	110	non-tox
YDR047W	HEM12	E	2.76243	362	oe tox
YDR050C	TPI1	E	0.403226	248	non-tox
YDR052C	DBF4	E	66.7614	704	non-tox
YDR054C	CDC34	E	42.7119	295	non-tox
YDR060W	MAK21	E	46.9268	1025	non-tox
YDR062W	LCB2	E	12.8342	561	non-tox
YDR064W	RPS13	E	13.245	151	non-tox
YDR081C	PDC2	E	51.5676	925	oe tox
YDR082W	STN1	E	12.9555	494	oe tox
YDR086C	SSS1	E	25	80	non-tox
YDR087C	RRP1	E	14.3885	278	non-tox
YDR088C	SLU7	E	43.7173	382	oe tox
YDR091C	RLI1	E	4.76974	608	non-tox
YDR113C	PDS1	E	49.3298	373	oe tox
YDR118W	APC4	E	5.3681	652	oe tox
YDR141C	DOP1	E	17.1967	1698	non-tox
YDR145W	TAF12	E	61.2245	539	non-tox
YDR160W	SSY1	E	16.784	852	oe tox
YDR164C	SEC1	E	33.4254	724	oe tox
YDR166C	SEC5	E	28.1153	971	oe tox
YDR167W	TAF10	E	56.3107	206	non-tox
YDR168W	CDC37	E	41.6996	506	oe tox
YDR170C	SEC7	E	38.0786	2009	non-tox
YDR172W	SUP35	E	32.4088	685	non-tox
YDR177W	UBC1	E	13.9535	215	oe tox
YDR180W	SCC2	E	23.6437	1493	oe tox
YDR182W	CDC1	E	16.0896	491	non-tox
YDR188W	CCT6	E	5.67766	546	non-tox
YDR189W	SLY1	E	27.6276	666	non-tox
YDR190C	RVB1	E	6.91145	463	non-tox
YDR196C	CAB5	E	3.3195	241	oe tox
YDR201W	SPC19	E	19.3939	165	non-tox
YDR208W	MSS4	E	61.8742	779	non-tox
YDR211W	GCD6	E	16.2921	712	non-tox
YDR212W	TCP1	E	7.8712	559	non-tox
YDR224C	HTB1	E	37.4046	131	non-tox
YDR228C	PCF11	E	54.3131	626	non-tox
YDR232W	HEM1	E	14.4161	548	non-tox
YDR235W	PRP42	E	2.57353	544	oe tox
YDR236C	FMN1	E	0.458716	218	oe tox
YDR238C	SEC26	E	15.519	973	non-tox
YDR240C	SNU56	E	24.7967	492	non-tox
YDR243C	PRP28	E	29.4218	588	oe tox
YDR246W	TRS23	E	19.1781	219	non-tox
YDR267C	CIA1	E	0.909091	330	oe tox
YDR280W	RRP45	E	19.6721	305	non-tox
YDR288W	NSE3	E	22.4422	303	oe tox
YDR292C	SRP101	E	32.6892	621	non-tox
YDR299W	BFR2	E	61.0487	534	non-tox
YDR301W	CFT1	E	13.7067	1357	non-tox
YDR302W	GPI11	E	17.3516	219	non-tox
YDR303C	RSC3	E	23.5028	885	non-tox
YDR308C	SRB7	E	31.4286	140	oe tox
YDR311W	TFB1	E	50.7788	642	non-tox
YDR320C-A	DAD4	E		72	oe tox
YDR324C	UTP4	E	10.567	776	non-tox
YDR325W	YCG1	E	23.7681	1035	non-tox
YDR328C	SKP1	E	17.0103	194	non-tox
YDR331W	GPI8	E	15.8151	411	non-tox
YDR339C	FCF1	E	24.8677	189	non-tox
YDR341C		E	6.75453	607	non-tox
YDR353W	TRR1	E	4.38871	319	non-tox
YDR356W	SPC110	E	78.2839	944	non-tox
YDR361C	BCP1	E	35.3357	283	non-tox
YDR362C	TFC6	E	25.4464	672	non-tox
YDR365C	ESF1	E	67.6752	628	non-tox
YDR367W	KEI1	E	21.7195	221	non-tox
YDR373W	FRQ1	E	20.5263	190	non-tox
YDR376W	ARH1	E	10.9533	493	oe tox
YDR381W	YRA1	E	62.8319	226	non-tox
YDR390C	UBA2	E	18.0818	636	oe tox
YDR394W	RPT3	E	25.9346	428	non-tox
YDR397C	NCB2	E	51.3699	146	non-tox
YDR398W	UTP5	E	35.7698	643	non-tox
YDR404C	RPB7	E	0	171	non-tox
YDR407C	TRS120	E	18.4639	1289	oe tox
YDR412W	RRP17	E	59.1489	235	non-tox
YDR416W	SYF1	E	3.60885	859	non-tox
YDR427W	RPN9	E	6.10687	393	non-tox
YDR429C	TIF35	E	37.5912	274	non-tox
YDR434W	GPI17	E	14.4195	534	non-tox
YDR437W	GPI19	E	5.71429	140	oe tox
YDR449C	UTP6	E	15	440	non-tox
YDR454C	GUK1	E	9.09091	187	non-tox
YDR460W	TFB3	E	28.3489	321	non-tox
YDR464W	SPP41	E	80.6272	1435	non-tox
YDR468C	TLG1	E	44.1964	224	oe tox
YDR472W	TRS31	E	29.3286	283	non-tox
YDR473C	PRP3	E	35.1812	469	non-tox
YDR478W	SNM1	E	53.0303	198	oe tox
YDR487C	RIB3	E	4.80769	208	non-tox
YDR489W	SLD5	E	24.1497	294	non-tox
YDR498C	SEC20	E	49.0862	383	non-tox
YDR499W	LCD1	E	13.3869	747	oe tox
YDR510W	SMT3	E	28.7129	101	oe tox
YDR527W	RBA50	E	60.5923	439	oe tox
YDR531W	CAB1	E	13.8965	367	oe tox
YEL002C	WBP1	E	3.25581	430	non-tox
YEL019C	MMS21	E	28.839	267	oe tox
YEL020W-A	TIM9	E		87	non-tox
YEL026W	SNU13	E	3.1746	126	non-tox
YEL032W	MCM3	E	33.1617	971	non-tox
YEL034W	HYP2	E	12.1019	157	non-tox
YEL035C	UTR5	E	27.1084	166	non-tox
YEL055C	POL5	E	29.1585	1022	non-tox
YEL058W	PCM1	E	1.25673	557	non-tox
YER003C	PMI40	E	6.52681	429	oe tox
YER006W	NUG1	E	34.4231	520	non-tox
YER008C	SEC3	E	50	1336	oe tox
YER009W	NTF2	E	2.4	125	non-tox
YER012W	PRE1	E	3.0303	198	non-tox
YER013W	PRP22	E	31.9651	1145	non-tox
YER018C	SPC25	E	42.9864	221	non-tox
YER021W	RPN3	E	17.9732	523	non-tox
YER022W	SRB4	E	34.7889	687	non-tox
YER023W	PRO3	E	3.14685	286	non-tox
YER025W	GCD11	E	14.0417	527	non-tox
YER036C	ARB1	E	26.0656	610	non-tox
YER038C	KRE29	E	21.9828	464	oe tox
YER043C	SAH1	E	2.67261	449	non-tox
YER048W-A	ISD11	E		94	non-tox
YER074W-A	YOS1	E		85	non-tox
YER082C	UTP7	E	26.8953	554	non-tox
YER093C	TSC11	E	24.1958	1430	oe tox
YER094C	PUP3	E	1.95122	205	non-tox
YER104W	RTT105	E	49.0385	208	oe tox
YER112W	LSM4	E	60.4278	187	non-tox
YER125W	RSP5	E	38.3189	809	non-tox
YER126C	NSA2	E	35.249	261	non-tox
YER127W	LCP5	E	61.9048	357	non-tox
YER133W	GLC7	E	6.73077	312	non-tox
YER136W	GDI1	E	8.86918	451	oe tox
YER146W	LSM5	E	26.8817	93	non-tox
YER147C	SCC4	E	8.65385	624	non-tox
YER148W	SPT15	E	25.4167	240	non-tox
YER157W	COG3	E	28.9638	801	oe tox
YER159C	BUR6	E	52.8169	142	non-tox
YER165W	PAB1	E	41.0745	577	non-tox
YER168C	CCA1	E	4.21245	546	non-tox
YER171W	RAD3	E	10.5398	778	non-tox
YER172C	BRR2	E	12.5289	2163	non-tox
YFL002C	SPB4	E	29.703	606	non-tox
YFL005W	SEC4	E	23.7209	215	non-tox
YFL008W	SMC1	E	55.8367	1225	non-tox
YFL009W	CDC4	E	29.0116	779	non-tox
YFL017C	GNA1	E	0.628931	159	oe tox
YFL017W-A	SMX2	E		77	non-tox
YFL022C	FRS2	E	8.94632	503	non-tox
YFL024C	EPL1	E	46.1538	832	non-tox
YFL029C	CAK1	E	0.815217	368	oe tox
YFL034C-B	MOB2	E		287	oe tox
YFL037W	TUB2	E	4.59519	457	non-tox
YFL038C	YPT1	E	16.9903	206	non-tox
YFL039C	ACT1	E	5.06667	375	non-tox
YFL045C	SEC53	E	1.1811	254	non-tox
YFR002W	NIC96	E	26.3409	839	non-tox
YFR003C	YPI1	E	85.1613	155	oe tox
YFR004W	RPN11	E	32.3529	306	non-tox
YFR005C	SAD1	E	9.82143	448	oe tox
YFR027W	ECO1	E	14.2349	281	non-tox
YFR028C	CDC14	E	40.2904	551	non-tox
YFR029W	PTR3	E	22.2714	678	oe tox
YFR031C	SMC2	E	55.2137	1170	non-tox
YFR037C	RSC8	E	55.8348	557	non-tox
YFR042W	KEG1	E	2	200	non-tox
YFR050C	PRE4	E	13.9098	266	non-tox
YFR051C	RET2	E	26.9231	546	non-tox
YFR052W	RPN12	E	10.219	274	non-tox
YGL001C	ERG26	E	0.859599	349	non-tox
YGL008C	PMA1	E	15.9041	918	non-tox
YGL011C	SCL1	E	7.14286	252	non-tox
YGL018C	JAC1	E	17.9348	184	oe tox
YGL030W	RPL30	E	10.4762	105	non-tox
YGL040C	HEM2	E	9.06433	342	non-tox
YGL044C	RNA15	E	52.7027	296	non-tox
YGL047W	ALG13	E	0.990099	202	non-tox
YGL048C	RPT6	E	20.9877	405	non-tox
YGL055W	OLE1	E	20.5882	510	non-tox
YGL061C	DUO1	E	48.583	247	oe tox
YGL065C	ALG2	E	1.59046	503	non-tox
YGL068W	MNP1	E	38.1443	194	oe tox
YGL073W	HSF1	E	62.1849	833	oe tox
YGL075C	MPS2	E	24.2894	387	oe tox
YGL091C	NBP35	E	18.5976	328	oe tox
YGL092W	NUP145	E	45.7859	1317	non-tox
YGL093W	SPC105	E	51.145	917	oe tox
YGL097W	SRM1	E	5.80913	482	non-tox
YGL098W	USE1	E	33.8776	245	non-tox
YGL099W	LSG1	E	40.9375	640	non-tox
YGL103W	RPL28	E	26.8456	149	non-tox
YGL106W	MLC1	E	11.4094	149	oe tox
YGL111W	NSA1	E	12.095	463	non-tox
YGL112C	TAF6	E	19.5736	516	non-tox
YGL113W	SLD3	E	51.9461	668	oe tox
YGL116W	CDC20	E	39.3443	610	non-tox
YGL120C	PRP43	E	26.3364	767	non-tox
YGL122C	NAB2	E	56.9524	525	non-tox
YGL123W	RPS2	E	15.748	254	non-tox
YGL128C	CWC23	E	25.0883	283	oe tox
YGL130W	CEG1	E	13.9434	459	non-tox
YGL137W	SEC27	E	8.32396	889	non-tox
YGL142C	GPI10	E	5.19481	616	oe tox
YGL145W	TIP20	E	18.2596	701	non-tox
YGL150C	INO80	E	45.3324	1489	oe tox
YGL155W	CDC43	E	1.32979	376	oe tox
YGL169W	SUA5	E	8.21596	426	non-tox
YGL171W	ROK1	E	29.4326	564	oe tox
YGL172W	NUP49	E	60.8051	472	non-tox
YGL201C	MCM6	E	32.5467	1017	non-tox
YGL207W	SPT16	E	24.058	1035	non-tox
YGL225W	VRG4	E	12.4629	337	non-tox
YGL233W	SEC15	E	15.4945	910	non-tox
YGL238W	CSE1	E	4.0625	960	non-tox
YGL245W	GUS1	E	8.61582	708	non-tox
YGL247W	BRR6	E	23.3503	197	oe tox
YGR002C	SWC4	E	44.5378	476	non-tox
YGR005C	TFG2	E	52.25	400	oe tox
YGR009C	SEC9	E	76.0369	651	non-tox
YGR013W	SNU71	E	37.5806	620	non-tox
YGR024C	THG1	E	2.1097	237	non-tox
YGR029W	ERV1	E	37.5661	189	non-tox
YGR030C	POP6	E	4.43038	158	non-tox
YGR046W	TAM41	E	10.9091	385	oe tox
YGR047C	TFC4	E	13.4634	1025	non-tox
YGR048W	UFD1	E	47.0914	361	non-tox
YGR060W	ERG25	E	9.38511	309	non-tox
YGR065C	VHT1	E	20.0675	593	non-tox
YGR074W	SMD1	E	29.4521	146	non-tox
YGR075C	PRP38	E	19.4215	242	non-tox
YGR082W	TOM20	E	45.3552	183	oe tox
YGR083C	GCD2	E	44.086	651	non-tox
YGR090W	UTP22	E	18.5125	1237	non-tox
YGR091W	PRP31	E	37.8543	494	non-tox
YGR094W	VAS1	E	10.9601	1104	non-tox
YGR095C	RRP46	E	14.3498	223	non-tox
YGR098C	ESP1	E	10.184	1630	oe tox
YGR099W	TEL2	E	23.4012	688	oe tox
YGR103W	NOP7	E	46.4463	605	oe tox
YGR113W	DAM1	E	55.3936	343	non-tox
YGR116W	SPT6	E	24.8105	1451	non-tox
YGR119C	NUP57	E	63.7708	541	non-tox
YGR120C	COG2	E	0.763359	262	oe tox
YGR128C	UTP8	E	6.87237	713	non-tox
YGR140W	CBF2	E	23.6402	956	non-tox
YGR145W	ENP2	E	40.4526	707	non-tox
YGR147C	NAT2	E	37.8472	288	oe tox
YGR156W	PTI1	E	61.6471	425	non-tox
YGR158C	MTR3	E	23.6	250	non-tox
YGR172C	YIP1	E	28.629	248	non-tox
YGR175C	ERG1	E	3.62903	496	non-tox
YGR179C	OKP1	E	38.4236	406	non-tox
YGR185C	TYS1	E	19.5431	394	non-tox
YGR186W	TFG1	E	68.8435	735	non-tox
YGR191W	HIP1	E	17.7446	603	oe tox
YGR195W	SKI6	E	22.7642	246	non-tox
YGR198W	YPP1	E	6.48715	817	non-tox
YGR211W	ZPR1	E	23.6626	486	non-tox
YGR216C	GPI1	E	9.85222	609	oe tox
YGR218W	CRM1	E	5.4428	1084	oe tox
YGR245C	SDA1	E	44.5893	767	non-tox
YGR246C	BRF1	E	51.3423	596	non-tox
YGR251W	NOP19	E	62.7551	196	non-tox
YGR253C	PUP2	E	9.61538	260	non-tox
YGR264C	MES1	E	5.85885	751	non-tox
YGR267C	FOL2	E	26.3374	243	non-tox
YGR274C	TAF1	E	40.1501	1066	non-tox
YGR277C	CAB4	E	18.0328	305	oe tox
YGR278W	CWC22	E	27.383	577	non-tox
YGR280C	PXR1	E	58.6716	271	non-tox
YHL015W	RPS20	E	18.1818	121	non-tox
YHR005C-A	TIM10	E		93	non-tox
YHR007C	ERG11	E	10.7547	530	non-tox
YHR019C	DED81	E	17.87	554	non-tox
YHR020W		E	6.39535	688	non-tox
YHR023W	MYO1	E	23.9108	1928	oe tox
YHR024C	MAS2	E	9.95851	482	non-tox
YHR036W	BRL1	E	47.983	471	non-tox
YHR040W	BCD1	E	36.0656	366	non-tox
YHR042W	NCP1	E	12.1563	691	non-tox
YHR058C	MED6	E	28.1356	295	oe tox
YHR062C	RPP1	E	23.8908	293	non-tox
YHR065C	RRP3	E	28.9421	501	non-tox
YHR068W	DYS1	E	10.5943	387	oe tox
YHR069C	RRP4	E	26.1838	359	non-tox
YHR070W	TRM5	E	5.21042	499	non-tox
YHR072W	ERG7	E	5.47196	731	non-tox
YHR072W-A	NOP10	E		58	non-tox
YHR074W	QNS1	E	3.22129	714	oe tox
YHR083W	SAM35	E	8.51064	329	oe tox
YHR085W	IPI1	E	25.7485	334	non-tox
YHR088W	RPF1	E	23.3898	295	non-tox
YHR099W	TRA1	E	14.1827	3744	oe tox
YHR101C	BIG1	E	16.1194	335	oe tox
YHR107C	CDC12	E	32.4324	407	non-tox
YHR118C	ORC6	E	49.1954	435	oe tox
YHR122W	CIA2	E	19.9134	231	oe tox
YHR128W	FUR1	E	1.85185	216	oe tox
YHR143W-A	RPC10	E		70	oe tox
YHR148W	IMP3	E	12.5683	183	non-tox
YHR164C	DNA2	E	37.385	1522	oe tox
YHR166C	CDC23	E	7.66773	626	oe tox
YHR170W	NMD3	E	17.5676	518	non-tox
YHR172W	SPC97	E	16.1604	823	non-tox
YHR186C	KOG1	E	20.745	1557	non-tox
YHR188C	GPI16	E	8.68852	610	oe tox
YHR190W	ERG9	E	15.3153	444	non-tox
YHR196W	UTP9	E	25.2174	575	non-tox
YHR197W	RIX1	E	25.1638	763	non-tox
YIL003W	CFD1	E	14.6758	293	oe tox
YIL004C	BET1	E	47.1831	142	oe tox
YIL019W	FAF1	E	67.052	346	oe tox
YIL021W	RPB3	E	16.9811	318	non-tox
YIL022W	TIM44	E	35.0348	431	non-tox
YIL026C	IRR1	E	24.6087	1150	oe tox
YIL031W	ULP2	E	55.8027	1034	oe tox
YIL046W	MET30	E	22.3438	640	non-tox
YIL048W	NEO1	E	17.2893	1151	non-tox
YIL051C	MMF1	E	17.931	145	oe tox
YIL061C	SNP1	E	60.3333	300	non-tox
YIL062C	ARC15	E	24.026	154	non-tox
YIL063C	YRB2	E	65.1376	327	oe tox
YIL068C	SEC6	E	18.0124	805	non-tox
YIL075C	RPN2	E	13.6508	945	non-tox
YIL078W	THS1	E	12.3978	734	non-tox
YIL083C	CAB2	E	17.5342	365	oe tox
YIL091C	UTP25	E	42.5798	721	non-tox
YIL104C	SHQ1	E	15.1874	507	oe tox
YIL106W	MOB1	E	34.0764	314	non-tox
YIL109C	SEC24	E	29.2657	926	non-tox
YIL115C	NUP159	E	59.3151	1460	non-tox
YIL118W	RHO3	E	19.4805	231	non-tox
YIL126W	STH1	E	44.0029	1359	non-tox
YIL129C	TAO3	E	21.5909	2376	non-tox
YIL142W	CCT2	E	5.6926	527	non-tox
YIL143C	SSL2	E	25.5042	843	non-tox
YIL144W	NDC80	E	31.1143	691	non-tox
YIL147C	SLN1	E	12.623	1220	oe tox
YIL150C	MCM10	E	62.8722	571	oe tox
YIR006C	PAN1	E	85.2027	1480	non-tox
YIR008C	PRI1	E	14.6699	409	non-tox
YIR010W	DSN1	E	53.9931	576	non-tox
YIR011C	STS1	E	42.0063	319	oe tox
YIR012W	SQT1	E	4.17633	431	non-tox
YIR015W	RPR2	E	22.2222	144	non-tox
YIR022W	SEC11	E	2.39521	167	oe tox
YJL001W	PRE3	E	4.65116	215	non-tox
YJL002C	OST1	E	6.09244	476	non-tox
YJL005W	CYR1	E	40.3751	2026	non-tox
YJL008C	CCT8	E	10.2113	568	non-tox
YJL010C	NOP9	E	19.8198	666	non-tox
YJL011C	RPC17	E	32.2981	161	non-tox
YJL012C	VTC4	E	26.491	721	oe tox
YJL014W	CCT3	E	5.43071	534	non-tox
YJL019W	MPS3	E	21.7009	682	oe tox
YJL025W	RRN7	E	15.3696	514	non-tox
YJL026W	RNR2	E	20.0501	399	non-tox
YJL031C	BET4	E	10.7034	327	non-tox
YJL033W	HCA4	E	40.1299	770	non-tox
YJL034W	KAR2	E	13.4897	682	non-tox
YJL035C	TAD2	E	10	250	oe tox
YJL039C	NUP192	E	10.8734	1683	non-tox
YJL041W	NSP1	E	82.7461	823	non-tox
YJL050W	MTR4	E	17.3346	1073	non-tox
YJL054W	TIM54	E	38.7029	478	oe tox
YJL061W	NUP82	E	23.5624	713	non-tox
YJL069C	UTP18	E	25.9259	594	non-tox
YJL072C	PSF2	E	13.1455	213	oe tox
YJL074C	SMC3	E	52.6829	1230	oe tox
YJL076W	NET1	E	89.9916	1189	oe tox
YJL081C	ARP4	E	10.0204	489	non-tox
YJL085W	EXO70	E	23.114	623	non-tox
YJL087C	TRL1	E	10.0363	827	non-tox
YJL090C	DPB11	E	38.6126	764	oe tox
YJL091C	GWT1	E	9.79592	490	oe tox
YJL097W	PHS1	E	12.9032	217	non-tox
YJL104W	PAM16	E	48.3221	149	non-tox
YJL109C	UTP10	E	15.6586	1769	non-tox
YJL111W	CCT7	E	10.3636	550	non-tox
YJL125C	GCD14	E	19.3211	383	non-tox
YJL143W	TIM17	E	19.6203	158	non-tox
YJL156C	SSY5	E	29.4032	699	oe tox
YJL167W	ERG20	E	3.40909	352	non-tox
YJL173C	RFA3	E	18.8525	122	non-tox
YJL174W	KRE9	E	1.44928	276	non-tox
YJL194W	CDC6	E	28.0702	513	non-tox
YJL203W	PRP21	E	42.1429	280	non-tox
YJR002W	MPP10	E	64.9241	593	non-tox
YJR006W	POL31	E	5.13347	487	non-tox
YJR007W	SUI2	E	15.7895	304	non-tox
YJR012C		E	44.4444	207	non-tox
YJR013W	GPI14	E	3.72208	403	oe tox
YJR016C	ILV3	E	7.86325	585	non-tox
YJR017C	ESS1	E	14.1176	170	oe tox
YJR022W	LSM8	E	5.50459	109	non-tox
YJR041C	URB2	E	4.25894	1174	non-tox
YJR042W	NUP85	E	11.1559	744	oe tox
YJR045C	SSC1	E	15.5963	654	non-tox
YJR046W	TAH11	E	19.702	604	oe tox
YJR057W	CDC8	E	9.25926	216	non-tox
YJR064W	CCT5	E	9.07473	562	non-tox
YJR065C	ARP3	E	12.0267	449	non-tox
YJR067C	YAE1	E	26.9504	141	oe tox
YJR068W	RFC2	E	9.63173	353	non-tox
YJR072C	NPA3	E	32.987	385	non-tox
YJR076C	CDC11	E	31.8072	415	non-tox
YJR089W	BIR1	E	52.5157	954	oe tox
YJR093C	FIP1	E	82.8746	327	non-tox
YJR112W	NNF1	E	17.4129	201	non-tox
YJR123W	RPS5	E	12.8889	225	non-tox
YJR136C	TTI2	E	4.75059	421	oe tox
YJR141W		E	14.9856	347	non-tox
YKL004W	AUR1	E	12.7182	401	non-tox
YKL006C-A	SFT1	E		97	non-tox
YKL012W	PRP40	E	39.6226	583	non-tox
YKL013C	ARC19	E	1.75439	171	non-tox
YKL014C	URB1	E	7.14286	1764	non-tox
YKL018W	SWD2	E	0	329	oe tox
YKL019W	RAM2	E	1.26582	316	oe tox
YKL021C	MAK11	E	13.4615	414	non-tox
YKL022C	CDC16	E	25.2381	840	oe tox
YKL024C	URA6	E	13.7255	204	non-tox
YKL028W	TFA1	E	51.4523	482	oe tox
YKL033W	TTI1	E	21.6763	1038	oe tox
YKL035W	UGP1	E	16.6333	499	non-tox
YKL042W	SPC42	E	44.6281	363	non-tox
YKL045W	PRI2	E	16.2879	528	non-tox
YKL049C	CSE4	E	51.9651	229	non-tox
YKL052C	ASK1	E	70.5479	292	non-tox
YKL058W	TOA2	E	9.01639	122	non-tox
YKL059C	MPE1	E	59.8639	441	non-tox
YKL060C	FBA1	E	1.11421	359	non-tox
YKL078W	DHR2	E	20.6803	735	non-tox
YKL082C	RRP14	E	85.2535	434	non-tox
YKL088W	CAB3	E	59.8949	571	oe tox
YKL089W	MIF2	E	60.2914	549	oe tox
YKL095W	YJU2	E	53.5971	278	oe tox
YKL099C	UTP11	E	59.6	250	non-tox
YKL104C	GFA1	E	0.13947	717	non-tox
YKL108W	SLD2	E	92.4945	453	oe tox
YKL112W	ABF1	E	53.6252	731	non-tox
YKL122C	SRP21	E	44.3114	167	non-tox
YKL125W	RRN3	E	16.5869	627	non-tox
YKL138C-A	HSK3	E		69	oe tox
YKL141W	SDH3	E	20.7071	198	oe tox
YKL144C	RPC25	E	18.8679	212	non-tox
YKL145W	RPT1	E	21.8415	467	non-tox
YKL152C	GPM1	E	1.21457	247	non-tox
YKL154W	SRP102	E	9.01639	244	non-tox
YKL165C	MCD4	E	9.358	919	non-tox
YKL172W	EBP2	E	77.9859	427	non-tox
YKL173W	SNU114	E	11.5079	1008	non-tox
YKL180W	RPL17A	E	25.5435	184	non-tox
YKL182W	FAS1	E	5.26572	2051	non-tox
YKL186C	MTR2	E	23.913	184	non-tox
YKL189W	HYM1	E	22.0551	399	non-tox
YKL192C	ACP1	E	33.6	125	non-tox
YKL193C	SDS22	E	2.66272	338	oe tox
YKL195W	MIA40	E	85.3598	403	non-tox
YKL196C	YKT6	E	28	200	non-tox
YKL203C	TOR2	E	19.5635	2474	oe tox
YKL210W	UBA1	E	9.76562	1024	non-tox
YKR002W	PAP1	E	17.0775	568	oe tox
YKR004C	ECM9	E	4.77454	377	oe tox
YKR008W	RSC4	E	43.2	625	non-tox
YKR022C	NTR2	E	37.8882	322	oe tox
YKR025W	RPC37	E	36.1702	282	non-tox
YKR037C	SPC34	E	24.4068	295	non-tox
YKR038C	KAE1	E	6.73575	386	oe tox
YKR062W	TFA2	E	40.5488	328	non-tox
YKR063C	LAS1	E	24.502	502	oe tox
YKR068C	BET3	E	13.4715	193	oe tox
YKR071C	DRE2	E	28.1609	348	oe tox
YKR079C	TRZ1	E	13.3652	838	non-tox
YKR081C	RPF2	E	36.3372	344	non-tox
YKR083C	DAD2	E	31.5789	133	non-tox
YKR086W	PRP16	E	30.6256	1071	oe tox
YLL003W	SFI1	E	16.4905	946	oe tox
YLL004W	ORC3	E	16.3961	616	non-tox
YLL008W	DRS1	E	46.8085	752	non-tox
YLL011W	SOF1	E	13.9059	489	non-tox
YLL018C	DPS1	E	14.5422	557	non-tox
YLL031C	GPI13	E	9.63618	1017	non-tox
YLL034C	RIX7	E	34.6476	837	non-tox
YLL035W	GRC3	E	20.7278	632	oe tox
YLL036C	PRP19	E	14.1153	503	non-tox
YLL050C	COF1	E	7.69231	143	non-tox
YLR002C	NOC3	E	33.7858	663	non-tox
YLR005W	SSL1	E	19.7397	461	non-tox
YLR007W	NSE1	E	14.881	336	oe tox
YLR008C	PAM18	E	45.8333	168	non-tox
YLR009W	RLP24	E	53.7688	199	non-tox
YLR010C	TEN1	E	3.125	160	oe tox
YLR022C	SDO1	E	13.6	250	oe tox
YLR026C	SED5	E	55.5882	340	oe tox
YLR029C	RPL15A	E	23.0392	204	non-tox
YLR033W	RSC58	E	21.1155	502	non-tox
YLR045C	STU2	E	44.3694	888	non-tox
YLR051C	FCF2	E	63.5945	217	non-tox
YLR060W	FRS1	E	2.35294	595	non-tox
YLR066W	SPC3	E	3.26087	184	non-tox
YLR071C	RGR1	E	17.2828	1082	oe tox
YLR075W	RPL10	E	8.1448	221	oe tox
YLR078C	BOS1	E	47.9508	244	non-tox
YLR086W	SMC4	E	59.3089	1418	non-tox
YLR088W	GAA1	E	4.72313	614	non-tox
YLR099W-A	MIM2	E		87	oe tox
YLR100W	ERG27	E	1.72911	347	non-tox
YLR103C	CDC45	E	22	650	non-tox
YLR105C	SEN2	E	37.6658	377	oe tox
YLR106C	MDN1	E	29.2057	4910	non-tox
YLR115W	CFT2	E	24.6799	859	non-tox
YLR116W	MSL5	E	61.9748	476	non-tox
YLR117C	CLF1	E	3.20233	687	non-tox
YLR127C	APC2	E	14.5369	853	oe tox
YLR129W	DIP2	E	1.59067	943	non-tox
YLR132C	USB1	E	21.3793	290	oe tox
YLR141W	RRN5	E	34.4353	363	non-tox
YLR145W	RMP1	E	28.3582	201	non-tox
YLR147C	SMD3	E	25.7426	101	non-tox
YLR153C	ACS2	E	4.24597	683	non-tox
YLR163C	MAS1	E	9.30736	462	non-tox
YLR166C	SEC10	E	18.8289	871	non-tox
YLR167W	RPS31	E	3.28947	152	non-tox
YLR175W	CBF5	E	35.1967	483	non-tox
YLR186W	EMG1	E	18.6508	252	non-tox
YLR195C	NMT1	E	10.7692	455	oe tox
YLR196W	PWP1	E	12.5	576	non-tox
YLR197W	NOP56	E	23.6111	504	non-tox
YLR208W	SEC13	E	2.0202	297	non-tox
YLR212C	TUB4	E	5.49683	473	non-tox
YLR215C	CDC123	E	16.1111	360	oe tox
YLR222C	UTP13	E	0.244798	817	non-tox
YLR223C	IFH1	E	72.7189	1085	non-tox
YLR229C	CDC42	E	14.6597	191	non-tox
YLR243W	GPN3	E	10.2941	272	non-tox
YLR249W	YEF3	E	22.7011	1044	non-tox
YLR259C	HSP60	E	9.26573	572	non-tox
YLR272C	YCS4	E	19.4728	1176	non-tox
YLR274W	MCM5	E	20.2581	775	non-tox
YLR275W	SMD2	E	31.8182	110	non-tox
YLR276C	DBP9	E	34.1751	594	non-tox
YLR277C	YSH1	E	8.72914	779	non-tox
YLR291C	GCD7	E	8.66142	381	non-tox
YLR298C	YHC1	E	45.0216	231	non-tox
YLR305C	STT4	E	14.3158	1900	non-tox
YLR310C	CDC25	E	38.5777	1589	non-tox
YLR314C	CDC3	E	44.0385	520	non-tox
YLR316C	TAD3	E	4.03727	322	oe tox
YLR321C	SFH1	E	34.0376	426	non-tox
YLR323C	CWC24	E	56.7568	259	oe tox
YLR336C	SGD1	E	49.0545	899	non-tox
YLR340W	RPP0	E	10.8974	312	non-tox
YLR347C	KAP95	E	3.9489	861	non-tox
YLR355C	ILV5	E	11.1392	395	non-tox
YLR359W	ADE13	E	3.94191	482	non-tox
YLR378C	SEC61	E	9.58333	480	non-tox
YLR397C	AFG2	E	18.5897	780	non-tox
YLR409C	UTP21	E	8.30671	939	non-tox
YLR424W	SPP382	E	37.8531	708	oe tox
YLR430W	SEN1	E	28.9108	2231	oe tox
YLR438C-A	LSM3	E		89	non-tox
YLR440C	SEC39	E	6.7701	709	non-tox
YLR457C	NBP1	E	56.7398	319	non-tox
YLR459W	GAB1	E	2.28426	394	non-tox
YML010W	SPT5	E	57.1966	1063	non-tox
YML015C	TAF11	E	47.6879	346	non-tox
YML023C	NSE5	E	5.21583	556	oe tox
YML025C	YML6	E	26.2238	286	oe tox
YML031W	NDC1	E	21.0687	655	oe tox
YML043C	RRN11	E	28.4024	507	non-tox
YML046W	PRP39	E	4.29253	629	non-tox
YML049C	RSE1	E	6.53931	1361	oe tox
YML064C	TEM1	E	36.7347	245	non-tox
YML065W	ORC1	E	38.0744	914	non-tox
YML069W	POB3	E	24.4565	552	oe tox
YML077W	BET5	E	24.5283	159	oe tox
YML085C	TUB1	E	5.36913	447	oe tox
YML091C	RPM2	E	7.07155	1202	non-tox
YML092C	PRE8	E	1.2	250	non-tox
YML093W	UTP14	E	84.6496	899	non-tox
YML098W	TAF13	E	55.0898	167	non-tox
YML105C	SEC65	E	47.619	273	non-tox
YML114C	TAF8	E	48.8235	510	non-tox
YML125C	PGA3	E	1.92308	312	non-tox
YML126C	ERG13	E	6.31365	491	non-tox
YML127W	RSC9	E	19.4492	581	non-tox
YML130C	ERO1	E	21.1368	563	non-tox
YMR001C	CDC5	E	42.4113	705	non-tox
YMR005W	TAF4	E	70.8763	388	non-tox
YMR013C	SEC59	E	3.08285	519	oe tox
YMR028W	TAP42	E	50	366	oe tox
YMR033W	ARP9	E	14.9893	467	non-tox
YMR043W	MCM1	E	77.972	286	non-tox
YMR047C	NUP116	E	87.7808	1113	oe tox
YMR049C	ERB1	E	23.1722	807	non-tox
YMR059W	SEN15	E	4.6875	128	oe tox
YMR061W	RNA14	E	14.4756	677	non-tox
YMR076C	PDS5	E	18.0893	1277	non-tox
YMR079W	SEC14	E	10.1974	304	oe tox
YMR091C	NPL6	E	34.2529	435	non-tox
YMR093W	UTP15	E	5.26316	513	non-tox
YMR094W	CTF13	E	9.83264	478	oe tox
YMR112C	MED11	E	37.4046	115	oe tox
YMR113W	FOL3	E	0.702576	427	oe tox
YMR117C	SPC24	E	31.4554	213	non-tox
YMR128W	ECM16	E	38.1215	1267	non-tox
YMR131C	RRB1	E	25.0489	511	non-tox
YMR134W	ERG29	E	6.75105	237	oe tox
YMR146C	TIF34	E	3.45821	347	non-tox
YMR149W	SWP1	E	6.99301	286	non-tox
YMR168C	CEP3	E	9.04605	608	oe tox
YMR185W	RTP1	E	17.2273	981	non-tox
YMR197C	VTI1	E	45.1613	217	non-tox
YMR200W	ROT1	E	16.7969	256	non-tox
YMR203W	TOM40	E	17.8295	387	non-tox
YMR208W	ERG12	E	1.12867	443	oe tox
YMR211W	DML1	E	28.8421	475	oe tox
YMR213W	CEF1	E	55.4237	590	non-tox
YMR218C	TRS130	E	11.7967	1102	oe tox
YMR220W	ERG8	E	10.8647	451	non-tox
YMR227C	TAF7	E	68.3051	590	oe tox
YMR229C	RRP5	E	24.465	1729	non-tox
YMR235C	RNA1	E	14.2506	407	non-tox
YMR236W	TAF9	E	34.3949	157	non-tox
YMR239C	RNT1	E	37.7919	471	oe tox
YMR240C	CUS1	E	47.7064	436	non-tox
YMR260C	TIF11	E	20.2614	153	non-tox
YMR268C	PRP24	E	30.6306	444	oe tox
YMR270C	RRN9	E	26.0274	365	oe tox
YMR277W	FCP1	E	41.8033	732	non-tox
YMR281W	GPI12	E	6.90789	304	non-tox
YMR288W	HSH155	E	14.0062	971	non-tox
YMR290C	HAS1	E	18.2178	505	non-tox
YMR296C	LCB1	E	5.55556	558	non-tox
YMR298W	LIP1	E	5.33333	150	non-tox
YMR301C	ATM1	E	14.3478	690	oe tox
YMR308C	PSE1	E	1.46924	1089	oe tox
YMR309C	NIP1	E	27.3399	812	non-tox
YMR314W	PRE5	E	8.11966	234	non-tox
YNL002C	RLP7	E	17.3913	322	non-tox
YNL006W	LST8	E	0	303	oe tox
YNL007C	SIS1	E	36.0795	352	non-tox
YNL024C-A	KSH1	E		72	non-tox
YNL026W	SAM50	E	5.3719	484	non-tox
YNL038W	GPI15	E	9.17031	229	oe tox
YNL039W	BDP1	E	81.3131	594	non-tox
YNL061W	NOP2	E	38.3495	618	non-tox
YNL062C	GCD10	E	23.2218	478	non-tox
YNL075W	IMP4	E	20.6897	290	non-tox
YNL088W	TOP2	E	24.2997	1428	oe tox
YNL102W	POL1	E	26.0218	1468	oe tox
YNL103W	MET4	E	62.3512	672	oe tox
YNL110C	NOP15	E	55.4545	220	non-tox
YNL112W	DBP2	E	27.1062	546	non-tox
YNL113W	RPC19	E	28.8732	142	non-tox
YNL118C	DCP2	E	73.7113	970	non-tox
YNL124W	NAF1	E	67.8862	492	oe tox
YNL126W	SPC98	E	20.0946	846	non-tox
YNL131W	TOM22	E	19.0789	152	non-tox
YNL132W	KRE33	E	17.1402	1056	non-tox
YNL137C	NAM9	E	39.3004	486	oe tox
YNL138W-A	YSF3	E		85	oe tox
YNL149C	PGA2	E	41.8605	129	non-tox
YNL151C	RPC31	E	42.6295	251	non-tox
YNL152W	INN1	E	68.2152	409	oe tox
YNL158W	PGA1	E	2.52525	198	oe tox
YNL161W	CBK1	E	56.4815	756	non-tox
YNL162W	RPL42A	E	44.3396	106	non-tox
YNL163C	RIA1	E	15.5856	1110	non-tox
YNL172W	APC1	E	20.9382	1748	oe tox
YNL178W	RPS3	E	21.6667	240	non-tox
YNL181W		E	9.58231	407	non-tox
YNL182C	IPI3	E	14.4144	555	non-tox
YNL188W	KAR1	E	46.8822	433	oe tox
YNL189W	SRP1	E	19.5572	542	non-tox
YNL207W	RIO2	E	21.6471	425	non-tox
YNL216W	RAP1	E	37.364	827	non-tox
YNL221C	POP1	E	42.6286	875	non-tox
YNL222W	SSU72	E	5.33981	206	non-tox
YNL232W	CSL4	E	19.1781	292	non-tox
YNL240C	NAR1	E	21.1813	491	oe tox
YNL244C	SUI1	E	4.62963	108	non-tox
YNL245C	CWC25	E	51.3966	179	oe tox
YNL247W		E	10.1695	767	non-tox
YNL251C	NRD1	E	54.087	575	non-tox
YNL256W	FOL1	E	2.79126	824	oe tox
YNL258C	DSL1	E	14.5889	754	non-tox
YNL260C	LTO1	E	16.1616	162	non-tox
YNL261W	ORC5	E	18.1628	479	non-tox
YNL262W	POL2	E	16.9667	2222	oe tox
YNL263C	YIF1	E	29.2994	314	non-tox
YNL267W	PIK1	E	43.0582	1066	non-tox
YNL272C	SEC2	E	60.6061	759	non-tox
YNL282W	POP3	E	15.3846	195	non-tox
YNL287W	SEC21	E	15.7219	935	non-tox
YNL290W	RFC3	E	6.76471	340	oe tox
YNL306W	MRPS18	E	25.8065	217	oe tox
YNL308C	KRI1	E	53.9763	591	non-tox
YNL310C	ZIM17	E	36.7816	174	non-tox
YNL312W	RFA2	E	46.5201	273	non-tox
YNL313C	EMW1	E	4.42478	904	non-tox
YNL317W	PFS2	E	9.24731	465	non-tox
YNR003C	RPC34	E	20.8202	317	non-tox
YNR011C	PRP2	E	32.3059	876	oe tox
YNR016C	ACC1	E	11.3748	2233	non-tox
YNR017W	TIM23	E	27.027	222	non-tox
YNR026C	SEC12	E	2.33546	471	non-tox
YNR035C	ARC35	E	11.6959	342	non-tox
YNR038W	DBP6	E	34.6582	629	non-tox
YNR043W	MVD1	E	10.8586	396	non-tox
YNR046W	TRM112	E	11.1111	135	non-tox
YNR053C	NOG2	E	27.9835	486	non-tox
YNR054C	ESF2	E	63.6076	316	non-tox
YOL005C	RPB11	E	9.16667	120	non-tox
YOL010W	RCL1	E	8.17439	#N/A	non-tox
YOL021C	DIS3	E	10.5894	1001	non-tox
YOL022C	TSR4	E	36.0294	408	oe tox
YOL026C	MIM1	E	38.0531	113	oe tox
YOL034W	SMC5	E	44.7392	1093	oe tox
YOL038W	PRE6	E	10.2362	254	oe tox
YOL040C	RPS15	E	26.0563	142	non-tox
YOL066C	RIB2	E	16.2437	591	oe tox
YOL069W	NUF2	E	20.3991	451	non-tox
YOL077C	BRX1	E	31.2715	291	non-tox
YOL078W	AVO1	E	52.7211	1176	non-tox
YOL094C	RFC4	E	4.64396	323	oe tox
YOL097C	WRS1	E	18.5185	432	non-tox
YOL102C	TPT1	E	3.91304	230	non-tox
YOL120C	RPL18A	E	28.4946	186	oe tox
YOL123W	HRP1	E	72.8464	534	non-tox
YOL127W	RPL25	E	27.4648	142	non-tox
YOL130W	ALR1	E	57.5087	859	non-tox
YOL133W	HRT1	E	35.5372	121	non-tox
YOL135C	MED7	E	20.7207	222	oe tox
YOL139C	CDC33	E	30.9859	213	non-tox
YOL144W	NOP8	E	41.9421	484	non-tox
YOL146W	PSF3	E	16.4948	194	oe tox
YOL149W	DCP1	E	7.79221	231	non-tox
YOR004W	UTP23	E	44.4882	254	non-tox
YOR020C	HSP10	E	16.0377	106	non-tox
YOR046C	DBP5	E	17.8423	482	non-tox
YOR048C	RAT1	E	37.9722	1006	non-tox
YOR056C	NOB1	E	41.3943	#N/A	non-tox
YOR057W	SGT1	E	32.6582	395	oe tox
YOR060C	SLD7	E	27.2374	257	oe tox
YOR063W	RPL3	E	17.5711	387	non-tox
YOR074C	CDC21	E	2.63158	304	oe tox
YOR075W	UFE1	E	46.5318	346	non-tox
YOR077W	RTS2	E	42.2414	232	oe tox
YOR095C	RKI1	E	11.6279	258	oe tox
YOR098C	NUP1	E	91.4498	1076	oe tox
YOR103C	OST2	E	23.8462	130	non-tox
YOR116C	RPO31	E	6.9863	1460	non-tox
YOR117W	RPT5	E	21.1982	434	non-tox
YOR119C	RIO1	E	32.8512	484	non-tox
YOR122C	PFY1	E	0.793651	126	oe tox
YOR143C	THI80	E	1.25392	319	oe tox
YOR148C	SPP2	E	69.1892	185	oe tox
YOR149C	SMP3	E	0.387597	516	oe tox
YOR151C	RPB2	E	8.41503	1224	non-tox
YOR157C	PUP1	E	4.21456	261	non-tox
YOR159C	SME1	E	30.8511	94	non-tox
YOR160W	MTR10	E	6.68724	972	oe tox
YOR167C	RPS28A	E	17.9104	67	non-tox
YOR168W	GLN4	E	12.979	809	non-tox
YOR174W	MED4	E	45.0704	284	oe tox
YOR176W	HEM15	E	12.9771	393	oe tox
YOR181W	LAS17	E	83.8863	633	non-tox
YOR182C	RPS30B	E	69.8413	63	non-tox
YOR194C	TOA1	E	66.4336	286	non-tox
YOR204W	DED1	E	33.6093	604	non-tox
YOR206W	NOC2	E	39.5775	710	non-tox
YOR207C	RET1	E	8.61619	1149	non-tox
YOR210W	RPB10	E	7.14286	70	non-tox
YOR217W	RFC1	E	44.8316	861	oe tox
YOR224C	RPB8	E	0.684932	#N/A	non-tox
YOR232W	MGE1	E	45.1754	228	non-tox
YOR236W	DFR1	E	3.31754	211	non-tox
YOR244W	ESA1	E	33.2584	445	non-tox
YOR249C	APC5	E	10.6569	685	oe tox
YOR250C	CLP1	E	10.5618	445	non-tox
YOR254C	SEC63	E	25.641	663	non-tox
YOR256C	TRE2	E	12.2373	809	non-tox
YOR257W	CDC31	E	15.528	161	non-tox
YOR259C	RPT4	E	23.5698	437	non-tox
YOR260W	GCD1	E	15.7439	578	non-tox
YOR261C	RPN8	E	25.4438	338	non-tox
YOR262W	GPN2	E	23.3429	347	oe tox
YOR272W	YTM1	E	2.6087	460	non-tox
YOR278W	HEM4	E	7.63636	275	oe tox
YOR281C	PLP2	E	39.5105	286	non-tox
YOR287C	RRP36	E	77.6667	300	non-tox
YOR294W	RRS1	E	37.931	203	non-tox
YOR310C	NOP58	E	29.1585	511	non-tox
YOR319W	HSH49	E	34.2723	213	non-tox
YOR326W	MYO2	E	23.0623	1574	oe tox
YOR329C	SCD5	E	84.7477	872	oe tox
YOR335C	ALA1	E	8.87265	983	oe tox
YOR336W	KRE5	E	11.0623	1365	oe tox
YOR340C	RPA43	E	41.411	326	non-tox
YOR341W	RPA190	E	15.5048	1664	non-tox
YOR353C	SOG2	E	32.7434	791	non-tox
YOR361C	PRT1	E	14.6789	763	non-tox
YOR362C	PRE10	E	21.1806	288	non-tox
YOR370C	MRS6	E	16.4179	603	oe tox
YOR372C	NDD1	E	56.1372	554	oe tox
YOR373W	NUD1	E	31.9624	851	non-tox
YPL007C	TFC8	E	3.7415	588	oe tox
YPL010W	RET3	E	13.2275	189	non-tox
YPL011C	TAF3	E	28.8952	353	non-tox
YPL012W	RRP12	E	27.9316	1228	non-tox
YPL016W	SWI1	E	55.7078	#N/A	non-tox
YPL020C	ULP1	E	50.2415	621	oe tox
YPL028W	ERG10	E	0.251256	398	non-tox
YPL043W	NOP4	E	46.7153	685	non-tox
YPL063W	TIM50	E	49.5798	476	non-tox
YPL075W	GCR1	E	53.6306	785	non-tox
YPL076W	GPI2	E	0.714286	280	oe tox
YPL082C	MOT1	E	23.6208	1867	oe tox
YPL083C	SEN54	E	29.3362	467	non-tox
YPL085W	SEC16	E	82.9157	2195	oe tox
YPL093W	NOG1	E	30.6028	647	non-tox
YPL094C	SEC62	E	32.8467	274	non-tox
YPL117C	IDI1	E	17.0139	288	non-tox
YPL122C	TFB2	E	23.3918	513	oe tox
YPL124W	SPC29	E	59.6838	253	non-tox
YPL126W	NAN1	E	5.58036	896	non-tox
YPL128C	TBF1	E	38.79	562	oe tox
YPL131W	RPL5	E	8.41751	297	non-tox
YPL143W	RPL33A	E	3.73832	107	non-tox
YPL146C	NOP53	E	54.0659	455	non-tox
YPL151C	PRP46	E	5.54324	451	non-tox
YPL153C	RAD53	E	37.2716	821	oe tox
YPL160W	CDC60	E	4.77064	1090	non-tox
YPL169C	MEX67	E	26.5442	599	non-tox
YPL175W	SPT14	E	8.18584	452	oe tox
YPL190C	NAB3	E	77.3067	802	non-tox
YPL204W	HRR25	E	41.0931	494	non-tox
YPL209C	IPL1	E	28.3379	367	oe tox
YPL210C	SRP72	E	26.875	640	non-tox
YPL211W	NIP7	E	1.65746	181	non-tox
YPL217C	BMS1	E	47.7599	1183	non-tox
YPL218W	SAR1	E	0.526316	190	non-tox
YPL228W	CET1	E	57.9235	549	non-tox
YPL231W	FAS2	E	15.7923	1887	non-tox
YPL233W	NSL1	E	20.8333	216	non-tox
YPL235W	RVB2	E	10.1911	471	non-tox
YPL237W	SUI3	E	50.5263	285	non-tox
YPL242C	IQG1	E	25.5518	1495	non-tox
YPL243W	SRP68	E	30.7179	599	non-tox
YPL252C	YAH1	E	37.2093	172	non-tox
YPL255W	BBP1	E	44.1558	385	oe tox
YPL266W	DIM1	E	10.0629	318	non-tox
YPL268W	PLC1	E	21.2888	869	oe tox
YPR010C	RPA135	E	7.4813	1203	non-tox
YPR016C	TIF6	E	2.04082	245	non-tox
YPR019W	MCM4	E	33.5477	933	non-tox
YPR025C	CCL1	E	32.8244	393	non-tox
YPR033C	HTS1	E	18.6813	546	non-tox
YPR034W	ARP7	E	12.7883	477	non-tox
YPR035W	GLN1	E	5.40541	370	non-tox
YPR041W	TIF5	E	35.5556	405	non-tox
YPR048W	TAH18	E	7.0626	623	oe tox
YPR055W	SEC8	E	34.8357	1065	oe tox
YPR056W	TFB4	E	26.3314	338	non-tox
YPR082C	DIB1	E	5.59441	143	non-tox
YPR085C	ASA1	E	14.6727	443	oe tox
YPR086W	SUA7	E	24.6377	345	oe tox
YPR088C	SRP54	E	37.5231	541	non-tox
YPR094W	RDS3	E	6.54206	107	oe tox
YPR103W	PRE2	E	17.4216	287	non-tox
YPR104C	FHL1	E	72.8632	936	oe tox
YPR105C	COG4	E	23.2288	861	non-tox
YPR107C	YTH1	E	33.1731	208	non-tox
YPR108W	RPN7	E	8.62471	429	non-tox
YPR110C	RPC40	E	3.28358	335	non-tox
YPR112C	MRD1	E	44.5321	887	non-tox
YPR113W	PIS1	E	10.9091	220	oe tox
YPR133C	SPN1	E	67.8049	410	non-tox
YPR137W	RRP9	E	15.3578	573	non-tox
YPR143W	RRP15	E	72.8	250	non-tox
YPR144C	NOC4	E	20.471	552	non-tox
YPR161C	SGV1	E	53.1202	657	oe tox
YPR162C	ORC4	E	13.2325	529	oe tox
YPR165W	RHO1	E	22.0096	209	non-tox
YPR168W	NUT2	E	26.7516	157	oe tox
YPR169W	JIP5	E	20.935	492	non-tox
YPR175W	DPB2	E	22.4964	689	oe tox
YPR176C	BET2	E	2.15385	325	non-tox
YPR178W	PRP4	E	15.6989	465	oe tox
YPR180W	AOS1	E	6.34006	347	oe tox
YPR181C	SEC23	E	11.5885	768	non-tox
YPR182W	SMX3	E	23.2558	86	non-tox
YPR183W	DPM1	E	0.374532	267	non-tox
YPR186C	PZF1	E	5.36131	429	oe tox
YPR187W	RPO26	E	29.0323	155	non-tox
YPR190C	RPC82	E	21.8654	654	non-tox
YAL002W	VPS8	NE	15.8556	1274	non-tox
YAL005C	SSA1	NE	10.9034	642	non-tox
YAL007C	ERP2	NE	12.093	215	non-tox
YAL009W	SPO7	NE	23.5521	259	non-tox
YAL011W	SWC3	NE	52.48	625	non-tox
YAL012W	CYS3	NE	3.5533	394	non-tox
YAL013W	DEP1	NE	52.619	405	non-tox
YAL014C	SYN8	NE	56.8627	255	non-tox
YAL015C	NTG1	NE	32.8321	399	non-tox
YAL016W	TPD3	NE	4.25197	635	non-tox
YAL017W	PSK1	NE	47.7876	1356	non-tox
YAL018C	LDS1	NE	6.15385	325	non-tox
YAL020C	ATS1	NE	0.600601	333	non-tox
YAL022C	FUN26	NE	21.8569	517	non-tox
YAL026C	DRS2	NE	25.7565	1355	non-tox
YAL027W	SAW1	NE	25.6705	261	non-tox
YAL028W	FRT2	NE	61.7424	528	non-tox
YAL030W	SNC1	NE	44.4444	117	non-tox
YAL034C	FUN19	NE	52.0581	413	non-tox
YAL036C	RBG1	NE	7.85908	369	non-tox
YAL037C-A		NE		30	non-tox
YAL037W		NE	14.2322	267	non-tox
YAL039C	CYC3	NE	37.5465	269	non-tox
YAL040C	CLN3	NE	32.931	580	non-tox
YAL042W	ERV46	NE	19.5181	415	non-tox
YAL044C	GCV3	NE	10	170	non-tox
YAL044W-A		NE		110	non-tox
YAL046C	AIM1	NE	41.5254	118	non-tox
YAL047C	SPC72	NE	32.1543	622	non-tox
YAL048C	GEM1	NE	11.3293	662	non-tox
YAL049C	AIM2	NE	2.84553	246	non-tox
YAL051W	OAF1	NE	34.1929	1047	non-tox
YAL055W	PEX22	NE	18.3333	180	non-tox
YAL056W	GPB2	NE	26.25	880	non-tox
YAL058W	CNE1	NE	9.16335	502	non-tox
YAL059W	ECM1	NE	56.1321	212	non-tox
YAL060W	BDH1	NE	2.09424	382	non-tox
YAL061W	BDH2	NE	8.63309	417	non-tox
YAL062W	GDH3	NE	0.437637	457	non-tox
YAL063C	FLO9	NE	84.7201	1322	non-tox
YAL063C-A		NE		96	non-tox
YAL064C-A	TDA8	NE		126	non-tox
YAL064W		NE	5.55556	94	non-tox
YAL064W-B		NE		126	non-tox
YAL065C		NE	42.1875	128	non-tox
YAL067C	SEO1	NE	21.9224	593	non-tox
YAL067W-A		NE		75	non-tox
YAL068C	PAU8	NE	4.16667	120	non-tox
YAR002C-A	ERP1	NE		219	non-tox
YAR002W	NUP60	NE	92.3933	539	non-tox
YAR003W	SWD1	NE	2.34742	426	non-tox
YAR009C		NE	31.689	#N/A	non-tox
YAR010C		NE	58.1818	#N/A	non-tox
YAR014C	BUD14	NE	58.9816	709	non-tox
YAR015W	ADE1	NE	4.24837	306	non-tox
YAR018C	KIN3	NE	33.7931	435	non-tox
YAR020C	PAU7	NE	12.7273	55	non-tox
YAR023C		NE	10.6145	179	non-tox
YAR027W	UIP3	NE	20	235	non-tox
YAR028W		NE	25.2137	234	non-tox
YAR029W		NE	39.1892	74	non-tox
YAR031W	PRM9	NE	19.1275	298	non-tox
YAR033W	MST28	NE	19.2308	234	non-tox
YAR035C-A		NE		26	non-tox
YAR035W	YAT1	NE	12.2271	687	non-tox
YAR064W		NE	42.4242	99	non-tox
YAR066W		NE	13.7931	203	non-tox
YAR068W		NE	3.10559	161	non-tox
YAR071W	PHO11	NE	8.77944	467	non-tox
YBL001C	ECM15	NE	4.80769	104	non-tox
YBL002W	HTB2	NE	37.4046	131	non-tox
YBL003C	HTA2	NE	37.1212	132	non-tox
YBL005W	PDR3	NE	27.6639	976	non-tox
YBL005W-A		NE		#N/A	non-tox
YBL005W-B		NE		#N/A	non-tox
YBL006C	LDB7	NE	36.1111	180	non-tox
YBL007C	SLA1	NE	71.865	1244	non-tox
YBL008W	HIR1	NE	25.8333	840	non-tox
YBL008W-A		NE		79	non-tox
YBL010C		NE	28.2143	280	non-tox
YBL011W	SCT1	NE	29.776	759	non-tox
YBL013W	FMT1	NE	7.73067	401	non-tox
YBL015W	ACH1	NE	8.55513	526	non-tox
YBL016W	FUS3	NE	1.69972	353	non-tox
YBL017C	PEP1	NE	10.6396	1579	non-tox
YBL019W	APN2	NE	30.5769	520	non-tox
YBL021C	HAP3	NE	53.4722	144	non-tox
YBL024W	NCL1	NE	17.8363	684	non-tox
YBL025W	RRN10	NE	14.4828	145	non-tox
YBL027W	RPL19B	NE	38.0952	189	non-tox
YBL028C		NE	83.0189	106	non-tox
YBL029C-A		NE		94	non-tox
YBL029W		NE	36.7021	376	non-tox
YBL033C	RIB1	NE	22.029	345	non-tox
YBL036C		NE	5.44747	257	non-tox
YBL037W	APL3	NE	17.4634	1025	non-tox
YBL038W	MRPL16	NE	13.3621	232	non-tox
YBL039C	URA7	NE	5.35406	579	non-tox
YBL039W-B		NE		59	non-tox
YBL042C	FUI1	NE	16.1189	639	non-tox
YBL043W	ECM13	NE	42.8016	257	non-tox
YBL044W		NE	29.5082	122	non-tox
YBL045C	COR1	NE	9.40919	457	non-tox
YBL046W	PSY4	NE	67.8005	441	non-tox
YBL047C	EDE1	NE	68.5011	1381	non-tox
YBL049W	MOH1	NE	7.97101	138	non-tox
YBL051C	PIN4	NE	72.6048	668	non-tox
YBL052C	SAS3	NE	46.6907	831	non-tox
YBL055C		NE	2.87081	418	non-tox
YBL057C	PTH2	NE	24.2991	208	non-tox
YBL058W	SHP1	NE	60.9929	423	non-tox
YBL059C-A	CMC2	NE		109	non-tox
YBL059W		NE	21.2435	193	non-tox
YBL060W	YEL1	NE	39.8836	687	non-tox
YBL061C	SKT5	NE	40.9483	696	non-tox
YBL064C	PRX1	NE	6.13027	261	non-tox
YBL066C	SEF1	NE	45.2962	1148	non-tox
YBL067C	UBP13	NE	45.1138	747	non-tox
YBL069W	AST1	NE	9.55711	429	non-tox
YBL071C-B		NE		32	non-tox
YBL071W-A	KTI11	NE		82	non-tox
YBL072C	RPS8A	NE	30	200	non-tox
YBL075C	SSA3	NE	10.9399	649	non-tox
YBL078C	ATG8	NE	7.69231	117	non-tox
YBL079W	NUP170	NE	23.3688	1502	non-tox
YBL080C	PET112	NE	5.36044	541	non-tox
YBL081W		NE	70.3804	368	non-tox
YBL082C	ALG3	NE	12.4454	458	non-tox
YBL085W	BOI1	NE	77.0408	980	non-tox
YBL086C		NE	48.927	466	non-tox
YBL087C	RPL23A	NE	18.9781	137	non-tox
YBL088C	TEL1	NE	11.1231	2787	non-tox
YBL089W	AVT5	NE	0.87146	459	non-tox
YBL090W	MRP21	NE	50.2825	177	non-tox
YBL091C	MAP2	NE	18.7648	421	non-tox
YBL091C-A	SCS22	NE		#N/A	non-tox
YBL093C	ROX3	NE	45.4545	220	non-tox
YBL095W	MRX3	NE	7.03704	270	non-tox
YBL099W	ATP1	NE	3.85321	545	non-tox
YBL100W-A		NE		#N/A	non-tox
YBL100W-B		NE		#N/A	non-tox
YBL100W-C		NE		39	non-tox
YBL101C	ECM21	NE	54.7896	1117	non-tox
YBL102W	SFT2	NE	31.6279	215	non-tox
YBL104C	SEA4	NE	27.0713	1038	non-tox
YBL106C	SRO77	NE	20.5941	1010	non-tox
YBL108C-A	PAU9	NE		120	non-tox
YBL111C		NE	16.1919	667	non-tox
YBL112C		NE	20	105	non-tox
YBL113C		NE	60.8586	792	non-tox
YBR001C	NTH2	NE	15.641	780	non-tox
YBR003W	COQ1	NE	13.9535	473	non-tox
YBR005W	RCR1	NE	42.2535	213	non-tox
YBR006W	UGA2	NE	3.62173	497	non-tox
YBR007C	DSF2	NE	71.1957	736	non-tox
YBR009C	HHF1	NE	28.1553	#N/A	non-tox
YBR010W	HHT1	NE	31.6176	#N/A	non-tox
YBR012W-A		NE		#N/A	non-tox
YBR012W-B		NE		#N/A	non-tox
YBR013C		NE	0	129	non-tox
YBR014C	GRX7	NE	40.3941	203	non-tox
YBR015C	MNN2	NE	10.0503	597	non-tox
YBR016W		NE	78.9062	128	non-tox
YBR018C	GAL7	NE	13.9344	366	non-tox
YBR019C	GAL10	NE	3.43348	699	non-tox
YBR020W	GAL1	NE	4.54545	528	non-tox
YBR021W	FUR4	NE	12.9542	633	non-tox
YBR022W	POA1	NE	0.564972	177	non-tox
YBR023C	CHS3	NE	28.4979	1165	non-tox
YBR024W	SCO2	NE	32.8904	301	non-tox
YBR025C	OLA1	NE	5.58376	394	non-tox
YBR026C	ETR1	NE	9.21053	380	non-tox
YBR028C	YPK3	NE	28.1905	525	non-tox
YBR030W	RKM3	NE	18.2971	552	non-tox
YBR031W	RPL4A	NE	31.4917	362	non-tox
YBR033W	EDS1	NE	40.4788	919	non-tox
YBR034C	HMT1	NE	10.0575	348	non-tox
YBR035C	PDX3	NE	18.8596	228	non-tox
YBR036C	CSG2	NE	17.0732	410	non-tox
YBR037C	SCO1	NE	36.9492	295	non-tox
YBR039W	ATP3	NE	19.2926	311	non-tox
YBR040W	FIG1	NE	19.7987	298	non-tox
YBR041W	FAT1	NE	1.19581	669	non-tox
YBR042C	CST26	NE	12.3426	397	non-tox
YBR043C	QDR3	NE	35.4136	689	non-tox
YBR044C	TCM62	NE	6.9808	572	non-tox
YBR045C	GIP1	NE	43.8045	639	non-tox
YBR046C	ZTA1	NE	2.09581	334	non-tox
YBR047W	FMP23	NE	11.4286	175	non-tox
YBR048W	RPS11B	NE	19.8718	156	non-tox
YBR050C	REG2	NE	31.6568	338	non-tox
YBR052C	RFS1	NE	8.09524	210	non-tox
YBR053C		NE	6.14525	358	non-tox
YBR054W	YRO2	NE	22.3837	344	non-tox
YBR056W		NE	9.98004	501	non-tox
YBR056W-A		NE		66	non-tox
YBR057C	MUM2	NE	40.4372	#N/A	non-tox
YBR058C	UBP14	NE	33.4187	781	non-tox
YBR061C	TRM7	NE	14.8387	310	non-tox
YBR062C		NE	59.4444	180	non-tox
YBR063C		NE	13.3663	404	non-tox
YBR065C	ECM2	NE	38.4615	364	non-tox
YBR066C	NRG2	NE	47.2727	220	non-tox
YBR067C	TIP1	NE	44.2857	210	non-tox
YBR068C	BAP2	NE	18.555	609	non-tox
YBR069C	TAT1	NE	18.9015	619	non-tox
YBR071W		NE	59.2417	211	non-tox
YBR072C-A		NE		53	non-tox
YBR072W	HSP26	NE	38.785	214	non-tox
YBR073W	RDH54	NE	37.013	958	non-tox
YBR076W	ECM8	NE	14.1593	354	non-tox
YBR077C	SLM4	NE	16.0494	162	non-tox
YBR081C	SPT7	NE	53.0781	1332	non-tox
YBR082C	UBC4	NE	1.35135	148	non-tox
YBR083W	TEC1	NE	46.5021	486	non-tox
YBR084C-A	RPL19A	NE		189	non-tox
YBR084W	MIS1	NE	5.33333	975	non-tox
YBR085C-A		NE		85	non-tox
YBR086C	IST2	NE	41.8605	946	non-tox
YBR090C		NE	25.4098	122	non-tox
YBR092C	PHO3	NE	8.13704	467	non-tox
YBR093C	PHO5	NE	5.13919	467	non-tox
YBR094W	PBY1	NE	9.03054	753	non-tox
YBR095C	RXT2	NE	29.7674	430	non-tox
YBR096W		NE	6.95652	230	non-tox
YBR097W	VPS15	NE	27.0977	1454	non-tox
YBR098W	MMS4	NE	45.7308	691	non-tox
YBR101C	FES1	NE	19.3103	290	non-tox
YBR104W	YMC2	NE	19.4529	329	non-tox
YBR105C	VID24	NE	27.9006	362	non-tox
YBR107C	IML3	NE	1.63265	245	non-tox
YBR108W	AIM3	NE	94.509	947	non-tox
YBR111C	YSA1	NE	10.8225	231	non-tox
YBR111W-A	SUS1	NE		96	non-tox
YBR114W	RAD16	NE	35.443	790	non-tox
YBR115C	LYS2	NE	9.33908	1392	non-tox
YBR117C	TKL2	NE	1.32159	681	non-tox
YBR118W	TEF2	NE	7.42358	458	non-tox
YBR119W	MUD1	NE	36.9128	298	non-tox
YBR120C	CBP6	NE	24.6914	162	non-tox
YBR122C	MRPL36	NE	55.3672	177	non-tox
YBR125C	PTC4	NE	12.7226	393	non-tox
YBR126C	TPS1	NE	11.3131	495	non-tox
YBR126W-A		NE		68	non-tox
YBR128C	ATG14	NE	19.186	344	non-tox
YBR129C	OPY1	NE	29.878	328	non-tox
YBR130C	SHE3	NE	56.2353	425	non-tox
YBR131W	CCZ1	NE	18.0398	704	non-tox
YBR132C	AGP2	NE	17.2819	596	non-tox
YBR133C	HSL7	NE	14.2684	827	non-tox
YBR137W		NE	3.91061	179	non-tox
YBR138C		NE	45.6107	524	non-tox
YBR139W		NE	9.44882	508	non-tox
YBR145W	ADH5	NE	2.849	351	non-tox
YBR146W	MRPS9	NE	32.0144	278	non-tox
YBR147W	RTC2	NE	27.3649	296	non-tox
YBR148W	YSW1	NE	39.7373	609	non-tox
YBR149W	ARA1	NE	8.43023	344	non-tox
YBR150C	TBS1	NE	50.1828	1094	non-tox
YBR151W	APD1	NE	32.9114	316	non-tox
YBR156C	SLI15	NE	84.5272	698	non-tox
YBR158W	AMN1	NE	36.7942	549	non-tox
YBR159W	IFA38	NE	8.64553	347	non-tox
YBR161W	CSH1	NE	15.1596	376	non-tox
YBR162C	TOS1	NE	31.2088	455	non-tox
YBR162W-A	YSY6	NE		65	non-tox
YBR163W	EXO5	NE	31.453	585	non-tox
YBR164C	ARL1	NE	1.0929	183	non-tox
YBR165W	UBS1	NE	27.4368	277	non-tox
YBR166C	TYR1	NE	11.0619	452	non-tox
YBR169C	SSE2	NE	14.5743	693	non-tox
YBR170C	NPL4	NE	18.6207	580	non-tox
YBR171W	SEC66	NE	21.8447	206	non-tox
YBR172C	SMY2	NE	78.2432	740	non-tox
YBR173C	UMP1	NE	41.2162	148	non-tox
YBR175W	SWD3	NE	0	315	non-tox
YBR176W	ECM31	NE	10.8974	312	non-tox
YBR177C	EHT1	NE	4.65632	451	non-tox
YBR180W	DTR1	NE	17.8322	572	non-tox
YBR181C	RPS6B	NE	26.2712	236	non-tox
YBR182C-A		NE		64	non-tox
YBR183W	YPC1	NE	3.79747	316	non-tox
YBR184W		NE	23.1358	523	non-tox
YBR185C	MBA1	NE	20.8633	278	non-tox
YBR186W	PCH2	NE	22.5177	564	non-tox
YBR187W	GDT1	NE	28.9286	280	non-tox
YBR188C	NTC20	NE	45.7143	140	non-tox
YBR189W	RPS9B	NE	31.2821	195	non-tox
YBR191W	RPL21A	NE	7.5	160	non-tox
YBR194W	AIM4	NE	59.3496	123	non-tox
YBR197C		NE	57.1429	217	non-tox
YBR199W	KTR4	NE	18.9655	464	non-tox
YBR200W	BEM1	NE	51.3612	551	non-tox
YBR200W-A		NE		54	non-tox
YBR201C-A		NE		67	non-tox
YBR201W	DER1	NE	3.31754	211	non-tox
YBR203W	COS111	NE	43.1818	#N/A	non-tox
YBR204C	LDH1	NE	8.8	375	non-tox
YBR205W	KTR3	NE	10.1485	404	non-tox
YBR207W	FTH1	NE	31.828	465	non-tox
YBR208C	DUR1,2	NE	7.68392	1835	non-tox
YBR210W	ERV15	NE	2.8169	142	non-tox
YBR213W	MET8	NE	1.82482	274	non-tox
YBR214W	SDS24	NE	40.9867	527	non-tox
YBR215W	HPC2	NE	89.4061	625	non-tox
YBR216C	YBP1	NE	19.1395	674	non-tox
YBR217W	ATG12	NE	56.4516	186	non-tox
YBR218C	PYC2	NE	6.77966	1180	non-tox
YBR219C		NE	2.3622	127	non-tox
YBR220C		NE	9.10714	560	non-tox
YBR221W-A		NE		34	non-tox
YBR222C	PCS60	NE	3.8674	543	non-tox
YBR223C	TDP1	NE	31.6176	544	non-tox
YBR225W		NE	36.5556	900	non-tox
YBR227C	MCX1	NE	48.8462	520	non-tox
YBR228W	SLX1	NE	17.4342	304	non-tox
YBR229C	ROT2	NE	2.83019	954	non-tox
YBR230W-A		NE		66	non-tox
YBR231C	SWC5	NE	77.2277	303	non-tox
YBR235W	VHC1	NE	33.75	1120	non-tox
YBR238C		NE	22.7086	731	non-tox
YBR239C	ERT1	NE	58.7902	529	non-tox
YBR240C	THI2	NE	42.8889	#N/A	non-tox
YBR241C		NE	7.9918	488	non-tox
YBR242W		NE	12.605	238	non-tox
YBR244W	GPX2	NE	1.23457	162	non-tox
YBR245C	ISW1	NE	38.6182	1129	non-tox
YBR246W	RRT2	NE	2.84238	387	non-tox
YBR248C	HIS7	NE	4.52899	552	non-tox
YBR249C	ARO4	NE	9.45946	370	non-tox
YBR250W	SPO23	NE	13.0019	523	non-tox
YBR251W	MRPS5	NE	32.5733	307	non-tox
YBR255C-A		NE		120	non-tox
YBR255W	MTC4	NE	50.1441	694	non-tox
YBR258C	SHG1	NE	20.4225	142	non-tox
YBR259W		NE	5.37791	688	non-tox
YBR260C	RGD1	NE	44.5946	666	non-tox
YBR261C	TAE1	NE	1.72414	232	non-tox
YOR062C		NE	34.3284	268	non-tox
YHR154W	RTT107	NE	43.1776	1070	non-tox
YKL148C	SDH1	NE	7.8125	640	non-tox
YKL043W	PHD1	NE	70.4918	366	non-tox
YGR130C		NE	73.4069	816	non-tox
YMR222C	FSH2	NE	4.03587	223	non-tox
YMR077C	VPS20	NE	46.1538	221	non-tox
YJL027C		NE	20.2899	138	non-tox
YNL328C	MDJ2	NE	50	146	non-tox
YOL122C	SMF1	NE	15.6522	575	non-tox
YDR483W	KRE2	NE	18.7783	442	non-tox
YOR011W	AUS1	NE	13.1277	1394	non-tox
YGR143W	SKN1	NE	35.5383	771	non-tox
YCL073C	GEX1	NE	17.8862	615	non-tox
YJL216C	IMA5	NE	2.23752	581	non-tox
YOR298C-A	MBF1	NE		151	non-tox
YNL187W	SWT21	NE	1.96078	357	non-tox
YDL104C	QRI7	NE	6.14251	407	non-tox
YGR049W	SCM4	NE	25.6684	187	non-tox
YPL265W	DIP5	NE	19.0789	608	non-tox
YOR042W	CUE5	NE	81.0219	411	non-tox
YOR021C	SFM1	NE	4.69484	213	non-tox
YLR201C	COQ9	NE	11.5385	260	non-tox
YGL261C	PAU11	NE	4.16667	120	non-tox
YOR253W	NAT5	NE	1.70455	176	non-tox
YDL129W		NE	62.1993	291	non-tox
YHL023C	NPR3	NE	49.8255	1146	non-tox
YGL163C	RAD54	NE	30.9577	898	non-tox
YGR208W	SER2	NE	0.970874	309	non-tox
YDR297W	SUR2	NE	16.0458	349	non-tox
YMR313C	TGL3	NE	4.36137	642	non-tox
YNR015W	SMM1	NE	8.85417	384	non-tox
YLR456W		NE	18.6275	204	non-tox
YER019C-A	SBH2	NE		88	non-tox
YJL004C	SYS1	NE	17.2414	203	non-tox
YDL090C	RAM1	NE	3.48028	431	non-tox
YPL050C	MNN9	NE	16.7089	395	non-tox
YML071C	COG8	NE	37.2323	607	non-tox
YJL063C	MRPL8	NE	26.4706	238	non-tox
YML063W	RPS1B	NE	21.9608	255	non-tox
YDL194W	SNF3	NE	37.4434	884	non-tox
YNL269W	BSC4	NE	19.8473	131	non-tox
YDR195W	REF2	NE	35.272	533	non-tox
YHR144C	DCD1	NE	8.97436	312	non-tox
YPR109W		NE	18.0272	294	non-tox
YDL223C	HBT1	NE	83.5564	1046	non-tox
YNL087W	TCB2	NE	25.5518	1178	non-tox
YOL082W	ATG19	NE	26.747	415	non-tox
YKL139W	CTK1	NE	44.8864	528	non-tox
YJR069C	HAM1	NE	1.01523	197	non-tox
YNL041C	COG6	NE	19.9046	#N/A	non-tox
YHL026C		NE	23.8095	315	non-tox
YJL084C	ALY2	NE	65.2964	1046	non-tox
YNL271C	BNI1	NE	51.0497	1953	non-tox
YGL243W	TAD1	NE	34.75	400	non-tox
YLR387C	REH1	NE	47.9167	432	non-tox
YLR017W	MEU1	NE	3.26409	337	non-tox
YNL100W	MIC27	NE	2.99145	234	non-tox
YDL177C		NE	2.94118	170	non-tox
YFL026W	STE2	NE	19.4896	431	non-tox
YBR281C	DUG2	NE	8.31435	878	non-tox
YCL014W	BUD3	NE	50.6112	1636	non-tox
YGL100W	SEH1	NE	0.859599	349	non-tox
YLR268W	SEC22	NE	24.2991	214	non-tox
YFL061W	DDI2	NE	7.11111	225	non-tox
YDL069C	CBS1	NE	5.24017	229	non-tox
YLR386W	VAC14	NE	21.4773	880	non-tox
YOL109W	ZEO1	NE	91.1504	113	non-tox
YBR296C-A		NE		39	non-tox
YHR031C	RRM3	NE	30.4288	723	non-tox
YFR012W	DCV1	NE	8.41584	202	non-tox
YML080W	DUS1	NE	21.7494	423	non-tox
YPR158W	CUR1	NE	18.6508	252	non-tox
YGR004W	PEX31	NE	37.013	462	non-tox
YKR017C	HEL1	NE	17.7858	551	non-tox
YJL219W	HXT9	NE	17.4603	567	non-tox
YOR150W	MRPL23	NE	19.0184	163	non-tox
YKL206C	ADD66	NE	12.7341	267	non-tox
YIL043C	CBR1	NE	1.76056	#N/A	non-tox
YMR058W	FET3	NE	10.3774	636	non-tox
YHR051W	COX6	NE	19.5946	148	non-tox
YKL146W	AVT3	NE	37.5723	692	non-tox
YMR216C	SKY1	NE	48.9218	#N/A	non-tox
YJL024C	APS3	NE	17.5258	194	non-tox
YDR289C	RTT103	NE	55.2567	409	non-tox
YDL063C	SYO1	NE	25	620	non-tox
YER039C-A		NE		72	non-tox
YIL090W	ICE2	NE	4.88798	491	non-tox
YPL253C	VIK1	NE	15.7651	#N/A	non-tox
YOR125C	CAT5	NE	22.7468	233	non-tox
YOR049C	RSB1	NE	20.6215	382	non-tox
YGL119W	COQ8	NE	15.3693	501	non-tox
YOR158W	PET123	NE	47.4843	318	non-tox
YGR035C		NE	74.1379	116	non-tox
YIL070C	MAM33	NE	42.4812	266	non-tox
YDR218C	SPR28	NE	39.9527	423	non-tox
YPL109C		NE	9.74125	657	non-tox
YNL045W	LAP2	NE	5.81222	671	non-tox
YHR079C-A	SAE3	NE		91	non-tox
YPL003W	ULA1	NE	10.8225	462	non-tox
YER124C	DSE1	NE	8.20244	573	non-tox
YMR247W-A		NE		47	non-tox
YMR194C-B	CMC4	NE		73	non-tox
YHR018C	ARG4	NE	1.94384	463	non-tox
YCL044C	MGR1	NE	22.0624	417	non-tox
YER001W	MNN1	NE	12.2047	762	non-tox
YOR283W		NE	0.869565	230	non-tox
YPR194C	OPT2	NE	8.55188	877	non-tox
YKL025C	PAN3	NE	41.3844	679	non-tox
YEL005C	VAB2	NE	39.0071	282	non-tox
YDL142C	CRD1	NE	9.89399	283	non-tox
YPL230W	USV1	NE	67.2634	391	non-tox
YER116C	SLX8	NE	71.8978	274	non-tox
YPR079W	MRL1	NE	26.2467	381	non-tox
YKL009W	MRT4	NE	9.74576	236	non-tox
YNR002C	ATO2	NE	18.0851	282	non-tox
YDR275W	BSC2	NE	22.9787	235	non-tox
YER007W	PAC2	NE	4.05405	518	non-tox
YDL156W	CMR1	NE	28.3525	522	non-tox
YML116W	ATR1	NE	14.3911	542	non-tox
YDL219W	DTD1	NE	8.66667	150	non-tox
YOR307C	SLY41	NE	17.66	453	non-tox
YLR306W	UBC12	NE	18.0851	188	non-tox
YCR007C		NE	25.9414	239	non-tox
YDR371W	CTS2	NE	11.3503	511	non-tox
YLL009C	COX17	NE	37.6812	69	non-tox
YGL253W	HXK2	NE	11.7284	486	non-tox
YGL078C	DBP3	NE	20.0765	523	non-tox
YLR143W	DPH6	NE	7.29927	685	non-tox
YGR122W		NE	16.4179	402	non-tox
YDR490C	PKH1	NE	44.9086	766	non-tox
YDR143C	SAN1	NE	78.8525	610	non-tox
YJR147W	HMS2	NE	43.0168	358	non-tox
YPR159C-A		NE		33	non-tox
YLR427W	MAG2	NE	54.4776	670	non-tox
YLR419W		NE	25.1568	1435	non-tox
YDL191W	RPL35A	NE	25.8333	120	non-tox
YLR425W	TUS1	NE	36.9549	1307	non-tox
YER078W-A		NE		54	non-tox
YMR114C		NE	32.6087	368	non-tox
YJR149W		NE	4.9505	404	non-tox
YGR154C	GTO1	NE	1.1236	356	non-tox
YNL050C		NE	58.8889	270	non-tox
YPL018W	CTF19	NE	23.0352	369	non-tox
YIR029W	DAL2	NE	3.49854	343	non-tox
YPR108W-A		NE		70	non-tox
YDR363W-A	SEM1	NE		89	non-tox
YNL155W	CUZ1	NE	41.6058	274	non-tox
YOL024W		NE	10.4651	172	non-tox
YPR006C	ICL2	NE	10.7826	575	non-tox
YMR062C	ARG7	NE	5.21542	441	non-tox
YOR198C	BFR1	NE	44.0426	470	non-tox
YML042W	CAT2	NE	9.25373	670	non-tox
YOR313C	SPS4	NE	18.0473	338	non-tox
YDL067C	COX9	NE	15.2542	59	non-tox
YLR395C	COX8	NE	29.4872	78	non-tox
YNL044W	YIP3	NE	16.4773	176	non-tox
YDR125C	ECM18	NE	2.86976	453	non-tox
YDL159W-A		NE		43	non-tox
YNL096C	RPS7B	NE	20	190	non-tox
YJL118W		NE	22.3744	219	non-tox
YDR147W	EKI1	NE	21.7228	534	non-tox
YER161C	SPT2	NE	86.1862	333	non-tox
YER138W-A		NE		#N/A	non-tox
YGL066W	SGF73	NE	73.0594	657	non-tox
YLR297W		NE	22.4806	129	non-tox
YDR178W	SDH4	NE	18.7845	181	non-tox
YOL143C	RIB4	NE	7.10059	169	non-tox
YDR349C	YPS7	NE	25.3356	596	non-tox
YPL241C	CIN2	NE	17.5373	268	non-tox
YJR151W-A		NE		16	non-tox
YEL016C	NPP2	NE	6.69371	493	non-tox
YDL232W	OST4	NE	33.3333	36	non-tox
YIL093C	RSM25	NE	37.1212	264	non-tox
YDL093W	PMT5	NE	6.32571	743	non-tox
YMR048W	CSM3	NE	41.9558	317	non-tox
YGR031W	IMO32	NE	5.55556	342	non-tox
YMR321C		NE	5.71429	105	non-tox
YPL152W-A		NE		32	non-tox
YKL070W		NE	9.46746	169	non-tox
YPL042C	SSN3	NE	36.5766	555	non-tox
YPL095C	EEB1	NE	5.04386	456	non-tox
YDR482C	CWC21	NE	62.963	135	non-tox
YMR125W	STO1	NE	9.29152	861	non-tox
YMR180C	CTL1	NE	44.6875	320	non-tox
YNL305C	BXI1	NE	12.7946	297	non-tox
YNL177C	MRPL22	NE	53.7217	309	non-tox
YJL198W	PHO90	NE	28.1498	881	non-tox
YDL100C	GET3	NE	6.77966	354	non-tox
YMR088C	VBA1	NE	16.0142	562	non-tox
YCL008C	STP22	NE	34.026	385	non-tox
YGR079W		NE	32.1622	370	non-tox
YMR199W	CLN1	NE	28.9377	546	non-tox
YNL135C	FPR1	NE	0.877193	114	non-tox
YIL067C		NE	14.1593	678	non-tox
YDR222W		NE	10.6024	415	non-tox
YOR388C	FDH1	NE	2.39362	376	non-tox
YNR012W	URK1	NE	9.38124	501	non-tox
YLR390W	ECM19	NE	37.5	112	non-tox
YGL187C	COX4	NE	32.9032	155	non-tox
YLR437C	DIF1	NE	39.0977	133	non-tox
YDL230W	PTP1	NE	10.1493	335	non-tox
YCR102C		NE	1.63043	368	non-tox
YER038W-A		NE		126	non-tox
YFR001W	LOC1	NE	61.7647	204	non-tox
YHR052W	CIC1	NE	39.0957	376	non-tox
YGR021W		NE	11.3793	290	non-tox
YNL164C	IBD2	NE	27.6353	351	non-tox
YDR183W	PLP1	NE	39.1304	230	non-tox
YDL231C	BRE4	NE	19.2	1125	non-tox
YJR144W	MGM101	NE	28.9963	269	non-tox
YGL204C		NE	11.8812	101	non-tox
YIL158W	AIM20	NE	41.1765	204	non-tox
YGL195W	GCN1	NE	8.49551	2672	non-tox
YKL106C-A		NE		39	non-tox
YOR067C	ALG8	NE	7.62565	577	non-tox
YNL333W	SNZ2	NE	1.67785	298	non-tox
YKL005C	BYE1	NE	51.8519	594	non-tox
YPR084W		NE	23.6842	456	non-tox
YPL172C	COX10	NE	25.1082	462	non-tox
YKR026C	GCN3	NE	0.327869	305	non-tox
YOR006C	TSR3	NE	45.6869	313	non-tox
YLR352W		NE	14.746	807	non-tox
YJL082W	IML2	NE	24.7606	731	non-tox
YNL213C	RRG9	NE	60.2804	214	non-tox
YNR007C	ATG3	NE	15.8065	310	non-tox
YGR286C	BIO2	NE	15.4667	375	non-tox
YCR046C	IMG1	NE	34.9112	169	non-tox
YNL173C	MDG1	NE	72.9508	366	non-tox
YOL075C		NE	10.3555	1294	non-tox
YLR439W	MRPL4	NE	34.1693	319	non-tox
YLR180W	SAM1	NE	0.78534	382	non-tox
YDR213W	UPC2	NE	63.7459	913	non-tox
YLR121C	YPS3	NE	25.5906	508	non-tox
YKR057W	RPS21A	NE	6.89655	87	non-tox
YDL081C	RPP1A	NE	17.9245	106	non-tox
YKL068W-A		NE		78	non-tox
YER011W	TIR1	NE	74.8031	254	non-tox
YHR136C	SPL2	NE	62.1622	148	non-tox
YMR001C-A		NE		76	non-tox
YIL146C	ATG32	NE	37.8072	529	non-tox
YLR464W		NE	18.5185	216	non-tox
YDR387C		NE	6.30631	555	non-tox
YOR011W-A		NE		#N/A	non-tox
YHL016C	DUR3	NE	13.4694	735	non-tox
YDR073W	SNF11	NE	40.8284	169	non-tox
YGR010W	NMA2	NE	38.9873	395	non-tox
YPL108W		NE	20.2381	168	non-tox
YLR189C	ATG26	NE	35.8097	1198	non-tox
YDR457W	TOM1	NE	25.3366	3268	non-tox
YKL016C	ATP7	NE	6.32184	174	non-tox
YPL069C	BTS1	NE	6.56716	335	non-tox
YDL091C	UBX3	NE	30.7692	455	non-tox
YGR215W	RSM27	NE	31.8182	110	non-tox
YNL107W	YAF9	NE	33.6283	226	non-tox
YNR022C	MRPL50	NE	46.0432	139	non-tox
YDR100W	TVP15	NE	11.1888	143	non-tox
YMR182W-A		NE		28	non-tox
YDR462W	MRPL28	NE	53.7415	147	non-tox
YLL014W	EMC6	NE	10.1852	108	non-tox
YDL078C	MDH3	NE	0.874636	343	non-tox
YDL109C		NE	20.0927	647	non-tox
YCR021C	HSP30	NE	15.3614	332	non-tox
YER175C	TMT1	NE	2.67559	299	non-tox
YPR172W		NE	22	200	non-tox
YIL160C	POT1	NE	7.43405	417	non-tox
YDR035W	ARO3	NE	5.94595	370	non-tox
YGL209W	MIG2	NE	69.8953	382	non-tox
YGR281W	YOR1	NE	21.0562	1477	non-tox
YOL090W	MSH2	NE	10.4772	964	non-tox
YOR002W	ALG6	NE	4.22794	544	non-tox
YHL048C-A		NE		44	non-tox
YDR057W	YOS9	NE	27.1218	542	non-tox
YLR342W-A		NE		57	non-tox
YMR174C	PAI3	NE	91.1765	68	non-tox
YNL012W	SPO1	NE	2.2187	631	non-tox
YOL025W	LAG2	NE	3.48485	660	non-tox
YPR060C	ARO7	NE	1.95312	256	non-tox
YGL211W	NCS6	NE	13.9276	359	non-tox
YIL149C	MLP2	NE	57.0578	1679	non-tox
YGR027C	RPS25A	NE	36.1111	108	non-tox
YLR401C	DUS3	NE	28.2934	668	non-tox
YNL336W	COS1	NE	10.7612	381	non-tox
YGL157W	ARI1	NE	1.44092	347	non-tox
YLL066W-B		NE		56	non-tox
YNL140C		NE	16.4021	189	non-tox
YFL044C	OTU1	NE	29.2359	301	non-tox
YJL049W	CHM7	NE	33.1111	450	non-tox
YER121W		NE	35.9649	114	non-tox
YDR411C	DFM1	NE	30.7918	341	non-tox
YOR258W	HNT3	NE	15.2074	217	non-tox
YOR094W	ARF3	NE	2.73224	183	non-tox
YGR117C		NE	7.14286	476	non-tox
YMR054W	STV1	NE	22.0225	890	non-tox
YKL094W	YJU3	NE	4.79233	313	non-tox
YKL056C	TMA19	NE	8.98204	167	non-tox
YKR087C	OMA1	NE	15.6522	345	non-tox
YOR337W	TEA1	NE	20.5534	759	non-tox
YLR131C	ACE2	NE	62.5974	770	non-tox
YCL054W-A	RDT1	NE		28	non-tox
YEL042W	GDA1	NE	20.2703	518	non-tox
YMR232W	FUS2	NE	31.0192	677	non-tox
YOR266W	PNT1	NE	8.98345	423	non-tox
YPR065W	ROX1	NE	66.0326	368	non-tox
YOR289W		NE	6.77291	251	non-tox
YIL097W	FYV10	NE	13.5659	516	non-tox
YHR165C	PRP8	NE	11.1479	2413	non-tox
YHR001W-A	QCR10	NE		77	non-tox
YIR005W	IST3	NE	45.2703	148	non-tox
YDL182W	LYS20	NE	11.4486	428	non-tox
YGR266W		NE	15.6919	701	non-tox
YIL023C	YKE4	NE	19.6532	346	non-tox
YER169W	RPH1	NE	40.8291	796	non-tox
YBR299W	MAL32	NE	2.22603	584	non-tox
YGR062C	COX18	NE	21.8354	316	non-tox
YPL179W	PPQ1	NE	46.8124	549	non-tox
YNL056W	OCA2	NE	9.64467	197	non-tox
YHR171W	ATG7	NE	9.68254	630	non-tox
YDL039C	PRM7	NE	29.5652	698	non-tox
YER044C-A	MEI4	NE		408	non-tox
YCR100C		NE	6.96203	316	non-tox
YNL300W	TOS6	NE	16.6667	102	non-tox
YPL166W	ATG29	NE	57.7465	213	non-tox
YDR322W	MRPL35	NE	29.9728	367	non-tox
YPL152W	RRD2	NE	15.0838	358	non-tox
YMR215W	GAS3	NE	18.3206	524	non-tox
YLL033W	IRC19	NE	8.69565	230	non-tox
YPR057W	BRR1	NE	17.3021	341	non-tox
YNL322C	KRE1	NE	93.6102	313	non-tox
YJR058C	APS2	NE	2.04082	147	non-tox
YPL161C	BEM4	NE	3.94945	633	non-tox
YMR019W	STB4	NE	45.627	949	non-tox
YHL027W	RIM101	NE	74.08	625	non-tox
YHR202W		NE	6.64452	602	non-tox
YCR047C	BUD23	NE	27.6364	275	non-tox
YPL220W	RPL1A	NE	0.921659	217	non-tox
YIL038C	NOT3	NE	63.2775	836	non-tox
YOR302W		NE	44	25	non-tox
YJR061W		NE	8.23529	935	non-tox
YER058W	PET117	NE	64.486	107	non-tox
YDR198C	RKM2	NE	7.09812	479	non-tox
YHR141C	RPL42B	NE	44.3396	106	non-tox
YLR063W	BMT6	NE	12.3288	365	non-tox
YLR270W	DCS1	NE	10	350	non-tox
YLR461W	PAU4	NE	4.16667	120	non-tox
YNL092W		NE	5.75	400	non-tox
YLR239C	LIP2	NE	4.26829	328	non-tox
YIL136W	OM45	NE	35.6234	393	non-tox
YNL052W	COX5A	NE	18.9542	153	non-tox
YIL140W	AXL2	NE	29.1616	823	non-tox
YOR192C	THI72	NE	12.3539	599	non-tox
YJL121C	RPE1	NE	5.46218	238	non-tox
YPL110C	GDE1	NE	20.1962	1223	non-tox
YNL079C	TPM1	NE	92.4623	199	non-tox
YDL056W	MBP1	NE	46.0984	833	non-tox
YOR073W	SGO1	NE	71.1864	590	non-tox
YOR205C	GEP3	NE	12.0504	556	non-tox
YOL057W		NE	1.96906	711	non-tox
YDL075W	RPL31A	NE	17.6991	113	non-tox
YKL218C	SRY1	NE	1.53374	326	non-tox
YML119W		NE	33.6134	357	non-tox
YOR186W		NE	27.0833	144	non-tox
YKL085W	MDH1	NE	5.98802	334	non-tox
YLR361C-A		NE		98	non-tox
YNL332W	THI12	NE	0.882353	340	non-tox
YJL124C	LSM1	NE	56.3953	172	non-tox
YOR381W	FRE3	NE	4.21941	711	non-tox
YGL205W	POX1	NE	11.7647	748	non-tox
YHR053C	CUP1-1	NE	62.2951	61	non-tox
YDR210W		NE	70.6667	75	non-tox
YDL167C	NRP1	NE	44.7844	719	non-tox
YML018C		NE	17.3028	393	non-tox
YDR347W	MRP1	NE	10.2804	321	non-tox
YHL015W-A		NE		27	non-tox
YNL265C	IST1	NE	35.906	298	non-tox
YOR269W	PAC1	NE	5.26316	494	non-tox
YLR414C	PUN1	NE	0.760456	263	non-tox
YMR165C	PAH1	NE	54.5244	862	non-tox
YPL052W	OAZ1	NE	3.76712	#N/A	non-tox
YBR289W	SNF5	NE	61.105	905	non-tox
YGR055W	MUP1	NE	12.0209	574	non-tox
YLR262C-A	TMA7	NE		64	non-tox
YJL058C	BIT61	NE	43.8306	543	non-tox
YJL055W		NE	13.8776	245	non-tox
YNL208W		NE	89.9497	199	non-tox
YDR330W	UBX5	NE	46.8	500	non-tox
YJR122W	IBA57	NE	15.2918	497	non-tox
YDR525W-A	SNA2	NE		79	non-tox
YBR274W	CHK1	NE	29.6015	527	non-tox
YHR132W-A	IGO2	NE		131	non-tox
YNR014W		NE	53.7736	212	non-tox
YIL009C-A	EST3	NE		181	non-tox
YMR194W	RPL36A	NE	24	100	non-tox
YIL049W	DFG10	NE	5.5336	253	non-tox
YNL023C	FAP1	NE	19.6891	965	non-tox
YJL138C	TIF2	NE	5.06329	395	non-tox
YPL060W	MFM1	NE	20.0969	413	non-tox
YHR150W	PEX28	NE	39.2055	579	non-tox
YLR241W	CSC1	NE	15.0895	782	non-tox
YJL028W		NE	24.3243	111	non-tox
YOR071C	NRT1	NE	11.8729	598	non-tox
YMR307W	GAS1	NE	22.7191	559	non-tox
YKL079W	SMY1	NE	58.8415	656	non-tox
YNR064C		NE	2.41379	290	non-tox
YMR090W		NE	1.76211	227	non-tox
YJR036C	HUL4	NE	24.6637	892	non-tox
YGR282C	BGL2	NE	0.638978	313	non-tox
YIL014W	MNT3	NE	13.1746	630	non-tox
YOL063C	CRT10	NE	12.6437	957	non-tox
YMR116C	ASC1	NE	2.19436	319	non-tox
YDR529C	QCR7	NE	5.51181	127	non-tox
YMR012W	CLU1	NE	24.2756	1277	non-tox
YGR247W	CPD1	NE	12.1339	239	non-tox
YLL010C	PSR1	NE	50.8197	427	non-tox
YPR200C	ARR2	NE	0.769231	130	non-tox
YDL130W-A	STF1	NE		86	non-tox
YNL125C	ESBP6	NE	33.7296	673	non-tox
YGR144W	THI4	NE	14.1104	326	non-tox
YGL129C	RSM23	NE	13.1148	450	non-tox
YLR467W	YRF1-5	NE	25.4454	1796	non-tox
YCR027C	RHB1	NE	19.6172	209	non-tox
YPL278C		NE	22	100	non-tox
YOR065W	CYT1	NE	15.2104	309	non-tox
YLR021W	IRC25	NE	24.581	179	non-tox
YIR009W	MSL1	NE	30.6306	111	non-tox
YKR043C	SHB17	NE	4.79705	271	non-tox
YGR033C	TIM21	NE	24.2678	239	non-tox
YEL057C	SDD1	NE	12.0172	233	non-tox
YOR346W	REV1	NE	36.1421	985	non-tox
YDR003W-A		NE		40	non-tox
YLR360W	VPS38	NE	15.9453	439	non-tox
YOL151W	GRE2	NE	0	342	non-tox
YNL316C	PHA2	NE	7.48503	334	non-tox
YBR262C	MIC12	NE	8.49057	106	non-tox
YOL019W-A		NE		50	non-tox
YOL007C	CSI2	NE	46.9208	341	non-tox
YJR011C		NE	12.2605	261	non-tox
YFL016C	MDJ1	NE	48.1409	511	non-tox
YOR196C	LIP5	NE	29.2271	414	non-tox
YDR033W	MRH1	NE	17.8125	320	non-tox
YMR253C		NE	23.43	414	non-tox
YLL060C	GTT2	NE	5.15021	233	non-tox
YOL115W	PAP2	NE	42.8082	584	non-tox
YNL034W		NE	30.0654	612	non-tox
YOR083W	WHI5	NE	67.4576	295	non-tox
YER139C	RTR1	NE	32.7434	226	non-tox
YOL107W		NE	14.3275	342	non-tox
YLR390W-A	CCW14	NE		238	non-tox
YIL089W		NE	15.6098	205	non-tox
YMR109W	MYO5	NE	28.63	1219	non-tox
YJL062W-A	COA3	NE		85	non-tox
YML003W		NE	16.2069	290	non-tox
YKL001C	MET14	NE	6.93069	202	non-tox
YPL053C	KTR6	NE	18.1614	446	non-tox
YKL106W	AAT1	NE	3.99113	451	non-tox
YNL051W	COG5	NE	20.5955	403	non-tox
YER031C	YPT31	NE	22.87	223	non-tox
YIL071C	PCI8	NE	12.8378	444	non-tox
YPL023C	MET12	NE	8.37139	657	non-tox
YHR121W	LSM12	NE	24.5989	187	non-tox
YHR208W	BAT1	NE	11.7048	393	non-tox
YLR130C	ZRT2	NE	39.8104	422	non-tox
YNL199C	GCR2	NE	38.9513	534	non-tox
YNL160W	YGP1	NE	9.32203	354	non-tox
YJR133W	XPT1	NE	10.0478	209	non-tox
YOL088C	MPD2	NE	16.6065	277	non-tox
YHR194W	MDM31	NE	22.9706	579	non-tox
YKL124W	SSH4	NE	32.6425	579	non-tox
YPR102C	RPL11A	NE	17.8161	174	non-tox
YLR164W	SHH4	NE	20.2381	168	non-tox
YKR094C	RPL40B	NE	6.25	128	non-tox
YOL132W	GAS4	NE	12.7389	471	non-tox
YDR051C	DET1	NE	3.59281	334	non-tox
YPL099C	INA17	NE	38.4615	182	non-tox
YOR136W	IDH2	NE	10.0271	369	non-tox
YDL127W	PCL2	NE	45.7792	308	non-tox
YIL015W	BAR1	NE	24.8722	587	non-tox
YIL159W	BNR1	NE	39.9273	1375	non-tox
YHL032C	GUT1	NE	12.2708	709	non-tox
YLR091W	GEP5	NE	8.53242	293	non-tox
YPL274W	SAM3	NE	16.6951	587	non-tox
YDL113C	ATG20	NE	47.5	640	non-tox
YOR034C	AKR2	NE	13.2176	749	non-tox
YJL107C		NE	65.1163	387	non-tox
YMR015C	ERG5	NE	13.5688	538	non-tox
YGL184C	STR3	NE	2.36559	#N/A	non-tox
YGL026C	TRP5	NE	7.35502	707	non-tox
YML036W	CGI121	NE	5.29101	181	non-tox
YDR334W	SWR1	NE	47.2259	1514	non-tox
YOL159C		NE	7.01754	171	non-tox
YLR343W	GAS2	NE	17.4775	555	non-tox
YJR091C	JSN1	NE	55.0871	1091	non-tox
YDR080W	VPS41	NE	14.9194	992	non-tox
YGL095C	VPS45	NE	22.357	577	non-tox
YCL068C		NE	13.4615	260	non-tox
YLR144C	ACF2	NE	15.9178	779	non-tox
YML095C	RAD10	NE	43.3333	210	non-tox
YOL041C	NOP12	NE	62.963	459	non-tox
YMR315W		NE	1.43266	349	non-tox
YNR052C	POP2	NE	34.4111	433	non-tox
YCR092C	MSH3	NE	18.3381	1018	non-tox
YHR213W-B		NE		99	non-tox
YGR054W		NE	30.2181	642	non-tox
YOR279C	RFM1	NE	53.871	310	non-tox
YKL170W	MRPL38	NE	13.7681	138	non-tox
YCL032W	STE50	NE	39.8844	346	non-tox
YPL176C	TRE1	NE	13.1545	783	non-tox
YER095W	RAD51	NE	32.25	400	non-tox
YGL202W	ARO8	NE	3.6	500	non-tox
YIL116W	HIS5	NE	1.81818	385	non-tox
YOR123C	LEO1	NE	80.6034	464	non-tox
YIL054W		NE	2.85714	105	non-tox
YKL119C	VPH2	NE	42.3256	215	non-tox
YFR010W	UBP6	NE	20.2405	499	non-tox
YIL017C	VID28	NE	12.7036	921	non-tox
YFL052W	ZNF1	NE	12.043	465	non-tox
YPL135W	ISU1	NE	17.5758	165	non-tox
YER163C	GCG1	NE	3.01724	232	non-tox
YER039C	HVG1	NE	7.63052	249	non-tox
YNL097C	PHO23	NE	58.7879	330	non-tox
YER014W	HEM14	NE	4.45269	539	non-tox
YPR191W	QCR2	NE	8.15217	368	non-tox
YGL179C	TOS3	NE	46.25	560	non-tox
YGL258W	VEL1	NE	2.91262	206	non-tox
YIL002W-A		NE		69	non-tox
YFL064C		NE	10.9195	174	non-tox
YEL046C	GLY1	NE	5.68475	387	non-tox
YDR319C	YFT2	NE	7.29927	274	non-tox
YHR045W		NE	6.96429	560	non-tox
YNL295W	MRX6	NE	34.7328	524	non-tox
YNR056C	BIO5	NE	3.74332	561	non-tox
YDR181C	SAS4	NE	39.501	481	non-tox
YMR266W	RSN1	NE	23.9244	953	non-tox
YDL241W		NE	14.6341	#N/A	non-tox
YCL021W-A		NE		125	non-tox
YGR213C	RTA1	NE	20.5047	317	non-tox
YLR304C	ACO1	NE	4.37018	778	non-tox
YDR517W	GRH1	NE	36.0215	372	non-tox
YPR101W	SNT309	NE	4.57143	175	non-tox
YMR086W	SEG1	NE	98.125	960	non-tox
YCL045C	EMC1	NE	3.81579	760	non-tox
YNL183C	NPR1	NE	59.7468	790	non-tox
YCR071C	IMG2	NE	21.9178	146	non-tox
YHR046C	INM1	NE	10.1695	295	non-tox
YJL185C	ATG36	NE	37.2014	293	non-tox
YNL327W	EGT2	NE	96.5418	1041	non-tox
YGR136W	LSB1	NE	68.0498	241	non-tox
YER184C	TOG1	NE	22.796	794	non-tox
YKL150W	MCR1	NE	5.62914	302	non-tox
YGL114W		NE	13.3793	725	non-tox
YLR159W		NE	19.2982	114	non-tox
YDR197W	CBS2	NE	2.05656	389	non-tox
YOL067C	RTG1	NE	48.0226	177	non-tox
YDR295C	HDA2	NE	29.0801	674	non-tox
YMR170C	ALD2	NE	0.988142	506	non-tox
YDR452W	PPN1	NE	20.3264	674	non-tox
YHR187W	IKI1	NE	23.6246	309	non-tox
YPL189C-A	COA2	NE		68	non-tox
YNL117W	MLS1	NE	4.87365	554	non-tox
YKL065W-A		NE		73	non-tox
YJL155C	FBP26	NE	6.63717	452	non-tox
YCR101C		NE	9.89011	182	non-tox
YPL051W	ARL3	NE	9.09091	198	non-tox
YLR039C	RIC1	NE	6.53409	1056	non-tox
YNL323W	LEM3	NE	11.3527	414	non-tox
YPR096C		NE	18	100	non-tox
YNR024W	MPP6	NE	63.4409	186	non-tox
YLR154W-C	TAR1	NE		124	non-tox
YNL248C	RPA49	NE	39.5181	415	non-tox
YER072W	VTC1	NE	12.4031	129	non-tox
YMR163C	INP2	NE	15.3191	705	non-tox
YKL075C		NE	31.3333	450	non-tox
YDR219C	MFB1	NE	36.129	465	non-tox
YHR016C	YSC84	NE	46.3675	468	non-tox
YNL288W	CAF40	NE	27.0777	373	non-tox
YOR376W-A		NE		51	non-tox
YDR055W	PST1	NE	20.045	444	non-tox
YDL197C	ASF2	NE	45.5238	525	non-tox
YFR039C	OSW7	NE	9.21569	510	non-tox
YER004W	FMP52	NE	0.865801	231	non-tox
YBR270C	BIT2	NE	41.4679	545	non-tox
YGR168C		NE	6.91489	376	non-tox
YKR088C	TVP38	NE	13.6499	337	non-tox
YFR032C-B		NE		87	non-tox
YHR198C	AIM18	NE	13.3956	321	non-tox
YLR287C		NE	22.8169	355	non-tox
YGL032C	AGA2	NE	16.092	87	non-tox
YPL196W	OXR1	NE	29.6703	273	non-tox
YOR342C		NE	16.3009	319	non-tox
YGR141W	VPS62	NE	11.9914	467	non-tox
YCR053W	THR4	NE	2.72374	514	non-tox
YOL086W-A	MHF1	NE		90	non-tox
YPR111W	DBF20	NE	44.3262	564	non-tox
YER090W	TRP2	NE	5.71992	507	non-tox
YGR237C		NE	56.1783	785	non-tox
YPR159W	KRE6	NE	29.0278	720	non-tox
YPL119C	DBP1	NE	32.9011	617	non-tox
YPL171C	OYE3	NE	3.5	400	non-tox
YOR078W	BUD21	NE	63.5514	214	non-tox
YGL028C	SCW11	NE	53.1365	542	non-tox
YGR003W	CUL3	NE	13.8441	744	non-tox
YNL019C		NE	8.4507	284	non-tox
YGR233C	PHO81	NE	9.93209	1178	non-tox
YHR090C	YNG2	NE	56.0284	282	non-tox
YIR021W	MRS1	NE	7.98898	363	non-tox
YDL178W	DLD2	NE	4.5283	530	non-tox
YDL160C-A	MHF2	NE		#N/A	non-tox
YGR056W	RSC1	NE	45.4741	928	non-tox
YLR399C	BDF1	NE	64.5773	686	non-tox
[truncated: 3,805 more rows]

## Sheet: D. Hits vs other oe tox studies
ORF	Gene	Distance	Overlap
YNL038W	GPI15	3343.54	YETI only
YGL113W	SLD3	6612.75	YETI only
YML099C	ARG81	8705.74	YETI only
YOR172W	YRM1	3851.2	YETI only
YER038C	KRE29	5435.48	YETI only
YOL119C	MCH4	3770.8	YETI only
YFR029W	PTR3	4115.13	YETI only
YLR127C	APC2	6089.61	YETI only
YKR061W	KTR2	6419.1	YETI only
YOR249C	APC5	4704.75	YETI only
YHR035W	NEL1	9568.34	YETI only
YJL057C	IKS1	4513.01	YETI only
YER153C	PET122	3629.74	YETI only
YKL108W	SLD2	3149.8	YETI only
YPL177C	CUP9	5466.71	YETI only
YLL035W	GRC3	7022.25	YETI only
YMR013C	SEC59	3540.79	YETI only
YDR409W	SIZ1	6321.31	YETI only
YKL090W	CUE2	8174.25	YETI only
YBR168W	PEX32	5453.94	YETI only
YBR141C	BMT2	2581.1	YETI only
YPL071C	YPL071C	5690.38	YETI only
YJL156C	SSY5	3194.41	YETI only
YER077C	MRX1	2010.6	YETI only
YLR423C	ATG17	4109.94	YETI only
YLR007W	NSE1	4869.95	YETI only
YDR488C	PAC11	3601.95	YETI only
YOR149C	SMP3	5198.65	YETI only
YHR166C	CDC23	8120.04	YETI only
YCR091W	KIN82	2747.57	YETI only
YPR164W	MMS1	15005.9	YETI only
YLR128W	DCN1	6956.19	YETI only
YGR099W	TEL2	16750.7	YETI only
YGR146C	ECL1	2061.31	YETI only
YGR216C	GPI1	4813.42	YETI only
YHR067W	HTD2	2288.47	YETI only
YBR153W	RIB7	6108.73	YETI only
YDR499W	LCD1	6451.62	YETI only
YDR463W	STP1	3033.5	YETI only
YGL154C	LYS5	6489.45	YETI only
YBL074C	AAR2	4694.25	YETI only
YHR129C	ARP1	5508.12	YETI only
YKL168C	KKQ8	2695.13	YETI only
YLR072W	LAM6	3400.82	YETI only
YMR218C	TRS130	3745.52	YETI only
YLR323C	CWC24	15146.9	YETI only
YDR013W	PSF1	3712.28	YETI only
YOL026C	MIM1	5371.81	YETI only
YNL314W	DAL82	4024.95	YETI only
YER170W	ADK2	2634.39	YETI only
YDL033C	SLM3	4021.41	YETI only
YER115C	SPR6	2020.19	YETI only
YLR070C	XYL2	2054.54	YETI only
YDR207C	UME6	14511.3	YETI only
YLR316C	TAD3	3501.08	YETI only
YGL142C	GPI10	7312.25	YETI only
YMR177W	MMT1	2584.12	YETI only
YHR011W	DIA4	2011.08	YETI only
YHR075C	PPE1	2737.09	YETI only
YPL267W	ACM1	2599.23	YETI only
YKR063C	LAS1	2968.74	YETI only
YLR204W	QRI5	2407.44	YETI only
YIL003W	CFD1	4341.56	YETI only
YMR168C	CEP3	2405.36	YETI only
YPL175W	SPT14	4037.51	YETI only
YDR437W	GPI19	6431.02	YETI only
YJL035C	TAD2	5049.79	YETI only
YKR052C	MRS4	3467.54	YETI only
YDL027C	MRX9	5310.56	YETI only
YFR057W	YFR057W	3430.33	YETI only
YDL240W	LRG1	5345.48	YETI only
YHR091C	MSR1	4132.63	YETI only
YNL257C	SIP3	5949.45	YETI only
YNR011C	PRP2	6009.5	YETI only
YMR150C	IMP1	5169.06	YETI only
YJR013W	GPI14	4019.27	YETI only
YML023C	NSE5	4944.31	YETI only
YOR107W	RGS2	2378.12	YETI only
YFR038W	IRC5	4297.16	YETI only
YDR065W	RRG1	2162.64	YETI only
YCL056C	PEX34	4955.59	YETI only
YMR283C	RIT1	2310.08	YETI only
YPL064C	CWC27	3503.54	YETI only
YMR227C	TAF7	2995.25	YETI only
YHR101C	BIG1	3289.94	YETI only
YJR089W	BIR1	4524.77	YETI only
YFR003C	YPI1	3440.86	YETI only
YDR478W	SNM1	3581.74	YETI only
YGL251C	HFM1	6977.24	YETI only
YLR205C	HMX1	2314.19	YETI only
YHR149C	SKG6	3723.2	YETI only
YDL017W	CDC7	3275.59	YETI only
YNL237W	YTP1	3549.76	YETI only
YMR028W	TAP42	2426.28	YETI only
YPR178W	PRP4	4435.61	YETI only
YOR147W	MDM32	2260.65	YETI only
YPR094W	RDS3	2328.35	YETI only
YMR132C	JLP2	8633.15	YETI only
YGR268C	HUA1	3773.9	YETI only
YNL152W	INN1	3200.63	YETI only
YOR077W	RTS2	2663.77	YETI only
YOR297C	TIM18	2502.18	YETI only
YPL045W	VPS16	4669.23	YETI only
YHL038C	CBP2	3193.03	YETI only
YDR279W	RNH202	4690.62	YETI only
YDL045C	FAD1	4098.36	YETI only
YJR046W	TAH11	2645.47	YETI only
YKR023W	YKR023W	2821.43	YETI only
YDR243C	PRP28	3790.74	YETI only
YBR257W	POP4	2190.77	YETI only
YKL095W	YJU2	5355.86	YETI only
YDR235W	PRP42	4786.23	YETI only
YDR288W	NSE3	3779.83	YETI only
YPL006W	NCR1	2404.68	YETI only
YMR310C	YMR310C	10322.1	YETI only
YAL008W	FUN14	11212.2	YETI only
YDR081C	PDC2	6406.74	YETI only
YPR017C	DSS4	4854.45	YETI only
YDR376W	ARH1	6844.08	YETI only
YPL107W	YPL107W	2269.41	YETI only
YBR055C	PRP6	3005.17	YETI only
YML014W	TRM9	3048.18	YETI only
YGR120C	COG2	4926.55	YETI only
YHR083W	SAM35	4562.73	YETI only
YDR287W	INM2	3727.17	YETI only
YNL223W	ATG4	5738.31	YETI only
YNL245C	CWC25	5953.94	YETI only
YBR103W	SIF2	8013.88	YETI only
YBR254C	TRS20	4205.3	YETI only
YOR201C	MRM1	5022.28	YETI only
YDR088C	SLU7	2848.52	YETI only
YML034W	SRC1	3898.69	YETI only
YGL155W	CDC43	3306.22	YETI only
YOL066C	RIB2	5166.1	YETI only
YPR175W	DPB2	7723.77	YETI only
YMR301C	ATM1	4253.23	YETI only
YGR161C	RTS3	2710.62	YETI only
YIR011C	STS1	2468.81	YETI only
YPL216W	YPL216W	3135.05	YETI only
YDL108W	KIN28	3469.14	YETI only
YGL091C	NBP35	3641.73	YETI only
YMR030W	RSF1	2172.87	YETI only
YFL034C-B	MOB2	2687.8	YETI only
YNL006W	LST8	7171.24	YETI only
YNL124W	NAF1	5234.59	YETI only
YCL052C	PBN1	7229.59	YETI only
YDR196C	CAB5	6064.94	YETI only
YKL155C	RSM22	7438.57	YETI only
YNL139C	THO2	3210.62	YETI only
YPL122C	TFB2	2678.73	YETI only
YBR265W	TSC10	3793.82	YETI only
YMR184W	ADD37	4919.63	YETI only
YIL019W	FAF1	4582.08	YETI only
YHR127W	YHR127W	12392.4	YETI only
YJR067C	YAE1	4825.12	YETI only
YBR110W	ALG1	2663.74	YETI only
YDL043C	PRP11	4181.76	YETI only
YPL098C	MGR2	3614.12	YETI only
YLR187W	SKG3	2118.67	YETI only
YIL026C	IRR1	4775.08	YETI only
YJL072C	PSF2	3373.81	YETI only
YNL148C	ALF1	4554.43	YETI only
YLR068W	FYV7	2535.9	YETI only
YDR236C	FMN1	3465.92	YETI only
YGL018C	JAC1	12945.5	YETI only
YOL135C	MED7	3247.87	YETI only
YIL037C	PRM2	3243.84	YETI only
YKL138C	MRPL31	2341.96	YETI only
YMR157C	AIM36	2647.5	YETI only
YHL020C	OPI1	2917.24	YETI only
YGL108C	YGL108C	3349.39	YETI only
YBR152W	SPP381	4003.79	YETI only
YDR007W	TRP1	2235.02	YETI only
YNR027W	BUD17	6285.81	YETI only
YER182W	FMP10	3194.68	YETI only
YER157W	COG3	2043.9	YETI only
YDR527W	RBA50	4785.8	YETI only
YOR262W	GPN2	2255.38	YETI only
YPL208W	RKM1	5904.14	YETI only
YGL093W	SPC105	3265.83	YETI only
YDL120W	YFH1	5008.7	YETI only
YJL074C	SMC3	6284.82	YETI only
YHR122W	CIA2	5539.23	YETI only
YNL035C	YNL035C	2058.6	YETI only
YML113W	DAT1	5534.57	YETI only
YHR181W	SVP26	8300.32	YETI only
YDR020C	DAS2	4117.85	YETI only
YIL010W	DOT5	2829	YETI only
YMR134W	ERG29	4339.98	YETI only
YLR348C	DIC1	4290.39	YETI only
YBL098W	BNA4	5631.14	YETI only
YOL032W	OPI10	5701.52	YETI only
YDR486C	VPS60	3160.56	YETI only
YFL001W	DEG1	6397.16	YETI only
YGL150C	INO80	3601.54	YETI only
YGR255C	COQ6	2483.43	YETI only
YMR112C	MED11	5825.73	YETI only
YIL121W	QDR2	4895.62	YETI only
YOR160W	MTR10	8588.87	YETI only
YDR267C	CIA1	6500.21	YETI only
YGR105W	VMA21	2488.34	YETI only
YJL091C	GWT1	3125.88	YETI only
YNL190W	YNL190W	6884.46	YETI only
YBR253W	SRB6	3593.44	YETI only
YLR245C	CDD1	3542.01	YETI only
YPL249C	GYP5	3171.67	YETI only
YPR098C	YPR098C	2996.31	YETI only
YLR215C	CDC123	3030.55	YETI only
YOR057W	SGT1	3706.94	YETI only
YDR245W	MNN10	4384.05	YETI only
YLR337C	VRP1	3839.04	YETI only
YFL029C	CAK1	5189.77	YETI only
YER008C	SEC3	3074.47	YETI only
YHR058C	MED6	5324.15	YETI only
YHR030C	SLT2	2656.22	YETI only
YHR192W	LNP1	8231.02	YETI only
YMR010W	YMR010W	11667.8	YETI only
YOL094C	RFC4	2400	YETI only
YBR135W	CKS1	6414.62	YETI only
YDR164C	SEC1	3311.17	YETI only
YPR055W	SEC8	2945.15	YETI only
YLR324W	PEX30	2877.99	YETI only
YOR354C	MSC6	3977.45	YETI only
YKR038C	KAE1	8898	YETI only
YGR277C	CAB4	5440.67	YETI only
YLL023C	POM33	8566.51	YETI only
YDR277C	MTH1	3560.5	YETI only
YPL030W	TRM44	2649.6	YETI only
YML025C	YML6	2539.47	YETI only
YDR531W	CAB1	4719.88	YETI only
YJR080C	AIM24	3608.17	YETI only
YNL306W	MRPS18	2351.42	YETI only
YKL088W	CAB3	7911.89	YETI only
YPR048W	TAH18	6716.2	YETI only
YIL124W	AYR1	2561.11	YETI only
YKR068C	BET3	2030.96	YETI only
YNL158W	PGA1	3677.69	YETI only
YNL268W	LYP1	2945.36	YETI only
YGR235C	MIC26	3811.57	YETI only
YNL219C	ALG9	4079.94	YETI only
YGL246C	RAI1	5449.59	YETI only
YDR063W	AIM7	2071.44	YETI only
YIL155C	GUT2	3111.33	YETI only
YDR119W	VBA4	4794.2	YETI only
YNL137C	NAM9	3522.97	YETI only
YKL018W	SWD2	3554.78	YETI only
YIR022W	SEC11	2341.47	YETI only
YIL009W	FAA3	2128.22	YETI only
YFL017C	GNA1	7103.6	YETI only
YGR026W	YGR026W	5873.05	YETI only
YMR202W	ERG2	4954.5	YETI only
YPR086W	SUA7	5159.26	YETI only
YBR155W	CNS1	4693.02	YETI only
YGR012W	MCY1	3749.72	YETI only
YJL178C	ATG27	3465.33	YETI only
YGR275W	RTT102	5127.61	YETI only
YNL229C	URE2	2078.86	YETI only
YCR051W	YCR051W	7780.75	YETI only
YGL191W	COX13	2053.08	YETI only
YLR064W	PER33	2309.24	YETI only
YGR005C	TFG2	2799.59	YETI only
YPR113W	PIS1	5179.46	YETI only
YBR087W	RFC5	2714.82	YETI only
YOL022C	TSR4	2768.81	YETI only
YIL083C	CAB2	2409.98	YETI only
YJR025C	BNA1	2954.39	YETI only
YKL204W	EAP1	2123.89	YETI only
YAL023C	PMT2	4546.46	YETI only
YMR208W	ERG12	2181.13	YETI only
YIL063C	YRB2	13365.2	YETI only
YBR252W	DUT1	2755.65	YETI only
YLR292C	SEC72	4859.02	YETI only
YHR074W	QNS1	2635.95	YETI only
YGL171W	ROK1	5627.22	YETI only
YHR113W	APE4	2895.65	YETI only
YNL154C	YCK2	2946.74	YETI only
YDL064W	UBC9	4943.46	YETI only
YOR095C	RKI1	4209.65	YETI only
YKR035W-A	DID2	5626.05	YETI only
YFL010C	WWM1	15392.3	YETI only
YFR033C	QCR6	2066.12	YETI only
YGR082W	TOM20	8798.65	YETI only
YKR046C	PET10	4046.88	YETI only
YGL121C	GPG1	3783.55	YETI only
YBR160W	CDC28	3527.78	YETI only
YGR001C	EFM5	7615.11	YETI only
YBR256C	RIB5	3714.76	YETI only
YLR195C	NMT1	2204.12	YETI only
YKL040C	NFU1	3696.82	YETI only
YLR113W	HOG1	2119.91	YETI only
YBL056W	PTC3	3315.82	YETI only
YOR251C	TUM1	3584.11	YETI only
YPL212C	PUS1	3082.59	YETI only
YOR176W	HEM15	9145.14	YETI only
YDR177W	UBC1	3271.23	YETI only
YKL029C	MAE1	2616.1	YETI only
YPL239W	YAR1	6620.81	YETI only
YNL138W	SRV2	2528.23	YETI only
YLR429W	CRN1	3724.35	YETI only
YGR103W	NOP7	2914.47	YETI only
YOR222W	ODC2	2197.88	YETI only
YDL137W	ARF2	16566.4	YETI only
YJL045W	YJL045W	4151.12	YETI only
YDR168W	CDC37	4418.22	YETI only
YEL030W	ECM10	3693.12	YETI only
YCR004C	YCP4	2983.83	YETI only
YPL192C	PRM3	2374.11	YETI only
YML085C	TUB1	2846.69	YETI only
YER048C	CAJ1	15934	YETI only
YGL173C	XRN1	3858.7	YETI only
YDR174W	HMO1	14652.4	YETI only
YER136W	GDI1	5823.99	YETI only
YMR318C	ADH6	2649.57	YETI only
YPR052C	NHP6A	14817.9	YETI only
YOL038W	PRE6	5374.05	YETI only
YML078W	CPR3	2787.97	YETI only
YHR128W	FUR1	5630.92	YETI only
YER178W	PDA1	4424.94	YETI only
YBR286W	APE3	8027.99	YETI only
YMR079W	SEC14	4001.74	YETI only
YNL055C	POR1	3956.21	YETI only
YOR122C	PFY1	2993.6	YETI only
YDL229W	SSB1	2073.16	YETI only
YGL106W	MLC1	4993.54	YETI only
YHL034C	SBP1	2462.6	YETI only
YBR106W	PHO88	7349.26	YETI only
YDL192W	ARF1	15472.5	YETI only
YIL051C	MMF1	4460.05	YETI only
YBR143C	SUP45	5567.28	YETI only
YPL037C	EGD1	2436.71	YETI only
YOL120C	RPL18A	4884.76	YETI only
YPL106C	SSE1	3012.49	YETI only
YLR150W	STM1	3157.88	YETI only
YLR075W	RPL10	3551.38	YETI only
YNL209W	SSB2	4741.82	YETI only
YER130C	COM2	2227.33	YETI only
YPL200W	CSM4	6925.44	YETI only
YDR403W	DIT1	6007.2	YETI only
YKR102W	FLO10	5386.2	YETI only
YPL121C	MEI5	7775.91	YETI only
YOR298W	MUM3	2094.92	YETI only
YER085C	YER085C	2270.55	YETI only
YGL235W	YGL235W	4393.35	YETI only
YOL131W	YOL131W	2562.44	YETI only
YPL039W	YPL039W	4021.38	YETI only
YLR010C	TEN1	2908.14	YETI only
YCR073C	SSK22	16860.8	YETI+barFLEX
YPL202C	AFT2	4785.44	YETI+barFLEX
YDR332W	IRC3	4259.63	YETI+barFLEX
YJL222W	VTH2	2240.14	YETI+barFLEX
YIL031W	ULP2	16467.9	YETI+barFLEX
YJL106W	IME2	3009.22	YETI+barFLEX
YMR257C	PET111	4539.02	YETI+barFLEX
YOL116W	MSN1	5448.44	YETI+barFLEX
YGL003C	CDH1	4501.21	YETI+barFLEX
YKR096W	ESL2	9225.93	YETI+barFLEX
YGR070W	ROM1	2180.04	YETI+barFLEX
YML109W	ZDS2	6882.38	YETI+barFLEX
YMR066W	SOV1	4457.18	YETI+barFLEX
YER093C	TSC11	2516.43	YETI+barFLEX
YGL216W	KIP3	12461	YETI+barFLEX
YOR156C	NFI1	11028.6	YETI+barFLEX
YPL248C	GAL4	4077.9	YETI+barFLEX
YKR004C	ECM9	7159.24	YETI+barFLEX
YJR090C	GRR1	3022.35	YETI+barFLEX
YDR393W	SHE9	4447.43	YETI+barFLEX
YDR436W	PPZ2	17046.3	YETI+barFLEX
YDR514C	YDR514C	3988.16	YETI+barFLEX
YLR371W	ROM2	5565.01	YETI+barFLEX
YBL063W	KIP1	11764.6	YETI+barFLEX
YHR164C	DNA2	10871.7	YETI+barFLEX
YHR120W	MSH1	3738.55	YETI+barFLEX
YPL219W	PCL8	2660.95	YETI+barFLEX
YHR050W	SMF2	3688.36	YETI+barFLEX
YDR159W	SAC3	10377.9	YETI+barFLEX
YER032W	FIR1	5686.35	YETI+barFLEX
YGL064C	MRH4	4669.82	YETI+barFLEX
YOR113W	AZF1	4652.8	YETI+barFLEX
YOL089C	HAL9	5603.38	YETI+barFLEX
YGR052W	FMP48	6594.13	YETI+barFLEX
YML050W	AIM32	2795.24	YETI+barFLEX
YER167W	BCK2	5094.08	YETI+barFLEX
YDL089W	NUR1	4289.27	YETI+barFLEX
YIL056W	VHR1	4574.87	YETI+barFLEX
YER129W	SAK1	2172.36	YETI+barFLEX
YKL162C	YKL162C	2666.29	YETI+barFLEX
YOR227W	HER1	15797.4	YETI+barFLEX
YDR475C	JIP4	5101.97	YETI+barFLEX
YBR157C	ICS2	7781.11	YETI+barFLEX
YDR306C	YDR306C	6014.07	YETI+barFLEX
YOR305W	RRG7	3555.12	YETI+barFLEX
YDR528W	HLR1	2882.89	YETI+barFLEX
YGL085W	LCL3	5520.55	YETI+barFLEX
YLR079W	SIC1	3614.31	YETI+barFLEX
YOL013C	HRD1	7012.45	YETI+barFLEX
YLR139C	SLS1	3791.24	YETI+barFLEX
YML081W	TDA9	2648.69	YETI+barFLEX
YLR382C	NAM2	3311.14	YETI+barFLEX
YDR216W	ADR1	3226.8	YETI+barFLEX
YLR253W	MCP2	4267.13	YETI+barFLEX
YPL132W	COX11	6180.68	YETI+barFLEX
YCR033W	SNT1	3314.07	YETI+barFLEX
YNL116W	DMA2	4390.12	YETI+barFLEX
YKR099W	BAS1	5642.16	YETI+barFLEX
YDR103W	STE5	5113.18	YETI+barFLEX
YIL131C	FKH1	14084.7	YETI+barFLEX
YDR511W	SDH7	6011.08	YETI+barFLEX
YNL224C	SQS1	7832.08	YETI+barFLEX
YOR081C	TGL5	3895.96	YETI+barFLEX
YPR104C	FHL1	9338.89	YETI+barFLEX
YPL070W	MUK1	4522.03	YETI+barFLEX
YMR219W	ESC1	3142.4	YETI+barFLEX
YJL147C	MRX5	5093.49	YETI+barFLEX
YDR407C	TRS120	5490	YETI+barFLEX
YBL054W	TOD6	7456.89	YETI+barFLEX
YBR182C	SMP1	10922.8	YETI+barFLEX
YLR136C	TIS11	3937.37	YETI+barFLEX
YNL233W	BNI4	12179.1	YETI+barFLEX
YEL043W	YEL043W	4442.82	YETI+barFLEX
YDR310C	SUM1	14475	YETI+barFLEX
YPL270W	MDL2	6568.44	YETI+barFLEX
YGL061C	DUO1	4042.57	YETI+barFLEX
YDR530C	APA2	2010.53	YETI+barFLEX
YGR276C	RNH70	9329.62	YETI+barFLEX
YJR132W	NMD5	12044.1	YETI+barFLEX
YOR112W	CEX1	6101.4	YETI+barFLEX
YGR202C	PCT1	4082.25	YETI+barFLEX
YPL128C	TBF1	9430.94	YETI+barFLEX
YLR026C	SED5	2247.83	YETI+barFLEX
YDR335W	MSN5	4075.59	YETI+barFLEX
YBR212W	NGR1	13972	YETI+barFLEX
YPR018W	RLF2	5463.84	YETI+barFLEX
YBR074W	PFF1	7320.35	YETI+barFLEX
YOR359W	VTS1	3894.38	YETI+barFLEX
YPL021W	ECM23	3513.65	YETI+barFLEX
YKL100C	YPF1	5894.58	YETI+barFLEX
YKL068W	NUP100	7090.2	YETI+barFLEX
YFL036W	RPO41	2109.9	YETI+barFLEX
YAL019W	FUN30	5999.29	YETI+barFLEX
YIL105C	SLM1	10327.8	YETI+barFLEX
YOL006C	TOP1	3285.58	YETI+barFLEX
YLR118C	YLR118C	6804.74	YETI+barFLEX
YAR042W	SWH1	8818.8	YETI+barFLEX
YDR430C	CYM1	8008.15	YETI+barFLEX
YKL193C	SDS22	13937.8	YETI+barFLEX
YOR326W	MYO2	14191.1	YETI+barFLEX
YLR203C	MSS51	2918.75	YETI+barFLEX
YGR157W	CHO2	2617.65	YETI+barFLEX
YDR395W	SXM1	11963.3	YETI+barFLEX
YDR124W	YDR124W	2979.88	YETI+barFLEX
YLR342W	FKS1	8449.93	YETI+barFLEX
YNL121C	TOM70	4232.34	YETI+barFLEX
YEL031W	SPF1	8610.22	YETI+barFLEX
YGR162W	TIF4631	11172.5	YETI+barFLEX
YER110C	KAP123	15112.6	YETI+barFLEX
YJL080C	SCP160	4172.33	YETI+barFLEX
YGR109C	CLB6	12825.2	YETI+barFLEX
YMR111C	YMR111C	4565.29	YETI+GST
YGR096W	TPC1	2216.97	YETI+GST
YCR039C	MATALPHA2	2119.12	YETI+GST
YJL210W	PEX2	3583.08	YETI+GST
YJL162C	JJJ2	14673.8	YETI+GST
YMR270C	RRN9	2986.35	YETI+GST
YDL139C	SCM3	4594.26	YETI+GST
YPL209C	IPL1	11116.7	YETI+GST
YGR197C	SNG1	2931.42	YETI+GST
YML068W	ITT1	16463.6	YETI+GST
YMR211W	DML1	3194.74	YETI+GST
YGR077C	PEX8	4049.12	YETI+GST
YJL105W	SET4	2064.66	YETI+GST
YJL056C	ZAP1	4145.55	YETI+GST
YOL112W	MSB4	9447.58	YETI+GST
YBR085W	AAC3	4229.95	YETI+GST
YER005W	YND1	8536.15	YETI+GST
YNL304W	YPT11	3084.44	YETI+GST
YLR013W	GAT3	16228	YETI+GST
YGR044C	RME1	6454.12	YETI+GST
YGL166W	CUP2	2498.45	YETI+GST
YPL250C	ATG41	2360.25	YETI+GST
YGL180W	ATG1	2109.73	YETI+GST
YNL020C	ARK1	6521.14	YETI+GST
YKL015W	PUT3	2174.17	YETI+GST
YLR191W	PEX13	2385.79	YETI+GST
YPR066W	UBA3	2567.56	YETI+GST
YGR046W	TAM41	4763.99	YETI+GST
YDR140W	MTQ2	2193.55	YETI+GST
YLR006C	SSK1	3677.81	YETI+GST
YER054C	GIP2	2175.13	YETI+GST
YLR207W	HRD3	12956.3	YETI+GST
YBR195C	MSI1	4354.64	YETI+GST
YLR132C	USB1	2191.11	YETI+GST
YOR278W	HEM4	12538.7	YETI+GST
YML007W	YAP1	2123.38	YETI+GST
YIL114C	POR2	3773.32	YETI+GST
YML032C	RAD52	3137.79	YETI+GST
YPR032W	SRO7	2721.07	YETI+GST
YKL183W	LOT5	2163.33	YETI+GST
YPR128C	ANT1	3594.04	YETI+GST
YDR084C	TVP23	2094.81	YETI+GST
YMR070W	MOT3	5920.03	YETI+GST
YPR058W	YMC1	3017.1	YETI+GST
YHR086W	NAM8	4111.57	YETI+GST
YPL134C	ODC1	4978.36	YETI+GST
YPL203W	TPK2	13071	YETI+GST
YGR191W	HIP1	21851.7	YETI+GST
YDR468C	TLG1	3483.12	YETI+GST
YDL025C	RTK1	3953.33	YETI+GST
YPR161C	SGV1	2567.28	YETI+GST
YNL256W	FOL1	3531.86	YETI+GST
YCR011C	ADP1	2717.84	YETI+GST
YIL004C	BET1	3390.69	YETI+GST
YJL196C	ELO1	5757.86	YETI+GST
YOR098C	NUP1	2748.07	YETI+GST
YDL188C	PPH22	3006.23	YETI+GST
YEL022W	GEA2	3355.44	YETI+GST
YKR002W	PAP1	5006.14	YETI+GST
YHR188C	GPI16	4474.13	YETI+GST
YDL141W	BPL1	4260.92	YETI+GST
YOR185C	GSP2	4807.58	YETI+GST
YJR017C	ESS1	4964.28	YETI+GST
YPR129W	SCD6	5963.91	YETI+GST
YML128C	MSC1	11122.2	YETI+GST
YIR004W	DJP1	16894.7	YETI+GST
YBL022C	PIM1	2943.54	YETI+GST
YOR271C	FSF1	4754.79	YETI+GST
YGR284C	ERV29	16393.4	YETI+GST
YDL103C	QRI1	2501.44	YETI+GST
YPL246C	RBD2	3175.59	YETI+GST
YBR089C-A	NHP6B	15840.5	YETI+GST
YDL051W	LHP1	2551.43	YETI+GST
YER063W	THO1	3478.06	YETI+GST
YBL032W	HEK2	7122.06	YETI+GST
YDL226C	GCS1	9058.09	YETI+GST
YGL068W	MNP1	3609.3	YETI+GST
YKR092C	SRP40	5258.51	YETI+GST
YCR034W	ELO2	6092.58	YETI+GST
YDR304C	CPR5	2904.23	YETI+GST
YDL160C	DHH1	5613.13	YETI+GST
YGR244C	LSC2	2666.5	YETI+GST
YMR072W	ABF2	5413.85	YETI+GST
YDR233C	RTN1	3461.42	YETI+GST
YOR335C	ALA1	4988.02	YETI+GST
YOR133W	EFT1	7153.92	YETI+GST
YGR273C	YGR273C	4018.09	YETI+GST
YPR015C	YPR015C	2616.89	YETI+GST
YDR374C	PHO92	2762.07	YETI+GST
YMR179W	SPT21	3885.16	OE toxic in all 3 studies
YOR372C	NDD1	10705.3	OE toxic in all 3 studies
YBL009W	ALK2	3550.73	OE toxic in all 3 studies
YOR032C	HMS1	5824.61	OE toxic in all 3 studies
YGR249W	MGA1	8837.05	OE toxic in all 3 studies
YGL162W	SUT1	2722.13	OE toxic in all 3 studies
YMR032W	HOF1	11919.4	OE toxic in all 3 studies
YLR228C	ECM22	7004.77	OE toxic in all 3 studies
YKL020C	SPT23	3207.98	OE toxic in all 3 studies
YGL075C	MPS2	3024.64	OE toxic in all 3 studies
YNL047C	SLM2	12989.4	OE toxic in all 3 studies
YDL155W	CLB3	12889.9	OE toxic in all 3 studies
YDR113C	PDS1	10319.2	OE toxic in all 3 studies
YAL031C	GIP4	13237.9	OE toxic in all 3 studies
YNR031C	SSK2	3788.57	OE toxic in all 3 studies
YMR166C	MME1	4705.74	OE toxic in all 3 studies
YDR470C	UGO1	5813.88	OE toxic in all 3 studies
YML027W	YOX1	8641.22	OE toxic in all 3 studies
YHR177W	YHR177W	3719.89	OE toxic in all 3 studies
YLR057W	MNL2	9086.04	OE toxic in all 3 studies
YPL255W	BBP1	5177.77	OE toxic in all 3 studies
YBR233W	PBP2	7323.74	OE toxic in all 3 studies
YOR329C	SCD5	8900.66	OE toxic in all 3 studies
YNL188W	KAR1	2134.28	OE toxic in all 3 studies
YPL153C	RAD53	15050.1	OE toxic in all 3 studies
YEL009C	GCN4	7041.29	OE toxic in all 3 studies
YDR151C	CTH1	3888.3	OE toxic in all 3 studies
YBR179C	FZO1	4677.57	OE toxic in all 3 studies
YDR379W	RGA2	3036.54	OE toxic in all 3 studies
YNL076W	MKS1	16097	OE toxic in all 3 studies
YNL283C	WSC2	2204.32	OE toxic in all 3 studies
YDR458C	HEH2	5916.3	OE toxic in all 3 studies
YDR096W	GIS1	9006.92	OE toxic in all 3 studies
YMR239C	RNT1	2288.56	OE toxic in all 3 studies
YKL166C	TPK3	10021.3	OE toxic in all 3 studies
YMR195W	ICY1	3778.59	OE toxic in all 3 studies
YER016W	BIM1	13121.5	OE toxic in all 3 studies
YHR082C	KSP1	10620.3	OE toxic in all 3 studies
YOL124C	TRM11	3095.44	OE toxic in all 3 studies
YOR360C	PDE2	10608.3	OE toxic in all 3 studies
YDR169C	STB3	2827.77	OE toxic in all 3 studies
YDR505C	PSP1	8652.2	OE toxic in all 3 studies
YOR212W	STE4	10722	OE toxic in all 3 studies
YDL224C	WHI4	7942.97	OE toxic in all 3 studies
YGL016W	KAP122	16929	OE toxic in all 3 studies
YBR273C	UBX7	14147.1	OE toxic in all 3 studies
YML016C	PPZ1	17602.5	OE toxic in all 3 studies
YLR220W	CCC1	7864.1	OE toxic in all 3 studies
YPL137C	GIP3	16221.4	OE toxic in all 3 studies
YBR059C	AKL1	5625.23	OE toxic in all 3 studies
YML031W	NDC1	4320.48	OE toxic in all 3 studies
YDR028C	REG1	7361.82	OE toxic in all 3 studies
YKL179C	COY1	3102.44	OE toxic in all 3 studies
YNL292W	PUS4	2742.77	OE toxic in all 3 studies
YOL027C	MDM38	6077.37	OE toxic in all 3 studies
YHR098C	SFB3	12845.5	OE toxic in all 3 studies
YGL049C	TIF4632	7801.79	OE toxic in all 3 studies
YDR293C	SSD1	13916.9	OE toxic in all 3 studies
YPL145C	KES1	15092	OE toxic in all 3 studies
YOL104C	NDJ1	9460.92	OE toxic in all 3 studies
YCL048W	SPS22	10904.3	OE toxic in all 3 studies
YIL006W	YIA6	4294.29	OE toxic in all 3 studies
YDR082W	STN1	9835.65	Not screened in all 3 studies
YMR190C	SGS1	12502.5	Not screened in all 3 studies
YBR004C	GPI18	5087.41	Not screened in all 3 studies
YLR087C	CSF1	9896.43	Not screened in all 3 studies
YPL268W	PLC1	7419.5	Not screened in all 3 studies
YNL172W	APC1	3831.04	Not screened in all 3 studies
YBR136W	MEC1	5860.34	Not screened in all 3 studies
YHR079C	IRE1	2605.42	Not screened in all 3 studies
YHR178W	STB5	5957.2	Not screened in all 3 studies
YDL220C	CDC13	15764	Not screened in all 3 studies
YLL003W	SFI1	12627	Not screened in all 3 studies
YNR045W	PET494	3235.44	Not screened in all 3 studies
YMR164C	MSS11	9077.98	Not screened in all 3 studies
YOL100W	PKH2	3938.57	Not screened in all 3 studies
YDR160W	SSY1	2253.28	Not screened in all 3 studies
YJL090C	DPB11	6016.07	Not screened in all 3 studies
YLR424W	SPP382	3482.45	Not screened in all 3 studies
YLR247C	IRC20	2740.77	Not screened in all 3 studies
YJL149W	DAS1	3058.48	Not screened in all 3 studies
YHR006W	STP2	2069.9	Not screened in all 3 studies
YNL184C	YNL184C	3795.72	Not screened in all 3 studies
YCR066W	RAD18	2329.37	Not screened in all 3 studies
YFR019W	FAB1	2088.69	Not screened in all 3 studies
YJL092W	SRS2	14256.3	Not screened in all 3 studies
YML088W	UFO1	3298.16	Not screened in all 3 studies
YCL036W	GFD2	2601.84	Not screened in all 3 studies
YJL139C	YUR1	4447.27	Not screened in all 3 studies
YGR098C	ESP1	5987.37	Not screened in all 3 studies
YPL089C	RLM1	9229.61	Not screened in all 3 studies
YFR045W	YFR045W	4840.28	Not screened in all 3 studies
YMR094W	CTF13	6658.7	Not screened in all 3 studies
YPL269W	KAR9	3287.94	Not screened in all 3 studies
YOR334W	MRS2	2654.48	Not screened in all 3 studies
YDL216C	RRI1	4993.51	Not screened in all 3 studies
YGL208W	SIP2	2715.11	Not screened in all 3 studies
YIL151C	ESL1	3043.83	Not screened in all 3 studies
YJR053W	BFA1	15405	Not screened in all 3 studies
YEL061C	CIN8	9945.41	Not screened in all 3 studies
YKL174C	TPO5	2813.47	Not screened in all 3 studies
YJR140C	HIR3	2294.84	Not screened in all 3 studies
YKR086W	PRP16	2691.21	Not screened in all 3 studies
YOR058C	ASE1	5903.4	Not screened in all 3 studies
YGR221C	TOS2	2155.7	Not screened in all 3 studies
YPR085C	ASA1	3637.72	Not screened in all 3 studies
YBL031W	SHE1	11347.7	Not screened in all 3 studies
YPL168W	MRX4	4933.17	Not screened in all 3 studies
YLR105C	SEN2	2884.32	Not screened in all 3 studies
YDL105W	NSE4	7034.04	Not screened in all 3 studies
YNL162W-A	YNL162W-A	2084.49	Not screened in all 3 studies
YOR148C	SPP2	4150.51	Not screened in all 3 studies
YIL173W	VTH1	2044.06	Not screened in all 3 studies
YMR059W	SEN15	3606.66	Not screened in all 3 studies
YHR204W	MNL1	4227.13	Not screened in all 3 studies
YER106W	MAM1	3136.81	Not screened in all 3 studies
YDL059C	RAD59	5452.93	Not screened in all 3 studies
YMR273C	ZDS1	3094.64	Not screened in all 3 studies
YPL155C	KIP2	8291.72	Not screened in all 3 studies
YIL147C	SLN1	9337.73	Not screened in all 3 studies
YDR146C	SWI5	4013.66	Not screened in all 3 studies
YPL077C	YPL077C	3699.27	Not screened in all 3 studies
YDL085W	NDE2	7453.43	Not screened in all 3 studies
YOL034W	SMC5	13018.9	Not screened in all 3 studies
YFR023W	PES4	5999.65	Not screened in all 3 studies
YJR136C	TTI2	4672.45	Not screened in all 3 studies
YDR415C	YDR415C	6854.37	Not screened in all 3 studies
YER104W	RTT105	2315.64	Not screened in all 3 studies
YKL089W	MIF2	2234.38	Not screened in all 3 studies
YAR019C	CDC15	3219.21	Not screened in all 3 studies
YML077W	BET5	2771.55	Not screened in all 3 studies
YMR063W	RIM9	4043.91	Not screened in all 3 studies
YOR140W	SFL1	3164.05	Not screened in all 3 studies
YGR257C	MTM1	4411.72	Not screened in all 3 studies
YKL033W	TTI1	10142.6	Not screened in all 3 studies
YLL019C	KNS1	2690.4	Not screened in all 3 studies
YLR263W	RED1	7936.82	Not screened in all 3 studies
YBL034C	STU1	14417.3	Not screened in all 3 studies
YNL230C	ELA1	2300.04	Not screened in all 3 studies
YML104C	MDM1	9731.06	Not screened in all 3 studies
YAL010C	MDM10	4074.24	Not screened in all 3 studies
YNL167C	SKO1	11697.2	Not screened in all 3 studies
YBR275C	RIF1	2480.79	Not screened in all 3 studies
YJR120W	YJR120W	4904.44	Not screened in all 3 studies
YOR127W	RGA1	14336.1	Not screened in all 3 studies
YNL299W	TRF5	7733.66	Not screened in all 3 studies
YLR099W-A	MIM2	4463.96	Not screened in all 3 studies
YGL240W	DOC1	10304.5	Not screened in all 3 studies
YDR118W	APC4	3684.93	Not screened in all 3 studies
YER045C	ACA1	4213.27	Not screened in all 3 studies
YML061C	PIF1	2684.93	Not screened in all 3 studies
YDR206W	EBS1	2666.84	Not screened in all 3 studies
YGR023W	MTL1	2103.43	Not screened in all 3 studies
YML076C	WAR1	3211.34	Not screened in all 3 studies
YFR005C	SAD1	3727.85	Not screened in all 3 studies
YMR167W	MLH1	6307.09	Not screened in all 3 studies
YOL065C	INP54	2774.34	Not screened in all 3 studies
YOR191W	ULS1	5015.48	Not screened in all 3 studies
YKR022C	NTR2	4986.5	Not screened in all 3 studies
YGL094C	PAN2	3876.91	Not screened in all 3 studies
YOR017W	PET127	4461.44	Not screened in all 3 studies
YPR186C	PZF1	3897.59	Not screened in all 3 studies
YNL240C	NAR1	2170.71	Not screened in all 3 studies
YJL133W	MRS3	3876.8	Not screened in all 3 studies
YPL076W	GPI2	5204.25	Not screened in all 3 studies
YCL051W	LRE1	7066.38	Not screened in all 3 studies
YBL107C	MIX23	4721.11	Not screened in all 3 studies
YNL068C	FKH2	8961.72	Not screened in all 3 studies
YBR140C	IRA1	7406.68	Not screened in all 3 studies
YDL098C	SNU23	5917.5	Not screened in all 3 studies
YIL150C	MCM10	4059.08	Not screened in all 3 studies
YDL048C	STP4	8393.36	Not screened in all 3 studies
YOL081W	IRA2	3532.56	Not screened in all 3 studies
YOR060C	SLD7	6320.33	Not screened in all 3 studies
YPL020C	ULP1	2674.92	Not screened in all 3 studies
YNL127W	FAR11	9712.21	Not screened in all 3 studies
YDR180W	SCC2	4979.81	Not screened in all 3 studies
YAL024C	LTE1	2422.06	Not screened in all 3 studies
YLR188W	MDL1	7008.99	Not screened in all 3 studies
YOL146W	PSF3	7613.88	Not screened in all 3 studies
YPL007C	TFC8	2698.5	Not screened in all 3 studies
YJL141C	YAK1	5075.25	Not screened in all 3 studies
YGL128C	CWC23	6502.23	Not screened in all 3 studies
YMR268C	PRP24	2355.21	Not screened in all 3 studies
YCR026C	NPP1	2073.03	Not screened in all 3 studies
YMR258C	ROY1	2344.08	Not screened in all 3 studies
YDR005C	MAF1	2238.07	Not screened in all 3 studies
YHR115C	DMA1	16937.2	Not screened in all 3 studies
YJL110C	GZF3	2574.54	Not screened in all 3 studies
YOR233W	KIN4	11169.8	Not screened in all 3 studies
YIL092W	YIL092W	2350.48	Not screened in all 3 studies
YPR162C	ORC4	3121.84	Not screened in all 3 studies
YKL018C-A	YKL018C-A	5452.13	Not screened in all 3 studies
YKL203C	TOR2	10501.3	Not screened in all 3 studies
YDR420W	HKR1	2029.94	Not screened in all 3 studies
YAL053W	FLC2	3298.23	Not screened in all 3 studies
YER040W	GLN3	14010.7	Not screened in all 3 studies
YCL029C	BIK1	13866.9	Not screened in all 3 studies
YLR375W	STP3	12624.9	Not screened in all 3 studies
YPR008W	HAA1	11294.2	Not screened in all 3 studies
YBR070C	ALG14	2917.46	Not screened in all 3 studies
YJL131C	AIM23	4028.78	Not screened in all 3 studies
YGL083W	SCY1	4463.64	Not screened in all 3 studies
YNL238W	KEX2	2633.62	Not screened in all 3 studies
YLR090W	XDJ1	11043.6	Not screened in all 3 studies
YKL138C-A	HSK3	2246.56	Not screened in all 3 studies
YOR028C	CIN5	5144.23	Not screened in all 3 studies
YNL103W	MET4	8170.75	Not screened in all 3 studies
YHR118C	ORC6	3687.54	Not screened in all 3 studies
YIL095W	PRK1	15046	Not screened in all 3 studies
YOR371C	GPB1	4799.49	Not screened in all 3 studies
YLR071C	RGR1	4817.49	Not screened in all 3 studies
YKR100C	SKG1	2071.89	Not screened in all 3 studies
YOR174W	MED4	4258.18	Not screened in all 3 studies
YGL060W	YBP2	2620.86	Not screened in all 3 studies
YDR308C	SRB7	6441.04	Not screened in all 3 studies
YGL035C	MIG1	2625.77	Not screened in all 3 studies
YJR033C	RAV1	10623.6	Not screened in all 3 studies
YHL017W	YHL017W	3001.01	Not screened in all 3 studies
YGL248W	PDE1	2328.29	Not screened in all 3 studies
YGR112W	SHY1	3851.89	Not screened in all 3 studies
YKL022C	CDC16	3420.14	Not screened in all 3 studies
YJR031C	GEA1	3671.28	Not screened in all 3 studies
YKL019W	RAM2	6409.58	Not screened in all 3 studies
YHR023W	MYO1	17500.7	Not screened in all 3 studies
YNL298W	CLA4	9078.94	Not screened in all 3 studies
YGR028W	MSP1	8565.06	Not screened in all 3 studies
YKL101W	HSL1	3537.32	Not screened in all 3 studies
YER024W	YAT2	9736.62	Not screened in all 3 studies
YGL086W	MAD1	2059.28	Not screened in all 3 studies
YLL067C	YLL067C	5692.89	Not screened in all 3 studies
YEL019C	MMS21	4741.61	Not screened in all 3 studies
YGL073W	HSF1	11884.1	Not screened in all 3 studies
YJL062W	LAS21	5717.14	Not screened in all 3 studies
YJL019W	MPS3	9049.32	Not screened in all 3 studies
YLR403W	SFP1	5206.4	Not screened in all 3 studies
YDL234C	GYP7	3485.22	Not screened in all 3 studies
YLR356W	ATG33	3174.97	Not screened in all 3 studies
YOR143C	THI80	4191.13	Not screened in all 3 studies
YJL204C	RCY1	4772.72	Not screened in all 3 studies
YMR016C	SOK2	9926.55	Not screened in all 3 studies
YGL178W	MPT5	7418.66	Not screened in all 3 studies
YBL103C	RTG3	3860.31	Not screened in all 3 studies
YMR037C	MSN2	4706.69	Not screened in all 3 studies
YLR096W	KIN2	7127.74	Not screened in all 3 studies
YNL102W	POL1	3656.06	Not screened in all 3 studies
YDR389W	SAC7	4475.73	Not screened in all 3 studies
YGL071W	AFT1	4662.1	Not screened in all 3 studies
YLL015W	BPT1	3010.89	Not screened in all 3 studies
YHR059W	FYV4	2235.78	Not screened in all 3 studies
YBL035C	POL12	3360.35	Not screened in all 3 studies
YGL247W	BRR6	3407.89	Not screened in all 3 studies
YDR166C	SEC5	11821.3	Not screened in all 3 studies
YPR089W	YPR089W	8191.22	Not screened in all 3 studies
YBR008C	FLR1	2435.82	Not screened in all 3 studies
YDR122W	KIN1	3914.87	Not screened in all 3 studies
YLR430W	SEN1	11801.9	Not screened in all 3 studies
YFR034C	PHO4	2613.67	Not screened in all 3 studies
YHR195W	NVJ1	7813.73	Not screened in all 3 studies
YCR054C	CTR86	2262.77	Not screened in all 3 studies
YMR113W	FOL3	3618.15	Not screened in all 3 studies
YGR100W	MDR1	15863.9	Not screened in all 3 studies
YPR040W	TIP41	12568.9	Not screened in all 3 studies
YOR336W	KRE5	4833.07	Not screened in all 3 studies
YBR193C	MED8	3936.69	Not screened in all 3 studies
YPL115C	BEM3	15533.5	Not screened in all 3 studies
YBR123C	TFC1	2643.28	Not screened in all 3 studies
YDL008W	APC11	2240.46	Not screened in all 3 studies
YNR040W	YNR040W	2954.39	Not screened in all 3 studies
YIL040W	APQ12	3936.22	Not screened in all 3 studies
YLR332W	MID2	2454.3	Not screened in all 3 studies
YCL069W	VBA3	3615.39	Not screened in all 3 studies
YMR161W	HLJ1	13394.5	Not screened in all 3 studies
YMR275C	BUL1	2222.46	Not screened in all 3 studies
YGR270W	YTA7	2033.42	Not screened in all 3 studies
YJR151C	DAN4	3038.03	Not screened in all 3 studies
YOR195W	SLK19	5368.23	Not screened in all 3 studies
YER114C	BOI2	9125.13	Not screened in all 3 studies
YGR147C	NAT2	5286.7	Not screened in all 3 studies
YCL057C-A	MIC10	6500.04	Not screened in all 3 studies
YPR168W	NUT2	15898.2	Not screened in all 3 studies
YPL105C	SYH1	6640.08	Not screened in all 3 studies
YJL042W	MHP1	16999.7	Not screened in all 3 studies
YIL104C	SHQ1	5352.28	Not screened in all 3 studies
YDL019C	OSH2	5392.88	Not screened in all 3 studies
YNL040W	YNL040W	8312.19	Not screened in all 3 studies
YAL029C	MYO4	10533.6	Not screened in all 3 studies
YGR032W	GSC2	7022.86	Not screened in all 3 studies
YER088C	DOT6	5741.03	Not screened in all 3 studies
YML013W	UBX2	2597.27	Not screened in all 3 studies
YKL205W	LOS1	8773.8	Not screened in all 3 studies
YOL070C	NBA1	2199.4	Not screened in all 3 studies
YJL168C	SET2	3328.37	Not screened in all 3 studies
YOL051W	GAL11	8075.69	Not screened in all 3 studies
YNL090W	RHO2	2764.91	Not screened in all 3 studies
YHR206W	SKN7	7747.29	Not screened in all 3 studies
YDR320C-A	DAD4	3040.91	Not screened in all 3 studies
YNL262W	POL2	11028.7	Not screened in all 3 studies
YKL039W	PTM1	3646.18	Not screened in all 3 studies
YIL130W	ASG1	6368.17	Not screened in all 3 studies
YMR244C-A	COA6	2359.27	Not screened in all 3 studies
YPL125W	KAP120	8771.95	Not screened in all 3 studies
YMR212C	EFR3	9115.57	Not screened in all 3 studies
YDL102W	POL3	5655.06	Not screened in all 3 studies
YKR095W	MLP1	2086.16	Not screened in all 3 studies
YNL138W-A	YSF3	4617.01	Not screened in all 3 studies
YDR105C	TMS1	2423	Not screened in all 3 studies
YLR052W	IES3	4085.13	Not screened in all 3 studies
YKL028W	TFA1	2363.19	Not screened in all 3 studies
YJL164C	TPK1	3909.13	Not screened in all 3 studies
YDR390C	UBA2	3956.91	Not screened in all 3 studies
YMR285C	NGL2	2581.9	Not screened in all 3 studies
YLL040C	VPS13	13023.1	Not screened in all 3 studies
YKR084C	HBS1	5550.25	Not screened in all 3 studies
YPR180W	AOS1	5053.1	Not screened in all 3 studies
YKL032C	IXR1	16144.6	Not screened in all 3 studies
YMR153W	NUP53	6074.93	Not screened in all 3 studies
YER030W	CHZ1	7567.07	Not screened in all 3 studies
YOR008C	SLG1	13531.5	Not screened in all 3 studies
YOR124C	UBP2	2254.4	Not screened in all 3 studies
YDL193W	NUS1	4960.63	Not screened in all 3 studies
YER164W	CHD1	9079.15	Not screened in all 3 studies
YHR099W	TRA1	7122.97	Not screened in all 3 studies
YJL128C	PBS2	6100.8	Not screened in all 3 studies
YMR039C	SUB1	2432.75	Not screened in all 3 studies
YLR114C	AVL9	13884.5	Not screened in all 3 studies
YJL054W	TIM54	5617.84	Not screened in all 3 studies
YER083C	GET2	6020.75	Not screened in all 3 studies
YLR433C	CNA1	3936.65	Not screened in all 3 studies
YOR217W	RFC1	6383.55	Not screened in all 3 studies
YNL088W	TOP2	9559.54	Not screened in all 3 studies
YER155C	BEM2	15018.4	Not screened in all 3 studies
YKR065C	PAM17	6811.73	Not screened in all 3 studies
YHR135C	YCK1	5540.04	Not screened in all 3 studies
YJR042W	NUP85	7210.56	Not screened in all 3 studies
YPR135W	CTF4	6179.37	Not screened in all 3 studies
YKR071C	DRE2	5364	Not screened in all 3 studies
YLL013C	PUF3	9847.2	Not screened in all 3 studies
YKL129C	MYO3	8506.37	Not screened in all 3 studies
YDR047W	HEM12	2996	Not screened in all 3 studies
YAL054C	ACS1	2394.92	Not screened in all 3 studies
YGL014W	PUF4	12612.1	Not screened in all 3 studies
YMR302C	YME2	6441.85	Not screened in all 3 studies
YPL184C	MRN1	10079.9	Not screened in all 3 studies
YOR370C	MRS6	4088.55	Not screened in all 3 studies
YLR146W-A	YLR146W-A	6205.82	Not screened in all 3 studies
YIL039W	TED1	4715.15	Not screened in all 3 studies
YBR017C	KAP104	6253.81	Not screened in all 3 studies
YMR047C	NUP116	8312.52	Not screened in all 3 studies
YAL021C	CCR4	3097.54	Not screened in all 3 studies
YKL027W	TCD2	3126.24	Not screened in all 3 studies
YPL082C	MOT1	2005.69	Not screened in all 3 studies
YPR173C	VPS4	10153	Not screened in all 3 studies
YLR059C	REX2	5873.79	Not screened in all 3 studies
YNL197C	WHI3	7138.32	Not screened in all 3 studies
YPL085W	SEC16	8455.45	Not screened in all 3 studies
YNL004W	HRB1	4488.4	Not screened in all 3 studies
YMR129W	POM152	8547.71	Not screened in all 3 studies
YLR022C	SDO1	2611.6	Not screened in all 3 studies
YJL076W	NET1	8327.55	Not screened in all 3 studies
YML124C	TUB3	10583.5	Not screened in all 3 studies
YPL130W	SPO19	2447.7	Not screened in all 3 studies
YDR117C	TMA64	2606.19	Not screened in all 3 studies
YBR112C	CYC8	2090.29	Not screened in all 3 studies
YNL290W	RFC3	5138.44	Not screened in all 3 studies
YKL141W	SDH3	4803.43	Not screened in all 3 studies
YML049C	RSE1	5518.17	Not screened in all 3 studies
YLL048C	YBT1	2634.81	Not screened in all 3 studies
YLR083C	EMP70	2202.08	Not screened in all 3 studies
YBR230C	OM14	6117.5	Not screened in all 3 studies
YHR001W	OSH7	9491.62	Not screened in all 3 studies
YGR231C	PHB2	2648.46	Not screened in all 3 studies
YER141W	COX15	2894.76	Not screened in all 3 studies
YCL028W	RNQ1	4698.71	Not screened in all 3 studies
YMR276W	DSK2	6875.06	Not screened in all 3 studies
YOR074C	CDC21	4126.37	Not screened in all 3 studies
YOR243C	PUS7	3603.75	Not screened in all 3 studies
YGR178C	PBP1	3627.35	Not screened in all 3 studies
YBL068W	PRS4	2074.52	Not screened in all 3 studies
YIL156W-B	YIL156W-B	10069.8	Not screened in all 3 studies
YER151C	UBP3	2042.46	Not screened in all 3 studies
YCR093W	CDC39	7080.85	Not screened in all 3 studies
YGL228W	SHE10	11977.5	Not screened in all 3 studies
YCR030C	SYP1	2341.05	Not screened in all 3 studies
YGL167C	PMR1	9458.05	Not screened in all 3 studies
YGL054C	ERV14	8714.2	Not screened in all 3 studies
YDR120C	TRM1	4024.8	Not screened in all 3 studies
YLR389C	STE23	2942.2	Not screened in all 3 studies
YGR193C	PDX1	3934.17	Not screened in all 3 studies
YMR308C	PSE1	11945.5	Not screened in all 3 studies
YCL057W	PRD1	2568.14	Not screened in all 3 studies
YGR218W	CRM1	5061.13	Not screened in all 3 studies
YER067W	RGI1	2788.11	Not screened in all 3 studies
YMR145C	NDE1	7045.47	Not screened in all 3 studies
YML086C	ALO1	10535.9	Not screened in all 3 studies
YOR239W	ABP140	3210.74	Not screened in all 3 studies
YKR014C	YPT52	4206.08	Not screened in all 3 studies
YGR132C	PHB1	3443.05	Not screened in all 3 studies
YHR143W-A	RPC10	2833.56	Not screened in all 3 studies
YML072C	TCB3	5174.47	Not screened in all 3 studies
YDR388W	RVS167	4149.15	Not screened in all 3 studies
YML069W	POB3	5105.74	Not screened in all 3 studies
YGL255W	ZRT1	3810.03	Not screened in all 3 studies
YHR025W	THR1	2381.68	Not screened in all 3 studies
YPR148C	YPR148C	2345.24	Not screened in all 3 studies
YLR372W	ELO3	2178.75	Not screened in all 3 studies
YDR321W	ASP1	2951.91	Not screened in all 3 studies
YML100W	TSL1	2819.96	Not screened in all 3 studies
YJL012C	VTC4	5129.18	Not screened in all 3 studies
YMR241W	YHM2	7413.06	Not screened in all 3 studies
YHR068W	DYS1	4257.16	Not screened in all 3 studies
YBR221C	PDB1	6617.81	Not screened in all 3 studies
YNL255C	GIS2	3031.34	Not screened in all 3 studies
YDR510W	SMT3	5333.98	Not screened in all 3 studies
YER003C	PMI40	3385.11	Not screened in all 3 studies
YAR050W	FLO1	4797.07	Not screened in all 3 studies
YGR159C	NSR1	7429.13	Not screened in all 3 studies
YIL041W	GVP36	14116.9	Not screened in all 3 studies
YLR043C	TRX1	3512.42	Not screened in all 3 studies
YCR088W	ABP1	14504.4	Not screened in all 3 studies
YBR078W	ECM33	2255.31	Not screened in all 3 studies
YKL054C	DEF1	2421.96	Not screened in all 3 studies
YNL016W	PUB1	12442.5	Not screened in all 3 studies
YDR129C	SAC6	12946.6	Not screened in all 3 studies
YMR108W	ILV2	2025.46	Not screened in all 3 studies
YBR127C	VMA2	6860.97	Not screened in all 3 studies
YDL185W	VMA1	3170.61	Not screened in all 3 studies
YCR089W	FIG2	3558.77	Not screened in all 3 studies
YIR019C	FLO11	2488.59	Not screened in all 3 studies
YMR136W	GAT2	6888.22	Not screened in all 3 studies
YDR014W-A	HED1	2330.7	Not screened in all 3 studies
YBR196C-A	YBR196C-A	4520.59	Not screened in all 3 studies
YBR196C-B	YBR196C-B	4052.7	Not screened in all 3 studies
YDR194W-A	YDR194W-A	2315.87	Not screened in all 3 studies
YHR219W	YHR219W	2643.99	Not screened in all 3 studies
YIL102C	YIL102C	2652.72	Not screened in all 3 studies
YIL166C	YIL166C	2054.23	Not screened in all 3 studies
YIR021W-A	YIR021W-A	6682.88	Not screened in all 3 studies
YMR317W	YMR317W	2620.71	Not screened in all 3 studies
YOR190W	SPR1	2130.5	Not screened in all 3 studies
YGL096W	TOS8	2979.53	Not screened in all 3 studies

## Sheet: E. Toxic genes, min toxic dose
ORF	Gene	Minimum Toxic Dose (nM estradiol)
YAL010C	MDM10	100
YAL023C	PMT2	100
YAL024C	LTE1	100
YAL053W	FLC2	100
YAL054C	ACS1	100
YBL022C	PIM1	100
YBL035C	POL12	100
YBL103C	RTG3	100
YBR008C	FLR1	100
YBR017C	KAP104	100
YBR055C	PRP6	100
YBR059C	AKL1	100
YBR085W	AAC3	100
YBR112C	CYC8	100
YBR123C	TFC1	100
YBR127C	VMA2	100
YBR141C	BMT2	100
YBR143C	SUP45	100
YBR155W	CNS1	100
YBR160W	CDC28	100
YBR196C-B	YBR196C-B	100
YBR252W	DUT1	100
YBR256C	RIB5	100
YBR257W	POP4	100
YBR275C	RIF1	100
YBR286W	APE3	100
YCL057W	PRD1	100
YCL069W	VBA3	100
YCR026C	NPP1	100
YCR030C	SYP1	100
YCR033W	SNT1	100
YCR034W	ELO2	100
YCR039C	MATALPHA2	100
YCR054C	CTR86	100
YCR066W	RAD18	100
YCR093W	CDC39	100
YDL008W	APC11	100
YDL019C	OSH2	100
YDL033C	SLM3	100
YDL043C	PRP11	100
YDL045C	FAD1	100
YDL064W	UBC9	100
YDL085W	NDE2	100
YDL103C	QRI1	100
YDL108W	KIN28	100
YDL120W	YFH1	100
YDL185W	VMA1	100
YDL188C	PPH22	100
YDL216C	RRI1	100
YDL224C	WHI4	100
YDL226C	GCS1	100
YDL229W	SSB1	100
YDL234C	GYP7	100
YDL240W	LRG1	100
YDR014W-A	HED1	100
YDR063W	AIM7	100
YDR065W	RRG1	100
YDR084C	TVP23	100
YDR119W	VBA4	100
YDR124W	YDR124W	100
YDR140W	MTQ2	100
YDR164C	SEC1	100
YDR166C	SEC5	100
YDR168W	CDC37	100
YDR169C	STB3	100
YDR180W	SCC2	100
YDR194W-A	YDR194W-A	100
YDR216W	ADR1	100
YDR233C	RTN1	100
YDR243C	PRP28	100
YDR267C	CIA1	100
YDR277C	MTH1	100
YDR279W	RNH202	100
YDR287W	INM2	100
YDR288W	NSE3	100
YDR304C	CPR5	100
YDR320C-A	DAD4	100
YDR321W	ASP1	100
YDR379W	RGA2	100
YDR389W	SAC7	100
YDR403W	DIT1	100
YDR407C	TRS120	100
YDR420W	HKR1	100
YDR430C	CYM1	100
YDR458C	HEH2	100
YDR463W	STP1	100
YDR468C	TLG1	100
YDR470C	UGO1	100
YDR478W	SNM1	100
YDR488C	PAC11	100
YDR528W	HLR1	100
YDR530C	APA2	100
YEL009C	GCN4	100
YEL031W	SPF1	100
YEL043W	YEL043W	100
YER005W	YND1	100
YER024W	YAT2	100
YER030W	CHZ1	100
YER045C	ACA1	100
YER054C	GIP2	100
YER077C	MRX1	100
YER083C	GET2	100
YER104W	RTT105	100
YER115C	SPR6	100
YER141W	COX15	100
YER151C	UBP3	100
YER153C	PET122	100
YER157W	COG3	100
YER170W	ADK2	100
YER178W	PDA1	100
YER182W	FMP10	100
YFL017C	GNA1	100
YFL036W	RPO41	100
YFR003C	YPI1	100
YFR005C	SAD1	100
YFR019W	FAB1	100
YFR029W	PTR3	100
YFR033C	QCR6	100
YFR038W	IRC5	100
YFR045W	YFR045W	100
YGL003C	CDH1	100
YGL049C	TIF4632	100
YGL054C	ERV14	100
YGL060W	YBP2	100
YGL061C	DUO1	100
YGL068W	MNP1	100
YGL071W	AFT1	100
YGL075C	MPS2	100
YGL083W	SCY1	100
YGL086W	MAD1	100
YGL093W	SPC105	100
YGL108C	YGL108C	100
YGL121C	GPG1	100
YGL150C	INO80	100
YGL166W	CUP2	100
YGL167C	PMR1	100
YGL173C	XRN1	100
YGL191W	COX13	100
YGL208W	SIP2	100
YGL235W	YGL235W	100
YGL240W	DOC1	100
YGL246C	RAI1	100
YGL248W	PDE1	100
YGR001C	EFM5	100
YGR012W	MCY1	100
YGR023W	MTL1	100
YGR026W	YGR026W	100
YGR077C	PEX8	100
YGR082W	TOM20	100
YGR096W	TPC1	100
YGR098C	ESP1	100
YGR105W	VMA21	100
YGR112W	SHY1	100
YGR132C	PHB1	100
YGR147C	NAT2	100
YGR157W	CHO2	100
YGR159C	NSR1	100
YGR161C	RTS3	100
YGR178C	PBP1	100
YGR193C	PDX1	100
YGR197C	SNG1	100
YGR221C	TOS2	100
YGR231C	PHB2	100
YGR235C	MIC26	100
YGR244C	LSC2	100
YGR255C	COQ6	100
YGR268C	HUA1	100
YGR270W	YTA7	100
YGR275W	RTT102	100
YHL017W	YHL017W	100
YHL020C	OPI1	100
YHL034C	SBP1	100
YHL038C	CBP2	100
YHR006W	STP2	100
YHR011W	DIA4	100
YHR025W	THR1	100
YHR030C	SLT2	100
YHR035W	NEL1	100
YHR058C	MED6	100
YHR059W	FYV4	100
YHR067W	HTD2	100
YHR068W	DYS1	100
YHR079C	IRE1	100
YHR086W	NAM8	100
YHR099W	TRA1	100
YHR113W	APE4	100
YHR129C	ARP1	100
YHR135C	YCK1	100
YHR149C	SKG6	100
YHR166C	CDC23	100
YHR181W	SVP26	100
YHR204W	MNL1	100
YHR219W	YHR219W	100
YIL003W	CFD1	100
YIL004C	BET1	100
YIL009W	FAA3	100
YIL019W	FAF1	100
YIL026C	IRR1	100
YIL039W	TED1	100
YIL040W	APQ12	100
YIL083C	CAB2	100
YIL092W	YIL092W	100
YIL102C	YIL102C	100
YIL114C	POR2	100
YIL124W	AYR1	100
YIL151C	ESL1	100
YIL155C	GUT2	100
YIL166C	YIL166C	100
YIL173W	VTH1	100
YIR011C	STS1	100
YIR022W	SEC11	100
YJL019W	MPS3	100
YJL035C	TAD2	100
YJL054W	TIM54	100
YJL076W	NET1	100
YJL080C	SCP160	100
YJL091C	GWT1	100
YJL105W	SET4	100
YJL106W	IME2	100
YJL110C	GZF3	100
YJL131C	AIM23	100
YJL139C	YUR1	100
YJL156C	SSY5	100
YJL168C	SET2	100
YJL178C	ATG27	100
YJL196C	ELO1	100
YJL210W	PEX2	100
YJL222W	VTH2	100
YJR031C	GEA1	100
YJR042W	NUP85	100
YJR046W	TAH11	100
YJR080C	AIM24	100
YKL018W	SWD2	100
YKL027W	TCD2	100
YKL028W	TFA1	100
YKL033W	TTI1	100
YKL039W	PTM1	100
YKL040C	NFU1	100
YKL054C	DEF1	100
YKL089W	MIF2	100
YKL138C	MRPL31	100
YKL138C-A	HSK3	100
YKL162C	YKL162C	100
YKL168C	KKQ8	100
YKL174C	TPO5	100
YKL179C	COY1	100
YKL183W	LOT5	100
YKL193C	SDS22	100
YKL204W	EAP1	100
YKR002W	PAP1	100
YKR004C	ECM9	100
YKR014C	YPT52	100
YKR023W	YKR023W	100
YKR046C	PET10	100
YKR061W	KTR2	100
YKR063C	LAS1	100
YKR068C	BET3	100
YKR084C	HBS1	100
YKR092C	SRP40	100
YKR095W	MLP1	100
YKR099W	BAS1	100
YKR100C	SKG1	100
YLL015W	BPT1	100
YLL019C	KNS1	100
YLL035W	GRC3	100
YLR010C	TEN1	100
YLR022C	SDO1	100
YLR026C	SED5	100
YLR064W	PER33	100
YLR068W	FYV7	100
YLR070C	XYL2	100
YLR071C	RGR1	100
YLR079W	SIC1	100
YLR083C	EMP70	100
YLR105C	SEN2	100
YLR136C	TIS11	100
YLR139C	SLS1	100
YLR146W-A	YLR146W-A	100
YLR187W	SKG3	100
YLR191W	PEX13	100
YLR195C	NMT1	100
YLR203C	MSS51	100
YLR204W	QRI5	100
YLR205C	HMX1	100
YLR215C	CDC123	100
YLR245C	CDD1	100
YLR247C	IRC20	100
YLR253W	MCP2	100
YLR292C	SEC72	100
YLR316C	TAD3	100
YLR323C	CWC24	100
YLR324W	PEX30	100
YLR337C	VRP1	100
YLR356W	ATG33	100
YLR372W	ELO3	100
YLR382C	NAM2	100
YLR389C	STE23	100
YLR403W	SFP1	100
YLR429W	CRN1	100
YLR433C	CNA1	100
YML007W	YAP1	100
YML013W	UBX2	100
YML014W	TRM9	100
YML025C	YML6	100
YML031W	NDC1	100
YML034W	SRC1	100
YML050W	AIM32	100
YML061C	PIF1	100
YML069W	POB3	100
YML076C	WAR1	100
YML078W	CPR3	100
YML085C	TUB1	100
YML088W	UFO1	100
YML100W	TSL1	100
YML124C	TUB3	100
YMR028W	TAP42	100
YMR030W	RSF1	100
YMR039C	SUB1	100
YMR047C	NUP116	100
YMR111C	YMR111C	100
YMR150C	IMP1	100
YMR157C	AIM36	100
YMR167W	MLH1	100
YMR168C	CEP3	100
YMR177W	MMT1	100
YMR184W	ADD37	100
YMR202W	ERG2	100
YMR208W	ERG12	100
YMR218C	TRS130	100
YMR219W	ESC1	100
YMR227C	TAF7	100
YMR239C	RNT1	100
YMR244C-A	COA6	100
YMR258C	ROY1	100
YMR268C	PRP24	100
YMR270C	RRN9	100
YMR276W	DSK2	100
YMR285C	NGL2	100
YMR318C	ADH6	100
YNL020C	ARK1	100
YNL055C	POR1	100
YNL103W	MET4	100
YNL116W	DMA2	100
YNL138W	SRV2	100
YNL139C	THO2	100
YNL154C	YCK2	100
YNL158W	PGA1	100
YNL162W-A	YNL162W-A	100
YNL190W	YNL190W	100
YNL209W	SSB2	100
YNL219C	ALG9	100
YNL223W	ATG4	100
YNL230C	ELA1	100
YNL237W	YTP1	100
YNL238W	KEX2	100
YNL240C	NAR1	100
YNL255C	GIS2	100
YNL256W	FOL1	100
YNL257C	SIP3	100
YNL262W	POL2	100
YNL268W	LYP1	100
YNL283C	WSC2	100
YNL292W	PUS4	100
YNL306W	MRPS18	100
YNR027W	BUD17	100
YNR045W	PET494	100
YOL006C	TOP1	100
YOL022C	TSR4	100
YOL032W	OPI10	100
YOL065C	INP54	100
YOL070C	NBA1	100
YOL081W	IRA2	100
YOL119C	MCH4	100
YOL131W	YOL131W	100
YOL135C	MED7	100
YOR032C	HMS1	100
YOR058C	ASE1	100
YOR077W	RTS2	100
YOR081C	TGL5	100
YOR095C	RKI1	100
YOR098C	NUP1	100
YOR112W	CEX1	100
YOR122C	PFY1	100
YOR124C	UBP2	100
YOR140W	SFL1	100
YOR143C	THI80	100
YOR147W	MDM32	100
YOR172W	YRM1	100
YOR174W	MED4	100
YOR191W	ULS1	100
YOR195W	SLK19	100
YOR222W	ODC2	100
YOR239W	ABP140	100
YOR243C	PUS7	100
YOR251C	TUM1	100
YOR262W	GPN2	100
YOR271C	FSF1	100
YOR297C	TIM18	100
YOR298W	MUM3	100
YOR329C	SCD5	100
YOR334W	MRS2	100
YOR370C	MRS6	100
YOR371C	GPB1	100
YPL006W	NCR1	100
YPL007C	TFC8	100
YPL030W	TRM44	100
YPL037C	EGD1	100
YPL039W	YPL039W	100
YPL045W	VPS16	100
YPL064C	CWC27	100
YPL076W	GPI2	100
YPL082C	MOT1	100
YPL107W	YPL107W	100
YPL122C	TFB2	100
YPL128C	TBF1	100
YPL130W	SPO19	100
YPL134C	ODC1	100
YPL155C	KIP2	100
YPL192C	PRM3	100
YPL202C	AFT2	100
YPL209C	IPL1	100
YPL212C	PUS1	100
YPL216W	YPL216W	100
YPL219W	PCL8	100
YPL239W	YAR1	100
YPL246C	RBD2	100
YPL249C	GYP5	100
YPL250C	ATG41	100
YPL255W	BBP1	100
YPR017C	DSS4	100
YPR018W	RLF2	100
YPR032W	SRO7	100
YPR055W	SEC8	100
YPR058W	YMC1	100
YPR066W	UBA3	100
YPR094W	RDS3	100
YPR098C	YPR098C	100
YPR135W	CTF4	100
YPR148C	YPR148C	100
YPR161C	SGV1	100
YPR162C	ORC4	100
YAL021C	CCR4	10
YAR019C	CDC15	10
YBL009W	ALK2	10
YBL074C	AAR2	10
YBR110W	ALG1	10
YBR135W	CKS1	10
YBR152W	SPP381	10
YBR153W	RIB7	10
YBR193C	MED8	10
YBR253W	SRB6	10
YBR254C	TRS20	10
YBR265W	TSC10	10
YCL052C	PBN1	10
YCR004C	YCP4	10
YCR011C	ADP1	10
YDL017W	CDC7	10
YDL027C	MRX9	10
YDL051W	LHP1	10
YDL089W	NUR1	10
YDL098C	SNU23	10
YDL139C	SCM3	10
YDL141W	BPL1	10
YDL220C	CDC13	10
YDR005C	MAF1	10
YDR007W	TRP1	10
YDR013W	PSF1	10
YDR020C	DAS2	10
YDR047W	HEM12	10
YDR081C	PDC2	10
YDR082W	STN1	10
YDR088C	SLU7	10
YDR105C	TMS1	10
YDR117C	TMA64	10
YDR118W	APC4	10
YDR122W	KIN1	10
YDR177W	UBC1	10
YDR196C	CAB5	10
YDR206W	EBS1	10
YDR235W	PRP42	10
YDR527W	RBA50	10
YDR531W	CAB1	10
YEL019C	MMS21	10
YEL022W	GEA2	10
YER003C	PMI40	10
YER008C	SEC3	10
YER032W	FIR1	10
YER063W	THO1	10
YER067W	RGI1	10
YER093C	TSC11	10
YER130C	COM2	10
YER136W	GDI1	10
YFL034C-B	MOB2	10
YGL018C	JAC1	10
YGL073W	HSF1	10
YGL128C	CWC23	10
YGL155W	CDC43	10
YGL162W	SUT1	10
YGL171W	ROK1	10
YGL180W	ATG1	10
YGL247W	BRR6	10
YGR005C	TFG2	10
YGR046W	TAM41	10
YGR070W	ROM1	10
YGR099W	TEL2	10
YGR103W	NOP7	10
YGR120C	COG2	10
YGR162W	TIF4631	10
YGR216C	GPI1	10
YGR218W	CRM1	10
YGR277C	CAB4	10
YHR023W	MYO1	10
YHR050W	SMF2	10
YHR083W	SAM35	10
YHR118C	ORC6	10
YHR128W	FUR1	10
YHR164C	DNA2	10
YHR178W	STB5	10
YHR188C	GPI16	10
YIL010W	DOT5	10
YIL051C	MMF1	10
YIL104C	SHQ1	10
YJL012C	VTC4	10
YJL072C	PSF2	10
YJR013W	GPI14	10
YJR017C	ESS1	10
YJR025C	BNA1	10
YJR120W	YJR120W	10
YJR136C	TTI2	10
YKL015W	PUT3	10
YKL020C	SPT23	10
YKL022C	CDC16	10
YKL088W	CAB3	10
YKL095W	YJU2	10
YKL101W	HSL1	10
YKL108W	SLD2	10
YKR022C	NTR2	10
YKR038C	KAE1	10
YKR071C	DRE2	10
YKR086W	PRP16	10
YLL003W	SFI1	10
YLL048C	YBT1	10
YLR006C	SSK1	10
YLR043C	TRX1	10
YLR052W	IES3	10
YLR099W-A	MIM2	10
YLR127C	APC2	10
YLR132C	USB1	10
YLR150W	STM1	10
YLR424W	SPP382	10
YLR430W	SEN1	10
YMR013C	SEC59	10
YMR059W	SEN15	10
YMR108W	ILV2	10
YMR134W	ERG29	10
YMR195W	ICY1	10
YMR211W	DML1	10
YMR275C	BUL1	10
YMR301C	ATM1	10
YMR308C	PSE1	10
YNL004W	HRB1	10
YNL038W	GPI15	10
YNL088W	TOP2	10
YNL102W	POL1	10
YNL124W	NAF1	10
YNL138W-A	YSF3	10
YNL152W	INN1	10
YNL172W	APC1	10
YNL188W	KAR1	10
YNL245C	CWC25	10
YNR011C	PRP2	10
YNR040W	YNR040W	10
YOL038W	PRE6	10
YOL094C	RFC4	10
YOL116W	MSN1	10
YOL120C	RPL18A	10
YOR057W	SGT1	10
YOR107W	RGS2	10
YOR113W	AZF1	10
YOR148C	SPP2	10
YOR160W	MTR10	10
YOR176W	HEM15	10
YOR185C	GSP2	10
YOR249C	APC5	10
YOR278W	HEM4	10
YOR335C	ALA1	10
YOR336W	KRE5	10
YOR354C	MSC6	10
YPL020C	ULP1	10
YPL021W	ECM23	10
YPL071C	YPL071C	10
YPL085W	SEC16	10
YPL106C	SSE1	10
YPL175W	SPT14	10
YPL267W	ACM1	10
YPL268W	PLC1	10
YPR085C	ASA1	10
YPR086W	SUA7	10
YPR104C	FHL1	10
YPR113W	PIS1	10
YPR180W	AOS1	10
YPR186C	PZF1	10
YAL008W	FUN14	5
YAL019W	FUN30	5
YAL031C	GIP4	5
YAR042W	SWH1	5
YAR050W	FLO1	5
YBL031W	SHE1	5
YBL032W	HEK2	5
YBL054W	TOD6	5
YBL056W	PTC3	5
YBL063W	KIP1	5
YBL098W	BNA4	5
YBL107C	MIX23	5
YBR074W	PFF1	5
YBR078W	ECM33	5
YBR089C-A	NHP6B	5
YBR103W	SIF2	5
YBR106W	PHO88	5
YBR157C	ICS2	5
YBR168W	PEX32	5
YBR179C	FZO1	5
YBR182C	SMP1	5
YBR195C	MSI1	5
YBR196C-A	YBR196C-A	5
YBR212W	NGR1	5
YBR221C	PDB1	5
YBR230C	OM14	5
YBR233W	PBP2	5
YBR273C	UBX7	5
YCL028W	RNQ1	5
YCL029C	BIK1	5
YCL036W	GFD2	5
YCL048W	SPS22	5
YCL051W	LRE1	5
YCL056C	PEX34	5
YCL057C-A	MIC10	5
YCR051W	YCR051W	5
YCR073C	SSK22	5
YCR088W	ABP1	5
YCR089W	FIG2	5
YCR091W	KIN82	5
YDL025C	RTK1	5
YDL048C	STP4	5
YDL059C	RAD59	5
YDL137W	ARF2	5
YDL155W	CLB3	5
YDL160C	DHH1	5
YDL192W	ARF1	5
YDR028C	REG1	5
YDR096W	GIS1	5
YDR103W	STE5	5
YDR120C	TRM1	5
YDR129C	SAC6	5
YDR146C	SWI5	5
YDR151C	CTH1	5
YDR159W	SAC3	5
YDR174W	HMO1	5
YDR245W	MNN10	5
YDR306C	YDR306C	5
YDR310C	SUM1	5
YDR332W	IRC3	5
YDR335W	MSN5	5
YDR374C	PHO92	5
YDR393W	SHE9	5
YDR395W	SXM1	5
YDR409W	SIZ1	5
YDR415C	YDR415C	5
YDR436W	PPZ2	5
YDR475C	JIP4	5
YDR486C	VPS60	5
YDR505C	PSP1	5
YDR511W	SDH7	5
YDR514C	YDR514C	5
YEL030W	ECM10	5
YEL061C	CIN8	5
YER016W	BIM1	5
YER048C	CAJ1	5
YER085C	YER085C	5
YER088C	DOT6	5
YER106W	MAM1	5
YER110C	KAP123	5
YER114C	BOI2	5
YER129W	SAK1	5
YER164W	CHD1	5
YER167W	BCK2	5
YFL001W	DEG1	5
YFL010C	WWM1	5
YFR023W	PES4	5
YFR034C	PHO4	5
YFR057W	YFR057W	5
YGL016W	KAP122	5
YGL035C	MIG1	5
YGL064C	MRH4	5
YGL085W	LCL3	5
YGL094C	PAN2	5
YGL096W	TOS8	5
YGL154C	LYS5	5
YGL178W	MPT5	5
YGL216W	KIP3	5
YGL228W	SHE10	5
YGL251C	HFM1	5
YGL255W	ZRT1	5
YGR028W	MSP1	5
YGR032W	GSC2	5
YGR044C	RME1	5
YGR052W	FMP48	5
YGR100W	MDR1	5
YGR109C	CLB6	5
YGR146C	ECL1	5
YGR202C	PCT1	5
YGR249W	MGA1	5
YGR257C	MTM1	5
YGR273C	YGR273C	5
YGR276C	RNH70	5
YGR284C	ERV29	5
YHR001W	OSH7	5
YHR075C	PPE1	5
YHR082C	KSP1	5
YHR091C	MSR1	5
YHR098C	SFB3	5
YHR115C	DMA1	5
YHR120W	MSH1	5
YHR127W	YHR127W	5
YHR177W	YHR177W	5
YHR192W	LNP1	5
YHR195W	NVJ1	5
YHR206W	SKN7	5
YIL006W	YIA6	5
YIL037C	PRM2	5
YIL041W	GVP36	5
YIL056W	VHR1	5
YIL095W	PRK1	5
YIL105C	SLM1	5
YIL121W	QDR2	5
YIL130W	ASG1	5
YIL131C	FKH1	5
YIL156W-B	YIL156W-B	5
YIR004W	DJP1	5
YIR019C	FLO11	5
YIR021W-A	YIR021W-A	5
YJL042W	MHP1	5
YJL045W	YJL045W	5
YJL057C	IKS1	5
YJL062W	LAS21	5
YJL092W	SRS2	5
YJL128C	PBS2	5
YJL133W	MRS3	5
YJL141C	YAK1	5
YJL147C	MRX5	5
YJL149W	DAS1	5
YJL162C	JJJ2	5
YJL204C	RCY1	5
YJR033C	RAV1	5
YJR090C	GRR1	5
YJR132W	NMD5	5
YJR140C	HIR3	5
YJR151C	DAN4	5
YKL018C-A	YKL018C-A	5
YKL029C	MAE1	5
YKL032C	IXR1	5
YKL068W	NUP100	5
YKL090W	CUE2	5
YKL100C	YPF1	5
YKL129C	MYO3	5
YKL155C	RSM22	5
YKL166C	TPK3	5
YKL205W	LOS1	5
YKR035W-A	DID2	5
YKR052C	MRS4	5
YKR065C	PAM17	5
YKR096W	ESL2	5
YKR102W	FLO10	5
YLL013C	PUF3	5
YLL023C	POM33	5
YLL040C	VPS13	5
YLL067C	YLL067C	5
YLR057W	MNL2	5
YLR059C	REX2	5
YLR072W	LAM6	5
YLR087C	CSF1	5
YLR096W	KIN2	5
YLR113W	HOG1	5
YLR114C	AVL9	5
YLR118C	YLR118C	5
YLR128W	DCN1	5
YLR188W	MDL1	5
YLR207W	HRD3	5
YLR220W	CCC1	5
YLR228C	ECM22	5
YLR263W	RED1	5
YLR332W	MID2	5
YLR342W	FKS1	5
YLR348C	DIC1	5
YLR371W	ROM2	5
YLR375W	STP3	5
YLR423C	ATG17	5
YML016C	PPZ1	5
YML027W	YOX1	5
YML032C	RAD52	5
YML072C	TCB3	5
YML081W	TDA9	5
YML086C	ALO1	5
YML099C	ARG81	5
YML104C	MDM1	5
YML109W	ZDS2	5
YML113W	DAT1	5
YML128C	MSC1	5
YMR010W	YMR010W	5
YMR016C	SOK2	5
YMR032W	HOF1	5
YMR037C	MSN2	5
YMR063W	RIM9	5
YMR066W	SOV1	5
YMR070W	MOT3	5
YMR072W	ABF2	5
YMR129W	POM152	5
YMR132C	JLP2	5
YMR136W	GAT2	5
YMR145C	NDE1	5
YMR153W	NUP53	5
YMR161W	HLJ1	5
YMR166C	MME1	5
YMR179W	SPT21	5
YMR190C	SGS1	5
YMR212C	EFR3	5
YMR241W	YHM2	5
YMR257C	PET111	5
YMR273C	ZDS1	5
YMR283C	RIT1	5
YMR302C	YME2	5
YMR310C	YMR310C	5
YMR317W	YMR317W	5
YNL016W	PUB1	5
YNL035C	YNL035C	5
YNL040W	YNL040W	5
YNL047C	SLM2	5
YNL068C	FKH2	5
YNL076W	MKS1	5
YNL090W	RHO2	5
YNL121C	TOM70	5
YNL127W	FAR11	5
YNL148C	ALF1	5
YNL184C	YNL184C	5
YNL197C	WHI3	5
YNL224C	SQS1	5
YNL229C	URE2	5
YNL233W	BNI4	5
YNL298W	CLA4	5
YNL299W	TRF5	5
YNL304W	YPT11	5
YNL314W	DAL82	5
YNR031C	SSK2	5
YOL013C	HRD1	5
YOL027C	MDM38	5
YOL051W	GAL11	5
YOL089C	HAL9	5
YOL100W	PKH2	5
YOL104C	NDJ1	5
YOL112W	MSB4	5
YOL124C	TRM11	5
YOR008C	SLG1	5
YOR017W	PET127	5
YOR028C	CIN5	5
YOR127W	RGA1	5
YOR133W	EFT1	5
YOR156C	NFI1	5
YOR190W	SPR1	5
YOR201C	MRM1	5
YOR212W	STE4	5
YOR227W	HER1	5
YOR233W	KIN4	5
YOR305W	RRG7	5
YOR359W	VTS1	5
YOR360C	PDE2	5
YPL070W	MUK1	5
YPL077C	YPL077C	5
YPL089C	RLM1	5
YPL098C	MGR2	5
YPL105C	SYH1	5
YPL115C	BEM3	5
YPL125W	KAP120	5
YPL132W	COX11	5
YPL137C	GIP3	5
YPL145C	KES1	5
YPL168W	MRX4	5
YPL177C	CUP9	5
YPL184C	MRN1	5
YPL200W	CSM4	5
YPL208W	RKM1	5
YPL248C	GAL4	5
YPL269W	KAR9	5
YPL270W	MDL2	5
YPR008W	HAA1	5
YPR015C	YPR015C	5
YPR040W	TIP41	5
YPR052C	NHP6A	5
YPR089W	YPR089W	5
YPR128C	ANT1	5
YPR129W	SCD6	5
YPR164W	MMS1	5
YPR173C	VPS4	5
YAL029C	MYO4	1
YBL034C	STU1	1
YBL068W	PRS4	1
YBR004C	GPI18	1
YBR070C	ALG14	1
YBR087W	RFC5	1
YBR136W	MEC1	1
YBR140C	IRA1	1
YDL102W	POL3	1
YDL105W	NSE4	1
YDL193W	NUS1	1
YDR113C	PDS1	1
YDR160W	SSY1	1
YDR207C	UME6	1
YDR236C	FMN1	1
YDR293C	SSD1	1
YDR308C	SRB7	1
YDR376W	ARH1	1
YDR388W	RVS167	1
YDR390C	UBA2	1
YDR437W	GPI19	1
YDR499W	LCD1	1
YDR510W	SMT3	1
YER038C	KRE29	1
YER040W	GLN3	1
YER155C	BEM2	1
YFL029C	CAK1	1
YGL014W	PUF4	1
YGL091C	NBP35	1
YGL106W	MLC1	1
YGL113W	SLD3	1
YGL142C	GPI10	1
YGR191W	HIP1	1
YHR074W	QNS1	1
YHR101C	BIG1	1
YHR122W	CIA2	1
YHR143W-A	RPC10	1
YIL031W	ULP2	1
YIL063C	YRB2	1
YIL147C	SLN1	1
YIL150C	MCM10	1
YJL056C	ZAP1	1
YJL074C	SMC3	1
YJL090C	DPB11	1
YJL164C	TPK1	1
YJR053W	BFA1	1
YJR067C	YAE1	1
YJR089W	BIR1	1
YKL019W	RAM2	1
YKL141W	SDH3	1
YKL203C	TOR2	1
YLR007W	NSE1	1
YLR013W	GAT3	1
YLR075W	RPL10	1
YLR090W	XDJ1	1
YML023C	NSE5	1
YML049C	RSE1	1
YML068W	ITT1	1
YML077W	BET5	1
YMR079W	SEC14	1
YMR094W	CTF13	1
YMR112C	MED11	1
YMR113W	FOL3	1
YMR164C	MSS11	1
YNL006W	LST8	1
YNL137C	NAM9	1
YNL167C	SKO1	1
YNL290W	RFC3	1
YOL026C	MIM1	1
YOL034W	SMC5	1
YOL066C	RIB2	1
YOL146W	PSF3	1
YOR060C	SLD7	1
YOR074C	CDC21	1
YOR149C	SMP3	1
YOR217W	RFC1	1
YOR326W	MYO2	1
YOR372C	NDD1	1
YPL121C	MEI5	1
YPL153C	RAD53	1
YPL203W	TPK2	1
YPR048W	TAH18	1
YPR168W	NUT2	1
YPR175W	DPB2	1
YPR178W	PRP4	1
