# Supplementary material for: A genome‐scale yeast library with inducible expression of individual genes
Source: Mol Syst Biol. 2021 Jun 7;17(6):e10207. doi: 10.15252/msb.202110207 (PMC8182650; doi:10.15252/msb.202110207)
Supplement: Supplementary file 9 — Dataset EV7 [file MSB-17-e10207-s011.xlsx]

## Sheet: Legend
Dataset EV7. BAR-seq for pooled YETI-NE strains at 0 and 100 nM estradiol
A. BAR-seq data for the YETI-NE collection grown in YNB and SC with 0 and 100 nM β-estradiol are shown.
Data [log2(fold-change) of barcode frequencies normalized to those at time 0] were hierarchically clustered to give the order of genes shown.
Clusters are shown in column 3.
B. Properties of genes in each cluster. Column B, C, D and F headings show mean values for all the genes in each cluster.
Subsequent tabs show transcript count for native genes, results from plate assays for Aux score, Aux rank, whether gene was identified as toxic upon overexpression, and single mutant fitness for corresponding deletion strain.
GO Enrichment for genes in each cluster is shown below the gene lists.
ONTOLOGY: Process, Function or Component
CORRECTED_PVALUE : p-value for hypergeometric distribution with multiple hypothesis correction (i.e. Bonferroni correction)
NUM_LIST_ANNOTATIONS : number of times the GO term is used to annotate genes in the list
LIST_SIZE : number of genes in given cluster
TOTAL_NUM_ANNOTATIONS : number of times the GO term is used to annotate genes in the background population
POPULATION_SIZE : number of genes in the background population, all YETI-NEs in BAR-seq set
FOLD_ENRICHMENT : calculated as (NUM LIST ANNOTATIONS/LIST SIZE)/(TOTAL NUM ANNOTATIONS/POPULATION SIZE)

## Sheet: A. BAR-seq data
ORF	Gene	Cluster	YNB_0hr_1	YNB_0hr_2	YNB_0hr_3	YNB_no_est_12h_1	YNB_no_est_12h_2	YNB_no_est_12h_3	YNB_no_est_24h_1	YNB_no_est_24h_2	YNB_no_est_24h_3	YNB_no_est_48h_1	YNB_no_est_48h_2	YNB_no_est_48h_3	YNB_est_12h_1	YNB_est_12h_2	YNB_est_12h_3	YNB_est_24h_1	YNB_est_24h_2	YNB_est_24h_3	YNB_est_48h_1	YNB_est_48h_2	YNB_est_48h_3	SC_0hr_1	SC_0hr_2	SC_0hr_3	SC_no_est_9h_1	SC_no_est_9h_2	SC_no_est_9h_3	SC_no_est_18h_1	SC_no_est_18h_2	SC_no_est_18h_3	SC_no_est_36h_1	SC_no_est_36h_2	SC_no_est_36h_3	SC_est_9h_1	SC_est_9h_2	SC_est_9h_3	SC_est_18h_1	SC_est_18h_2	SC_est_18h_3	SC_est_36h_1	SC_est_36h_2	SC_est_36h_3
YML116W	ATR1		-0.180358	-0.012423	0.171322	0.287127	0.353086	-0.293716	0.293542	0.371826	0.219177	0.180021	0.450476	0.010103	-0.033779	0.243052	-0.198259	-0.331941	0.71577	0.198837	-0.065604	0.361548	-0.943982	-0.121586	0.008415	-0.008464	0.151531	0.105805	0.287416	0.038162	0.461794	0.32622	0.164985	0.244577	0.336293	0.173356	-0.015059	0.368704	0.088047	-0.054388	0.189986	0.126332	-0.288129	-0.028546
YOL060C	MAM3		-0.205127	0.007968	0.172487	0.074657	0.439405	-0.119414	0.277529	0.057683	-0.583446	0.313914	-0.06438	0.070195	0.139471	0.532557	0.212664	0.257399	0.484539	0.242145	-1.06057	0.75716	-1.0078	-0.390646	-0.154368	0.139436	0.34596	0.202499	0.295195	0.428775	0.39303	0.450206	0.276194	0.29552	0.200802	0.330007	-0.212427	0.344115	0.318242	-0.304158	0.202492	0.325183	-0.463373	0.184132
YCL024W	KCC4		0.183843	-0.095737	-0.107337	0.085667	0.36554	0.428523	0.228708	0.077248	-0.020524	0.602214	0.187791	0.006011	-0.331978	0.312855	0.191685	-0.617286	0.08716	-0.305564	-0.896874	0.631949	-1.24939	-0.160957	-0.054165	0.052205	0.284576	0.345536	0.44357	0.737083	0.617701	0.492639	0.558268	0.626176	0.493385	0.365148	0.119046	0.399156	0.179415	0.759238	0.064619	-0.278835	0.122611	0.042946
YBR291C	CTP1		0.110721	-0.058827	-0.058611	-0.335885	0.227391	0.251808	-0.180613	0.187602	0.158574	0.243077	0.355232	0.370547	0.257102	0.265917	-0.011671	0.655652	0.089417	0.017091	-0.161642	-0.39771	-0.715999	0.438585	-0.124557	0.114653	0.438478	0.168508	0.271598	0.247158	0.539885	0.724176	-0.188862	-0.300669	0.069253	0.209905	0.616204	0.091213	0.550489	0.156605	0.357726	0.129122	0.251146	0.167677
YKL011C	CCE1		0.210687	-0.168696	-0.069278	0.310732	0.50656	0.259272	0.452957	-0.282488	0.526547	0.561567	-0.320153	0.471547	0.458209	0.494637	0.216056	0.317663	0.258096	0.066604	-0.650301	-0.718	-1.38995	0.671562	0.122765	-0.134192	0.606162	0.578443	0.452016	0.742682	0.331041	1.0629	0.961031	0.604337	0.675436	0.445479	0.99041	0.665131	0.463117	0.738131	0.323209	-0.636079	-0.312298	-0.268658
YKL039W	PTM1		-0.160988	0.137633	0.007897	-0.020607	0.049465	0.262595	0.029444	0.091191	0.509171	0.098521	-0.121962	0.365184	0.330555	0.648891	-0.010691	0.606393	0.109624	0.024907	-0.102992	-0.199413	-0.8128	0.067047	-0.223652	0.193589	0.266157	0.320548	0.539937	0.393799	0.466564	0.430753	0.146936	-0.076492	0.314198	0.351359	0.707336	0.450983	0.076195	0.221707	-0.344196	-0.250511	-0.105427	-0.394523
YNR008W	LRO1		0.210771	-0.223685	-0.019875	-0.239047	-0.092368	0.097145	0.095157	0.010999	0.380239	0.065459	0.025607	0.026722	0.116683	0.108112	0.607829	0.743686	0.193219	0.061972	-0.258511	0.299221	-0.727564	0.483318	0.069023	-0.072492	0.073735	0.442459	0.175385	0.035601	0.901469	0.605752	0.445338	0.287951	0.416351	0.215962	0.247597	0.199893	0.074799	-0.053899	-0.27588	-0.408589	-0.494263	-0.060129
YMR306W	FKS3		-0.255507	0.080112	0.144317	-0.147109	-0.071428	0.040215	-0.678582	0.116971	0.689416	-0.421734	0.416445	0.842804	0.139658	0.282431	0.121001	0.412044	0.47396	0.245241	-0.151306	0.236937	-0.520296	0.311695	-0.122658	0.113042	0.459474	0.353389	0.382789	0.627352	0.454342	0.551197	0.842742	0.568569	0.200274	0.151584	0.297554	0.176839	0.303933	0.068596	0.085223	0.255403	-0.215625	-0.116027
YLR451W	LEU3		0.258302	-0.01467	-0.296816	0.105734	-0.257256	0.262401	-0.178407	0.384362	0.536491	0.1259	0.376555	-0.059566	0.133872	0.475261	0.089715	0.532025	0.532721	0.263262	-0.561268	0.036716	-0.423605	0.260307	-0.007132	0.007097	0.421794	-0.19344	0.069813	0.519477	0.809191	0.795996	0.405037	0.371538	0.185552	0.133655	0.298496	0.132412	0.572894	0.033096	0.428399	0.373826	-0.073228	0.572643
YJR040W	GEF1		0.168323	-0.037839	-0.148583	0.225849	0.587257	0.481535	0.607973	0.605725	0.317766	0.313833	0.632983	0.311779	0.289697	0.492928	0.411119	0.950182	0.640235	-0.28729	-0.545084	0.719437	-0.453392	0.031189	-0.132475	0.121327	0.402034	0.068946	0.368071	0.34257	0.599777	0.802377	0.663933	0.664551	0.522019	0.357964	0.292004	0.22473	0.146957	-0.104828	0.316123	0.212568	-0.332315	0.300407
YDR011W	SNQ2		0.186422	-0.166094	-0.04274	0.113674	0.326322	0.412065	0.160737	0.411323	0.798283	-0.039389	0.770568	0.491147	0.079671	0.013374	-0.290433	1.19174	0.151457	-0.0374	0.610185	0.612281	-0.675064	0.076072	-0.337151	0.273095	0.403533	0.503624	0.116438	0.037962	0.515592	0.867064	0.376821	0.607837	0.412867	0.374946	0.423137	0.780451	0.474342	0.023574	0.396765	0.344354	-0.295597	0.469651
YHR201C	PPX1		0.089522	-0.06248	-0.031553	-0.068725	0.056179	0.234366	-0.451842	0.30594	0.147766	-0.709077	0.170835	-0.085349	0.056241	0.358508	0.002313	0.607184	0.150432	0.389729	-0.438369	-0.062621	-0.489437	-0.327026	-0.07904	0.074934	0.519513	0.380283	0.052634	-0.124887	0.844354	0.469178	0.430578	0.053495	0.144175	-0.269	-0.01769	0.119849	0.389089	-0.040454	-0.166393	-0.14245	-0.063507	-0.161602
YNR040W	YNR040W		-0.3021	0.156306	0.103664	0.117328	0.413736	0.235487	-0.349477	0.333062	0.198357	0.194446	0.114609	0.109323	0.570187	0.143252	0.15428	0.851566	0.274969	0.351419	-1.59581	-0.257351	0.064327	0.593938	0.082695	-0.087724	0.230203	0.390823	0.48485	0.024156	0.927199	0.433826	0.283767	0.257739	0.416556	0.419932	0.152937	-0.005708	0.180058	0.009058	-0.233427	-0.199048	0.289537	-0.098653
YCR003W	MRPL32		0.296389	-0.248895	-0.104088	0.302895	0.461749	0.233453	0.082781	0.4829	0.000204	0.262031	0.037183	0.248422	0.02616	0.367329	0.203803	0.44746	0.448946	-0.207613	0.115341	0.050129	-0.228014	0.265817	-0.005018	0.005001	0.278701	0.229922	0.040163	0.33803	0.259198	0.297914	0.246488	-0.116782	-0.086037	0.472338	0.108639	0.356564	-0.082051	-0.207554	0.059461	-0.196635	-0.494294	-0.337458
YPL229W	YPL229W		0.377522	-0.233337	-0.23408	0.543805	0.459596	0.78115	0.283194	0.497482	0.281213	-0.270106	-0.107714	0.058923	0.231452	0.295327	0.414154	1.07271	0.367445	0.460232	0.071463	0.253266	-0.361379	0.276049	0.100329	-0.107832	0.172438	-0.002606	0.038039	0.221242	0.351177	0.34012	0.001763	0.031526	0.442575	0.312994	0.313084	0.207009	0.108204	0.407376	-0.589819	-0.362544	-0.581294	-0.310512
YBR242W	YBR242W		0.226425	-0.014886	-0.250967	0.113947	-0.106577	0.337084	-0.389235	-0.13088	0.846002	0.286825	0.221896	0.724676	-0.118479	0.484098	0.191252	0.352975	0.545385	-0.100864	-0.285871	0.365482	-0.361643	-0.321507	0.088577	-0.094373	0.138525	-0.109609	0.311991	0.233389	0.087873	0.513261	0.18365	0.149215	0.24965	0.082611	0.025733	0.109047	0.096934	0.011151	-0.09595	-0.370592	-0.736599	-0.665725
YOR237W	HES1		0.078397	-0.019988	-0.06203	-0.247333	0.003011	0.086942	-0.109901	0.002287	0.063549	0.02563	0.095676	0.449994	0.046059	0.238773	-0.188635	-0.499719	-0.169438	-0.429301	-0.741645	0.252822	-1.24184	0.621403	-0.187841	0.166178	0.021398	-0.003729	0.252159	0.400561	-0.038529	-0.128975	0.357537	-0.228177	-0.038425	0.116915	-0.265192	-0.069617	-0.009875	-0.410638	-0.156328	0.246191	0.040066	0.124616
YBR151W	APD1		0.493424	-0.265665	-0.395164	0.119384	0.299842	0.191905	0.178182	-0.124322	-0.361275	-0.365898	0.122472	0.305061	-0.335986	-0.032446	-0.553993	-0.441266	-0.276096	-0.278421	-0.820433	-1.3274	-0.351025	0.201518	0.218635	-0.25779	0.289453	0.15882	0.456522	-0.085802	0.05783	0.290822	0.123641	-0.321025	0.098356	0.151887	0.120591	0.376207	0.201011	0.305552	-0.101135	0.108628	0.222095	0.306173
YDL240W	LRG1		0.060047	0.029046	-0.093628	0.153864	0.214097	0.200145	-0.046899	0.488699	-0.1758	-0.766676	0.298017	0.046309	-0.123885	0.270696	0.123774	-0.324196	-0.456501	0.239057	-2.14702	-0.839294	-0.350057	0.125186	0.029975	-0.030611	0.182806	0.238669	0.268335	0.128548	0.508618	-0.06619	0.378809	-0.203183	-0.131202	0.055873	0.009017	-0.134985	0.212044	0.105072	-0.064113	0.221743	0.240691	0.102255
YPR075C	OPY2		0.002921	0.06982	-0.076451	-0.099608	0.552845	0.055371	0.349671	0.500099	0.025143	0.278496	0.484146	0.273389	-0.118787	0.020852	-0.333244	-0.634089	-0.381944	-0.610769	-2.39177	-0.356254	-0.635854	0.353727	-0.287367	0.239525	0.129085	0.10206	0.101335	0.06822	-0.122681	-0.200559	0.24949	-0.616179	-0.610147	0.068999	0.339638	0.308186	0.435313	0.352267	0.099061	0.776388	0.068233	0.33087
YGR255C	COQ6		0.241647	-0.051749	-0.229564	-0.035561	0.157179	-0.253211	0.182476	-0.019298	-0.040186	0.899205	-0.827325	-0.082455	0.007773	0.317489	-0.166667	-0.798718	0.271121	-0.154798	-1.29919	-0.449452	-1.67034	0.097911	0.023152	-0.02353	-0.280682	0.3076	0.479661	-0.315707	-0.055798	0.130967	-0.294775	-0.513394	0.128173	0.414443	-0.207876	0.229896	0.076327	-0.150393	-0.298515	-0.408304	-0.721951	-0.580032
YOR120W	GCY1		0.207301	-0.196066	-0.040161	-0.149753	-0.005745	-0.434841	0.156205	0.217183	-0.286996	-0.020757	-0.639278	0.04512	-0.517777	-0.050176	-0.003024	-0.379956	0.072496	-0.090276	-1.69925	-0.956349	-0.819101	0.285447	0.183163	-0.209845	0.182694	0.20837	-0.097904	-0.008075	0.258812	-0.173261	-0.187151	-0.13148	-0.394049	0.131188	-0.039155	-0.013639	-0.18466	-0.608257	-0.050279	-0.177194	-0.599738	0.132358
YGR227W	DIE2		-0.00227	-0.139549	0.129309	0.218371	0.005246	-0.439592	0.302192	-0.135951	0.296675	0.173217	-0.441776	-0.252968	0.18273	0.025655	0.10048	0.019683	-0.012936	-0.783992	-0.608877	-1.11799	-1.21528	0.151151	0.007623	-0.007663	-0.131699	-0.043465	0.437872	-0.344278	0.342596	-0.482875	-0.172575	0.091977	-0.421078	-0.075558	0.037369	-0.103661	-0.212189	-0.005391	0.053216	0.107627	0.235507	-0.164216
YDR204W	COQ4		0.196518	-0.028746	-0.194627	-0.232467	-0.098553	0.241589	0.10263	-0.451468	0.365686	0.20946	-0.313487	-0.282903	0.002488	0.019858	0.358059	-0.283987	-0.507374	0.327103	-1.4325	-1.64325	-1.23788	0.056422	-0.040017	0.038936	0.058132	0.1099	-0.234663	-0.543267	0.278774	-0.606158	-0.611014	-0.213396	-0.679945	0.175283	0.151755	0.342177	-0.576328	-0.460295	0.115116	-0.231352	-0.270455	-0.702219
YDR065W	RRG1		0.011276	0.047259	-0.060617	0.499438	-0.133224	0.174992	0.243642	-0.681832	0.405189	0.031228	-0.581411	-0.057002	0.200428	0.171652	0.536728	-0.003101	-0.189241	-0.432041	-1.44419	-1.24077	-1.49109	0.231697	-0.142096	0.129347	-0.012542	-0.098099	-0.664139	-0.22695	0.037509	-0.585969	-0.096693	-0.71625	-0.362351	-0.020309	-0.053377	-0.53463	-0.026927	-0.148852	-0.320837	-0.060176	-0.664324	-0.388744
YPL222W	FMP40		-0.00693	0.043807	-0.038063	0.326514	0.341877	0.638411	0.479331	0.419465	0.698822	0.163297	0.175926	0.78708	0.041228	-0.144636	0.186635	-0.43813	-0.112713	-0.32421	-1.42522	-0.879413	-0.70272	-0.122995	-0.008072	0.008027	0.458089	0.258191	0.691928	0.540775	0.373592	-0.210057	0.244575	0.232221	0.294616	0.400269	0.093547	-0.090566	-0.284166	-0.553297	0.352301	-0.93644	-0.065294	-0.300502
YBL005W	PDR3		-0.263381	0.127036	0.104094	0.412332	0.387529	0.716101	0.448993	0.492868	0.649746	0.44508	0.465154	0.883894	0.032002	-0.050538	-0.191121	0.045161	-0.483067	-0.358268	-0.676674	-1.18096	-0.691065	-0.051557	-0.018229	0.018002	0.484026	0.182706	0.501972	0.280614	-0.514762	-0.068755	0.386642	-0.001532	0.365111	0.074231	-0.017151	0.549141	-0.616898	-0.107464	0.189005	-0.357766	0.483046	-0.038893
YBR037C	SCO1		0.033551	-0.037824	0.003384	0.100299	0.094006	0.415858	0.117031	0.280436	0.367573	0.327357	0.24398	0.68502	0.144551	-0.049998	-0.200734	0.013213	-0.060172	0.160261	-0.403083	-0.687577	-0.060453	-0.090967	-0.073205	0.069669	0.154333	0.266279	-0.164205	0.393874	0.664156	0.000451	0.267108	-0.084521	-0.00063	0.201133	0.23025	-0.08569	-0.058931	-0.037107	0.050106	-0.042695	0.063945	-0.126664
YDR275W	BSC2		0.098709	0.024761	-0.133093	0.576664	0.000609	0.451902	0.961087	-0.13594	0.021888	0.957635	-0.307298	0.094307	-0.12663	0.411087	0.212347	0.495646	0.299797	0.288183	-1.15042	-0.483829	-0.668633	0.197253	-0.043365	0.0421	0.35495	0.24065	0.241457	0.481207	0.476257	-0.215198	0.462759	0.478968	0.174206	0.332385	0.395724	0.218873	0.336401	0.103986	0.276896	0.164537	0.104129	-0.117331
YMR264W	CUE1		0.100258	-0.027055	-0.079153	0.037154	0.025559	0.241902	0.338922	0.092333	-0.303213	0.489254	-0.22621	0.526191	0.243228	0.20405	-0.032097	0.64137	-0.270547	-0.040115	-0.015145	-1.21983	-0.985423	0.498318	0.133552	-0.147188	0.098179	0.222064	0.144968	0.184737	0.515378	0.326492	0.419228	0.516703	0.548061	-0.124685	0.149577	0.322483	0.231508	0.33105	0.166461	0.07532	0.19576	0.226048
YGR207C	CIR1		0.328585	-0.240693	-0.155404	0.443092	0.138451	0.41127	0.676587	0.246466	0.318691	0.564158	0.224184	0.580056	0.227373	-0.042563	0.395039	0.986022	0.208717	0.103909	-0.876354	-1.1657	-1.56365	0.532232	-0.048045	0.046496	0.037638	0.430265	0.007245	0.116963	0.639047	0.076067	0.500294	0.448825	0.020425	0.22406	-0.030485	0.249432	0.125884	-0.01737	0.105452	0.078616	0.093019	0.43992
YML051W	GAL80		-0.002245	-0.050701	0.051147	0.367288	0.153813	-0.074412	0.402276	-0.162337	0.296295	0.522396	-0.197205	0.053081	0.445471	0.022971	0.401042	0.384015	0.443857	0.070572	-0.462785	-0.367515	-1.62562	0.248278	0.148527	-0.165592	0.135524	0.336825	0.264438	0.360725	0.774682	0.277078	0.085894	0.378187	0.310992	0.249066	0.209098	0.436924	0.036848	-0.056493	0.595739	0.063049	-0.18278	0.441579
YDR516C	EMI2		0.226666	-0.107343	-0.149478	-0.078824	0.227224	0.23339	0.046611	0.228367	0.139981	0.422343	0.027857	0.150633	-0.145765	0.080795	0.449856	-0.533726	0.310798	0.351808	-1.2224	-0.919782	-1.50777	0.298907	0.112784	-0.122355	0.028127	0.194091	0.188835	0.165105	0.398475	0.290861	0.249587	0.465911	0.465737	0.175804	0.113595	-0.220324	0.270437	0.113492	0.13494	0.503533	0.015388	-0.178981
YLL019C	KNS1		0.31318	-0.158087	-0.215339	-0.024392	-0.231985	0.095217	0.160969	-0.322959	-0.115858	0.58452	-0.319972	0.084072	-0.277739	0.058518	-0.273319	0.120955	0.21074	-0.143879	-1.02633	-0.616535	-1.36738	0.29066	-0.07461	0.070941	0.581277	0.410867	0.28194	0.47788	0.521751	0.388822	0.668867	0.680055	0.445138	0.328259	0.131707	0.330404	0.563624	0.111419	0.10275	0.43585	0.210649	-0.021827
YLL028W	TPO1		0.095192	-0.112876	0.010135	0.012992	-0.001274	0.080557	0.116036	-0.082212	0.291101	-0.248316	-0.30059	0.254409	0.164235	-0.031053	-0.32744	0.10671	-0.210011	0.189521	-0.293283	-0.800051	-1.03621	0.580685	0.029175	-0.029777	0.309313	-0.007869	0.062032	0.329904	0.282048	0.178431	0.296824	0.55143	0.41865	0.316637	0.204915	0.016038	0.200001	0.028541	-0.107915	0.314676	0.06681	-0.430827
YNL106C	INP52		0.203809	-0.043407	-0.187864	0.439792	0.20948	0.362338	0.062186	0.192922	-0.113371	0.06494	0.558922	0.04681	0.194485	0.342158	0.042891	0.609868	-0.236637	-0.520261	-0.758467	-1.35526	-1.11317	0.088219	0.024115	-0.024525	0.476614	0.462001	0.351086	0.536951	0.624687	0.075311	1.00338	0.447206	0.246406	0.291415	0.345665	0.768858	-0.076181	-0.030139	0.411966	0.127033	0.106517	0.449521
YLR427W	MAG2		-0.018437	-0.228528	0.213121	0.627631	-0.014104	0.440449	0.514462	0.478079	0.290682	0.601746	0.17315	-0.088136	-0.127786	0.481688	-0.479428	-0.030295	-0.438568	-0.464917	-0.714643	-1.05635	-1.41973	0.173379	-0.025175	0.024743	0.857869	0.507312	0.710304	0.777395	1.04981	1.12135	0.947418	0.900944	0.794947	0.334169	0.498661	0.11337	0.08219	0.369144	0.260145	-0.061541	0.294298	-0.046185
YJL198W	PHO90		0.159494	0.007413	-0.187785	0.54229	0.348789	0.213554	0.514639	0.084527	-0.219033	0.896322	-0.032084	-0.328459	0.016527	-0.13581	0.178734	-0.268062	-0.291954	-0.531188	-0.152779	-0.732746	-0.90294	0.381421	-0.050279	0.048586	0.778309	0.798537	0.809468	0.742101	1.00139	0.659679	0.932618	0.528199	0.383129	0.708562	0.484743	0.692569	-0.028819	-0.323741	0.232567	-0.697951	-0.204368	0.133417
YLL015W	BPT1		0.111345	-0.180186	0.052661	0.396742	0.366507	-0.100221	0.787425	0.264542	-0.047922	0.870673	0.293912	0.169401	0.056053	-0.002041	0.193147	-0.646347	-0.385236	-0.31385	-1.46891	-0.963205	-1.04499	-0.010298	-0.056472	0.054344	0.275244	0.44443	0.602644	0.534364	0.934039	0.139912	0.878848	0.727359	0.144186	0.43163	0.40111	0.382955	0.71355	0.329577	0.054409	0.065039	0.537421	-0.258629
YAL044C	GCV3		0.011123	-0.042164	0.030072	0.340266	0.622588	0.365032	0.576805	0.413183	0.406931	0.941969	0.982309	0.090376	0.479813	0.917742	0.732808	-0.35769	-0.244988	0.013002	-1.66004	-1.30765	-1.25827	-0.438411	0.051632	-0.053549	0.689168	0.69543	0.78543	0.776529	0.654078	0.564612	0.299271	0.538705	0.61334	0.874623	0.826395	0.510513	0.785463	-0.246276	0.588092	0.108132	0.498765	-0.071705
YMR252C	YMR252C		0.216641	0.014376	-0.272366	-0.056915	0.160219	0.210182	0.440839	0.378193	0.036847	-0.084054	0.468874	-0.161813	-0.021708	0.168617	0.14073	-0.552819	-0.113991	0.068906	-1.28991	-1.6329	-1.03408	0.514239	-0.106011	0.098752	0.703952	0.36939	0.459342	0.45911	0.388068	0.323727	0.315229	0.363975	0.246973	0.526164	0.563792	0.082214	0.60616	0.358558	0.447331	0.101551	0.12137	0.385653
YDL077C	VAM6		-0.065947	0.069171	-0.006409	0.38453	0.259019	-0.060768	0.727704	0.138675	0.262609	0.572676	0.059775	0.027168	0.118723	0.297963	0.301033	-0.480564	-0.124617	0.193442	-1.42054	-1.50662	-0.08311	0.216263	-0.105824	0.098589	0.30858	0.053153	0.039198	0.608516	0.520238	0.180167	0.598564	0.318886	0.494324	0.15875	0.445915	0.500259	0.129428	-0.111469	-0.043734	-0.370746	0.288999	-0.739874
YJL101C	GSH1	YNB+e	0.295269	-0.131641	-0.217434	0.135625	-0.040857	0.240804	0.406092	-0.268699	0.121888	0.121171	-0.721972	-0.348644	-0.227416	0.401197	0.119878	-0.000704	0.110787	-0.499316	-1.33502	-0.541337	-1.45434	0.14617	0.088088	-0.093818	0.326599	0.302206	0.192403	0.280105	0.26507	0.40477	0.543884	0.104601	0.191246	0.329218	0.112984	-0.005373	0.046199	-0.110596	-0.20146	-0.098914	-0.850947	-0.094078
YGR244C	LSC2	YNB+e	-0.02476	-0.033907	0.056923	-0.017994	-0.408895	-0.093509	-0.306279	-0.468371	0.066779	-0.256755	-0.7284	-0.184696	0.009122	0.71504	0.61953	0.410987	-0.343712	-0.316717	-1.32982	-1.54381	-1.4705	0.334223	0.066655	-0.069885	0.013144	0.428535	0.188621	0.168381	0.211213	0.027518	0.190021	0.436667	0.181813	0.234904	0.062405	0.17774	-0.240969	-0.09608	0.005561	-1.26609	-1.21055	-0.737163
YDR184C	ATC1	YNB+e	0.191561	-0.027534	-0.189506	-0.01577	0.367969	-0.255221	0.065345	-0.312123	0.277833	-0.005201	-0.306254	0.335502	0.478738	0.445046	0.250058	0.185095	-0.083191	0.324626	-1.13905	-0.789879	-0.946518	0.127606	-0.212294	0.185025	0.288794	0.494991	0.384388	0.033525	0.042704	-0.01606	-0.05441	0.459707	-0.482708	0.207521	0.187723	0.553678	-0.193539	-0.033236	-0.169706	-0.606721	-0.565588	-0.523175
YLR356W	ATG33	YNB+e	-0.308401	0.062777	0.199109	0.061935	0.737273	0.257334	0.365359	0.360697	0.383619	-0.030156	0.733677	0.888744	0.652056	0.399463	0.438433	-0.055887	0.166458	0.346688	-2.52358	-1.52036	-2.12374	-0.143838	0.059131	-0.061658	0.493374	0.544505	0.521068	0.574328	0.973348	-0.195413	0.253476	0.835934	0.034554	0.25572	0.460962	0.141551	-0.023185	-0.417415	-0.149081	-0.638826	-1.25869	-0.886511
YMR261C	TPS3	YNB+e	-0.027189	0.1942	-0.193337	0.357583	0.171228	0.514116	0.031067	-0.101495	0.547571	0.220273	0.010949	0.37241	0.659776	0.450044	0.313966	-0.06246	-0.112785	0.024699	-1.50274	-0.622684	-1.75259	-0.017301	-0.088432	0.083323	0.058505	0.276422	0.51459	-0.253675	0.328723	0.509455	0.222435	0.709952	0.426926	0.114919	0.172309	-0.086923	0.072253	0.012814	-0.042425	-0.694287	-0.294928	-0.822351
YMR160W	YMR160W	YNB+e	-0.052391	0.144104	-0.103737	0.301394	0.219261	0.322828	0.063717	-0.309575	0.257564	0.206035	0.176817	-0.015879	0.214634	0.92512	0.350043	0.1471	-0.09969	-0.028927	-1.90208	-1.4129	-1.33722	-0.517437	-0.060191	0.05778	-0.19861	-0.168221	0.279081	-0.124477	-0.434688	0.01062	0.405291	0.08815	0.206017	-0.149679	0.086458	0.134372	-0.176095	-0.552602	-0.032507	-0.332279	-0.410255	-0.329732
YDR350C	ATP22	YNB+e	0.147866	-0.002041	-0.162486	0.16259	0.352563	0.147341	0.419788	0.237684	0.458754	0.583119	0.427145	0.218509	0.387762	0.297516	0.089324	0.51619	0.703488	0.188625	-1.80711	-0.799771	-1.18537	0.20364	0.241143	-0.289701	0.053028	0.039992	0.157255	-0.027557	-0.120795	0.394925	0.389485	0.159262	-0.044336	0.163884	0.332635	0.28341	0.252303	-0.060013	0.054785	0.042329	0.080114	-0.063318
YMR199W	CLN1	YNB+e	0.067124	-0.121806	0.047311	0.429208	0.270743	0.68974	0.859469	0.524353	0.403194	0.351578	0.502982	0.167771	0.126987	0.07138	0.031069	-0.767825	-0.753753	-0.250156	-3.44394	-0.925601	-4.10456	0.124221	-0.110559	0.102687	0.286015	0.53941	0.508841	-0.20024	-0.096191	0.445947	-0.26977	0.276878	-0.538119	0.463788	0.60366	0.345939	0.723978	0.393052	0.345664	-0.444624	0.236078	-0.296324
YHR037W	PUT2	YNB+e	0.062358	-0.060373	-0.004605	-0.034696	0.311673	0.439505	0.115524	0.530979	0.087539	0.415191	0.614268	-0.13705	0.068967	0.165018	0.106932	-0.159615	0.639216	0.010404	-1.81246	-0.921462	-1.8908	0.219315	0.128367	-0.140915	0.348599	0.411961	0.20711	0.28286	-0.428234	-0.243125	0.051225	0.340144	0.035938	0.384252	0.237239	0.28499	0.015269	0.450211	0.048571	-0.137676	-0.237789	-0.294434
YPL187W	MF(ALPHA)1	YNB+e	-0.154931	0.033055	0.109225	0.501417	0.33727	0.452019	0.389344	0.255676	-0.190388	1.08779	0.557992	0.098719	-0.002347	-0.271396	0.223581	-0.502434	0.006987	-0.170099	-2.76901	-0.637428	-1.03098	0.119574	-0.134738	0.123222	0.215772	0.373857	0.323628	0.147266	0.196779	0.227907	0.361023	0.66789	-0.107335	-0.057244	-0.124158	-0.139498	-0.480889	0.174698	-0.584496	-0.435325	0.324005	-0.148192
YDR019C	GCV1	YNB+e	-0.124532	0.01273	0.102773	0.44398	0.367617	0.103847	0.479554	0.070165	-0.201466	0.95917	0.184497	-0.152927	0.073962	-0.145763	-0.165114	-0.381837	0.06864	-0.613939	-1.1349	-1.4263	-1.68685	-0.075805	-0.14366	0.130641	-0.284351	-0.078542	0.35614	0.233629	0.012391	-0.298181	0.116878	-0.360722	0.325733	0.076148	0.367851	0.090287	0.611013	-0.359718	0.012428	0.16761	0.095613	-0.389096
YJR147W	HMS2	YNB+e	0.524986	-0.268327	-0.452455	-0.164014	-0.199849	-0.099794	0.324966	-0.384697	-0.084853	0.500585	-0.524049	0.326401	-0.283625	-0.212191	-0.773739	0.064134	-0.678296	-1.08614	-1.1923	-1.08374	-2.00224	0.627604	0.093527	-0.100013	0.270645	0.497033	0.175586	0.408765	0.564518	0.479706	-0.239554	0.314706	0.13596	0.22542	0.272255	-0.17321	-0.058537	0.48203	-0.022778	0.307737	0.182908	0.175532
YGR225W	AMA1	YNB+e	0.026404	-0.104117	0.071975	-0.039329	0.287322	-0.025666	-0.346476	0.255612	-0.035914	0.076768	0.034426	0.183961	-0.308091	-0.917557	-0.629031	-0.373905	-0.947459	-0.864547	-1.47528	-1.49476	-2.69566	0.390873	-0.257725	0.218588	0.01187	0.147803	0.155849	0.153403	0.087194	0.116719	0.321433	-0.164974	-0.016247	0.017101	0.414778	0.059552	0.168606	0.370759	0.424751	0.491099	0.078224	0.278415
YNL305C	BXI1	YNB+e	-0.164496	-0.057774	0.197884	0.899997	0.256722	0.756917	0.492625	0.33266	0.581694	0.187092	0.337937	0.543615	-0.383831	-0.695998	-0.260426	-0.767558	-1.35291	-2.45419	-2.99028	-3.10996	-4.30107	0.451339	0.066714	-0.069949	1.03329	0.571696	0.697575	0.925108	0.868285	1.08113	0.977828	0.911001	0.824923	0.805058	0.548676	0.697191	0.548711	0.365947	0.445961	0.131877	0.365305	0.600592
YDL214C	PRR2	YNB+e	0.072142	-0.139901	0.058167	0.124145	0.285392	0.421724	0.127379	0.342533	0.510225	-0.712754	0.717023	0.101771	-0.310404	-0.652005	-1.0559	-1.06237	-0.934584	-1.18126	-2.6765	-2.75815	-3.16538	-0.016769	-0.105269	0.098107	0.631812	0.636802	0.404012	0.404439	1.12099	0.355429	0.460717	0.587186	0.143397	0.30378	0.612736	0.275759	0.385065	0.526087	0.27861	0.079984	0.051846	0.229807
YDL197C	ASF2	YNB+e	-0.08691	0.126726	-0.048935	0.346482	0.426945	0.054734	0.383507	-0.010138	0.161122	-0.310721	0.534769	0.312509	-0.578332	-0.752505	-0.583221	-2.42436	-3.67937	-3.71417	-3.54049	-4.13492	-4.56198	0.566569	-0.057977	0.055737	0.515273	0.559835	0.29775	0.487825	0.140004	0.622434	0.316493	-0.006505	0.344068	0.552845	0.452417	0.365557	0.562318	0.620143	0.174161	0.18217	0.286987	0.932883
YJR088C	EMC2	YNB+e	0.141446	-0.107481	-0.045755	0.230134	0.072839	0.299728	0.322454	0.56751	0.453575	0.364046	0.781624	0.743561	-0.345084	-0.253994	-0.251101	-1.44731	-2.53457	-2.35254	-3.33766	-3.23587	-3.85997	0.017343	0.038614	-0.039676	0.635943	0.300056	0.370096	0.299859	0.381545	0.62373	0.511848	0.339405	0.675206	0.295599	0.469801	0.304094	0.439435	0.641488	0.443418	0.803485	0.847339	0.693569
YIL156W	UBP7	YNB+e	0.335802	-0.230993	-0.174828	0.440688	0.31746	0.097273	0.461028	0.423416	0.165535	0.242381	0.067375	-0.068949	-0.816037	-0.684888	-0.766033	-2.58661	-2.29848	-2.4922	-3.37901	-3.33369	-4.69386	0.155165	-0.099775	0.093319	0.463798	0.356303	0.45308	0.435256	0.813417	0.599596	0.765049	0.518081	0.19226	0.785706	0.315399	0.481542	0.370067	0.797926	0.497321	0.29778	0.568816	0.36033
YER075C	PTP3	YNB+e	-0.156449	0.112192	0.031254	0.117199	-0.118743	0.120292	0.015069	0.268721	0.302708	0.314075	0.256202	-0.045357	-0.378158	-0.043379	0.165384	-0.957578	-1.05781	-1.21953	-3.1089	-2.50402	-2.78166	-0.217878	-0.104854	0.097746	0.418647	0.367307	0.110236	0.227373	0.346886	-0.103401	0.120531	-0.150712	0.013166	0.360794	0.426727	0.22544	0.116309	0.509967	0.425535	0.160186	0.604878	0.611608
YDR173C	ARG82	YNB+e	0.160284	0.012019	-0.194084	-0.4008	-0.619449	0.216626	-0.920277	-0.156732	-0.225078	-1.59057	-0.538281	0.02451	-0.488804	-0.181841	-0.461024	-0.768329	-1.85397	-1.47092	-3.65057	-3.97707	-5.44904	0.510786	-0.215528	0.187475	0.158021	-0.01647	0.190699	0.188351	0.370423	0.30153	0.426997	0.440198	0.139248	0.099034	0.248519	0.229088	-0.081075	0.097761	-0.490596	-0.200481	-0.195619	0.358634
YLR064W	PER33	YNB+e	-0.195859	0.099482	0.078007	-0.031191	0.11229	0.386685	-0.093205	0.109027	-0.078114	0.678219	0.301363	0.487107	0.352357	-0.323464	0.417072	-0.917758	-1.25633	-0.619454	-3.83988	-2.79007	-4.09977	-0.103537	0.008502	-0.008552	0.299912	0.376944	0.035099	0.261166	0.128747	-0.104682	0.454354	0.453683	-0.216911	0.213966	0.281658	0.228233	-0.144783	0.310042	-0.344593	-0.55401	-0.052275	-0.323131
YPL230W	USV1	YNB+e	0.007813	0.125156	-0.145694	0.09712	-0.094612	0.578953	-0.02358	0.006983	0.493253	-0.192523	0.065767	0.382425	0.039343	-0.27927	-0.000805	-1.19624	-1.17303	-0.635055	-2.95873	-3.55316	-4.47341	0.338759	0.052757	-0.054759	0.319313	0.126989	0.034499	-0.06665	0.684607	0.85374	0.077048	0.141507	0.120218	0.179006	-0.132788	0.232818	-0.069126	0.184469	-0.095537	-0.548471	-0.539745	-0.431745
YCL001W	RER1	YNB+e	0.228694	-0.127401	-0.131712	0.303043	-0.168417	0.072131	-0.173864	0.288252	0.356799	0.142197	0.202396	0.225144	-0.005948	0.353794	0.003646	-0.562644	-1.36198	-1.03588	-1.46932	-2.55497	-3.98988	-0.079056	-0.031622	0.030944	-0.11112	0.134759	-0.016477	0.084765	0.24607	0.00868	-0.249466	0.082772	-0.467056	0.052605	-0.085806	-0.367709	-0.046689	-0.395026	0.062085	-0.537549	-0.611984	-0.448897
YPR148C	YPR148C	YNB+e	0.046029	-0.049169	0.001569	-0.065443	-0.182861	0.269437	-0.057783	-0.067259	-0.266403	-0.282182	-1.05863	-0.233067	-0.170128	-0.011776	-0.409786	-0.12925	-0.490187	-0.444386	-2.20685	-2.00257	-3.81687	0.007776	0.065644	-0.068774	-0.322397	-0.430102	-0.067148	0.140289	-0.010806	0.425494	0.012088	-0.849097	-0.074424	-0.026867	-0.111211	-0.022607	-0.272975	-0.175733	-0.366651	-0.555624	-0.930295	0.007495
YDR135C	YCF1	YNB+e	0.033256	0.027543	-0.062798	0.45444	-0.023012	0.084587	0.135002	0.069094	0.390254	-0.129626	-0.069716	0.180404	-0.163034	-0.082002	-0.031104	-0.399395	-0.636628	-0.490539	-0.782992	-1.41581	-1.19931	0.022071	0.003999	-0.00401	0.512236	0.145694	0.014436	0.057009	0.431065	-0.150882	0.312596	0.309836	-0.168347	0.086108	-0.048802	-0.083017	-0.37775	0.456839	-0.026507	-0.146853	0.227461	-0.295367
YBR044C	TCM62	YNB+e	0.318676	-0.168795	-0.212184	-0.180424	0.010329	-0.193895	-0.483768	-0.232382	0.023486	-0.611414	-0.050789	0.179955	-0.599622	-1.19337	-0.552236	-0.26966	-1.03687	-0.453955	-2.5107	-2.28346	-1.11217	0.217118	0.011105	-0.011191	-0.00605	0.204167	0.191061	0.214436	0.0947	0.237142	0.261298	0.09938	0.133731	0.123402	0.288445	0.271238	-0.277275	0.505633	0.146474	-0.170792	0.160967	0.359096
YGR136W	LSB1	YNB+e	0.254449	-0.223617	-0.072931	-0.053444	0.058047	0.405453	0.326468	0.044476	0.757836	0.431161	-0.112122	0.373494	-0.280294	-0.40865	-0.248314	-0.45295	-0.126851	-0.776467	-1.18158	-1.07944	-0.97684	0.004235	-0.197536	0.173717	0.434442	0.5158	0.295987	0.114634	0.709909	0.525518	0.178774	0.263726	0.098778	0.230733	0.16319	0.043784	-0.002734	-0.160055	0.022421	-0.561162	-0.300198	-0.659105
YDR266C	HEL2	YNB+e	-0.020511	-0.030624	0.049798	0.113148	0.145076	-0.076921	0.553076	0.675671	0.344922	0.631222	0.668139	0.196512	0.16119	-0.340128	-0.285432	-0.970403	-0.506466	-0.42889	-1.17627	-1.77859	-1.62644	-0.218111	-0.013573	0.013446	0.628352	0.463548	0.628999	-0.193001	0.099968	-0.384929	0.143558	0.589187	0.253931	0.136104	-0.068181	0.221433	0.15531	-0.342311	0.282018	-0.337057	-0.26847	-0.900151
YGL209W	MIG2	YNB+e	-0.010189	0.046247	-0.037322	0.376611	0.192172	0.44992	0.587057	0.539873	0.621725	0.658339	0.455313	0.927317	0.072848	-0.331682	-0.015072	-0.878524	-0.42334	-0.562188	-0.90535	-1.40184	-2.02016	0.022272	0.060791	-0.063466	0.028606	-0.129068	0.374724	0.270027	0.327399	0.305008	0.356362	0.033004	0.021588	-0.046832	0.065042	-0.268428	-0.150533	-0.634165	-0.503782	-0.605135	-1.12807	-0.99826
YLL022C	HIF1	YNB+e	-0.051978	-0.067836	0.112793	0.701639	0.59184	0.694248	0.715046	0.594929	1.11656	1.38755	0.732209	0.941934	0.391765	0.0928	0.499781	-0.870595	-0.974911	-1.91086	-2.93914	-2.4711	-3.926	0.000879	0.066735	-0.069973	0.609268	0.466428	0.393006	0.58044	0.643775	0.067126	-0.206945	0.225654	-0.201856	0.195553	0.108995	0.222087	0.179426	-0.503424	-0.278612	-0.26413	-0.896922	-0.971831
YJL210W	PEX2	YNB+e	0.004756	0.154869	-0.178898	0.589997	0.498884	0.510801	0.444756	0.437532	0.878742	0.860583	0.952858	0.539145	0.075128	0.155671	0.083111	-0.480251	-0.298805	-0.795659	-1.52297	-1.55581	-2.2487	0.187261	0.190781	-0.219911	0.143448	0.291185	0.142269	0.502429	0.558802	0.067092	0.34242	0.325706	0.270941	0.155865	-0.050573	0.060466	-0.050922	-0.370421	-0.049894	-0.233236	-0.321684	-0.536887
YAL014C	SYN8	YNB+e	-0.037463	-0.014757	0.050759	0.578497	0.547438	0.584303	0.927318	0.525433	1.01198	1.0194	0.752155	1.26977	0.517647	0.712448	0.461747	-0.996401	-0.458429	-0.607343	-2.98325	-2.0305	-3.66308	0.139657	-0.063895	0.061185	0.356801	0.326072	-0.032826	0.570715	0.662225	0.363091	0.571177	0.327517	0.451735	0.012868	-0.234566	0.034042	-0.616089	-0.815737	-0.379844	-0.99889	-1.59091	-1.17012
YER031C	YPT31	YNB+e	-0.295317	0.176101	0.077626	0.204772	0.278579	0.406866	0.843632	0.60963	0.316759	1.3227	0.147507	0.290757	0.113194	0.486547	0.336358	-0.462842	0.017738	-0.352565	-1.17147	-1.15845	-2.36498	-0.433406	-0.055758	0.053683	0.294806	0.417332	0.428177	0.516484	0.222779	-0.019305	0.542008	0.531841	0.271078	0.144239	0.250558	0.158017	0.375335	-0.412602	-0.446983	-0.228438	-1.07436	-1.282
YOR322C	LDB19	YNB+e	0.04323	-0.050579	0.005807	0.511799	0.280816	0.132696	0.873449	0.111156	0.361702	0.947587	0.449992	0.29327	-0.099737	-0.133429	0.111896	-0.450821	-0.406321	-0.891046	-2.38348	-1.59009	-3.0286	0.277079	-0.137388	0.125434	0.290633	0.257238	0.372668	0.537101	0.260963	0.340743	0.300539	0.383447	0.591528	0.383762	-0.139841	0.158747	0.300958	0.012787	0.224616	0.0559	-0.354188	0.15833
YCL008C	STP22	YNB+e	0.200008	0.01541	-0.250582	0.032922	0.366101	0.276405	0.168347	0.303659	0.657887	0.546593	-0.174336	0.27355	-0.435441	-0.207092	-0.190819	-0.672157	-0.450928	-1.02428	-2.41683	-1.59822	-2.48959	0.253985	-0.013183	0.013064	0.700765	0.564456	0.659936	0.620891	0.620821	0.718908	0.572317	0.403539	0.624654	0.260576	0.148391	-0.075665	0.09896	0.097059	0.010532	-0.344163	-0.541613	-0.401106
YGR197C	SNG1	YNB+e	-0.345285	0.077789	0.210948	0.250821	-0.024487	-0.155824	0.918591	0.142272	0.674952	1.31815	-0.284664	0.672137	0.156905	-0.31736	-0.240487	-0.860988	-0.343053	-0.48695	-2.92009	-1.31873	-2.96824	0.115818	0.092669	-0.099033	0.280964	0.400849	0.528471	0.474506	0.217973	0.847442	0.590732	0.134868	0.734779	0.3252	0.524383	0.271884	0.077499	-0.207569	-0.17098	0.033865	-0.895243	-0.662218
YPR065W	ROX1	YNB+e	-0.260968	0.301287	-0.099698	0.677779	0.02919	0.284177	1.25411	0.101929	0.740585	1.04033	-0.019837	0.539719	-0.548896	-0.907947	-0.185555	-1.53541	-0.41367	-0.749566	-2.08676	-1.70165	-2.78283	0.35832	0.102523	-0.11037	0.495896	0.389322	-0.004819	0.678086	0.56899	0.378781	0.829374	0.740738	0.503898	0.079296	0.152699	-0.173032	0.057927	-0.230244	-0.466742	-0.106265	-0.557289	-1.15525
YPR111W	DBF20	YNB+e	0.240002	-0.103996	-0.17047	0.195144	0.413551	0.722606	0.524818	0.672692	0.048327	0.642309	0.574243	0.582858	-0.10882	0.043685	-0.480365	-0.133973	-0.595435	-0.367527	-1.69698	-1.03718	-1.33892	0.168316	-0.018189	0.017963	0.149272	0.238093	0.255521	0.129959	0.219274	-0.251917	0.325622	0.200528	0.052887	0.438255	0.338526	0.463684	-0.067404	0.36145	-0.086115	-0.24946	0.104901	0.242084
YDR098C	GRX3	YNB+e	-0.204949	-0.044127	0.217298	0.551273	0.167438	0.223451	0.577672	0.15127	0.343046	0.199516	-0.249486	0.13695	0.193477	0.239219	0.223431	-0.558166	-0.702691	-0.066655	-2.60514	-2.56828	-2.23118	0.027998	-0.135601	0.123944	0.605394	0.686769	0.378759	0.236733	0.616609	0.479093	0.584559	0.907643	1.28726	0.364298	0.634444	0.712387	0.377811	0.045155	0.267935	-0.230588	0.447645	-0.398499
YGL081W	YGL081W	YNB+e	0.331554	-0.34968	-0.063599	0.544646	0.460037	0.594889	0.325117	0.49	0.649233	0.177692	0.434033	0.69052	0.293848	0.189901	0.54593	0.230597	-0.333372	-0.072092	-2.4126	-2.39934	-3.381	0.054918	-0.007896	0.007853	0.507403	0.508646	0.576471	0.589687	0.592829	0.701863	0.846867	0.672057	1.00261	0.564521	0.773823	0.618015	0.768461	0.863583	0.531992	0.071586	0.436128	9.7e-05
YBR050C	REG2	YNB+e	0.296091	-0.299223	-0.05965	0.074373	0.230807	0.000125	-0.152613	0.340032	-0.003132	0.59162	0.25221	0.043762	-0.023382	-0.288961	0.152918	-0.427855	-0.412171	-0.509903	-1.31409	-1.81828	-1.33464	0.330089	0.069585	-0.073112	0.249579	0.0397	0.380763	0.254333	0.196154	0.061812	0.18457	0.202739	0.189139	0.268788	0.235114	0.184154	0.118778	0.042912	0.084219	-0.043705	0.097841	-0.28888
YAL002W	VPS8	YNB+e	0.000991	-0.021013	0.019733	0.086259	0.517632	0.587253	0.544053	0.541014	0.544425	0.362635	0.526427	0.759832	0.281267	-0.374686	0.404944	-0.284546	-1.23083	-0.599088	-2.63285	-2.64997	-2.71048	0.346552	-0.008429	0.00838	0.177854	0.38915	0.354131	0.959629	0.821356	1.05395	0.807281	1.00198	0.96912	0.478886	0.676988	0.345714	-0.069509	0.448744	-0.488431	-0.73849	-0.754221	-1.26456
YDR541C	YDR541C	YNB+e	0.221068	0.010104	-0.273385	0.030662	0.537708	0.376249	0.375087	0.915109	0.58708	0.425517	0.705324	0.786013	-0.286341	-0.08422	0.190235	-0.441033	-0.384421	-0.359515	-1.63183	-1.71769	-2.0295	0.321661	0.050806	-0.052661	0.462464	0.434327	0.104373	0.615582	0.351445	0.046986	0.89126	0.60764	0.122008	0.191986	0.183327	0.228242	0.024065	0.287876	-0.117317	-0.12219	-0.071585	-0.658428
YJL093C	TOK1	YNB+e	-0.125317	-0.110957	0.210668	0.371007	0.676146	0.237236	0.223914	0.83898	0.387959	0.562622	0.753244	1.03836	0.331344	0.607637	0.481231	0.237673	-0.476374	-1.3695	-2.15264	-3.12893	-3.24809	-0.017201	-0.208889	0.182434	0.358547	0.498176	0.80718	0.556811	0.856629	0.690742	0.491472	0.687706	0.333321	0.720002	0.360173	0.634669	0.110948	-0.776811	-0.19803	-0.400249	-0.169605	-0.018192
YOR010C	TIR2	YNB+e	0.144469	-0.195088	0.030204	0.182531	0.346749	-0.024584	0.546818	0.443671	-0.02989	0.278445	0.571294	0.283718	-0.436028	-0.050636	0.342641	-0.335571	-0.333936	-1.38226	-2.57184	-1.65169	-1.94998	-0.032503	0.083341	-0.088453	0.493257	0.504599	0.374399	0.349854	0.360176	0.573442	0.389437	0.362457	0.341383	-0.292459	-0.017591	0.143427	-0.143521	-0.444884	-0.42418	0.250448	0.427613	0.570188
YBL067C	UBP13	YNB+e	0.453917	-0.359475	-0.233112	0.402932	0.22038	0.478229	0.575089	0.457544	0.207433	0.544822	0.787044	0.74699	-0.484254	0.176171	-0.05918	-0.66852	-0.495159	-0.527024	-2.34503	-2.28315	-1.95815	0.016836	-0.043241	0.041982	0.178024	0.147978	0.448182	0.314789	0.456	0.473371	0.072559	0.385379	0.094924	0.202631	0.391632	0.155046	0.151799	-0.265368	0.250265	-0.048113	-0.143594	0.416823
YNL265C	IST1	YNB+e	0.286186	-0.103296	-0.235002	0.127417	0.153631	0.50181	0.060698	0.25331	0.319859	0.125214	0.246219	0.581344	0.025613	-0.110387	0.122474	0.057124	-0.676224	-0.249414	-1.12676	-2.00589	-1.45102	-0.387194	-0.010249	0.010177	0.055208	0.102448	-0.097901	-0.268837	-0.051654	-0.111448	-0.060431	-0.029402	0.048093	0.098601	-0.041292	0.298871	-0.281983	0.051259	0.082876	-0.148961	0.179852	0.281073
YPL260W	YPL260W	YNB+e	0.239861	-0.057429	-0.220705	-0.252549	-0.098559	-0.106259	0.533016	0.424179	0.462652	0.776088	0.88775	0.553465	0.2535	0.207592	0.000444	0.147172	-0.366405	0.058903	-1.00549	-2.52274	-1.59217	-0.100659	0.058824	-0.061325	-0.348547	-0.100539	0.072332	-0.367142	-0.195802	0.234183	0.016814	-0.366243	-0.554899	0.170418	0.334259	0.024502	0.105242	-0.010129	0.225659	0.005339	-0.118103	0.473355
YDR120C	TRM1	YNB+e	0.196558	-0.174154	-0.047291	0.346514	0.188296	0.310161	0.811902	0.539127	0.47418	1.1091	0.722725	1.07266	-0.35161	0.234943	-0.14151	-0.912939	-0.279312	0.10152	-2.01784	-2.54028	-1.88268	0.306089	0.081851	-0.086776	0.075164	0.277375	-0.279582	-0.084269	-0.129766	-0.309488	-0.531382	-0.574353	-0.83258	-0.150265	0.264712	0.298362	-0.483971	0.071706	-0.053676	-0.700467	-0.13927	-1.40946
YOR193W	PEX27		0.401885	-0.323139	-0.185345	0.262543	0.444149	-0.074281	0.514914	0.005984	0.346793	0.12606	0.158202	0.081125	0.004326	0.415419	-0.597671	-1.04636	0.084596	-0.382077	-0.650818	-0.911195	-0.890011	0.040508	0.122004	-0.133282	-0.020697	0.153703	-0.003951	0.31397	0.316674	-0.406518	0.251123	0.273698	0.299373	0.059364	0.007997	0.19311	-0.164492	-0.304403	-0.131419	-0.300314	-0.330596	-0.374093
YJL151C	SNA3		-0.077142	-0.160655	0.210947	0.403616	0.138717	0.013373	0.200435	0.168182	0.439153	-0.011226	-0.081624	0.523902	-0.172733	0.211967	-0.256105	0.123119	-0.433963	-0.566492	-0.74622	-0.834946	-0.690469	0.049046	0.108507	-0.117337	-0.168326	-0.176884	0.225238	-0.302599	0.552508	0.184346	-0.096621	0.00377	-0.075513	0.084821	0.033325	-0.216345	-0.031557	-0.314761	-0.341661	-0.072935	-0.604714	-0.05603
YGL059W	PKP2		-0.195892	0.013649	0.160225	-0.066425	0.432083	0.043266	-0.42565	0.289944	0.450349	-0.242423	0.113648	0.663716	0.356465	0.290254	0.257291	0.645639	-0.308383	0.210003	-0.394446	-0.587403	-0.665144	0.071734	-0.001431	0.00143	0.181512	0.216315	-0.06628	0.101065	0.176096	-0.015437	0.019687	-0.410962	0.122562	-0.117239	0.011754	0.023923	-0.17603	-0.0395	-0.030748	-0.593868	-0.296301	-0.250515
YDL033C	SLM3		-0.106267	0.578117	-0.790581	-1.16752	0.551481	1.7868	0.250382	0.00798	1.0439	-0.148173	-0.227706	-0.104155	1.01741	1.05411	-0.30813	1.57865	-0.668139	0.174355	-1.61148	-1.86887	-3.43549	0.721219	0	0	0.138062	0	0	1.01363	1.03562	0	0	0	0.092009	0	0	0.117974	0	0	0	0	0	0
YDR313C	PIB1		0.255023	-0.339309	0.023221	0.031623	0.113069	0.126265	0.033516	-0.231375	0.420209	-0.591706	-0.488682	0.000619	-0.300931	0.293408	-0.013336	0.224477	-0.541106	-0.202714	-0.618785	-0.080411	-0.853199	0.265127	-0.010958	0.010875	0.069812	0.277374	0.193434	0.152083	0.055018	0.027018	0.170506	0.528868	-0.044116	0.096724	-0.058432	-0.100333	-0.0046	-0.103775	-0.04363	0.285781	-0.220679	0.191023
YAL044W-A	YAL044W-A		0.435895	-0.515838	-0.077249	0.064492	-0.582719	0.04848	0.350985	-0.905943	0.120706	0.264928	-0.747287	-0.087474	0.156313	0.523515	0.090762	0.017895	0.012308	0.089561	-0.831187	-0.006359	-1.38527	0.396901	-0.024069	0.023674	0.056587	0.250284	-0.26281	-0.347309	0.629614	0.317705	0.250716	0.025418	-0.041202	0.059928	0.245858	0.125466	0.251985	0.574769	0.044905	-0.221316	-0.647471	-0.214295
YDR465C	RMT2		0.294955	-0.242325	-0.108159	0.449669	0.233814	-0.264301	0.415251	0.041585	-0.022347	0.474342	-0.340209	-0.262132	0.126453	-0.229167	-0.093763	0.246466	0.040364	-0.219805	-0.482434	-0.443803	-0.42152	0.325464	0.286436	-0.357759	0.032318	-0.063753	0.34123	0.103306	0.113038	0.112513	0.246455	-0.316717	0.024481	0.073548	-0.216699	0.240736	0.142257	-0.291607	0.15647	-0.051825	-0.535027	-0.499269
YOR002W	ALG6		0.154543	-0.13996	-0.03005	-0.048639	-0.160588	0.416426	0.027843	0.283874	0.471759	-0.011052	0.515847	0.672913	-0.011177	0.248423	-0.156637	0.08944	0.309648	-0.20769	-1.00715	-0.344486	0.010332	0.350482	0.128303	-0.140837	-0.157143	0.152794	0.028961	0.125231	0.087189	0.027429	0.29885	0.346392	0.186637	-0.163769	0.246677	0.343329	-0.389378	-0.644605	0.003144	-0.956919	-0.585723	-0.177332
YBR084W	MIS1		0.098072	-0.211002	0.09183	-0.064005	0.137869	0.135911	-0.005087	0.21312	0.267539	-0.13813	0.291061	0.218956	0.012522	0.521482	0.27472	-0.0112	0.556548	0.533078	-0.75662	0.057933	0.580707	0.238943	0.125493	-0.137458	0.247412	0.177609	0.199138	0.050788	0.129581	-0.090481	0.437039	-0.009192	-0.17193	0.113597	0.403464	0.251536	-0.390324	-0.477114	0.059513	-0.766827	-1.21724	-0.106722
YGR181W	TIM13		0.333641	-0.106016	-0.302831	0.084031	0.063422	0.211602	0.262674	-0.141967	0.162222	0.156169	0.308283	0.484401	-0.298554	0.567266	0.144495	-0.140138	-0.205863	0.726517	-0.560743	-0.016747	0.655023	-0.023993	-0.034894	0.03407	0.163695	0.159293	0.001301	0.373114	0.561247	-0.029624	0.209622	0.28499	0.088316	0.219434	0.432147	0.534239	0.173596	0.119612	-0.153104	-0.862868	-0.189829	-0.366177
YMR299C	DYN3		0.411587	-0.383772	-0.14653	0.06125	-0.027549	-0.426697	-0.011543	-0.211132	-0.102426	-0.443952	0.417904	-0.013015	-0.34634	-0.091002	0.00619	0.818204	0.397384	0.201076	-0.096628	0.113008	-0.004429	0.250705	-0.363576	0.290146	-0.017612	-0.053851	0.239867	0.451397	0.836554	0.801128	0.253512	0.593179	0.069405	-0.013004	0.037231	0.245236	0.045845	-0.501526	-0.234969	-0.220929	-0.593203	-0.532295
YNL175C	NOP13		0.130526	-0.197978	0.047588	0.069274	-0.306883	-0.040536	0.424137	0.072494	0.202808	0.184471	0.365449	0.157846	-0.315161	-0.647698	-0.354585	0.057417	-0.254468	0.237578	-0.154656	-0.057609	0.711329	0.575269	-0.200503	0.176007	0.405467	0.108584	0.517782	0.527619	0.359732	0.691078	0.79871	0.472588	0.125064	-0.01443	0.189015	0.150962	-0.120252	-0.629967	-0.847413	-0.399753	-1.00977	-0.578317
YIL065C	FIS1		-0.144072	0.072742	0.06119	0.035091	0.109646	-0.157895	-0.224429	-0.031109	-0.194316	-0.011189	0.025743	-0.048364	0.124957	-0.168121	0.1586	0.724809	-0.168988	0.211838	-0.911714	-0.124269	0.389654	0.084659	-0.073755	0.070167	0.455542	0.166371	0.200035	0.034991	0.441954	0.43629	0.340124	-0.44826	-0.058634	0.072857	0.073327	0.000889	0.06682	-0.19678	-0.262127	-0.462602	-0.639917	-0.810612
YLR203C	MSS51		-0.126506	0.014428	0.102862	0.064178	0.277281	-0.173881	0.200827	0.02269	-0.3152	0.210099	-0.010627	-0.227488	0.037641	0.114488	0.218507	0.228169	0.433001	0.426154	-0.708342	0.085798	-0.350812	-0.158281	-0.066817	0.063859	0.272605	0.400302	0.487025	0.037408	0.417221	0.31182	0.347717	0.509764	-0.491135	0.389811	0.01966	-0.17555	0.07888	-0.541278	-0.048563	-0.723327	-0.969435	-0.806718
YDR286C	YDR286C		0.245357	-0.309397	0.010972	0.054297	-0.145534	0.065798	0.422402	-0.102673	0.084737	-0.08613	-0.213313	-0.288901	-0.104197	0.277149	0.121849	-0.232955	0.075076	0.281044	-1.69804	-0.378728	-0.324014	-0.05067	0.041049	-0.042251	0.26406	0.457554	0.183512	0.48512	0.35253	0.322555	0.542014	0.144336	0.18354	0.499272	0.506657	0.360881	0.019817	-0.910961	-0.123238	-0.178971	-0.785752	-0.594174
YBR200W	BEM1		0.189611	-0.225015	0.005699	0.295008	0.259261	0.467969	0.397524	-0.142264	0.791085	-0.526839	-0.089537	0.650069	0.076224	-0.264723	-0.125523	-0.18764	-0.471988	0.163862	-0.031036	-0.432817	-0.265476	0.272368	-0.271231	0.228219	0.50311	0.597913	0.504579	-0.032981	0.535101	0.647568	0.14489	0.691964	0.470518	0.436133	0.172486	0.489489	-0.827323	0.331871	-0.185789	-1.28081	-0.493861	-0.172478
YKL055C	OAR1		0.059871	0.023591	-0.087517	0.501119	0.347575	0.407505	-0.050748	-0.455615	0.213919	0.185751	-0.403674	0.269819	0.643855	0.509753	0.012893	0.624495	-0.224467	0.143917	-0.03506	-0.191772	0.655067	0.012778	-0.103859	0.096882	0.620073	0.46958	0.77945	-0.006251	0.157388	0.57019	0.311662	-0.318072	0.427716	0.592244	0.222105	0.292378	-0.257196	0.598595	-0.276293	-0.401735	-0.27124	-1.05766
YJL084C	ALY2		-0.065124	0.124807	-0.068279	0.137589	-0.117934	0.335042	0.481931	0.023927	0.062845	0.849718	0.374594	0.025783	-0.238427	-0.009085	-0.146872	-0.048025	0.05906	-0.262399	-0.149134	-1.22057	-1.03925	-0.126932	-0.178462	0.158797	0.026639	0.065726	0.075966	-0.372315	0.705859	-0.067987	-0.067881	0.273771	0.13922	0.080092	0.27778	-0.119833	0.190863	0.185269	0.034595	-0.191015	-0.392882	-0.508527
YCL051W	LRE1		0.343355	-0.053759	-0.381059	0.152193	0.567184	0.339517	0.306182	0.681996	0.201044	1.06663	1.07928	0.597493	-1.05615	-0.759304	-1.11435	-0.509383	-0.289932	-1.12448	-0.500894	-2.98926	-1.42362	0.951354	0.18795	-0.216157	0.049144	0.676257	-0.360482	0.341579	0.043664	0.844796	0.486439	0.178951	0.276837	0.216761	-0.025469	-0.224876	-0.220167	-0.257533	-0.460839	-0.489892	-2.39384	-1.19688
YLR368W	MDM30		0.230746	-0.113013	-0.148955	-0.099323	0.241597	0.241755	-0.006613	-0.254065	0.812132	0.288696	0.407531	0.643502	0.134034	0.028552	0.335987	0.656472	-0.268042	-0.03045	-0.314894	-1.67498	-0.924548	0.27681	-0.171779	0.153484	0.208875	0.200562	0.202123	0.130357	0.409832	0.406471	0.056056	0.321744	0.210127	0.133677	0.222316	0.26553	-0.293981	0.046806	-0.38964	-1.54378	-0.645954	-0.427354
YBR172C	SMY2		0.249722	-0.04985	-0.243002	0.572256	0.41726	0.438529	0.439019	0.194616	0.15227	0.433737	0.225045	0.049519	0.180101	-0.397257	0.760344	0.02775	-0.447366	0.08945	-0.662917	-2.12093	-0.661245	0.195139	0.054408	-0.05654	0.580686	0.549108	0.219695	0.349753	0.297685	0.013965	0.343687	0.068813	0.30718	0.437132	0.72277	0.576893	-0.120426	-0.290205	0.081907	-1.48031	-1.10749	-0.689433
YCL057W	PRD1		0.168431	0.014933	-0.207961	0.476029	0.450817	0.169355	0.53329	-0.077354	0.10227	0.619554	0.102984	0.163045	0.747943	0.013451	0.676805	0.170262	-0.021718	-0.362632	-0.452045	-1.38312	-1.73039	-0.400497	0.181999	-0.208319	0.425945	0.484791	0.539396	0.456812	0.357949	0.27204	0.903147	0.575116	0.68797	0.006393	0.414622	0.027733	0.118487	-0.184436	0.115155	-0.547004	-0.770545	-0.857868
YML100W	TSL1		0.319945	-0.178132	-0.204449	-0.303498	0.013521	-0.177938	-0.036883	-0.524862	-0.268105	0.328303	0.434368	-0.14348	0.091671	-0.137808	0.162211	-0.094672	-0.353435	0.155555	-0.100652	-1.55042	-1.00314	-0.13741	0.061267	-0.063985	-0.040037	0.24505	-0.216904	0.585956	0.461196	-0.126633	0.726348	-0.056808	-0.214172	0.003848	0.051755	0.102304	-0.489144	0.01725	-0.34826	-0.978804	-0.062639	-0.841963
YBR063C	YBR063C		-0.058421	0.072714	-0.017429	-0.054682	0.342059	0.003524	0.183457	0.565629	0.439669	0.081991	0.061269	0.433861	0.326523	0.42953	0.203769	0.155706	-0.449511	-0.398821	0.280261	-1.26945	-0.645382	0.255359	-0.175382	0.156354	0.208258	0.283768	0.360239	0.461858	-0.23401	0.082956	0.544573	-0.047806	0.355563	0.157317	0.238937	0.272622	-0.185103	-0.445033	-0.419327	-0.422441	-0.718565	-1.68426
YJL185C	ATG36		0.124121	-0.26958	0.111827	0.625065	0.531061	0.48059	0.852117	0.596844	-0.060448	0.645595	0.702748	0.426735	0.079308	0.194299	0.384072	-0.089677	-0.030185	0.087054	-0.936168	-0.130209	-0.389571	0.239378	0.057967	-0.060394	0.642557	0.483393	0.440665	0.74825	0.612997	0.571856	1.02062	0.688863	0.41304	0.505343	0.46482	0.534299	-0.150222	0.087377	-0.021954	-0.175906	-0.410181	-0.369348
YOL137W	BSC6		-0.038406	-0.054754	0.088835	0.580253	0.533523	0.50048	0.46951	0.353252	0.36671	0.072103	0.623477	0.420314	0.251267	0.331689	0.417418	-0.209752	-0.412325	0.316007	-0.705818	-0.681011	-0.285369	0.214794	-0.063008	0.060371	0.39177	0.474056	0.722151	0.554537	0.839172	0.608409	0.711217	0.602093	0.842233	0.385962	0.307189	0.49922	0.178093	0.377231	0.192833	-0.108243	-0.107023	-0.312995
YHR123W	EPT1		0.09017	0.025676	-0.124145	0.624786	0.722235	0.548518	0.347911	0.533676	0.513564	0.382245	0.165768	0.283499	0.263989	0.035951	0.38042	0.110558	-0.380294	0.080098	-0.346332	-0.956738	-0.961792	0.4378	0.100919	-0.108513	0.443257	0.550483	-0.026005	0.306265	0.731913	0.496613	0.608583	0.28975	-0.400746	0.253808	0.207809	0.21613	0.318817	-0.470866	0.095923	-0.564846	-0.890237	-0.582755
YKL135C	APL2		0.013485	-0.168608	0.138694	0.392299	0.571697	0.480789	0.812561	0.882857	1.00027	1.3743	0.673212	0.976068	0.450409	0.03956	-0.113416	-0.027915	-0.125176	-0.952533	-0.773104	-1.0413	-0.836764	0.116247	-0.203159	0.17805	0.566666	0.560274	0.503374	0.524483	0.544064	0.377432	0.729574	0.718166	0.720657	0.25274	0.45622	0.202744	-0.225693	-0.877956	-0.338731	-0.800994	-0.934112	-0.846835
YJR124C	YJR124C		0.263814	-0.165997	-0.139174	0.357185	0.57347	0.389646	0.619369	0.910928	0.332376	0.884873	0.581498	0.496901	0.123802	-0.182799	0.092233	-0.387842	-0.396742	-0.232502	-0.83415	-0.788298	-0.351578	0.580614	0.004543	-0.004558	0.591865	0.438687	0.519485	0.69097	0.504494	1.0418	0.636687	0.422706	0.321285	0.146421	0.233931	0.349657	0.328304	0.10967	-0.38444	-0.753979	-0.788081	-0.751109
YOR298W	MUM3		-0.112893	0.078861	0.027274	0.537997	0.49058	1.00459	0.45275	0.24042	0.654448	0.492447	0.541703	0.4943	0.410358	0.419451	0.751923	0.8327	-0.33749	0.646592	-1.04061	-0.493998	0.10478	0.058399	0.188377	-0.216721	0.688011	0.668627	0.159307	0.644354	0.520304	0.503967	0.044168	0.461953	0.080267	0.210916	0.242546	0.201403	-0.240868	-0.309168	-0.22773	-1.1338	-0.715629	-0.776452
YJR100C	AIM25		-0.276382	-0.223415	0.398138	0.268139	0.350339	0.622838	0.402934	1.14093	0.592476	0.314696	1.11552	1.16124	0.408952	0.768517	0.771628	0.535916	0.132445	0.436025	-1.31	-1.87318	-1.36353	-0.205664	-0.005794	0.005771	0.589347	-0.002514	0.207524	0.549654	0.532483	0.495285	0.338254	0.348581	0.351951	0.066084	0.536616	0.596123	0.195442	-0.248041	0.142797	-0.841958	-1.633	-0.950004
YDR179W-A	YDR179W-A		-0.234479	0.025959	0.178685	0.566802	0.30903	0.741329	0.868572	0.774451	0.909984	0.596936	0.861456	0.805217	0.57675	0.306718	0.618578	0.30842	0.215384	0.642599	-0.377981	-0.773082	-0.688719	0.090008	0.013004	-0.013122	0.843094	0.578249	0.061474	0.736244	0.319154	0.105232	0.597117	0.500152	0.593798	0.232162	0.505244	0.507816	0.048537	-0.240759	-0.025684	-1.20461	-1.73947	-0.99097
YDL183C	YDL183C		-0.044285	-0.061305	0.10008	0.391294	0.815856	0.482167	0.765438	1.02268	0.332066	0.541141	0.711885	0.785894	0.331781	0.233743	0.572211	0.205976	0.550852	0.629617	-1.0959	-0.700143	-0.950534	-0.103758	0.076421	-0.080697	0.276396	0.362843	0.290203	0.473305	0.500785	-0.240018	0.801513	0.701518	0.368163	-0.112075	0.225229	0.23145	0.475834	-0.195077	-0.128001	-0.469306	-0.707778	-0.960478
YGL254W	FZF1		-0.00212	0.206712	-0.238863	0.27344	-0.113527	-0.200974	0.571874	0.036438	0.259658	0.668496	0.270849	0.007769	0.003005	-0.011669	0.006452	0.09141	-0.369345	0.411836	-0.459213	-0.852856	-0.470047	0.316406	-0.159242	0.143399	0.080523	0.365948	0.333869	0.233708	0.422088	0.78968	0.06717	0.563799	0.352205	0.220576	0.3388	-0.014471	-0.132012	-0.133006	-0.299926	-0.396555	-1.49373	-0.640647
YIL046W-A	YIL046W-A		-0.007923	0.094516	-0.092695	0.342061	0.391307	0.235477	0.158249	0.324734	-0.089381	0.725055	0.481613	-0.134517	-0.285428	0.226454	0.170671	-0.068431	0.004776	0.001234	-0.40815	-0.037364	-0.585071	0.4979	-0.025379	0.02494	0.271099	0.363501	0.568031	0.293693	0.826108	0.24029	0.662425	0.747338	0.400822	0.223503	0.270448	0.187398	0.119045	-0.462917	0.057917	-0.276487	-0.812935	-0.47053
YOR293C-A	YOR293C-A		0.187909	-0.001493	-0.214369	0.150503	0.244206	0.573154	0.377294	-0.132444	-0.141225	0.5925	0.485601	-0.131796	0.412107	0.174255	0.143285	0.281293	-0.027211	-0.101722	0.210153	-0.416966	-0.313608	0.105046	-0.054394	0.052418	0.566583	0.629691	0.520488	0.55125	0.828542	0.449647	0.573811	0.50326	0.557855	0.287224	0.117533	0.252085	0.105823	-0.657832	-0.117639	-0.438938	-1.14763	-0.79928
YJL183W	MNN11		-0.10945	0.044607	0.05888	0.345196	0.675856	0.302606	0.093351	0.358866	0.255552	0.195429	0.771872	0.285683	-0.027409	0.034247	-0.365379	0.490077	0.007032	-0.011356	-0.09304	0.174849	0.152496	0.320929	-6.1e-05	6.1e-05	0.317221	-0.000513	0.187097	0.52742	0.606885	0.084614	0.558595	0.114526	0.211102	0.492074	0.414298	0.286992	0.143848	0.379374	-0.428055	-1.04403	-0.266423	-0.572822
YFR057W	YFR057W		-0.016214	-0.032694	0.047653	0.294653	0.448738	0.266801	0.255923	0.523192	0.102799	0.321539	1.06566	0.507178	-0.186748	0.176952	0.400756	-0.014018	-0.422808	0.024813	-0.143018	-0.209138	-0.451871	0.375337	-0.112482	0.104343	0.234293	0.369158	0.347376	0.684445	0.500848	-0.036526	0.264763	0.544717	-0.059652	0.376196	0.536709	0.207447	0.110969	0.29805	-0.247524	-0.971476	-0.60479	-1.2064
YPR179C	HDA3		0.141606	-0.07385	-0.078916	0.232062	0.334823	0.478858	0.393979	0.303791	0.166431	0.681911	-0.005135	-0.010675	0.293709	0.610104	0.245485	0.469831	0.15395	0.383327	-0.32538	-0.645746	0.178529	0.057111	0.226717	-0.269111	0.593721	0.488482	0.310652	0.748077	0.404388	0.156216	0.545516	-0.012152	0.195997	0.216586	0.200331	0.273536	-0.173754	0.202056	-0.088907	-0.136055	0.086791	-0.487396
YBR126C	TPS1		-0.201214	0.071144	0.110539	0.203883	0.441639	-0.005135	0.126965	0.045503	-0.150008	0.757874	-0.030134	0.014234	0.167772	0.398861	0.466862	-0.13142	0.549769	-0.027507	-0.919036	-0.346066	-0.04301	0.210122	0.085177	-0.090523	0.420712	0.131072	0.492442	0.33199	0.294045	0.093696	0.71169	0.672848	0.151017	0.310831	0.10046	0.232128	-0.191508	0.077901	0.266125	-0.336538	-0.34988	-0.536655
YER154W	OXA1		0.124681	-0.013643	-0.121635	0.243419	0.15371	-0.147243	0.284727	-0.040537	0.195588	0.271809	-0.252345	0.395957	0.39169	0.29163	0.177042	-0.107206	0.096568	0.546396	0.003488	-0.575083	-0.571793	-0.020136	0.10821	-0.11699	0.465074	0.335625	-0.094786	0.306127	0.598585	0.200756	0.268729	-0.007601	0.111022	0.001881	0.075155	-0.695054	-0.070525	-0.148206	-0.26548	-0.503943	-0.57376	-0.899186
YJR110W	YMR1		-0.093738	-0.15587	0.220723	0.158848	0.230775	0.241263	0.253963	-0.085412	0.091874	0.373847	0.155224	0.598814	0.194166	0.171335	0.049105	-0.187757	0.135944	0.324312	-0.763529	-0.332107	-0.509104	0.045553	-0.176362	0.157132	0.432903	0.161383	0.107842	0.147413	0.282038	-0.074066	0.256342	0.061597	-0.019361	0.253363	0.177823	-0.141542	0.173021	-0.055442	-0.290522	-0.408543	-0.114387	-0.734455
YLR017W	MEU1		0.351931	-0.104136	-0.333933	0.049849	-0.009873	0.089721	0.167119	0.176998	0.556094	0.050754	-0.074363	0.686595	0.171058	0.266831	0.133286	0.348139	-0.157378	-0.335212	-0.077812	-0.360048	-0.776617	0.259138	-0.039732	0.038667	0.418247	0.398869	0.561619	0.40945	0.65653	0.215468	0.012259	-0.146989	0.104223	0.424567	0.279347	0.573725	0.512314	-0.682417	0.329309	-0.277983	-0.650629	-0.400753
YGR258C	RAD2		0.12529	-0.133883	-0.003036	0.388101	-0.084739	0.322364	0.482472	0.123881	0.475799	0.368687	0.03556	0.8227	0.46861	0.716645	0.309318	0.21882	-0.205473	0.402473	-0.313156	-0.837614	0.048209	0.594254	0.017302	-0.017512	0.505179	0.439251	0.461316	0.350149	0.751219	0.225893	0.269079	0.243235	0.48468	0.211882	0.089436	0.301761	0.439498	-0.311207	0.014895	0.003697	-0.761426	-0.147675
YMR181C	YMR181C		-0.308549	0.279808	-0.031337	0.37675	-0.140326	0.344205	-0.00081	-0.096192	0.496489	0.175614	0.325182	0.397854	0.323679	-0.318098	0.221047	0.749587	-0.250495	0.140907	0.714664	-0.129571	-0.402553	0.061079	0.007723	-0.007764	0.495685	0.642183	0.426743	0.29517	0.48293	0.374566	0.452613	0.013885	0.454362	0.419616	0.254538	0.829375	-0.005887	-0.259994	-0.223848	-0.689736	-0.875434	-0.183389
YDR528W	HLR1		-0.322726	0.26417	-0.000726	0.611004	0.426692	0.80414	0.496266	0.546013	0.889441	0.528083	0.616865	0.918393	0.190978	-0.084347	0.257353	0.514196	0.227091	-0.7048	0.228673	-1.42871	0.22457	0.397266	0.191802	-0.221269	0.228885	0.320793	0.015707	0.463253	0.436498	0.530278	0.289254	0.172523	-0.101138	-0.020408	0.256829	0.041409	-0.108492	0.074604	-0.480248	-0.817775	-0.545453	-0.404363
YLR046C	YLR046C		-0.845503	0.210932	0.362944	0.397972	0.340397	0.337072	0.061864	-0.34591	0.445941	0.522811	0.015136	0.697583	-0.340233	0.083547	0.19549	0.54396	-0.203842	0.657512	-0.097914	-0.953604	0.485074	0.150825	0.224199	-0.265567	0.257792	0.345883	0.392031	0.735686	0.135577	0.165102	0.351923	-0.031609	-0.996287	0.324357	0.358096	0.402981	-0.602154	-0.165821	-0.753226	-1.60333	-1.20653	-1.07744
YJL130C	URA2		-0.215896	0.085871	0.107902	0.326018	0.939443	0.454779	0.481789	0.851808	0.334661	0.669281	0.42235	0.406032	-0.37915	-0.447838	-0.383812	-0.601367	-0.07014	-0.157667	-0.629189	-0.863024	-0.880797	-0.072701	0.221562	-0.261873	-0.02031	0.276086	0.275616	1.25356	0.629292	0.652038	1.39768	0.711216	0.496014	-0.098906	-0.164942	0.265777	0.27915	-0.552757	0.472846	-0.64178	-0.614707	0.062846
YBL113C	YBL113C		-0.057209	0.130269	-0.08256	0.250534	0.158223	-0.034505	0.43189	0.105934	-0.539098	0.550471	0.127576	-0.371288	-0.759501	-0.481796	-0.742281	-0.384674	-0.3611	-1.09621	-1.16946	-0.530307	-0.470933	0.156356	0.021378	-0.0217	0.393505	0.363077	0.530858	0.41771	0.289907	0.840356	0.764987	0.317676	0.732794	-0.029651	0.138152	0.340915	-0.225079	-0.327886	-0.098061	-1.03696	-0.568211	-0.847023
YNL087W	TCB2		-0.027716	0.016254	0.011063	0.339125	0.157753	0.205622	0.244926	0.288376	-0.507361	0.544766	0.649616	-0.51458	0.107935	0.25819	0.212526	-0.990302	-0.487935	-0.034694	-1.0821	-0.066531	-0.329869	0.471954	0.132092	-0.145416	0.747399	0.406485	0.45599	0.288219	-0.000627	0.193818	0.303445	0.256783	0.909951	0.586293	0.308108	0.389739	-0.097507	0.189208	-0.266984	-1.69552	-0.762054	-0.736974
YPR096C	YPR096C		0.226955	-0.196182	-0.06374	-0.180473	0.434451	0.188885	0.370479	0.280303	-0.103843	0.428718	-0.169106	-0.497538	0.407217	0.245975	0.394698	-0.131079	0.176505	-0.098144	-0.566417	0.17511	-0.125902	-0.205803	0.092441	-0.098772	0.498653	0.320424	0.766226	0.566605	-0.041296	0.274089	0.369142	0.15476	0.732943	0.45608	0.602362	0.675532	-0.100276	-0.273536	-0.162493	-0.744421	-0.507748	-1.0673
YIL092W	YIL092W		0.015955	0.003935	-0.020123	-0.035977	0.125362	-0.029948	-0.039765	0.197194	-0.394357	0.220963	0.198522	-0.169019	0.415137	-0.023968	-0.369423	-0.32066	0.086821	0.01104	-0.120026	-0.294524	0.091402	0.125443	0.165394	-0.18684	0.251087	0.284141	0.529165	0.398163	0.205618	0.215791	0.157265	0.034078	0.389549	0.045308	0.532884	0.363355	0.332772	-0.016514	0.249693	-0.19015	0.087796	-0.375516
YML006C	GIS4		-0.387137	0.120829	0.199116	0.386622	0.121575	0.294699	0.191239	0.383364	0.5648	0.563959	0.156293	0.7995	0.324603	0.23408	0.158168	-0.518911	0.417082	0.13826	-1.11148	-0.23769	-0.549021	0.327527	0.040006	-0.041147	0.215339	0.372292	0.136964	-0.208571	-0.525624	0.446129	0.032149	0.163179	0.253226	0.156558	0.453302	0.18722	-0.238186	0.155959	-0.313357	0.298952	-0.071175	-0.049369
YGR078C	PAC10		0.089338	-0.208662	0.09866	0.327484	0.183943	0.521891	-0.105255	0.144782	0.417039	-0.039349	0.081709	0.685866	0.051233	0.362189	0.106521	-0.286805	0.20952	-0.129178	-0.887415	-0.516398	-0.043131	0.210242	-0.045915	0.044498	0.470966	-0.086708	0.481063	0.148026	0.143896	-0.052915	0.178391	0.359713	-0.232653	-0.088829	0.387076	0.394169	0.088509	0.138626	-0.045729	0.080283	0.300475	0.067892
YBR052C	RFS1		-0.008363	-0.140898	0.135962	0.22111	0.383635	0.448386	0.241542	0.158591	0.701352	-0.032265	0.078139	0.610104	0.446607	0.498337	0.359747	-0.247209	0.35464	-0.212329	-0.442937	-0.694733	-0.586429	0.404964	-0.168487	0.150852	0.132703	0.022162	0.493268	0.141693	-0.153333	0.164162	-0.152194	0.370334	0.188509	0.271172	0.401833	0.47054	0.337295	0.205987	0.074533	0.332902	-0.173733	-0.217038
YDR456W	NHX1		0.309472	-0.174899	-0.192782	0.216578	0.253134	0.121424	0.386503	0.558212	0.5778	0.373073	0.376218	0.39748	0.037824	0.155532	0.256861	-0.260424	0.287452	-0.144012	-0.489474	-0.035236	-0.132843	0.421804	0.013777	-0.01391	0.040734	-0.10787	0.246527	0.271581	0.082499	0.292025	-0.214233	0.234118	0.36944	0.132294	0.06025	-0.154531	0.463173	0.034206	-0.101203	0.342133	-0.497517	-0.346772
YOR285W	RDL1		0.264374	-0.178343	-0.127892	0.38704	0.188384	0.622233	0.087341	-0.085035	0.587559	-0.212962	0.14012	0.599454	0.284783	0.018125	-0.06302	-0.076242	0.155014	0.040461	-0.438633	-0.087947	0.161946	0.294216	-0.241388	0.20673	0.04703	0.129496	0.224184	-0.063864	0.111863	-0.164491	0.055028	-0.086226	0.051468	0.009316	0.11493	0.281918	-0.1209	-0.261617	-0.272971	0.072717	0.346113	0.049649
YLR436C	ECM30		0.005039	-0.060963	0.053636	0.306594	0.453185	0.184696	0.23965	0.483755	0.594329	0.857056	0.809912	0.890807	0.032613	0.317418	-0.002177	-0.610754	0.05317	-0.247846	-1.08514	0.350494	0.01448	-0.061211	-0.092656	0.087063	-0.124368	0.053471	-0.382184	0.14549	0.182457	-0.685167	0.177094	0.113517	-0.075041	-0.122393	-0.108578	-0.407738	-0.427812	-0.02359	-0.119972	-0.053247	-0.065822	-0.196779
YDR186C	YDR186C		-0.13833	-0.010701	0.135955	-0.497664	0.483679	0.629207	0.413141	0.160726	0.927059	0.438472	0.539933	1.01671	0.49631	-0.425413	0.33863	0.01821	-0.197316	-0.435283	-0.676182	-0.413363	-0.053077	0.162835	-0.174595	0.155728	-0.268443	0.242065	-0.220682	-0.229672	0.158329	-0.230224	-0.254583	-0.151159	0.126876	-0.023054	0.183677	-0.079515	-0.049661	-0.30834	0.099953	0.027637	-0.11504	-0.3868
YLR410W	VIP1		0.068238	0.087329	-0.169479	-0.187708	0.04935	0.475197	0.109339	0.117966	0.234745	0.394416	0.244653	0.272091	-0.005121	0.11143	0.521888	-0.23259	0.332336	0.285551	-0.846103	0.415195	-0.694039	0.212181	-0.179131	0.159326	0.073718	-0.153918	-0.36736	-0.203966	0.243055	-0.117793	0.20103	-0.323068	-0.065824	-0.170713	0.054523	-0.246875	-0.419995	-0.529781	-0.058603	0.050536	-0.560422	-0.298266
YER044C	ERG28		0.21034	-0.04686	-0.192648	0.321924	0.193917	0.306941	0.575706	0.342689	0.19752	0.608178	0.545238	0.564547	-0.669264	-0.766788	0.129994	-0.383601	-0.316199	0.174002	-0.202952	0.501373	0.655307	0.041218	0.115302	-0.125324	0.299408	0.136352	0.313892	0.603632	0.390497	-0.858062	0.573133	0.140077	0.371604	0.468993	0.004806	0.183999	0.284624	-0.467087	-0.09636	0.106566	-1.11411	0.040772
YDL223C	HBT1		0.074698	-0.047797	-0.029961	-0.051753	-0.271128	0.235762	0.37664	-0.173146	0.053668	0.040821	0.168712	0.410478	0.07315	-0.349889	0.236647	-0.164148	-0.382767	0.08315	-0.496454	0.357503	0.263192	-0.228359	-0.120833	0.111491	-0.039107	0.061821	-0.011604	0.420497	0.224409	0.169808	0.209534	0.237544	0.315525	0.207204	-0.203625	0.057628	0.194644	-0.097947	-0.288518	-0.01075	-0.35906	-0.293396
YDR249C	YDR249C		0.061668	-0.254886	0.161275	0.059638	-0.024877	0.056407	0.01241	0.100708	0.374044	-0.011069	0.277645	0.430675	0.300189	-0.000349	0.056052	-0.245193	-0.613186	0.388645	-0.195049	-0.349094	0.416143	-0.352309	-0.164827	0.147912	0.322047	0.131229	0.555163	0.142974	0.045898	-0.2365	0.338259	0.307261	0.399041	0.155312	0.320289	0.328154	0.273898	-1.07212	-0.421583	-0.366067	-0.438417	-0.514989
YAR033W	MST28		0.32439	-0.266044	-0.126158	-0.079503	0.002989	-0.156	0.333575	0.661752	-0.094767	0.520627	0.800049	0.250664	0.140308	-0.260662	0.010736	-0.068694	0.029573	0.153356	-0.126895	0.315735	-0.707794	0.013546	0.138958	-0.153783	0.149603	0.20452	0.105611	0.203781	0.432149	-0.207002	0.402174	0.390076	0.07299	0.194725	0.044588	0.174071	-0.026206	-0.584701	0.282209	-0.072348	-0.19997	0.010159
YOR321W	PMT3		0.001781	0.098779	-0.107962	0.122065	0.210611	-0.430726	0.487963	0.256179	0.117538	0.259599	0.672349	0.296458	0.160284	-0.024256	0.142679	-0.3133	0.270915	-0.092599	0.02582	-0.085829	-0.279077	-0.293587	0.112852	-0.122434	0.467013	0.018117	0.125878	-0.037499	0.374976	-0.008308	0.395211	-0.125284	0.106323	0.357669	-0.230363	-0.121245	0.10851	-0.557879	-0.075603	-0.05572	-0.179143	-0.758605
YBL052C	SAS3		-0.085244	-0.131433	0.194655	0.143915	0.232737	-0.10114	0.324316	0.23759	0.270782	0.806683	0.470468	0.045421	-0.131646	-0.723955	0.21129	-0.165197	0.050887	0.697461	0.119016	-0.000773	0.010643	0.008877	0.043525	-0.044879	0.269601	0.195836	0.082979	0.47629	0.227236	0.017403	0.377226	0.232953	0.125457	-0.099553	0.201192	0.385484	-0.112425	-0.08439	0.049125	-0.904011	-0.21836	-0.370867
YGR184C	UBR1		0.157411	-0.06491	-0.106698	0.297158	0.257835	-0.034557	0.417643	-0.074765	0.605131	0.617696	0.447361	0.716247	0.069585	-0.453589	0.184172	-0.823553	0.59355	0.117665	-0.037427	0.057771	0.29456	0.01757	0.015347	-0.015512	0.126291	0.312175	0.216547	0.558505	-0.197707	-0.056473	0.379548	0.267894	0.488421	0.282155	-0.004374	0.248631	-0.1243	-0.368338	0.048499	-0.395579	-0.503609	-0.450312
YDR069C	DOA4		0.018443	-0.148453	0.117584	-0.175157	0.316541	-0.142936	-0.4256	-0.410147	-0.280469	0.050484	-0.684993	-0.59949	-0.316308	-0.460591	-0.067121	-0.673014	-0.185996	0.146214	-1.07808	-0.159199	-0.507245	0.114177	0.035782	-0.036692	-0.043194	0.14793	0.160308	-0.378265	-0.524728	-0.244995	0.55796	-0.009469	0.081778	0.294026	0.146207	0.096479	0.043444	-0.036018	-0.126117	0.07343	-0.283265	0.172958
YER095W	RAD51		0.142885	-0.305998	0.12036	-0.268865	0.500656	0.254299	-0.322392	-0.343474	-0.405103	0.309239	-1.09298	-0.734067	0.02208	0.023153	-0.14945	-0.438629	0.050927	0.132316	-0.650596	-0.478364	0.004651	-0.448565	-0.031141	0.030483	-0.145198	0.472211	0.572175	-0.124716	0.487041	0.060306	0.683831	-0.272242	-0.242146	0.166164	0.588664	0.107073	-0.205583	0.322766	-0.311492	0.131586	-0.000346	0.12204
YDR202C	RAV2		-0.217101	-0.0916	0.264508	0.418577	0.340303	0.428039	0.00432	-0.000285	-0.464438	-0.263571	-0.486487	-0.482546	0.286548	0.993028	-0.044352	-0.557718	0.26186	-0.078872	-0.423755	-0.917778	-0.245428	-0.170991	-0.110897	0.102978	0.273421	0.202106	0.373763	-0.61364	-0.172736	-0.1936	0.168865	0.081588	-0.254555	0.378644	0.39012	0.383385	-0.072826	0.540062	0.234915	0.000878	0.262794	-0.033168
YGR180C	RNR4		-0.10758	-0.045143	0.140992	0.495512	-0.067248	-0.229159	-0.444829	0.174323	0.112829	0.369277	-0.214519	-0.928863	-0.226103	1.0528	0.634847	-1.32955	0.458808	0.177718	-2.01637	0.074105	-0.079249	0.402461	-0.139144	0.126897	-0.049451	0.624199	0.470711	-0.76878	0.257771	0.153472	-1.39318	-0.354122	-0.094524	0.828907	0.967356	0.907152	0.776055	0.112336	0.496126	0.096113	0.555606	0.776598
YBR205W	KTR3		-0.12684	-0.043907	0.155931	0.308739	0.493894	0.37391	0.110509	0.86354	-0.058278	-0.488958	0.191356	-0.561592	-0.030907	0.378184	0.345068	-0.571205	-0.18291	-0.259621	-1.22518	0.107689	-0.424212	0.586208	0.077878	-0.082323	0.199278	0.598314	0.548149	-0.187939	0.234271	0.113954	0.366885	0.438889	-0.170564	0.238306	0.382588	0.147421	0.08113	0.425666	-0.336361	-0.281464	-0.100314	-0.913294
YIL122W	POG1		0.171144	-0.198647	0.003864	-0.178316	-0.273372	0.094225	0.0335	-0.23228	0.661373	-0.364322	-1.01982	-0.386116	-0.062882	0.091693	0.323596	0.052602	-0.019323	0.010497	-0.367285	-0.19112	-0.454641	0.525297	0.005243	-0.005262	0.267332	0.482159	0.564614	0.505523	0.018611	0.20372	-0.578322	-0.780124	-0.969705	0.442378	0.315671	0.491056	-0.064533	-0.332426	0.080049	-0.775989	-0.933475	-0.82788
YIL002W-A	YIL002W-A		0.180371	0.032293	-0.244364	0.151113	0.074871	0.046967	-0.321508	0.20659	-0.044692	-1.20327	-0.961615	-0.619741	0.243789	0.259827	0.281071	-0.307261	0.197887	-0.075833	-1.12772	-0.215541	-0.761537	0.071095	-0.000626	0.000626	0.436313	0.523794	0.267329	0.221651	-0.046212	0.125606	-0.539654	0.104421	-0.878139	0.250984	0.862978	0.597993	0.13675	0.615167	-0.27997	-0.13665	-0.509779	-1.84858
YDR480W	DIG2		-0.189496	0.06494	0.107081	-0.113246	0.145227	0.426731	-0.574114	0.602464	0.05404	-0.840264	0.554135	0.11322	-0.425263	0.004827	-0.104197	0.575592	-0.094828	-0.242813	-0.40016	0.273967	-0.6239	0.519368	0.004524	-0.004538	0.236695	0.184651	0.418213	0.205441	0.506539	0.29882	0.508241	0.14675	0.212849	0.377525	0.144963	0.294385	-0.064291	-1.10041	-0.260392	-0.5504	-1.01182	-1.05601
YBL101C	ECM21		0.102565	-0.2273	0.100422	0.211527	0.247753	0.504998	-0.309509	0.502059	0.025869	-0.910008	0.710273	0.050999	0.336011	0.27588	0.276211	0.687948	0.343483	-0.317339	0.031753	-0.364343	0.156348	0.030322	0.084682	-0.089965	0.051427	-0.164119	-0.304799	0.097252	0.275499	0.171076	0.459021	0.045524	0.176348	0.011272	0.113895	-0.266395	-0.17079	-0.537484	-0.400494	-0.858583	-0.462232	-0.470697
YLR449W	FPR4		0.048449	-0.275058	0.188313	-0.022454	0.265975	0.11642	-0.466169	0.418767	0.288443	-0.90396	0.356403	0.13536	0.185053	0.067469	0.10641	0.633832	-0.116865	0.005854	0.806268	0.051378	0.221304	0.026777	-0.097765	0.091558	0.003213	-0.152373	-0.157869	0.229556	0.26533	0.257729	0.233991	0.108722	0.063973	-0.003534	-0.014997	-0.196242	-0.115428	-0.550367	0.013324	-0.29684	-0.305353	-0.08713
YBR163W	EXO5		0.026409	0.082668	-0.116299	0.116257	0.245912	0.265252	-0.311945	-0.006347	0.156398	-0.67636	0.189001	-0.33231	0.418746	-0.268895	0.46744	0.448293	-0.169936	-0.141673	0.396095	-0.099572	-1.11546	-0.138274	0.201617	-0.234443	0.175748	0.042369	0.087175	0.091284	-0.070588	-0.213308	0.187531	-0.236234	-0.119368	0.158698	0.299893	-0.168343	0.059636	0.121083	0.001383	-0.10582	-0.395497	-0.253224
YDR459C	PFA5		-0.461461	-0.06087	0.395133	0.010969	0.476395	0.182248	-0.256815	0.565466	0.137183	-0.442826	0.695636	-0.170096	0.637533	-0.371474	-0.000359	-0.015054	0.382306	-0.321843	0.698286	0.479014	-0.939825	0.087252	0.111729	-0.121113	-0.305027	-0.225212	0.123198	0.195812	-0.240856	-0.27228	0.225932	-0.472065	-0.147615	-0.240122	-0.006122	0.10238	-0.219958	-0.37584	-0.253018	-0.919975	-0.546823	-0.789484
YMR098C	ATP25		-0.082842	-0.001686	0.079937	0.033444	0.266888	-0.090238	-0.420848	0.075383	-0.376448	-0.318571	0.004967	-0.564208	-0.042686	-0.066856	0.234669	-0.330809	0.072918	0.461888	-0.510197	-0.237764	-0.260865	-0.456089	0.1132	-0.122844	-0.00272	0.140114	0.142934	-0.182355	0.294082	-0.34364	0.322282	0.103125	0.181956	0.116923	0.264676	-0.104255	-0.036302	0.09285	-0.251433	-0.478991	-0.489897	-0.305993
YBL047C	EDE1		-0.389892	0.217979	0.102605	0.046719	0.318578	0.013371	-0.12577	0.013861	-0.999839	0.164486	0.29255	-0.72351	0.062257	0.217942	0.279132	-0.303112	-0.163269	0.653921	0.021415	-0.412257	0.306278	-0.370558	0.157588	-0.176937	0.511043	0.384841	0.038568	-0.084959	0.156571	0.177894	0.173372	0.659434	0.508855	0.155472	0.47857	-0.107775	0.356867	-0.072534	-0.552979	-0.518352	-0.23325	-0.927311
YJR158W	HXT16		-0.147083	0.067095	0.069455	-0.47137	0.108723	-0.512476	-0.708099	0.147736	-0.410643	-0.705527	0.349145	0.151104	-0.074092	0.590602	-0.078299	-0.611625	-0.486563	0.156662	-0.152991	-0.511928	-0.851813	-0.280105	0.059316	-0.06186	-0.044074	-0.055092	0.514079	-0.857947	-0.066102	-0.550546	0.011732	0.658025	0.176025	0.31686	0.41577	0.257109	0.395241	-0.048824	-0.227258	-0.925419	-1.23483	-1.21182
YOR253W	NAT5		-0.089371	0.143075	-0.065202	-0.096685	0.078851	-0.234984	-0.309123	0.30624	-0.234093	-0.275668	0.117718	0.214851	0.167119	0.138118	-0.415517	-0.574378	0.010735	-0.009831	0.314954	-0.624685	-0.168858	-0.162195	0.160161	-0.180188	0.216984	0.106538	-0.241503	0.158402	-0.104156	-0.082129	0.579802	-0.056562	-0.201516	0.111222	0.478646	0.112012	-0.533324	-0.373184	-0.24871	-0.234594	-0.731155	-0.397414
YIL013C	PDR11		0.094828	-0.187438	0.075736	-0.348845	0.112523	-0.313274	-0.49785	0.333211	-0.19139	0.000113	0.340598	-0.655936	0.723219	-0.171497	0.359853	0.113059	0.40119	0.150005	-0.922133	0.061852	-0.299207	0.083558	0.088632	-0.094435	0.364236	0.011535	-0.045849	0.302229	0.086864	-0.332878	-0.143401	0.289765	0.010053	-0.186716	0.212247	-0.072637	0.147503	-0.21109	0.414546	-0.28282	-0.54164	-0.485808
YIL165C	YIL165C		-0.096633	0.179981	-0.101725	-0.449175	0.539561	-0.288601	-0.190428	-0.018788	-0.138754	0.014774	0.290985	0.26818	0.359428	-0.317687	0.001701	-0.096213	0.107964	0.265931	-0.229722	0.572101	0.079536	0.180368	-0.034788	0.033969	0.022488	0.147045	-0.172575	0.194482	0.528129	-0.059222	0.212245	0.57456	0.354572	0.087664	0.376126	-0.150222	0.248005	-0.057289	0.054735	-0.290054	0.353911	-0.74185
YJR034W	PET191		0.101737	-0.010904	-0.097788	0.254772	0.47058	0.010436	0.022453	0.331896	-0.038883	0.575648	0.848755	0.122837	0.056021	0.134008	0.22444	0.336623	0.367286	0.268901	-0.591663	0.705626	-0.454894	0.221708	-0.083686	0.079097	0.336784	0.376722	0.249779	0.080963	0.05435	0.902529	0.413117	0.183237	-0.0683	0.127163	0.691552	0.20019	0.211144	0.459891	0.141952	-1.20038	-0.296836	-0.559463
YPL109C	YPL109C		-0.378062	0.051249	0.256247	0.075677	0.378955	0.1253	-0.021413	0.158522	-0.383163	0.746887	0.238858	-0.1738	0.210739	-0.156286	0.211209	0.34401	0.36363	-0.003141	-0.162913	0.20202	0.130002	0.642036	0.016584	-0.016777	0.408651	0.18933	0.350877	0.036183	0.190929	0.727099	0.068714	0.266142	-0.15479	0.438562	0.151767	-0.106209	0.13368	0.268317	-0.544537	-0.758905	-0.282977	-0.445369
YMR313C	TGL3		-0.052358	0.147725	-0.108083	0.126703	0.071781	-0.284821	0.283096	0.305591	-0.38604	-0.726894	0.404471	-0.398613	0.339043	0.477251	-0.076304	0.001794	0.339966	0.01803	0.117827	0.152743	-0.180681	0.050259	-0.034237	0.033444	0.014116	0.165234	-0.006083	0.214108	0.146962	0.373646	0.178358	0.01313	0.610088	0.362393	-0.022317	0.177251	-0.081416	0.107308	-0.3244	-0.200717	-0.46831	-0.749715
YOR137C	SIA1		0.002548	-0.095163	0.086873	0.347682	0.23857	0.090873	0.0248	-0.062964	-0.128555	0.104972	0.487594	-0.582423	0.341433	-0.21768	-0.045745	0.60131	-0.130807	0.073139	0.001387	0.152399	-0.097018	0.090276	-0.024916	0.024493	0.17024	0.284298	-0.124719	-0.138487	0.201464	0.083	0.408282	0.158638	0.095202	0.378209	0.581274	0.179472	0.105453	-0.238386	-0.457256	-0.447039	-0.270715	-0.596129
YGR250C	YGR250C		0.141289	-0.070104	-0.082316	0.278311	-0.140479	-0.232244	0.35776	0.082713	-0.513682	0.133876	0.280464	-0.762046	0.079936	-0.099586	-0.073695	-0.14907	0.448577	0.238325	-0.253867	0.429003	-0.282824	0.10672	0.104152	-0.11226	0.409426	0.201304	0.120319	0.517629	0.173638	0.293534	0.658044	0.034451	0.070762	0.191881	0.188235	-0.247433	-0.095332	-0.387455	-0.71042	-0.389752	-0.215702	-0.564993
YPR170W-B	YPR170W-B		0.005375	-0.024203	0.018498	-0.009831	0.17171	0.253774	0.054643	-0.102916	-0.132201	0.0178	0.322607	-0.554995	0.093527	-0.074077	-0.137907	-0.26618	0.497425	0.176079	-0.129085	0.742974	-1.283	0.002269	-0.029215	0.028635	-0.023224	0.013932	0.165662	0.164665	0.521256	0.165411	0.690103	-0.180326	0.21392	0.059721	-0.064786	0.198678	-0.283295	-0.170433	-0.355152	-1.15882	-0.539956	-1.36091
YMR238W	DFG5		-0.09237	0.076873	0.010479	-0.220737	-0.283736	-0.047299	-0.270209	0.192557	-0.04136	-0.484905	0.020333	0.021123	-0.222574	0.321292	0.233251	-0.198865	-0.552588	-0.037788	-0.529059	-1.39687	-0.106235	0.482254	0.163569	-0.184514	-0.031924	0.113014	0.1631	0.217157	0.636347	-0.143748	0.062456	0.718846	-0.279023	0.08192	0.399466	0.201967	0.124857	0.445773	-0.300691	0.589772	0.517594	-0.079146
YOL157C	IMA2		0.135796	-0.038583	-0.108284	-0.049655	-0.584344	-0.302605	-0.446121	-0.476096	-0.234043	0.022717	-0.591128	-0.387184	-0.176913	0.057385	-0.22079	0.002724	-0.260356	-0.188772	-0.292975	-0.887401	0.14431	0.043574	0.28339	-0.353011	0.249436	0.260253	-0.015245	0.404657	0.819262	-0.005489	0.155315	0.670223	0.004253	0.287845	0.139012	0.17632	-0.116761	0.154513	0.068478	0.177428	0.012956	0.44691
YBL037W	APL3		0.34244	-0.434279	-0.011534	-0.1398	0.041651	0.052162	-0.299132	-0.348147	0.148652	-0.51137	-0.443284	-0.398202	-0.346255	0.117162	-0.733299	0.21107	-0.736784	0.439114	-0.074155	-0.350624	0.190546	0.049968	-0.030514	0.029882	-0.013147	0.134775	-0.281685	-0.320582	0.358028	0.051385	0.660537	0.291495	-0.044399	0.506122	-0.134145	-0.469191	0.81599	0.134238	-0.106408	0.882579	0.663964	0.49794
YGL080W	MPC1		0.233116	-0.232077	-0.039161	-0.365793	-0.079818	-0.211295	-0.318709	-0.52	0.076065	-1.10314	-0.758424	-0.59037	-0.016664	0.041728	-0.189875	-0.229289	-0.635236	0.44714	0.311086	-0.459502	0.298621	0.017719	-0.124502	0.114606	-0.101753	0.248395	0.196033	0.098808	-0.009717	0.652121	-0.055424	-0.008561	0.15741	0.445408	0.549022	0.274898	0.694803	0.309882	0.058933	0.490365	0.612104	0.320453
YFR031C-A	RPL2A		0.304171	-0.205028	-0.155583	-0.555448	-0.08805	-0.207152	-0.671667	-0.129749	-0.317038	-0.422749	-0.023719	-0.359366	-0.047335	-0.01608	-0.212126	-0.308992	-0.034841	-0.568642	0.212094	-0.034408	-0.52202	-0.680723	0.032296	-0.033035	-0.335786	0.320666	-0.035332	-0.304747	0.452195	0.378293	0.406429	0.532263	0.4732	0.151746	0.195729	-0.753002	0.273098	0.37609	-0.027893	0.974734	0.913866	0.624571
YNL052W	COX5A		0.183481	-0.051301	-0.153104	-0.329923	-0.128398	0.186732	0.09501	-0.387691	0.006767	-0.015016	0.337427	0.244263	-0.471185	-0.404605	-0.250829	0.084891	0.121351	-0.088561	-0.531526	-0.076624	-0.196539	0.096178	-0.032445	0.031732	0.009706	0.126437	0.172803	0.217085	0.190559	0.353677	0.661646	0.292328	0.441383	0.177288	0.067366	0.452441	-0.257003	-0.012197	0.119273	0.35878	0.233832	0.586551
YJL094C	KHA1		0.352763	-0.328894	-0.109593	-0.225814	-0.391895	0.090261	-0.090629	-0.598579	0.455728	-0.195496	-0.872799	0.435993	-0.634475	-0.223827	-0.30709	-0.43625	0.100173	-0.009667	0.047861	0.127868	-0.355872	0.197476	-0.074419	0.070768	0.123447	0.439385	-0.264792	0.535961	0.145944	-0.044321	0.698421	0.449157	0.610046	0.189527	0.565121	0.499138	0.177661	0.116919	0.612904	0.517985	0.546851	0.559406
YAR009C	YAR009C		-0.311291	0.219875	0.04187	-0.258547	-0.387102	0.259849	-0.317213	-1.50303	0.577589	0.115647	-1.19364	0.232688	-0.747546	-0.32084	-0.258157	-0.2307	-0.170707	-0.324954	-0.589781	-0.689232	-0.138012	0.459844	-0.06949	0.066296	0.127856	0.137082	-0.274662	0.569624	-0.092859	0.213682	1.18241	0.469758	0.439198	0.264471	0.153261	0.02301	0.05433	0.35147	0.652274	0.202594	0.991803	0.924927
YNL201C	PSY2		0.14692	-0.059032	-0.100223	0.134136	0.351267	-0.076826	0.450299	0.196836	0.531297	-0.33134	-0.159551	0.056442	-0.411808	-0.42967	-0.051341	-0.111578	-0.116827	0.177076	-0.441316	-1.16943	0.164656	0.074035	0.106609	-0.11512	0.258715	0.179303	-0.300537	0.541537	0.610217	-0.384673	1.13254	1.11586	0.950381	0.181015	0.36271	0.593604	0.257932	-0.025062	0.733996	0.637067	0.71915	0.666094
YBR010W	HHT1		-0.186483	0.099381	0.070309	0.3576	0.569736	0.529428	0.48283	0.682318	0.428	0.595685	0.344543	-0.030654	-0.48943	-0.210532	-0.769169	-0.452399	-0.085115	-0.647989	-0.610502	0.053314	-1.26171	-0.191425	0.213035	-0.250036	0.207277	0.196926	0.398239	0.133094	0.309859	0.708948	0.553446	0.37387	0.845512	-0.150655	0.620715	-0.038579	0.356716	0.19456	0.364601	0.464445	0.613032	0.190317
YPL135W	ISU1		-0.125599	0.103854	0.012549	0.220048	0.190907	-0.216589	-0.149929	0.012888	0.313478	0.199865	-0.003053	0.209317	-0.578343	-0.117227	-0.490192	-0.680815	-0.482989	-0.347638	-0.489003	-0.307255	-0.93597	-0.172359	0.043723	-0.04509	0.103291	0.338233	0.041886	0.27806	0.214456	0.223328	0.614471	-0.106739	0.051578	0.175891	0.28763	0.037048	0.455967	0.586372	0.275941	0.562329	0.345576	0.705272
YKL106W	AAT1		0.14605	-0.138834	-0.021495	0.14065	0.517966	0.376153	0.191801	0.934144	-0.291817	0.180306	0.939168	-0.473169	0.095407	0.145961	0.206166	-0.010967	-0.100814	0.149466	-0.315861	-0.335703	-0.941251	0.16347	-0.056821	0.054668	0.585704	0.560717	0.078214	0.661234	0.710894	0.64388	1.39282	0.805205	0.692755	0.013668	0.57974	0.253059	0.5857	0.569192	0.736087	0.512227	0.792444	0.404319
YDL182W	LYS20		-0.395539	0.305146	0.00612	0.412672	0.672854	-0.336793	0.248741	0.571784	0.094166	-0.049453	0.196904	-0.400874	-0.322548	-0.083161	0.169478	-0.47067	-1.0115	-0.455055	-0.652256	-0.730283	-1.59744	0.188902	-0.095048	0.089171	0.941656	0.384847	0.552725	1.20165	1.07591	0.864888	1.65512	1.31428	1.2779	0.54187	0.482113	0.157063	0.921982	0.86078	0.850661	1.15633	0.862829	0.875398
YOR288C	MPD1		0.085289	-0.245711	0.131853	0.243678	0.498303	-0.010996	0.782974	-0.009384	0.043504	0.199994	-0.599896	-0.581861	0.182272	-0.786757	0.229515	-0.021206	-0.055003	-0.039996	-0.154784	-0.280426	-1.16783	0.528508	-0.076005	0.0722	0.325539	0.294523	0.433771	0.111385	0.949825	0.602021	1.50693	0.909666	0.683581	0.870352	0.369933	0.542955	0.791565	0.6608	0.717483	0.709122	1.12439	1.00064
YML058W	SML1		0.22518	-0.202568	-0.055779	0.140468	0.326884	0.556369	0.111985	0.04946	0.904668	-0.261227	0.403086	0.493048	-0.331077	-0.295622	-0.441166	-0.292777	-0.444259	-0.045078	-0.73229	-0.1253	-0.817446	0.01939	-0.205317	0.179705	0.687436	0.37931	0.375427	0.380882	0.643112	0.440388	1.23403	0.422208	0.568165	0.209184	0.533132	0.557536	0.666239	0.752586	0.854153	1.25246	0.945536	1.50419
YOR376W-A	YOR376W-A		-0.257835	0.111209	0.115732	0.281817	0.206781	0.165748	0.537698	0.440781	0.705612	0.583445	0.142997	-0.007568	0.224177	-0.328785	-0.194439	0.050708	0.232175	-0.325136	-0.470096	0.573401	-0.098769	-0.667523	-0.158716	0.142973	0.503365	0.586295	0.362641	0.357013	0.654033	0.035359	0.924157	0.968379	1.07778	0.363978	0.304385	0.219332	1.01377	0.695724	0.797269	1.07137	1.07602	1.18268
YNL248C	RPA49		-0.117135	-0.114864	0.207286	0.188697	0.321758	0.26312	0.128038	0.87494	-0.33098	-0.106733	0.339522	-0.399208	-0.77265	-0.434807	-0.311619	0.189272	-0.544258	0.123298	-0.54005	-0.738878	-0.824868	0.227194	-0.235704	0.202549	0.071646	0.211976	0.587975	0.058859	-0.168964	0.365727	0.548783	-0.163261	0.83547	0.528673	0.343487	0.688792	0.842375	0.539395	1.0155	1.1009	0.885786	1.17842
YBR003W	COQ1		-0.244141	0.029363	0.182845	0.287942	-0.156088	-0.389753	0.114796	-0.176831	-0.189599	-0.205877	-0.435969	-0.207175	-0.607092	-0.178402	-0.034406	-0.281001	0.144754	-0.698645	0.097737	0.23272	-1.13596	-0.149067	-0.021352	0.021041	0.766703	0.78077	0.421634	-0.045993	0.831781	0.545382	0.574357	0.815552	1.07032	0.154446	-0.26693	-0.098506	0.693817	0.127272	0.641831	0.844264	0.9767	1.29757
YKL130C	SHE2		-0.117635	0.143702	-0.038649	0.218003	0.306064	-0.218415	-0.034602	0.113795	-0.751656	-0.394007	-0.326986	-0.150435	0.034885	0.024125	-0.501613	-0.121183	0.164139	-0.418511	0.585182	0.101144	-0.500737	0.043808	-0.200919	0.176328	0.462258	0.55218	0.420834	0.353724	0.588832	0.561004	0.905487	0.400591	0.351492	0.478783	0.410257	0.25672	0.256868	-0.06636	0.418916	0.25895	0.455947	0.460697
YDR351W	SBE2		-0.412939	0.153643	0.18464	0.065174	-0.436951	-0.204369	0.255987	0.297978	-0.136351	0.093098	0.518089	0.345503	-0.35947	0.232863	-0.43423	-0.634911	-0.385484	0.185483	0.229667	-0.071208	-1.3159	0.158087	-0.437453	0.335212	0.113771	0.403774	0.427029	0.582057	0.334903	-0.016828	0.593175	1.62904	0.810555	0.659461	0.441987	0.343301	0.777005	-0.123353	0.195465	1.0419	0.438315	0.476378
YCR105W	ADH7		-0.357465	0.244324	0.04953	-0.014917	0.01957	-0.383778	0.25668	0.004535	0.403177	0.476544	-0.161035	0.312769	-0.26649	-0.247715	-0.044589	-0.530527	0.286812	0.302899	-0.217044	0.517804	-0.307457	0.411281	0.035218	-0.036099	0.202354	0.425507	0.226341	-0.225537	0.512493	0.190265	0.468574	0.423551	0.073122	0.34711	0.197363	0.43248	0.295508	0.629135	0.697279	0.152627	0.344682	0.842174
YDR542W	PAU10		0.043204	0.015848	-0.061067	-0.251248	-0.073452	-0.392852	-0.094358	0.187051	-0.082641	-0.18166	-0.10155	0.105163	-0.357723	0.13749	-0.415677	-0.659895	-0.252212	-0.331055	-0.349763	-0.081587	0.007643	0.284755	-0.095287	0.089382	0.49864	0.568639	0.161443	0.632685	0.541054	0.304095	0.510411	0.628719	0.693092	0.31136	0.544214	0.4132	0.130089	0.586256	0.715178	0.343348	0.705312	0.633555
YOR394C-A	YOR394C-A		-0.034295	0.073789	-0.042436	-0.492742	-0.052411	-0.084643	-0.083735	-0.141372	-0.338759	0.049714	-0.395868	0.129225	-0.472324	-0.295383	-0.186063	-0.671305	-0.061924	-0.12074	-0.375333	0.649356	0.269334	0.274635	-0.097354	0.091198	0.335876	0.340524	0.415902	0.110698	0.370137	0.871994	0.795356	0.760964	0.555885	0.33718	0.352772	0.249438	0.692024	0.609274	0.72622	0.643035	0.435428	0.772655
YER162C	RAD4		0.185011	0.014395	-0.229134	-0.139277	-0.204725	-0.486125	-0.537854	-0.354214	-0.121933	-0.428124	-0.545993	-0.004796	-0.444044	0.044217	-0.528442	-1.23859	-0.210108	0.1234	-1.48067	-0.60397	-0.136391	0.303386	-0.03504	0.034209	-0.339317	-0.29874	0.340848	0.159333	-0.500856	-0.025686	0.624699	-0.287691	0.666279	0.13608	0.331129	0.273808	0.316168	-0.1835	0.713296	0.869002	0.887405	1.06764
YGL202W	ARO8		0.124337	-0.247977	0.094799	-0.328449	0.211729	0.301198	-0.467667	0.199733	-0.074283	-0.25368	-0.775705	0.234212	-0.440127	-0.501883	-0.675089	-0.621197	-0.649039	-0.386799	-0.790423	-0.470668	-0.404265	-0.53233	-0.172308	0.153907	-0.115696	-0.180882	-0.200415	0.154166	0.642493	-0.127726	-0.000193	0.784216	0.235356	-0.261383	-0.010381	-0.120306	0.187	0.383544	0.317403	0.23687	0.341032	0.668129
YBL066C	SEF1		0.132243	-0.051844	-0.09034	-0.025115	0.334136	-0.10899	0.178936	-0.073436	0.39452	-0.132858	-0.587579	-0.212152	-0.38044	-0.675673	-0.935035	-0.241732	-1.3781	-0.376568	-0.347881	-0.110988	-0.267818	-0.065655	-0.223993	0.193844	0.15452	-0.496623	0.094193	-0.202152	0.31686	-0.227506	-0.125979	0.307266	0.438466	0.055677	0.124489	-0.300243	0.313867	0.341192	-0.075533	0.517254	0.507095	0.478875
YNR069C	BSC5		0.219941	-0.079932	-0.169402	-0.510786	-0.270438	-0.522579	0.156014	0.319744	0.027429	0.356557	-0.073497	0.143304	-0.92041	-0.892701	-0.769514	-0.520162	-1.74645	-0.544553	-0.33319	-2.20425	-0.634105	0.777973	-0.168096	0.150538	0.035591	0.28585	-0.125605	0.555543	0.958134	0.489765	1.08569	0.741703	0.807666	0.396129	0.211025	-0.417898	0.250178	0.34767	0.408786	0.892709	0.397909	0.236105
YKR091W	SRL3		0.180028	-0.011827	-0.192218	-0.847673	-0.004995	-0.351402	0.155191	0.15219	-0.308029	-0.209494	0.311635	-0.320361	-0.576254	-1.01009	-0.461601	-0.471196	-0.355092	-0.781323	-0.533873	-0.832938	0.007708	0.022383	-0.152401	0.137829	0.032914	-0.067136	0.089459	0.027077	0.123446	-0.311737	0.292798	0.894394	0.579448	-0.184285	-0.108572	-0.064791	0.196718	0.322241	0.128825	0.390308	0.87342	0.469619
YBL042C	FUI1		0.023382	0.004249	-0.028099	-0.026816	0.1472	-0.354002	-0.094158	0.114634	-0.06129	-0.471037	-0.673801	-0.170154	-0.687956	-0.057251	-1.43708	-0.423297	-0.310345	-1.58908	-0.717673	-0.443425	-1.12058	0.074976	0.242048	-0.29101	-0.1618	-0.039137	-0.027223	0.333635	0.397767	0.610793	0.520062	0.753056	0.693802	-0.085517	0.164887	0.085756	0.243258	0.196469	0.613557	0.633603	0.734339	0.774629
YDL123W	SNA4		0.084631	-0.230985	0.121056	-0.780224	-0.394358	-0.192226	-0.626407	-0.317127	-1.06663	-0.743151	-0.769328	-0.879537	-1.33883	-0.639516	-0.884572	-1.04988	-1.14877	-0.827392	-1.94059	-2.38029	-2.1785	0.458053	-0.244014	0.208651	-0.107512	0.058945	-0.284588	0.191399	0.025145	0.49361	0.626468	0.28838	1.0684	-0.119096	-0.024076	0.233816	-0.182915	-0.093556	0.282724	0.717081	0.818474	0.624806
YNL079C	TPM1		-0.398995	0.240995	0.083801	-0.106611	-0.537983	0.198617	-0.21077	-0.348474	-0.27497	-0.711651	-0.523406	-0.425323	-0.74203	0.135776	-0.956575	-0.415853	-0.701481	-0.987128	-1.48917	-1.20224	-1.33972	0.426042	0.025611	-0.026074	0.231086	-0.111884	-0.042079	0.493103	-0.155808	0.163732	0.530288	0.348189	0.592872	0.309718	-0.254661	-0.281353	0.811654	0.353291	0.051912	0.605157	0.604008	0.759042
YNR071C	YNR071C		-0.047578	0.158043	-0.125528	-0.323525	-0.908144	-0.619891	0.318833	-0.664372	-0.578328	-0.251018	-1.27365	-1.12716	-1.04652	-0.70349	-0.614303	-1.46985	-0.968901	-1.375	-1.4497	-0.87857	-1.85556	0.519095	-0.172651	0.15418	0.15404	-0.109651	-0.011387	0.42476	0.075734	0.59207	0.696112	0.652527	0.484937	-0.479152	0.52869	0.532063	0.45601	0.885259	0.815853	0.790986	1.06417	1.28742
YOR390W	FEX1		0.265581	0.083357	-0.437527	-0.727913	-0.38832	-0.035123	-0.353536	-0.348841	-0.763164	-0.192941	0.011186	-0.471619	-0.388686	-0.59789	-0.214534	-0.574246	-0.543077	-0.661483	-1.00997	-0.603333	-0.99861	0.282357	0.020328	-0.020619	0.601169	0.638353	0.019127	0.964799	0.77909	0.550515	0.944568	1.19207	0.605042	0.287067	0.405436	0.149213	1.03056	0.830932	0.772026	1.41215	0.850758	0.731548
YOL163W	YOL163W		0.093682	-0.155079	0.04939	-0.757778	-0.0321	-1.09203	-0.325486	0.417118	-0.768666	-0.879628	-0.966356	-0.662807	-0.564735	-0.606539	-0.610856	-1.008	-0.170413	-0.534548	-0.721543	-0.722165	-0.645359	-0.045587	-0.163195	0.146596	-0.446867	0.160076	-0.147569	0.438524	0.698114	0.173777	0.991935	1.12702	0.782749	0.440076	-0.234737	0.196354	0.612969	0.419413	0.797623	1.06255	0.914559	0.621896
YPL199C	YPL199C		-0.024889	-0.130085	0.141859	0.162246	0.07622	0.059002	0.197859	0.247251	-0.503395	-0.34036	-0.079876	-0.27592	-0.020792	-1.00202	-0.41068	-1.21444	-0.704724	-1.09517	-1.64875	-0.431008	-0.990174	0.236487	-0.674069	0.457609	-0.118125	0.143546	-0.09447	0.317386	0.061926	0.326673	0.84069	0.495737	0.610483	0.220898	-0.039446	-0.067472	0.647308	1.26562	0.414945	0.771825	0.715576	0.799696
YKL038W	RGT1		-1.51469	-0.051336	0.752738	-0.83898	-0.019217	-0.984195	-0.621992	-0.49142	-0.160993	-0.24626	-0.718594	-0.91468	-0.712943	-0.93928	-1.13159	-1.1517	-0.491603	-0.581995	-1.05838	-0.504709	-1.4516	0.965874	-0.391175	0.307419	0.588196	1.06578	0.294922	-0.288078	-0.407422	0.922204	0.60495	-0.318042	0.405687	0.65555	0.093881	0.263571	1.39863	-0.338898	-0.21742	1.13656	-0.221989	1.14196
YPL189W	GUP2		0.097835	-0.098079	-0.006423	-0.374324	-0.086978	-0.398508	0.109589	-0.112758	-0.277785	0.003806	0.159855	-0.021359	-0.096783	-0.236554	-0.335759	-0.959392	0.309687	-0.268701	-1.02548	-0.734287	-0.805121	0.129894	0.0637	-0.066643	0.549525	0.60542	0.508483	-0.01124	0.439028	0.180551	0.854477	0.417884	0.106314	0.588156	0.497005	0.138632	0.312018	0.183625	0.418414	-0.097257	0.01474	-0.52756
YEL071W	DLD3		-0.125209	-0.082495	0.187395	0.026991	-0.108675	-0.634239	0.295626	0.085393	-0.710127	0.522607	0.224681	-0.316797	-0.116115	-0.031329	-0.105795	-0.138782	0.238358	-0.265205	-0.852987	-0.502321	-0.081741	0.224492	0.170264	-0.193081	0.373296	0.353088	0.42532	0.312751	0.752499	0.841838	0.332511	0.388459	0.029625	0.077683	0.460021	0.638558	0.251519	0.486067	0.43008	0.176541	0.48406	0.490452
YGL250W	RMR1		-0.068872	-0.026557	0.090658	0.02139	-0.060453	0.038415	-0.372474	-0.091015	-0.357902	-0.080771	-0.216816	-0.629426	0.175541	-0.109315	0.115281	0.252778	0.022948	0.106245	-0.752644	-1.47572	-0.551115	0.120201	-0.391188	0.307427	0.337335	0.29278	0.426742	0.361814	0.872008	0.42568	0.471	0.566045	0.352337	0.440848	0.327379	-0.048071	0.590315	0.596789	0.252769	0.016789	0.741956	0.190209
YHR215W	PHO12		-0.10105	0.081767	0.013401	-0.324183	-0.277152	-0.233517	-0.408369	0.148781	-0.449511	-0.251742	0.352124	-0.016192	-0.14315	-0.525637	0.0451	0.094386	-0.265683	0.341035	-0.786971	-0.646697	-0.164471	0.39016	0.016105	-0.016286	0.48546	0.26201	-0.194807	0.193459	0.156667	0.383149	-0.075233	0.04692	0.306199	0.25359	0.149555	0.140518	0.543185	0.129783	0.5097	0.47475	0.254504	0.305591
YPL227C	ALG5		-0.316572	-0.025531	0.28044	-0.012828	0.521912	0.076423	-0.26555	0.741208	0.146398	-0.542903	0.841526	-0.279441	-0.00271	-0.741159	0.06361	-0.067238	-0.498099	-0.302736	-0.349237	-0.856784	-1.24104	0.047556	-0.063892	0.061182	0.321954	-0.280056	-0.306658	1.01686	0.122459	0.453919	0.789561	0.730961	1.08279	0.031967	0.061818	0.075049	-0.058421	0.0953	0.636457	0.31935	0.520069	0.862135
YBR220C	YBR220C		0.1701	-0.211137	0.015793	0.185199	0.029308	0.090781	-0.485851	0.010399	0.02766	-0.855589	0.422161	-0.010056	-0.128595	-0.385731	-0.172197	0.199353	-0.532415	-0.598264	-0.642058	-0.926242	-0.873718	0.130822	0.056285	-0.05857	0.190223	0.133674	0.068616	0.389888	0.478583	-0.497811	0.474834	0.09802	0.141857	0.252849	-0.037265	0.072599	0.27811	0.461332	0.629228	0.252075	0.056633	0.153871
YNL125C	ESBP6		0.334086	-0.231509	-0.171891	-0.110496	0.192132	0.116122	-0.341688	0.316961	-0.33489	0.4384	0.290649	0.126744	-0.680942	-2.67546	-0.645385	-0.385386	-0.571741	-1.26981	-1.36016	-1.17218	-1.33217	1.58334	-0.130458	0.119633	0.341171	0.604552	-0.043284	0.333969	0.457168	1.43004	0.458944	0.313839	-0.026212	0.875633	0.675594	1.12628	0.5896	0.380447	-0.264585	0.77295	0.570385	0.839505
YGR281W	YOR1		-0.098895	0.0087	0.084341	-1.03729	0.077513	-0.053824	-1.87655	0.477695	-0.430597	0.506897	0.516632	-0.498882	0.072089	-2.10844	-0.770244	-0.446398	-0.278897	-0.221906	-2.30772	-1.07723	-1.80363	1.73886	0.166913	-0.188781	-0.018011	-0.248697	0.146335	1.13627	1.0359	1.69519	1.0442	1.3707	0.705501	1.24357	0.788298	0.916887	0.106032	0.434088	-0.634436	-0.634436	-0.634436	0.46092
YDL173W	PAR32		0.176415	-0.097939	-0.096096	-0.097204	0.135437	0.20295	-0.280958	0.252999	0.180412	0.318688	0.271999	0.077153	0.175957	-0.715298	0.155124	0.239058	-1.25993	-0.153363	-0.644481	-1.49212	-2.05994	0.457055	0.06662	-0.069846	0.442052	0.695394	0.461754	0.333262	0.355681	1.15456	0.41294	0.49303	0.253559	0.807129	0.614181	0.512565	0.452152	0.396326	0.349629	0.198066	-0.54864	0.063217
YGR138C	TPO2		0.00948	-0.043709	0.033158	-0.551159	0.181119	0.107019	-0.198934	0.283191	0.091685	0.063686	0.212737	-0.34357	-0.054914	-0.362639	0.091283	0.424938	-0.076713	-0.229113	-0.448701	-0.018833	-1.59081	0.144255	0.036628	-0.037583	0.236297	0.454421	0.158894	0.698379	0.60994	0.988558	0.259821	0.601312	0.2707	0.487314	0.524011	0.822455	-0.094864	-0.144029	0.176538	0.049929	0.192496	0.039492
YBL088C	TEL1		0.097535	0.065337	-0.178327	-0.165906	-0.055421	0.171901	0.256598	0.189832	-0.046226	0.054889	0.335619	0.006737	-0.234466	-0.483171	-0.176383	0.078001	-0.237627	-0.437312	-0.231495	-0.640617	-1.15077	-0.085675	0.034576	-0.035425	0.24663	0.486862	0.26634	-0.107224	0.549706	0.53362	0.258998	0.193848	0.135497	-0.316777	0.099134	-0.113864	-0.281898	0.113379	0.123457	-0.054839	-0.037732	-0.016748
YGL161C	YIP5		-0.067318	0.025784	0.039219	-0.33076	0.181936	-0.137724	-0.398144	0.121032	-0.134653	-0.139126	0.130703	-0.344529	0.136406	-0.133451	-0.112746	0.277056	-0.366997	-0.215895	0.235656	-0.391949	-0.45072	0.089518	-0.378334	0.299449	0.192645	0.097817	0.367012	0.368015	0.229295	0.564721	0.125069	0.142937	0.39109	0.242997	0.494978	-0.237953	0.066902	0.570406	0.141594	0.232705	-0.051413	0.347132
YML004C	GLO1		0.052969	0.088492	-0.153055	0.014084	-0.392661	-0.125856	0.688221	0.318316	-0.450851	0.803917	0.398229	-0.007168	-0.25806	-0.327224	-0.111806	0.30673	0.303128	-0.28765	-0.228499	0.64498	-0.363363	0.034856	-0.037713	0.036753	0.243195	0.007059	0.063003	0.295431	0.067383	-0.042762	-0.018802	0.215156	0.00651	0.36297	0.335328	0.347209	0.364281	-0.107466	0.384015	0.440099	0.193741	-0.035608
YLL061W	MMP1		-0.220006	0.234681	-0.05171	-0.153154	-0.321812	-0.381386	-0.026215	-0.197139	-0.003608	0.155699	0.465547	-0.069796	-0.242617	-0.451948	-0.146484	-0.408031	0.550008	-0.378336	-0.461584	0.67764	-0.444691	0.505388	0.195141	-0.225727	0.408954	0.314631	0.009208	0.336933	0.246767	-0.312279	0.175814	0.051666	0.230021	0.223865	0.110103	0.186551	0.273163	-0.172843	-0.089891	0.407144	-0.27848	0.114688
YNR018W	RCF2		-0.206838	0.038184	0.146323	-0.736046	-0.595338	-0.151851	-0.609436	-0.046356	-0.39935	0.180895	0.326812	-0.084808	0.114142	-0.131854	-0.335945	-0.14724	0.049587	-0.60003	-0.172303	0.497507	-0.254488	0.1832	0.15442	-0.172951	-0.083878	-0.042362	0.305061	0.450581	0.089718	-0.116309	0.34471	-0.12841	0.102812	-0.017831	-0.130211	0.060107	-0.224267	0.185857	-0.127966	0.192612	-0.439003	-0.567117
YNL015W	PBI2		-0.043948	-0.097623	0.131499	-0.375176	-0.39482	-0.196476	-0.038374	-0.486094	-0.141392	-0.347043	-0.044494	-0.915006	-0.078698	-1.65296	-0.13478	-0.154888	0.155079	-0.380066	0.254282	0.288809	-0.025503	-0.363505	-0.208839	0.182396	0.074959	-0.33827	0.206071	-0.038693	0.054645	-0.291698	0.419854	-0.127061	0.424435	-0.137845	0.347622	0.068702	0.574958	0.241816	-0.179126	0.331652	0.06162	-0.115079
YCR106W	RDS1		-0.123065	0.067482	0.048067	-0.272914	-0.152982	-0.232627	-0.382457	-0.034269	-0.322321	-0.667432	-0.06285	-0.263965	0.235286	-0.4123	-0.171035	-0.242352	0.095445	0.25512	0.330046	0.475914	0.302163	-0.12493	-0.378378	0.299477	0.228332	0.179643	0.158463	-0.248941	0.235468	-0.400918	0.406684	0.301394	0.152447	0.048895	0.025122	0.02803	0.26464	0.310912	0.283452	0.644573	0.435431	0.107438
YHR039C	MSC7		0.050334	-0.092846	0.038189	-0.322519	-0.097157	0.333349	0.061018	-0.097127	-0.5115	-0.074502	-0.119823	-0.129292	0.212062	-0.772802	-0.450834	-0.171638	0.125246	-0.699568	0.326432	0.328602	-0.04147	0.436777	0.113514	-0.123214	0.415476	0.046156	0.281197	0.128201	0.301911	0.386155	0.638162	0.869565	0.583368	0.039318	0.259936	0.328245	0.637718	0.060923	-0.003206	0.46548	-0.13641	-0.067424
YJR156C	THI11		0.334099	-0.112937	-0.295648	-0.227285	-0.244883	-0.304602	0.102734	-0.057545	-0.421906	0.244264	-0.016899	-0.500408	-0.240758	-0.780803	-0.39986	-0.198416	-0.420154	-0.772525	0.199394	-0.083731	-0.004039	0.132414	-0.093891	0.088152	0.019459	0.096959	-0.023867	0.537678	0.454187	0.13167	0.52409	0.494296	0.658872	0.204746	0.121312	-0.063678	-0.129143	0.090273	-0.051691	-0.012194	0.205132	-0.265365
YMR104C	YPK2		0.103355	-0.172356	0.054277	0.232572	-0.038598	-0.04861	0.204317	0.026807	-0.136549	0.182676	0.656146	-0.732279	-0.380357	-0.120933	-0.243706	-0.165411	0.159549	-0.605101	0.487368	0.191303	-0.106262	0.076273	-0.035713	0.03485	0.233805	0.22551	0.032498	0.337938	0.152478	-0.456235	0.714015	0.397228	-0.059191	0.241925	0.219275	-0.029901	0.256443	0.308338	0.115723	0.247418	0.568611	-0.044228
YOL086C	ADH1																							0.949169	0.107694	-0.116387	-0.13462	-0.13462	-0.13462	-0.13462	-0.13462	-0.13462	-0.13462	-0.13462	-0.13462	-0.13462	-0.13462	-0.13462	-0.13462	-0.13462	0.971084	-0.13462	1.45471	0.163228
YEL048C	TCA17		1.52316	-3.66692	-4.40908	-2.86002	-3.37368	-1.7537	-4.02708	-2.53252	-2.54099	-2.35525	-1.03124	-3.09922	-1.50516	0.098574	-2.26367	-0.113849	-2.49814	-3.41861	-1.77055	-1.01705	-2.48413
YBR057C	MUM2																							1.72122	0	0	0	0	0	0	0.073096	0.677549	0	0	0	0	0	0	0	0	0	0	0	0
YNR023W	SNF12																							1.61265	0.001653	-0.001655	-0.001655	-0.001655	-0.001655	-0.001655	-0.001655	-0.001655	-0.001655	-0.001655	-0.001655	-0.001655	-0.001655	-0.001655	-0.001655	0.651832	-0.001655	-0.001655	-0.001655	-0.001655
YCR008W	SAT4		0.553112	-0.279421	-0.496486	-0.022714	0.270981	-0.401817	-1.18978	-0.262252	-0.736253	-0.847248	0.276699	-0.296677	0.041363	0.93588	0.130859	-1.34693	-0.610211	-0.616069	-0.541819	-1.03957	-0.454181	1.13083	0.024115	-0.024525	0.022095	-0.770209	-0.439812	-0.742469	0.101519	-0.082767	-0.3852	-0.519995	-0.651498	-0.116378	-0.157525	-0.093816	0.078233	0.437491	-0.004322	-0.346423	0.030283	-0.014007
YBR061C	TRM7		0.284434	-0.314823	-0.03192	-0.302426	-0.21278	0.415383	0.071427	-0.444707	0.131494	0.19083	-0.265163	0.124398	0.096368	0.04042	-0.032853	0.141983	-0.061054	0.23581	0.50735	0.10786	0.187874	1.02401	0.025954	-0.026429	0.370057	0.431899	0.082743	-0.237485	0.160878	0.186794	-0.353019	-0.163835	-0.724812	0.032605	0.209961	0.212846	0.204436	1.62228	-0.126377	-0.103352	-0.192264	-0.141882
YPL154C	PEP4		0.235097	-0.100454	-0.167677	-0.173255	-0.334382	-0.076194	0.110486	-0.547939	0.235001	0.072304	-0.469793	0.122405	-0.085594	0.104957	-0.165908	-0.07094	0.055728	0.144722	-0.408338	0.037659	0.202402	0.277992	0.038703	-0.03977	0.297569	0.410897	0.40957	0.199106	0.406023	0.225104	0.361803	0.309829	-0.203218	0.298741	0.16783	0.090857	0.069511	0.267315	0.502297	-0.614126	-0.088827	0.12415
YML047C	PRM6		0.116971	-0.154693	0.024633	-0.274583	-0.406763	-0.100992	0.055015	-0.220498	-0.54015	0.280874	-0.425455	0.210363	-0.118062	-0.051276	-0.204606	-0.095017	-0.031231	-0.471163	-0.465134	-0.001778	-0.187418	0.078515	0.11633	-0.12654	0.072238	0.265982	0.524535	0.164155	0.023071	0.143779	0.332416	0.308381	-0.420705	0.058577	-0.094154	0.546966	-0.132876	0.084311	0.206467	-0.005747	-0.203241	-0.283701
YLR107W	REX3		0.270378	-0.160102	-0.153745	0.007197	0.143611	0.015436	0.070489	-0.459843	-0.437299	0.379297	-0.133195	0.069463	0.11295	-0.014031	0.07927	-0.027145	-0.122461	0.078033	0.094819	0.062988	-0.017128	0.211379	-0.032114	0.031415	0.23808	0.163439	0.12753	0.306925	0.374075	0.092522	-0.169827	0.443726	0.030673	0.281673	0.565364	0.422056	0.211631	0.198929	0.408377	-0.072841	-0.592513	-0.142318
YGR289C	MAL11		0.03551	0.012203	-0.049029	-0.174606	-0.323085	-0.062023	-0.088467	0.112505	-0.324535	-0.028632	0.299337	0.072742	-0.164066	-0.191137	-0.002097	-0.175893	-0.103151	0.342411	0.2138	-0.144492	0.275251	0.398171	-0.161577	0.14529	0.035349	0.334327	0.322444	0.193252	0.191305	0.264949	0.124518	0.451458	0.425982	-0.224923	0.384699	0.372328	0.016315	0.525864	-0.094291	-0.595175	-0.224872	-0.562534
YNL208W	YNL208W		0.285979	-0.278117	-0.064772	0.220095	0.384796	-0.281927	-0.158154	0.166123	-0.435586	0.260623	0.082078	0.183135	-0.54259	-0.224338	-0.318644	-0.705696	0.05709	0.03537	-0.435436	-0.013836	0.161705	0.177708	-0.176667	0.157374	-0.015971	0.037443	-0.07632	-0.262215	-0.064786	0.427235	0.217985	0.250807	0.276898	0.156343	0.272652	0.285373	-0.020184	0.504549	-0.131885	-0.045515	-0.066413	-0.168195
YPL100W	ATG21		-0.292854	0.044352	0.20476	0.27927	0.195243	-0.321783	-0.071135	0.174582	-0.394523	-0.043662	0.259479	-0.529473	-0.04225	0.282559	-0.365042	-0.046056	-0.331979	-0.10436	-1.00004	0.095256	-0.155634	0.00343	0.136401	-0.150657	-0.465859	0.003985	0.090595	-0.090692	0.164912	0.540535	-0.191902	0.019368	0.37569	0.031689	0.124038	-0.088074	0.146994	-0.195547	0.062568	-0.040475	-0.126782	0.202854
YFL048C	EMP47		0.246474	-0.207526	-0.077536	0.116766	0.024126	0.158959	-0.109612	0.018119	-0.803454	0.215085	0.309511	-0.515904	-0.019309	0.593618	-0.248289	0.229192	-0.023858	0.151722	-0.711936	0.276064	0.378283	0.085123	-0.038771	0.037756	-0.229261	-0.165497	0.290459	-0.132552	0.527338	0.479574	0.237254	-0.072183	0.107544	-0.184223	-0.272425	0.057582	0.089686	0.013507	0.333833	0.050928	-0.078776	0.251232
YDR538W	PAD1		0.186918	0.049153	-0.274018	-0.200367	-0.023423	-0.236488	0.321265	0.149161	-0.468615	0.428664	-0.219582	-0.350572	-0.104441	0.280179	0.26709	-0.483259	-0.155546	0.088736	-0.676928	-0.69824	-0.083082	0.267495	-0.361256	0.28867	0.005032	-0.364466	-0.540451	-0.000134	-0.109737	-0.138745	0.250699	0.290783	-0.181737	-0.17988	-0.091962	-0.402426	-0.389391	0.033589	0.118741	-0.175886	-0.029805	0.074367
YPL163C	SVS1		0.259378	-0.079851	-0.222831	0.118431	-0.254994	-0.25715	0.194431	-0.156454	-1.02449	0.140679	-0.21485	-0.471238	-0.220426	-0.136063	-0.224488	0.317513	-0.542165	0.15067	0.021452	-0.314882	-0.245761	0.286792	0.000553	-0.000553	0.028321	0.247934	0.215802	0.296547	0.358975	0.37179	0.380987	0.150657	-0.193884	-0.277464	0.09001	-0.479694	-0.395965	0.075802	-0.419831	-0.225891	0.003234	-0.041956
YLR077W	FMP25		0.840296	-0.491808	-1.00448	-2.42741	-3.05654	-0.629206	-2.54002	-1.72995	-0.551431	-0.386035	-0.25467	-1.27958	-1.27049	0.000672	-2.36157	-0.059748	-0.895605	-0.328885	-1.32788	-2.33735	-0.582034	-0.001655	0.001653	-0.001655	0.208557	-0.001655	-0.001655	-0.001655	-0.001655	-0.001655	-0.001655	-0.001655	0.394135	-0.001655	-0.001655	0.752997	-0.001655	0.066869	-0.001655	-0.001655	-0.001655	-0.001655
YLL043W	FPS1																							0	0	0	0	0	0	0	0	0.040119	0	0	0	0	0	0.807844	0	0	0	0	0	0.075456
YGR127W	YGR127W		0.170717	-0.169702	-0.021283	-0.15751	-0.161801	-0.225721	-0.178069	-0.019762	-0.460324	-0.283606	0.016112	-0.254073	-0.04402	0.14468	-0.060962	-0.234562	0.322068	-0.4623	0.441959	-0.583714	-0.12208	0.502239	-0.187964	0.166274	-0.060611	-0.007095	-0.396463	-0.34288	-0.413527	-0.276931	-0.294525	0.220207	0.166754	-0.010378	-0.137572	0.477779	-0.433716	0.157328	0.153006	-0.060222	-0.1549	0.390792
YDR357C	CNL1		0.236688	-0.3878	0.08055	-0.053383	-0.135337	-0.565084	-0.043773	-0.588787	-0.080345	-0.346417	-0.948104	-0.161239	-0.320016	-0.15933	-0.373815	0.085105	-0.133851	0.035485	0.444243	-0.177307	-0.024722	-0.062206	0.089041	-0.0949	-0.577996	-0.013905	-0.470503	-0.275654	0.077582	-0.125155	-0.000921	-0.337831	-0.491135	-0.037912	0.04547	0.36867	-0.118349	-0.083868	0.197483	-0.164969	0.153903	0.409063
YLL027W	ISA1		0.191767	-0.255516	0.028782	-0.983015	-0.872868	-1.65069	-0.786569	-0.981665	-0.864487	-1.28138	-0.888388	-0.822016	0.009271	0.04958	0.375397	0.236075	0.551597	0.71885	0.253618	0.677773	1.33345	0.008096	0.117332	-0.127725	-0.903168	-0.44181	-0.676119	-0.894949	-0.605908	-0.306877	-1.09668	-0.70949	-0.999551	0.116908	0.274091	0.219308	0.513729	-0.092058	0.419879	0.542359	0.248252	0.719102
YDR270W	CCC2		-0.07581	0.289829	-0.271086	-0.239464	-0.364499	-0.23719	0.036912	-0.613513	-0.522801	-0.222414	-1.35388	-0.728563	0.155928	-0.500397	-0.192098	0.576687	0.244713	-0.034376	0.892146	0.127796	-0.432849	-0.0103	0.094615	-0.101258	-0.197035	-0.014657	0.07959	-0.21883	-0.37024	-0.430118	-0.717913	-0.62554	-1.28513	0.259522	-0.086216	0.192256	0.139486	-0.085937	0.045107	-0.220028	0.241855	0.05485
YIL053W	GPP1		0.231663	-0.062258	-0.204153	-0.141534	-0.006286	-0.079959	-0.336944	-1.05949	-0.815416	-0.963774	-0.414929	-1.07337	0.195685	0.392039	-0.015561	0.352083	0.354289	-0.195534	1.32878	-0.442133	-0.173594	-0.244056	0.098824	-0.106095	-0.229892	-0.053182	0.046253	0.004255	-0.327998	-0.651317	-0.793603	-0.791847	-0.877848	0.089255	-0.058341	-0.020991	-0.00288	0.085283	0.241233	0.070476	0.088401	-0.061978
YKL047W	ANR2		0.020508	-0.0541	0.032084	0.082112	-0.184137	-0.519383	0.063	-0.722892	-0.283324	-0.158047	-1.07155	-0.414244	0.095277	0.050487	0.334286	-0.255912	0.406708	0.510377	0.445431	-0.190163	0.219488	0.048759	0.022871	-0.023239	0.208209	0.044337	0.413937	-0.334605	0.21504	-0.798219	-0.159239	-0.541723	-0.660114	0.411478	0.024935	0.023954	0.015024	-0.687352	0.160132	-0.108658	-0.407935	-0.468081
YJR113C	RSM7		0.029185	0.249621	-0.338853	0.182057	-0.686327	-0.458092	-0.005583	-0.978856	-0.460779	-0.261319	-1.24511	-0.391561	-0.294128	-0.480291	-0.213085	-0.333386	0.540376	0.036727	0.978858	0.271723	0.419304	0.120486	0.159085	-0.178827	-0.020862	-0.256877	0.049032	-0.467976	0.316244	-0.046667	-0.488225	-0.786639	-0.839507	-0.043383	0.050604	-0.039998	0.212917	-0.554929	0.159863	-0.21676	-0.401494	0.348765
YJL029C	VPS53		-0.072679	-0.008103	0.076874	-0.331777	-0.450146	0.047354	0.279689	-0.520074	-0.336075	-0.163495	-0.493952	-0.188791	0.039735	0.200706	-0.482227	0.300959	0.514169	-0.133437	-0.184532	-0.13896	0.514046	0.159142	-0.104286	0.097253	0.123778	0.075838	0.357894	-0.517867	-0.281371	-0.069742	-0.332157	-0.775328	-0.517133	0.036433	-0.066837	0.077223	-0.030269	0.128588	-0.291853	-0.279504	-0.101349	0.733597
YNL104C	LEU4		0.159126	-0.146173	-0.029521	-0.088278	0.107114	-0.13684	-0.398253	-0.617785	-0.505945	-0.453764	-0.94276	-0.549629	0.274237	0.753398	0.110783	0.477129	0.778638	-0.016552	0.128881	-0.083222	-0.693509	0.158065	-0.095304	0.089396	0.076199	0.276176	0.005086	0.319057	0.575234	0.24564	0.306093	0.29279	0.018926	0.182289	0.27372	0.139782	0.35657	0.1428	0.061892	0.378619	0.055695	0.389804
YJL153C	INO1		0.066458	-0.068789	-0.000837	-0.083524	-0.05872	-0.370864	-0.10966	-0.558137	-0.380146	-0.51998	-0.514764	-0.080472	-0.147698	-0.260282	0.198955	0.462807	-0.226448	-0.045831	-0.422859	0.334116	0.144542	-0.040392	-0.095525	0.089591	0.280274	0.002324	-0.003571	0.168749	0.215009	0.390618	0.036944	0.060982	0.010198	0.163258	-0.129901	-0.046916	-0.132053	0.056935	0.089078	0.298761	-0.270483	0.204124
YAL042W	ERV46		-0.025332	-0.001936	0.026796	-0.268374	-0.312549	0.134451	-0.383707	-0.462448	-0.598737	-1.09537	-0.840776	-1.12776	-0.222028	-0.915583	0.208831	-0.060891	-0.023503	0.086808	-0.394472	-0.723086	-0.983715	0.279639	-0.237374	0.20378	0.324459	0.648937	0.527482	0.571258	0.002978	-9.8e-05	0.034156	0.035153	-0.901629	0.08428	0.197235	0.167077	0.290126	0.028307	-0.089735	-0.626476	-0.730456	-0.255716
YDL215C	GDH2		0.214022	-0.132846	-0.107722	-0.277925	-0.217778	0.06527	-0.362216	-0.682766	-0.3163	-1.3531	-1.75267	-1.42563	-0.070484	-0.695992	-0.548282	-0.25459	-0.234393	0.070746	0.434228	-0.41108	-0.557982	0.014052	-0.006423	0.006394	0.092561	0.307928	0.105064	0.511886	0.038596	-0.313411	0.498176	-0.012095	-0.227858	0.055169	-0.287577	0.13508	0.376102	-0.468718	0.08759	-0.134291	-0.273417	-0.40218
YOL059W	GPD2		0.161322	-0.077525	-0.098495	0.032082	0.227514	0.558236	-0.547618	0.023484	-0.063627	-2.91676	-1.79898	-1.99539	0.206473	0.701969	0.357218	0.226512	-0.650529	-0.052096	-1.18324	-1.93471	-1.31229	-0.224546	-0.009082	0.009025	0.427544	0.587111	0.568943	0.650548	-0.24733	0.491703	0.467028	0.311581	0.060939	0.55463	0.73021	0.225073	0.138219	0.13293	0.298597	0.107207	0.586177	0.672649
YKR007W	MEH1		-0.038581	0.062011	-0.025518	-0.15825	-0.513958	-0.800865	-0.546512	-0.909148	-0.818212	-2.22792	-2.47433	-1.98003	-0.52586	0.002496	0.286896	-0.980445	-0.320345	0.407598	-2.52583	-1.78978	-1.3721	0.327929	0.084374	-0.089616	0.342136	0.357552	0.170341	-0.003881	0.076228	0.251092	0.18491	-0.141147	-0.157859	0.647102	0.431515	0.554519	0.565293	0.525657	0.069266	0.247758	-0.051522	-0.338936
YDL085C-A	YDL085C-A		0.259895	-0.206463	-0.095498	0.1526	0.080467	0.102778	-0.606003	-0.141312	-0.077908	-1.0415	-0.660446	-0.340685	-0.28675	-0.032241	-0.103249	0.037923	-0.08247	-0.055885	-0.243131	-0.214465	-0.335137	-0.027288	-0.138581	0.126428	0.245625	0.15468	0.108885	0.48844	0.152645	0.136367	0.490812	0.08722	0.175242	0.234925	0.14168	0.260326	0.441566	-0.010131	-0.44413	0.243266	-0.011106	-0.595394
YIL125W	KGD1		0.19634	-0.439644	0.159494	-1.14175	-0.585024	-0.665479	-0.614362	-1.00943	-0.279276	-0.553065	0.087568	-1.07689	0.285253	-0.228247	-0.092843	0.323518	0.202679	-0.130253	0.080168	0.311324	-0.180902	-0.15775	-0.046661	0.045199	-0.168891	0.006643	0.502079	0.26997	0.100223	-0.20142	0.26043	-0.305396	-0.459236	0.025548	0.054336	0.338314	0.27702	-0.241877	0.221541	-0.007803	-0.191279	-0.325919
YLR027C	AAT2	YNB	0.134381	0.035381	-0.188445	-0.477113	-0.968377	-1.01849	-1.46286	-1.36498	-1.73944	-1.67691	-2.22645	-1.70373	0.131519	0.257282	-0.242967	0.142706	0.256035	-0.29513	0.203054	-0.28427	0.010609	0.055681	0.080229	-0.084954	0.181586	-0.186027	0.064588	0.301785	0.399192	0.004921	0.00805	0.318589	-0.157249	-0.093969	0.099831	-0.279446	0.221138	0.395896	-0.056205	0.48413	0.049782	-0.307665
YGR061C	ADE6	YNB	-0.369433	0.151029	0.157758	-1.0486	-1.17881	-1.31508	-2.08597	-2.06461	-2.51896	-3.39468	-3.02005	-2.53097	0.12468	0.251784	0.067463	0.730523	0.240969	0.392217	0.743009	0.353943	0.238174	0.27614	0.008704	-0.008757	0.522853	0.085904	0.126832	0.375761	0.240944	0.23247	-0.223364	-0.086651	-0.260531	-0.034432	-0.07926	-0.251305	0.087456	-0.015883	0.051515	-0.539441	-0.089268	0.354265
YGR208W	SER2	YNB	-0.127272	0.001431	0.115629	-0.874144	-1.348	-1.0948	-2.03617	-2.63612	-2.70936	-3.14677	-3.59642	-2.31128	0.254204	0.172506	-0.104952	0.160616	0.442905	0.695877	0.371634	0.010027	-0.329004	0.036834	-0.039799	0.038731	0.195023	0.289458	0.061166	0.305809	0.304578	-0.29355	0.328132	0.187036	0.26039	-0.06575	0.470675	-0.06237	0.380723	0.719425	0.357086	0.248655	0.512167	0.445372
YJR137C	MET5	YNB	-0.119571	0.132996	-0.02478	-1.09963	-0.70019	-0.786375	-3.07225	-3.10125	-3.86179	-4.05326	-3.09408	-2.56922	0.490212	-0.177376	0.437384	0.243419	-0.12436	0.080183	0.049284	-0.348744	-0.102395	0.170036	0.027075	-0.027592	0.552277	0.819104	0.522072	0.483076	0.590059	0.000835	0.145603	0.592764	0.302025	0.469077	0.741162	0.545453	0.004144	0.162945	0.503848	-0.851792	-0.432247	0.075136
YGL234W	ADE5,7	YNB	-0.175132	-0.042621	0.193361	-0.899572	-1.38081	-1.0072	-1.61918	-2.01876	-1.54039	-3.42349	-2.66679	-2.14726	0.695695	0.161094	0.780408	0.272175	0.809812	0.760751	0.366857	1.28751	0.401201	-0.128121	-0.021696	0.021374	0.289954	0.247068	0.094384	0.42134	0.570622	0.302552	0.070759	0.302614	0.221094	0.248525	0.515873	0.277819	0.210369	-0.102744	0.197944	0.085713	0.553085	-0.050811
YPR167C	MET16	YNB	0.153964	-0.156198	-0.014512	-0.469588	-0.815297	-1.30186	-2.95002	-2.94566	-1.7618	-3.93884	-3.0072	-2.02363	0.210585	0.214804	0.472033	0.047469	0.371701	0.5017	-0.413312	0.496627	0.337286	0.959257	0.155071	-0.173769	0.307971	0.257324	0.177848	0.015982	0.252626	0.057456	-0.030702	0.10851	0.016454	0.414773	0.323918	0.416539	0.571439	0.40866	0.173899	0.523668	0.116951	0.23089
YOR128C	ADE2	YNB	0.06749	0.027151	-0.09988	-2.51695	-3.29019	-3.03944	-4.33301	-3.98819	-3.94681	-4.73563	-2.65909	-2.9901	0.491292	0.424262	0.14856	0.304949	0.276206	0.324573	0.71576	-0.163734	0.81842	-0.130005	0.255843	-0.311207	0.365708	0.229396	0.377535	0.268198	0.393953	-0.18803	0.311859	0.075094	0.285883	0.214531	0.259581	0.047057	0.118331	0.147804	0.1605	0.261101	0.249296	0.386466
YDR127W	ARO1	YNB	-0.069154	-0.024226	0.088759	-2.79058	-2.71927	-2.67943	-3.82849	-4.08865	-3.89142	-5.11749	-3.42291	-2.92735	0.256158	0.187191	0.314454	0.923887	0.272669	0.455775	1.15335	0.592552	-0.431675	0.135204	0.076213	-0.080465	0.221341	0.492086	-0.24587	-0.064081	0.695599	0.601446	0.441453	0.038864	0.184339	-0.171263	0.41204	-0.032932	-0.109924	0.322728	0.140603	-0.274566	0.221372	0.351517
YAR015W	ADE1	YNB	-0.0699	-0.147981	0.195075	-1.39058	-2.47489	-2.95444	-3.33474	-3.49331	-4.46163	-4.71127	-2.57991	-2.81781	0.21969	0.527881	0.733486	1.25116	1.28384	0.912647	1.55009	0.438958	1.198	0.19348	-0.014176	0.014038	0.317325	0.250708	0.657277	0.600882	-0.143886	0.492698	0.693808	0.052282	0.128683	0.47089	-0.098325	0.220455	0.611306	0.555372	0.626671	0.41392	0.2157	0.56625
YCL018W	LEU2	YNB	0.140075	0.090612	-0.263238	-1.4615	-1.90877	-2.87375	-3.63256	-4.40103	-4.08182	-4.44615	-3.05818	-2.56719	0.588975	0.735952	0.183968	0.583236	1.00908	0.36211	0.792439	1.08002	0.907983	-0.395643	-0.2027	0.177697	0.277179	0.450544	0.339182	0.323534	0.962565	0.451835	0.512593	0.565026	0.587459	0.432858	0.327369	0.140206	0.333653	-0.052538	0.297617	0.264604	0.452779	0.626113
YOL064C	MET22	YNB	0.060487	0.161169	-0.253275	-1.11357	-1.45998	-1.33185	-1.96459	-2.9659	-2.54423	-2.86628	-2.59345	-2.26735	0.64023	0.437961	-0.039049	0.441856	0.474025	0.515724	0.551373	0.602443	0.669865	0.199036	0.178915	-0.204287	-0.049771	0.158987	0.14203	0.303266	0.302816	0.394333	0.220238	0.192766	0.537646	0.300168	0.11038	0.344033	0.874294	0.19697	0.395003	0.579885	0.42417	0.324223
YER052C	HOM3	YNB	-0.431358	0.295278	0.044485	-1.80532	-1.89936	-1.6013	-3.34219	-3.65142	-4.35046	-4.01021	-3.05393	-2.17927	0.65152	0.86988	0.746712	0.246143	1.01306	0.772967	-0.415298	0.514988	0.485888	-0.048796	0.002929	-0.002935	0.276483	0.33225	0.752062	0.579408	0.632388	0.500624	0.732029	0.364673	0.579302	0.539596	0.454222	0.798977	0.467772	0.682652	-0.063855	0.414219	0.631779	0.119572
YCR053W	THR4	YNB	0.147711	-0.084146	-0.075753	-1.64612	-1.91936	-2.2966	-2.55893	-3.58052	-4.19039	-4.47995	-2.76362	-2.30109	0.220093	0.327716	0.670508	-0.109267	0.855073	0.873838	-0.590073	0.530672	1.10642	0.148839	0.063069	-0.065953	0.342728	0.348325	0.256351	0.220071	0.168595	0.304884	0.386418	0.183024	0.054786	0.457432	0.327837	0.159706	0.11064	0.034151	0.270076	-0.020157	0.016987	0.063269
YNL277W	MET2	YNB	0.113981	-0.039015	-0.082422	-1.44195	-1.61963	-1.07541	-2.74976	-3.84296	-3.26134	-3.93758	-3.18744	-2.26893	0.351054	0.898848	0.497748	-0.445026	0.69259	0.588656	0.619405	0.788781	0.423799	0.040139	0.07039	-0.074001	0.538806	0.634515	0.546978	0.951008	0.522778	0.788104	0.767212	0.509434	0.672052	0.78032	0.632246	0.800581	0.65353	0.783074	0.8901	0.839535	0.740836	0.804638
YKL001C	MET14	YNB	0.207587	-0.109786	-0.122618	-0.622467	-0.536607	-0.572844	-2.78369	-2.6487	-3.14036	-4.68562	-2.50455	-2.65736	0.575935	0.297574	0.667604	0.149804	0.606545	0.995357	0.753326	1.00832	1.64016	-0.271924	-0.150961	0.13665	0.46273	0.438511	0.593002	0.140935	0.155357	0.411721	0.288792	0.376714	0.656947	0.29049	0.414418	0.282369	0.435951	0.574104	0.357104	0.390747	0.74399	0.55619
YER090W	TRP2	YNB	-0.073067	0.100253	-0.032944	-0.729624	-0.546042	-1.51342	-2.61049	-2.76618	-3.38233	-3.8113	-3.00186	-2.59591	0.577753	0.367417	0.570201	0.562942	0.970949	1.01701	0.843182	1.18881	0.945175	0.096293	0.11999	-0.130882	0.37717	0.321584	0.179185	0.265645	0.290727	0.167082	0.541128	0.102662	0.443996	0.22566	0.449269	0.102628	0.201342	0.436965	0.145333	0.181511	0.43101	0.03488
YGL026C	TRP5	YNB	-0.095047	0.077103	0.012727	-0.561751	-0.875025	-1.42705	-2.80231	-3.37252	-3.74981	-3.76289	-2.66395	-2.59641	0.742327	0.858877	0.662241	0.427142	0.353697	1.12373	0.554396	0.48457	0.950771	-0.226128	0.124041	-0.135717	0.240567	0.283654	0.515221	0.172353	0.05334	0.181092	-0.017404	-0.093925	0.166021	0.106343	0.198979	0.146736	-0.003788	-0.250792	0.221408	-0.406403	-0.587736	0.200058
YMR300C	ADE4	YNB	-0.294941	0.140964	0.114037	-0.98053	-0.985331	-1.41426	-2.06989	-3.06921	-2.78807	-3.57262	-2.18521	-2.36983	0.308207	-0.835005	0.419428	-0.286615	-0.152498	0.288458	0.463366	-0.030065	0.506706	0.164998	-0.00837	0.008322	0.067268	-0.125213	-0.053215	0.203462	0.049097	-0.760027	-0.065609	-0.320547	-0.777711	-0.725252	0.088136	0.095262	-0.267488	-1.35019	-0.351477	-0.212291	-0.40447	-0.319773
YDR158W	HOM2	YNB	-0.497167	0.197019	0.195569	-1.68921	-1.95439	-2.00849	-3.54916	-4.40229	-4.03776	-4.67197	-2.8006	-3.03775	0.334698	0.27988	-0.059027	0.187751	-0.127872	0.512153	1.56026	0.95875	1.32031	0.176364	-0.017455	0.017246	-0.654662	-0.318805	0.000307	-0.471867	-0.816781	-0.493848	-0.483799	-0.553221	-0.531275	-0.425408	0.008336	-0.27562	-0.252401	-0.465443	-0.755859	-0.447335	-0.474808	-1.05778
YNL220W	ADE12	YNB	-0.228596	0.095703	0.108289	-2.52431	-3.66601	-3.18352	-4.82464	-6.35827	-6.16347	-6.74443	-4.15073	-3.85098	-0.705747	0.047256	-0.853535	-1.80671	-0.624191	-0.31446	-0.703289	-0.903739	-0.633005	0.02554	-0.138384	0.126264	-1.00951	-1.03741	-0.921439	-1.65291	-1.91129	-1.2464	-1.42436	-1.46447	-1.53548	-1.25502	-1.25533	-0.907392	-1.74383	-2.37	-1.13296	-2.15924	-2.18497	-2.74043
YER091C	MET6	YNB	-0.175286	0.035101	0.124036	-2.30693	-2.00912	-2.55906	-4.07345	-4.90082	-4.27861	-5.34648	-2.81457	-2.86806	-0.238376	0.637166	0.163633	-0.204613	0.274504	0.187593	-0.862339	-0.29129	-0.059197	-0.7699	0.023835	-0.024235	-0.475229	-0.602349	-0.117772	-0.89957	-1.25221	-0.775434	-0.976615	-0.974629	-1.60145	-0.405135	-0.537819	-0.498915	-0.240278	-0.722155	-0.343654	-0.474876	-0.385539	-0.929163
YDR408C	ADE8	YNB	-0.001735	0.001394	0.00034	-1.34894	-1.72865	-1.27859	-2.648	-2.56265	-3.32565	-3.65508	-3.3526	-2.58813	-0.271399	0.637808	0.244929	0.309327	0.357783	0.324227	0.415048	-0.324919	0.547977	0.035592	0.254189	-0.308761	-0.667606	-0.262015	-0.166152	-0.473539	-0.272083	0.667195	0.189523	-0.508204	-0.930984	-0.223717	-0.689719	-0.252549	-0.333551	-0.428658	-0.424732	-0.776395	-0.847617	-0.401826
YFR030W	MET10	YNB	-0.173769	0.116858	0.04139	-1.7028	-1.46499	-1.90314	-3.215	-3.74799	-5.43851	-4.3408	-3.38421	-2.82889	-0.23483	0.37363	0.135979	-0.526325	-0.014398	0.272368	-0.315035	0.129163	0.141976	-0.243449	-0.267936	0.225884	-0.218269	-0.102979	-1.03694	-0.595857	0.004261	-0.591973	-0.446405	0.434791	-0.2252	-0.533197	-0.56527	-0.7444	-0.068712	-1.02168	-0.270423	-0.548292	-1.01981	-1.09105
YGL148W	ARO2	YNB	0.23395	-0.09688	-0.169913	-2.16785	-4.19341	-1.88537	-4.09787	-4.97373	-5.09601	-5.22152	-3.47245	-3.2144	-0.340559	-0.336488	-0.462804	0.105954	-0.172644	-0.250071	-0.482385	-0.971707	0.421641	0.573682	-0.078871	0.074782	-0.042737	-0.155108	-0.367563	-0.024764	-0.236313	0.526419	-0.131736	-0.398997	-0.201822	-0.159035	-0.131509	-0.274759	-0.050956	-0.064728	-0.744367	-0.586112	-0.301669	0.230013
YDR354W	TRP4	YNB	0.136595	-0.121003	-0.027463	-2.18769	-2.59032	-2.85076	-4.67668	-4.37751	-4.62175	-5.32678	-3.64287	-2.89194	-0.335248	-0.413523	0.041551	-0.880263	-0.993938	-0.654676	-0.449966	-0.670092	-0.183887	-0.005109	0.012384	-0.012491	0.030692	-0.349076	-0.546016	-0.387007	0.351172	-0.456437	-0.152866	0.133569	-0.627141	-0.325693	-0.415711	-0.423548	-0.641296	0.104463	-0.900097	-0.186331	-0.741415	-1.04997
YIR017C	MET28	YNB	-0.243458	0.103397	0.112342	-0.829132	-1.34032	-1.42078	-2.13345	-1.87	-1.65451	-4.71421	-2.69832	-2.69591	-0.848184	-0.265947	-0.639931	-0.987383	-0.102011	-1.09979	-0.61043	0.077353	-0.808282	0.081616	-0.332322	0.269922	-0.661741	-0.568931	-0.5241	-0.997575	-0.435344	-0.158196	-0.626912	-0.349778	-0.74483	-0.424618	-0.466463	-0.372458	-0.400688	-0.031657	-0.465216	-0.846205	-0.091369	-0.510152
YJR086W	STE18	YNB	-0.032606	-0.291237	0.269208	-2.4715	-2.28035	-3.06846	-3.065	-3.17616	-2.90514	-5.04852	-4.61348	-4.05552	-0.844797	-0.594696	-1.04237	-0.206215	-1.11674	-0.902426	-0.702148	-0.868061	-1.10701	0.542938	0.109965	-0.119043	-0.941209	-0.527046	-0.836394	-0.537209	-0.040263	-0.005204	-0.778329	-0.499771	-0.197727	-1.08146	-0.634974	-1.11305	-0.750011	-1.5327	-0.582347	-0.528753	-0.825715	-0.839626
YGL125W	MET13	YNB	-0.035061	0.116007	-0.08884	-0.556625	-0.627676	-0.88811	-0.385391	-1.663	-1.0479	-1.74522	-1.1552	-1.37595	-0.473219	-0.062312	-0.206746	-0.06769	-0.461175	-0.450722	0.386114	-0.542964	0.000974	0.456748	-0.001758	0.001756	-0.113426	-0.1724	-0.48713	-0.107132	0.028169	0.09346	0.350659	-0.111245	-0.142219	0.015356	-0.314412	-0.256501	0.011723	-0.352067	-0.451812	-0.427373	-0.034972	-0.319319
YCR108C	YCR108C	YNB	-0.125563	0.104185	0.012163	-1.38782	-0.981597	-1.8413	-1.36337	-1.31043	-2.46224	-2.32	-1.59055	-1.94849	-0.799222	-0.725999	-0.741938	-1.08845	-0.739982	-0.230438	-0.457399	-0.922068	-0.130492	0.540394	0.025944	-0.026419	-0.361189	-0.328522	-0.580863	-0.051797	-0.300519	0.053118	0.676151	0.255622	-0.082596	-0.161781	-0.334561	-0.015845	-0.276529	-0.190775	-0.037219	-0.235179	-0.305401	-0.028707
YJR060W	CBF1	YNB	0.100329	-0.09981	-0.007484	-0.993345	-0.857912	-2.17653	-2.71295	-3.86224	-1.4195	-4.58543	-2.90153	-2.10701	-1.25662	0.412708	-0.44364	-1.12164	-0.336012	-0.116548	-0.811511	-2.66228	-3.0065	0.939757	0.130949	-0.144032	0.168059	0.07965	0.875396	-0.144032	-0.144032	0.311125	-0.106786	-0.066827	-0.144032	1.15071	0.539042	0.188793	0.105631	1.24642	-0.144032	-0.144032	0.436886	0.594389
YKR069W	MET1	YNB	0.03647	0.013822	-0.051741	-1.54737	-0.922501	-1.39986	-3.10715	-2.69059	-2.98024	-5.00947	-2.63676	-2.96051	0.094073	-0.199672	0.23277	0.233723	-0.391508	0.362503	-0.249635	-2.14491	-0.837902	0.428338	0.133914	-0.147627	-0.353642	-0.026667	0.105274	-0.003216	-0.260931	-0.210577	0.049664	-0.546436	-0.009027	0.013687	-0.21436	-0.056579	-0.111904	-0.121546	-0.27476	-0.420216	-0.593303	-0.785579
YLR058C	SHM2	YNB	-0.011366	0.088347	-0.082078	-1.30708	-2.38465	-0.987054	-3.64104	-3.68853	-3.19288	-4.72312	-3.76431	-2.62518	0.10715	0.311281	-0.072607	-0.158051	-0.752562	-0.351101	-2.3004	-2.59643	-2.53323	-0.179874	0.302781	-0.383679	0.102066	0.362391	0.052371	0.204332	0.791754	0.444475	0.092549	-0.001935	-0.37464	0.046291	0.308757	0.017434	-0.152447	0.067896	0.347699	-0.515754	-0.023247	0.377932
YFL018C	LPD1	YNB	0.154402	0.063943	-0.248586	-0.00873	-0.35795	-0.581887	-0.48895	-0.701069	-0.925202	-1.86409	-1.81941	-1.20859	0.486115	0.201121	-0.252652	0.152478	0.027916	0.018424	0.783392	-0.199327	0.455862	-0.025476	-0.019995	0.019722	-0.06181	-0.043636	-0.045938	0.301206	0.3191	-0.024408	0.307635	-0.223688	-0.188108	0.196113	0.119272	0.117402	0.099049	0.184893	0.029803	-0.206726	-0.554897	-0.334244
YJL052W	TDH1		0.111324	-0.289927	0.139912	-0.246322	-0.2732	-0.387926	-0.516653	-0.154029	-0.429827	-1.08947	-0.303231	-0.413525	0.108534	-0.476762	-0.073466	-0.072513	0.399009	-0.374141	0.109247	-0.233027	-0.122877	-0.077573	0.109846	-0.118903	-0.06186	0.244015	0.1558	0.024846	-0.006597	0.089324	-0.079625	-0.120414	0.074577	0.031474	0.187209	0.270998	0.262261	0.035267	0.33191	0.183799	-0.350324	-0.183143
YOL068C	HST1		-0.232693	0.125353	0.081586	-0.270975	-0.053115	0.110602	-0.851323	0.393452	-0.437944	-2.32462	-0.784423	-1.68317	-0.309314	-0.01985	-0.280952	0.329606	-0.198313	-0.186761	-0.298817	-0.128134	-0.315394	0.262853	-0.20987	0.183181	-0.122562	-0.159737	-0.079336	0.010091	-0.575275	0.738258	-0.366672	-0.34122	-0.380514	0.101638	-0.263305	0.084157	-0.09377	-0.634954	0.439555	0.203976	-0.675997	0.073787
YCL010C	SGF29		-0.243248	0.194403	0.015652	-0.06029	-0.105932	0.157967	-0.646455	-0.210332	-0.720435	-1.59273	-0.998559	-1.48096	0.335484	0.258165	0.146249	0.045742	-0.477956	-0.230822	-0.23351	-0.22858	-0.053095	0.541701	-0.097892	0.09167	-0.187044	-0.200517	-0.103486	-0.300469	0.02927	0.067052	-0.596732	-1.1443	-0.510079	0.05476	0.35627	0.098537	0.228337	-0.167577	-0.058631	0.087117	0.12113	-0.015149
YHR162W	MPC2		-0.223526	0.156245	0.04145	-0.32439	-0.31785	-0.261978	-0.269942	-1.00494	-1.15711	-2.806	-2.65691	-2.20687	-0.051088	0.673816	-0.086727	0.062297	-0.007619	-0.209162	0.096804	0.789754	-0.005852	0.045537	0.101605	-0.109306	-0.188369	-0.446964	-0.062987	-0.896169	-0.212736	0.012923	-0.438411	-0.717422	-1.24698	0.125508	-0.272249	-0.013549	0.54918	-0.964189	0.211129	0.010634	-0.473781	0.39962
YKR001C	VPS1		-0.484221	0.391185	-0.038529	0.038152	-0.518941	-0.312617	-0.770803	-1.72569	-1.39271	-3.74372	-2.67872	-2.52164	0.034063	-0.067506	0.348562	0.516199	0.191443	0.468153	0.040312	0.338136	1.07581	0.170047	0.181862	-0.208139	-0.649807	-0.353277	-0.172174	-0.91765	-0.575558	-0.917016	-0.855279	-0.678434	-0.945625	0.0177	-0.126924	-0.246582	-1.35465	-0.894128	-0.628683	-0.937043	-1.20121	-1.15189
YKL080W	VMA5		0.159782	-0.048005	-0.127196	-0.18292	0.478089	-0.134777	-0.740985	-0.828862	-1.22163	-1.58662	-0.738706	-1.40511	-0.139811	0.050069	0.141592	0.10382	0.400229	-0.197026	0.069373	0.060142	-0.14653	0.037596	0.093539	-0.100026	-0.303044	0.174152	0.345393	-0.47672	-0.083877	0.079173	-1.43853	-0.833709	-1.13689	0.302153	0.133736	0.424243	0.048594	0.39116	0.208325	0.060019	-0.035621	-0.280952
YLR447C	VMA6		-0.271094	-0.05075	0.27008	-0.196629	-0.203329	-0.107379	-1.24869	-1.21152	-1.04156	-1.87113	-2.35699	-1.38234	0.092743	0.470969	0.295461	0.805113	0.792465	0.586406	-0.918702	0.791768	0.818742	-0.066729	0.062106	-0.0649	-0.016776	0.283348	-0.347845	-0.435688	0.031627	-0.563305	-1.78687	-1.70872	-1.59306	0.235243	0.180332	0.27899	0.242194	0.003268	0.412	-0.080894	0.378529	0.552254
YLR408C	BLS1		-0.33648	0.154217	0.131209	-0.791554	-0.271389	-0.340319	-0.249292	-0.977121	-0.586851	-0.40917	-0.202822	-1.36502	-0.52226	-1.47156	-0.180531	0.117113	-1.09308	-0.251778	-0.027127	-0.518582	-0.273384	0.454476	0.100952	-0.108552	-0.143938	-0.234155	-0.015745	-0.221971	-0.258392	-0.289634	-0.20586	0.137366	0.139196	-0.109634	-0.322898	-0.758343	-0.108885	-0.04691	-0.206012	0.259379	-0.541435	0.157214
YIL094C	LYS12		0.150302	-0.250034	0.069456	-0.643386	-0.449319	-0.196263	-0.159913	-0.003575	-0.450094	-0.709751	-0.400019	-0.64925	-0.530315	-1.83228	-0.94828	0.070775	-1.33918	-1.47682	-0.442017	-1.09546	-1.06135	0.196864	0.022118	-0.022463	0.059335	0.020072	-0.339496	0.14057	-0.198329	0.445801	0.054275	0.463622	0.4292	-0.413689	-0.327389	-0.267027	0.06792	-0.294468	0.260985	0.634276	-0.285044	0.37496
YLL062C	MHT1		-0.035338	-0.014944	0.048936	-0.764573	-0.662437	-0.100691	-0.540611	-0.510807	-0.698386	-0.580472	-0.679811	-0.621013	-0.034432	-0.200057	-0.04606	0.041657	0.013974	-0.976317	-0.271951	-0.009697	-0.987691	-0.03078	0.038234	-0.039275	0.184053	0.332805	0.177175	-0.005189	0.301869	0.211989	0.510231	0.135985	0.102214	-0.089462	-0.173225	-0.123137	-0.000131	0.12388	-0.132104	-0.288085	-0.149093	0.006914
YML129C	COX14		0.235702	-0.081641	-0.188467	-0.672029	-0.572188	-0.645226	-1.01944	-0.955203	-0.336316	-0.90574	-0.776547	-0.742483	-0.484825	-0.163794	-0.512416	0.01373	-0.590586	-0.226832	0.025252	-0.682661	-1.11584	0.277702	-0.208847	0.182402	-0.237165	-0.255476	-0.144441	0.101245	0.135044	-0.080349	0.282989	-0.018388	0.018784	-0.067578	-0.140181	0.08422	0.060428	-0.369957	0.428165	0.229198	0.008633	0.735663
YHL046C	PAU13		0.171775	0.026083	-0.225476	-0.399033	-0.504246	-0.307816	-0.755166	-0.826982	-0.107503	-0.287987	-0.612955	-0.332423	-0.789702	-0.656168	-0.284703	0.285737	-0.40942	-0.471719	0.161414	-0.633988	-1.41565	0.097225	0.021994	-0.022335	-0.056241	-0.316833	-0.192046	-0.518657	-0.136888	0.053555	0.001104	0.312534	0.118269	-0.288853	-0.209458	0.183608	-0.003983	-0.024955	0.050816	0.124754	0.132912	0.407763
YHL044W	YHL044W		0.281506	-0.149986	-0.17906	-0.305816	-0.570941	-0.440762	-0.672547	-0.380711	-0.372548	-0.223519	-1.01991	-0.177643	-0.389267	-0.406115	0.03797	0.268987	-0.59514	0.129088	0.364414	-0.483606	-0.582829	0.030829	0.139864	-0.154894	0.345414	0.136067	0.079655	-0.00752	0.31385	-0.118451	0.667246	0.098738	0.282896	0.415599	0.227868	0.22387	0.027963	-0.053977	-0.072995	0.309781	0.211046	0.076629
YBR122C	MRPL36		0.174344	-0.042067	-0.151545	-0.553053	-0.430827	-0.322639	-0.878611	-0.046631	0.101874	-2.08959	-0.215584	-0.080559	-0.269018	-0.305738	-0.497424	-0.027356	-0.644143	-0.114525	0.149122	-0.399307	-0.222801	-0.017795	0.065729	-0.068867	0.181908	0.065038	-0.045857	-0.487728	-0.448578	-0.412372	-0.235051	-0.192776	-0.319894	0.14665	0.170736	-0.218019	-0.060079	0.092471	-0.567982	-0.367852	0.141936	-0.329898
YNL176C	TDA7		-0.106459	0.067391	0.03325	-0.191959	-0.118436	-0.485195	-1.05004	-0.762345	-0.171636	-1.92522	-0.762737	-0.428936	-0.937592	-0.346621	-0.465191	-0.158506	-0.499732	-0.0661	-0.00842	-0.885552	0.040054	0.443313	-0.22695	0.196054	0.278552	0.281397	0.488919	-0.204918	0.075496	-0.717396	0.807839	-0.260846	-0.216968	0.117513	0.385007	0.153739	-0.193354	-0.209382	-0.653501	0.067243	0.204626	0.06755
YDR529C	QCR7		-0.14816	0.148039	-0.015174	-0.48171	-0.904223	-0.820946	-0.736779	-0.391546	-0.660797	-1.3255	-1.1061	-0.208195	-0.262346	-0.309713	-0.154256	0.280632	-0.704796	0.023325	0.086018	-0.391391	-0.019262	0.293027	0.066487	-0.0697	-0.258623	0.228699	0.052333	-0.332731	0.447627	0.357881	-0.733996	-0.289284	-0.120144	0.097834	0.090424	0.13212	0.239231	0.184652	0.276984	-0.034401	0.540349	0.59682
YER188C-A	YER188C-A		0.065104	-0.060159	-0.007694	-0.377633	-0.237083	-0.447466	-0.71229	-0.699092	-0.189422	-0.729411	-0.588072	-0.60948	-0.398834	-0.588964	-0.227984	-0.189048	-0.50936	-0.488396	0.180875	-0.372747	0.069959	0.09808	-0.026532	0.026053	3.5e-05	0.035888	-0.076093	-0.060324	0.049065	-0.065285	0.225462	0.176253	0.000152	0.170248	0.051379	0.13384	0.235568	0.449972	0.652978	-0.008351	0.256008	0.409375
YNL334C	SNO2		0.121504	-0.105668	-0.025092	-0.691361	-0.60687	-0.329383	-1.32746	0.070408	-0.55565	-1.07416	-0.206386	-0.612169	-0.587811	-0.018354	-0.650967	-0.4472	-0.584445	-0.139465	0.097766	-1.08856	-0.038521	0.511637	-0.091189	0.085766	-0.528809	-0.35872	0.073631	-0.138772	0.28457	0.4769	-0.092049	-0.002335	0.009917	-0.021774	-0.04083	0.039178	0.346594	0.007805	0.104141	0.137205	-0.398276	0.594977
YPL283C	YRF1-7		-0.1822	0.110276	0.055483	-0.31072	-0.285492	-0.766035	-1.00816	-0.205777	-0.503987	-0.433891	-0.235796	-0.061615	-0.34336	-0.990116	-0.478456	-0.25578	-1.03625	-0.731653	0.103211	-0.948818	0.135318	0.099218	-0.059195	0.056862	0.020263	-0.101969	-0.090392	-0.392592	0.155119	0.055548	-0.073294	-0.010504	-0.097722	0.133239	-0.303403	-0.226831	0.124218	0.345026	-0.3089	0.016697	0.030651	-0.078428
YDR198C	RKM2		0.11565	-0.049072	-0.074032	0.299997	-0.508845	-0.156342	-0.450521	-0.552174	-0.060418	-0.774644	-0.396483	-0.398017	-0.027611	-0.042657	0.202052	0.532847	0.021883	0.039459	0.06032	-0.306945	-0.330928	0.503431	-0.013381	0.013258	0.117411	0.391254	0.023706	-0.264513	0.087012	-0.43263	-0.037384	-0.214051	-0.403138	-0.17346	0.257658	0.161926	0.124496	0.043685	0.105834	0.033743	-0.139758	0.075601
YDR333C	RQC1		0.129325	-0.200312	0.050824	0.319119	-0.29006	0.085781	0.131056	-0.671657	-0.126651	-0.474402	-0.207513	0.243143	0.138037	0.032792	0.177649	0.736468	-0.157702	-0.02126	0.423364	-0.524904	-0.430305	0.133664	0.09931	-0.106655	0.302869	0.136644	0.021584	-0.106618	0.001084	0.164762	-0.027504	0.220985	-0.003977	-0.037502	-0.057792	0.210673	0.04155	-0.296639	-0.154241	0.101991	-0.227744	0.441106
YER079W	YER079W		0.116993	0.063044	-0.199487	-0.136905	-0.630101	-0.345167	-0.153804	-0.137231	-0.280808	-0.914645	-0.291728	0.018922	-0.046261	0.484964	-0.1065	0.247537	0.217593	0.087827	0.727673	-0.354935	0.026859	-0.073605	-0.076933	0.073037	-0.181738	0.197237	0.157334	-0.344129	0.30733	-0.045891	0.039195	0.224627	0.214579	0.286209	0.202248	-0.105946	0.108473	-0.32703	-0.167078	0.214257	-0.30722	0.236326
YHL029C	OCA5		0.101148	0.010208	-0.119867	-0.07607	-0.200503	0.005898	-0.167305	-0.16386	-0.69439	0.273973	0.034688	-0.630855	0.016006	-0.7741	0.007707	0.701533	-0.623071	-0.36423	-0.032266	-0.46442	0.077934	0.479586	-0.175505	0.156452	-0.101653	-0.171088	0.283189	-0.180541	-0.319482	-0.127609	-0.242771	-0.502535	-0.523849	-0.105181	0.076123	-0.442689	0.156217	0.479361	0.222181	0.297462	0.551792	0.460414
YHL047C	ARN2		0.309997	-0.034097	-0.351716	-0.38165	-0.288186	-0.253164	-0.095383	-0.673919	-0.587038	0.582613	-0.897303	-0.711478	0.180418	-1.05801	0.006535	0.460977	-0.605294	-0.227597	0.158551	-0.967181	-0.26969	-0.000331	-0.102239	0.095471	0.041558	0.076287	-0.292288	0.220903	-0.354978	-0.585894	0.11117	-0.539221	0.225737	0.178284	0.154056	0.381401	0.216081	0.225413	0.095923	-0.138813	-0.401061	0.056337
YOR279C	RFM1		0.515067	-0.282701	-0.417175	-0.961224	-1.02422	-0.302359	-1.01281	-1.90834	-0.672569	-0.866915	-2.45437	-1.73808	-0.59572	-1.90952	-0.485163	1.46302	0.261947	1.04903	-0.52383	-0.188645	0.46197	1.71773	0.172631	-0.196132	0.595127	0.588778	1.50218	-0.196132	-0.196132	0.259025	-0.158885	-0.196132	-0.196132	0.811931	0.829398	0.846178	-0.137768	-0.196132	0.301692	0.659175	-0.044382	0.663595
YLL058W	YLL058W		0.041096	-0.034353	-0.007761	-0.401585	-0.364863	-0.17163	-0.450252	-0.294768	-0.369613	-0.404815	-0.243	-0.305252	-0.242995	-1.03557	-0.160767	0.14977	-0.090911	-0.340206	-0.27767	-0.499116	0.161337	0.483348	-0.128343	0.117852	0.088582	0.183895	-0.007603	-0.296404	0.034562	0.028307	0.459082	-0.501193	0.256972	0.065522	0.089922	0.186725	0.236989	-0.185961	0.09781	-0.013253	0.050066	0.272107
YEL076C-A	YEL076C-A		-0.303861	0.205877	0.051764	-0.006467	-0.029442	-0.801108	0.086847	-0.33097	-0.705523	-0.76981	0.127241	-1.3601	-0.328184	0.092582	-0.236026	0.308743	0.435943	0.402706	0.299962	0.414661	0.387065	0.021043	-0.24289	0.207829	0.01162	-0.101089	-0.145598	-0.240512	0.054248	0.196383	0.13245	0.391637	0.39225	-0.083357	0.330343	-0.022667	0.060121	-0.082609	-0.139798	-0.617052	0.23584	-0.109867
YOR114W	YOR114W		-0.090836	0.124422	-0.04253	-0.406903	0.159164	-1.26816	-1.38234	-0.076125	-0.804996	-0.507138	0.291571	-1.26004	0.012084	-0.515423	0.06987	-0.213273	0.314124	1.1006	0.152797	0.482162	1.08547	0.003936	0.00695	-0.006984	0.27988	0.445995	-0.485495	-0.293798	-0.548243	0.282194	-0.139083	0.366299	-0.246683	-0.06953	0.318202	0.443372	0.207878	-0.493481	-0.290779	-0.511815	-0.444743	0.314248
YGL204C	YGL204C		-0.084898	0.042313	0.038977	-0.354737	-0.202398	-0.347949	-0.594113	0.070076	-0.450212	-0.602278	-0.514459	-0.455461	-0.479762	0.313637	0.24546	0.101215	0.052893	0.293409	-0.724699	0.01938	0.133369	-0.092334	-0.428073	0.329693	-0.375096	-0.146115	-0.117941	-0.124133	0.419846	-0.179593	0.391333	0.38007	-0.01476	-0.215699	0.171841	-0.062858	-0.117951	-0.008063	-0.460284	-0.128872	0.288112	-0.613401
YBR046C	ZTA1		0.019581	-0.090777	0.0667	-0.101932	-0.382495	-0.412927	-0.177915	-0.300772	-0.410585	-0.359084	0.215204	-0.667053	0.025458	0.264846	-0.00364	0.39346	0.399932	0.192026	-0.615564	-0.319813	-0.087833	-0.222316	-0.121776	0.112292	-0.015843	-0.055561	-0.126954	-0.356232	0.245038	0.076406	0.024246	0.3484	-0.210377	0.09148	0.193238	-0.291507	0.051554	0.212451	-0.021646	-0.119366	-0.138418	0.096422
YOL012C	HTZ1		0.298973	-0.391444	0.010587	-0.431403	0.329712	-0.284862	0.144479	-0.195176	-0.436056	-0.159254	-0.331959	-1.05039	-0.173172	-0.332065	-0.592551	-0.354157	-0.048021	0.428546	-0.154046	0.066882	0.572636	0.192135	0.115951	-0.126091	-0.00143	-0.034441	0.849774	0.098117	-0.043475	0.496388	0.11721	0.139737	0.16419	0.438854	0.408076	0.479026	0.54534	-0.062011	0.245644	0.226745	-0.109488	-0.125883
YNL336W	COS1		0.165437	-0.038424	-0.144367	-0.337534	-0.482145	-0.569271	0.009921	-0.037682	-0.371032	-0.523493	0.017508	-0.082818	-0.271378	-0.25915	-0.344709	-0.342531	0.112143	0.146777	-0.425535	0.201725	-0.12708	0.277919	0.061232	-0.063947	0.139106	0.098718	0.197293	0.227143	0.482665	0.208982	0.163931	0.531756	0.089866	0.129255	0.009949	0.251618	0.327554	-0.036907	0.056404	0.255495	-0.263427	0.002035
YBL100W-B	YBL100W-B		0.593449	-0.215815	-0.666367	-1.91526	-1.54851	-0.513483	-0.890704	0.181627	-1.4707	-0.272135	-0.501518	-0.591525	-1.14537	-1.83114	-1.2299	-1.62852	-0.936002	0.00923	-0.700262	-0.506191	-0.135859	0.080019	0.140581	-0.155773	-0.155773	0.211818	-0.155773	-0.155773	0.740445	0.299383	-0.155773	0.773498	-0.155773	-0.155773	0.448798	0.092987	-0.155773	-0.155773	-0.070888	0.616544	-0.155773	0.192701
YBL108C-A	PAU9		0.110025	-0.138163	0.017319	-0.396961	-0.43483	0.044673	-0.200304	-0.37085	-0.357348	-0.870923	-0.214947	-0.378017	-0.854352	-0.518095	-0.021449	-0.359874	-0.202104	-0.204179	-0.167383	-0.097452	0.741111	-0.029457	-0.000965	0.000964	-0.11167	-0.280509	-0.064542	0.093033	0.295752	-0.140943	0.023007	-0.229685	-0.50892	-0.151741	-0.001101	-0.039739	0.322226	0.154349	0.438211	0.135344	-0.125839	-0.096953
YEL072W	RMD6		0.054882	-0.138274	0.073985	-0.380766	-0.00752	-0.360951	0.092666	-0.1002	-0.126877	-1.02642	-0.290222	-0.250484	-0.595686	0.037953	-0.054792	-0.673275	0.254129	0.158992	0.240659	-0.135906	0.30201	0.245202	-0.023497	0.02312	-0.12668	-0.508766	-0.003288	-0.01215	0.098206	0.130913	-0.147145	0.408075	0.454875	-0.146977	-0.192482	0.081452	-0.045083	-0.087404	0.256148	-0.124593	-0.323978	-0.087646
YPL040C	ISM1		0.472071	-0.371864	-0.251336	-0.277365	-0.027011	-0.047356	-0.272453	-0.240313	0.028458	-1.10218	-0.11124	-0.679128	0.086075	-0.122441	-0.066105	0.354968	-0.278586	-0.775733	0.190797	-0.114684	-0.257001	0.382578	-0.01468	0.014532	0.193269	-0.136148	-0.030987	0.094243	-0.180801	0.0588	0.641183	-0.718363	-0.122071	-0.177624	0.118958	0.411177	-0.402472	0.409133	-0.01014	-0.345049	-0.836075	-0.318994
YPL104W	MSD1		0.024733	0.051303	-0.079313	-0.314594	-0.15939	0.250376	-0.124314	0.30216	-0.135203	-0.579867	0.095692	-0.250996	0.075816	0.271523	-0.218689	0.448753	-0.091463	-0.088215	0.206701	-0.676843	-0.48006	0.050563	0.081034	-0.085858	-0.202459	0.042822	0.05366	-0.145705	-0.270738	0.163235	0.025256	-0.408061	-0.118425	-0.017467	-0.127644	-0.27882	-0.04578	0.078111	-0.043473	-0.226111	-0.073867	0.441977
YEL062W	NPR2		-5.3e-05	0.085642	-0.090992	-0.4102	-0.621804	-0.492638	-0.297104	0.211056	-0.615286	-0.464497	0.518798	0.055223	-0.1203	-0.135133	-0.426983	0.591044	-0.209714	-1.27465	0.099248	-0.625762	-1.47129	0.203641	0.075018	-0.079134	0.069541	-0.03404	-0.326867	-0.063815	0.017563	0.053056	-0.225426	0.025712	-0.351129	-0.159668	-0.141034	-0.164232	-0.000434	-0.127125	-0.004089	0.409114	-0.203637	-0.194194
YLR383W	SMC6		-0.323557	0.052988	0.21846	-0.196543	-0.44621	0.079706	-0.644981	0.060388	-0.233351	-0.916082	0.268463	-0.65048	-0.127929	0.001878	-0.140199	0.429667	-0.480112	-0.419457	-0.538952	-0.323201	-0.907638	0.506644	0.001005	-0.001006	-0.038227	-0.04974	0.283684	-0.363358	0.034245	-0.318192	0.129296	-0.240124	-0.226286	0.125672	-0.222932	-0.055435	0.044486	0.125251	-0.406908	0.079367	-0.62539	-0.385256
YJL217W	REE1		0.256274	-0.128175	-0.167116	-0.756122	-0.2795	-0.403911	-0.686144	0.026382	-0.535792	-0.813797	0.318547	-0.573712	-0.196917	-0.168312	-0.254551	0.813912	-0.033484	-0.11328	0.263797	-0.067447	-0.709542	0.45571	-0.045391	0.044006	0.011283	0.12023	0.010366	-0.023126	0.292258	0.431536	0.295733	0.230222	-0.053077	-0.173471	0.053067	-0.17028	0.335152	-0.544909	0.279533	0.090866	-0.405973	0.652313
YCR098C	GIT1		0.068199	0.030117	-0.103926	-0.443086	-0.703405	-0.397267	-0.516938	-0.143022	-0.177527	-0.181464	-0.020097	-0.516947	0.009702	0.037276	-0.442685	-0.433881	-0.551388	-0.217321	-0.171254	-0.256565	-0.741154	0.297413	0.053125	-0.055156	-0.322574	-0.006483	-0.010865	-0.248528	-0.11635	0.294513	0.206001	-0.668704	-0.228475	-0.264136	-0.287348	-0.046424	-0.265952	-0.416283	0.147895	-0.127233	-0.627768	-0.066696
YPL225W	YPL225W		-0.010648	0.078719	-0.072068	0.100792	-0.455362	-0.427683	0.000504	0.181039	-0.597867	-0.39873	0.438956	-0.114896	-0.082671	-0.060839	-0.315869	-0.301007	-0.30504	-0.246509	0.365493	-0.344919	-0.856352	0.307804	0.2113	-0.247646	0.169432	-0.122451	0.117211	0.206654	-0.061425	0.141123	0.345708	-0.851018	-0.028376	-0.253289	0.049792	0.298404	0.072177	-0.714414	-0.23161	-0.020559	-0.370295	-0.191516
YDL133W	SRF1		-0.211781	0.044198	0.144593	-0.036374	-0.252805	-0.012199	-0.348947	-0.045515	-0.548012	-0.738111	0.313144	-0.223295	0.042256	-0.700498	0.05677	0.042685	-0.166059	0.091071	0.128064	-0.182043	0.18455	0.274698	-0.305415	0.25192	-0.090036	-0.187338	-0.169325	-0.563027	-0.630921	0.330563	-2.9e-05	-0.014152	0.434206	-0.018571	-0.297087	0.00857	0.240547	-0.570642	-0.049809	0.15802	-0.130537	-0.184539
YOR385W	YOR385W		-0.024133	0.034974	-0.011516	0.12874	-0.652315	-0.493635	-0.195863	-0.165246	-0.054311	-0.387066	0.557332	-0.599206	-0.217881	-0.683185	-0.23202	0.097303	-0.421921	-0.031229	0.703313	-0.342689	-0.086567	0.681488	-0.222975	0.193082	-0.154843	-0.097038	-0.432511	0.180659	0.313421	0.296202	0.156122	-0.334703	-0.278794	-0.286782	0.318135	-0.118341	0.236999	-0.290964	-0.274161	0.270397	0.070857	0.281109
YFL027C	GYP8		-0.135033	0.058946	0.067152	-0.082891	-0.52111	-0.504999	-0.978779	-0.778353	-0.062835	-0.703802	-0.056436	-0.244342	-0.14099	-0.237692	-0.439656	-0.444116	0.219789	-0.488713	-0.796079	-0.120657	-1.43635	0.00806	0.123453	-0.135014	0.197866	0.201761	0.143761	-0.645207	0.158785	-0.263879	-0.395342	-0.509991	-0.005686	-0.202182	0.032573	-0.133323	0.693404	0.251424	0.185612	-0.050892	-0.358824	-0.072886
YKL009W	MRT4		-0.055397	-0.072	0.119491	0.317497	0.357617	0.118408	-1.29821	-0.558534	0.309509	-1.22599	-0.896099	0.314187	-0.262692	0.420481	-0.179258	-2.18426	-0.46003	-1.00924	-2.19187	-0.238393	-1.92519	-0.100694	-0.006749	0.006717	-0.271459	0.309524	-0.195207	-0.248852	-0.314097	-0.530255	-1.31264	-1.42069	0.009636	0.160155	0.261679	0.094577	0.526027	0.393452	0.495429	0.682616	0.752966	0.427279
YDL244W	THI13		0.121786	-0.11014	-0.021187	-0.214631	-0.286935	-0.314549	-0.642833	-0.376594	-0.047549	-0.531835	0.097644	0.436547	-0.601862	-0.519612	-0.155845	-0.560667	-0.057826	-0.156137	-0.529167	-0.211177	-0.875477	0.217624	-0.294083	0.244168	0.293121	0.387289	0.335775	0.180525	-0.265219	0.0131	-0.020837	0.078866	0.510992	0.108774	0.096791	0.061329	0.35559	0.486743	0.034974	0.382738	0.025632	-0.149503
YGL129C	RSM23		-0.012304	-0.015238	0.027153	-0.430013	-0.277821	0.071241	-0.367923	-0.161092	-0.258004	-0.502379	-0.401117	-0.132183	0.289076	0.054095	-0.745549	-0.112813	-0.233233	-0.414217	-0.511376	0.205462	-0.495696	0.222649	0.147033	-0.163736	0.065015	0.096757	0.204122	-0.629234	0.370355	-0.748265	-0.593596	0.000166	-0.351278	0.085709	0.293278	0.119553	0.031794	0.04289	0.082763	0.301342	0.226277	-0.302702
YGR238C	KEL2		0.195847	-0.430524	0.15395	-0.536408	-0.133538	-0.534522	-0.479495	-0.067195	-0.161309	-0.605986	-0.012528	-0.392144	-0.376886	-0.017236	0.128031	-0.176021	-0.201479	-0.284193	-0.186837	0.531089	-0.321957	0.07161	-0.002259	0.002255	0.220378	0.121215	0.124198	-0.296004	0.005487	0.12555	-0.117718	-0.059128	-0.227311	0.245172	0.144329	0.043606	0.450144	0.22627	0.244642	0.414133	0.159763	0.002503
YGL015C	YGL015C		0.205596	-0.034622	-0.200001	-0.420654	-0.561286	-0.387288	-0.400402	-0.150006	-0.357012	-0.256718	0.0955	-0.173427	-0.447657	-0.535018	-0.021718	0.161411	-0.431295	-0.877921	-0.107596	0.78216	-0.477877	-0.193147	-0.165885	0.148763	0.028504	-0.053975	-0.445276	0.303874	-0.560196	-0.039172	-0.232661	0.022037	-0.294011	-0.298038	-0.004413	-0.46026	0.155021	-0.038487	-0.34652	0.276937	-0.140686	0.27451
YBL027W	RPL19B		0.396338	-0.167401	-0.333896	-0.381039	0.260732	-0.123089	-0.418227	-0.857886	-0.174816	-1.08742	-0.534684	0.158623	-0.628175	0.307355	-0.383634	-0.162669	-0.895749	-1.21893	0.249469	-0.847692	-0.958878	0.529729	0.203607	-0.237139	-0.305735	0.374692	-0.329222	-0.783961	-0.069313	-0.502259	-0.968708	-1.01315	-0.592588	0.266895	0.017614	-0.021305	0.313084	0.063803	0.290161	0.652297	0.656994	0.848593
YDL184C	RPL41A		0.112518	-0.182502	0.053407	-0.341052	0.44959	0.097469	-0.419439	-0.278491	-0.400181	-0.720349	-0.650597	-0.597094	-0.493427	-0.282922	-0.216483	-0.306311	-0.179199	-0.293368	0.377661	-0.463897	-0.411452	0.032339	0.02339	-0.023776	-0.097762	-0.033404	-0.486716	-0.28933	0.204983	-0.194453	-0.593298	-0.354089	-0.569001	-0.001901	-0.392053	-0.285806	0.022727	-0.37898	0.062008	0.348074	-0.619242	0.057648
YER007C-A	TMA20		0.040169	0.004166	-0.045618	0.070869	0.187722	0.047765	0.111415	-0.129985	-0.023695	-0.516311	0.024372	0.484063	-0.362666	0.18816	0.001363	-0.337923	0.517279	-0.156337	0.046018	-0.257411	-0.534165	0.135514	0.01298	-0.013098	-0.105422	0.171349	-0.223838	-0.042087	-0.228686	-0.521133	-0.241421	-0.033714	-0.71307	0.024038	-0.131654	-0.031059	0.064232	-0.443432	0.157631	0.034026	-0.357303	-0.160016
YLR284C	ECI1		-0.041608	-0.167494	0.186553	-0.059234	0.216635	-0.347224	-0.323093	-0.091603	0.016455	-0.029123	0.217842	-0.154803	0.119545	-0.287858	-0.170674	-0.511508	0.01559	0.23562	0.50903	0.216206	0.372056	0.289524	-0.052561	0.050714	0.190544	0.36901	0.155754	0.030701	0.499818	-0.296375	0.022578	0.059231	0.220188	0.083824	-0.251804	-0.239737	0.113322	-0.9054	-0.157713	0.201054	-0.052528	-0.216846
YJL205C	NCE101		0.285714	-0.194992	-0.140175	-0.631427	-0.291387	-0.435624	-0.337379	0.033638	-0.084318	-0.611553	0.307508	-0.438545	-0.402341	-0.42838	-0.541005	-0.554388	-0.681952	0.005757	0.065606	-0.295676	0.897229	0.469714	-0.052291	0.050462	-0.434986	0.459834	0.251359	-0.355282	0.723922	-0.532928	-0.475871	0.592037	0.20834	0.13026	0.317309	0.173988	-0.014683	-0.616634	-0.365731	-0.136888	-0.033887	0.215241
YKR080W	MTD1		-0.364635	-0.056469	0.335392	-0.784341	0.074808	-0.678018	-0.485261	0.095702	-1.314	-1.01918	0.589395	-0.774964	0.031067	-0.526187	0.008814	0.045661	-0.563209	0.765415	0.774614	-0.599502	0.283424	-0.146642	0.071635	-0.075379	-0.427868	0.469623	0.08876	-0.052656	-0.032899	-0.794383	-0.567904	0.274146	-0.565372	0.022801	0.218136	-0.211676	0.170677	0.889374	-0.169023	-0.074098	0.386014	-0.551153
YHR213W-A	YHR213W-A		-0.051877	-0.070084	0.114684	-0.594574	-1.14892	-0.641892	-0.642259	0.229424	-0.18126	0.227299	0.18083	-0.373597	-0.10286	0.188352	-0.543769	-0.213549	-0.552682	0.117085	0.479028	-0.80863	0.807279	0.18403	0.149411	-0.166692	-0.391329	0.196803	-0.093522	-0.530637	-0.400839	-0.592701	-0.172312	-0.001547	0.123132	-0.194714	0.102148	0.008034	0.256932	-0.018862	0.319147	0.216723	0.276578	-0.195065
YMR316C-A	YMR316C-A		-0.226712	0.058618	0.142677	-0.21354	-0.517529	-0.863111	-0.609388	-0.115297	-0.73763	-0.065509	0.056239	-1.02167	-0.283606	0.119219	-0.270644	-0.214219	-0.299305	0.035609	0.623117	-0.710458	0.302048	0.302191	-0.008056	0.008011	0.153491	0.259945	0.224661	0.17428	-0.197437	-0.486906	0.16163	1.03453	0.124699	0.222696	0.543486	0.174827	0.26496	0.69005	0.788178	0.669946	0.659183	0.795241
YBR120C	CBP6		0.248581	-0.00186	-0.298229	-0.128601	-0.083475	0.448538	-0.460359	-0.172504	0.238626	-1.01092	-0.565969	-0.383852	0.168581	-0.176006	-0.002192	0.299628	-0.014277	0.244365	0.064282	0.501918	-0.000266	0.068447	-0.046762	0.045294	0.161408	-0.02103	0.022344	-0.07971	-0.134257	-0.696247	-0.199132	-0.233115	-0.163644	0.124333	-0.009801	0.262553	0.506285	-0.54628	-0.088624	0.280273	-0.387608	-0.008834
YNR041C	COQ2		0.38531	-0.121891	-0.367961	-0.359469	-0.094793	-0.02701	-0.549667	-0.127292	0.023952	-2.36304	-0.484227	0.166868	-0.015339	0.341328	0.127009	0.342308	-0.223084	0.272126	1.2703	0.978707	0.754958	-0.054132	0.103272	-0.111238	-0.056443	-0.051939	-0.227572	0.499786	-0.340486	-0.623361	0.370582	-0.382334	-0.708191	-0.057364	0.054801	0.193216	-0.153397	-1.39772	-0.035477	-0.375423	-0.615981	-0.042653
YIL117C	PRM5		0.019736	-0.011319	-0.008623	-0.819124	0.148035	-0.028302	-0.821422	-0.098715	-0.609266	-1.22308	0.18917	0.14107	-0.081798	0.267575	-0.056972	-0.447348	0.328229	0.047592	0.284098	0.859521	-0.302457	0.311253	0.108402	-0.117214	-0.119207	0.204111	-0.19567	-0.575779	-0.108544	-0.732417	0.086152	-0.361315	-0.417089	-0.087456	-0.173355	-0.380895	0.26881	-0.341442	-0.097157	-0.167471	-0.538679	-0.413
YBR171W	SEC66		0.161368	-0.077627	-0.098448	-0.207854	0.514984	0.326349	-0.140946	0.352098	0.323147	-1.24146	0.064652	0.439454	0.032076	0.077818	0.074982	-0.173079	0.132531	0.165497	0.472879	0.268854	-0.15588	0.074374	0.062255	-0.065063	-0.335648	-0.065185	-0.431496	-0.804689	-0.16073	-0.196066	-0.219749	-0.282904	-0.046536	-0.191737	0.019462	-0.220988	-0.108938	0.062385	-0.34614	-0.190321	-0.541905	-0.356667
YOR030W	DFG16		0.277801	-0.355261	0.008525	-0.081251	-0.389306	-0.07849	-0.079796	-0.112744	0.056149	-0.600607	-0.140656	-0.087041	0.060099	-0.079672	0.681364	-0.259673	0.201802	0.47834	-0.790843	0.279383	0.081784	-0.090446	-0.014059	0.013923	-0.095382	0.104292	-0.230635	-0.23206	-0.350517	-0.575626	-0.388768	-0.282769	-0.013301	0.021284	-0.227514	-0.123676	0.343596	-0.629683	-0.458607	0.022098	-0.131753	-0.387284
YMR305C	SCW10		-0.086184	0.079504	0.001923	-0.428065	-0.513692	0.084418	-0.199021	-0.139132	0.355295	-0.900461	-0.092519	0.109163	0.025422	-0.031603	-0.133424	-0.35255	-0.130902	-0.042601	-0.406974	0.335635	-0.201233	0.134717	-0.17467	0.155788	-0.005418	0.043363	-0.386882	-0.451561	0.039696	-0.085333	-0.334516	-0.14454	0.143743	-0.351316	-0.166163	-0.189591	-0.064579	-0.330351	-0.410868	0.115031	-0.399836	-0.434098
YPL262W	FUM1		0.216137	-0.184323	-0.061422	-0.252264	-0.241858	-0.122935	-0.674967	-0.417203	0.081647	-1.71613	-0.206732	0.583573	-0.124132	0.218251	0.007073	-0.143339	0.111682	0.51785	-1.21836	0.020163	0.56356	0.129384	-0.023316	0.022945	-0.255509	-0.072697	-0.140885	-0.261532	0.307574	-0.189393	-0.049672	-0.13257	-0.661497	-0.354732	-0.267644	-0.407964	-0.204026	-0.648842	-0.424979	-0.664907	-1.06172	-0.454816
YKL029C	MAE1		0.12158	0.001884	-0.134845	-0.272462	-0.006547	0.448795	-0.861847	-0.51888	0.459331	-1.5268	-0.916803	0.185515	0.062473	-0.016126	0.188351	0.455424	-0.035785	0.256483	-0.498985	-0.541169	-0.106663	0.260627	0.020509	-0.020804	0.301375	0.17962	-0.217661	0.16509	0.135524	0.092202	-0.015329	-0.547238	-0.048469	0.04141	0.070299	-0.22521	0.121174	-0.46203	-0.184216	-0.678368	-0.921664	-0.908987
YMR244W	YMR244W		-0.006088	-0.026249	0.031735	0.230759	-0.066428	0.014037	0.053323	-0.096708	0.106538	-0.843854	-0.550218	0.048531	0.038156	0.484436	-0.002142	-0.259311	0.385389	0.147664	-0.597343	0.05622	-0.195466	0.117275	-0.122624	0.113013	0.093917	-0.297862	0.127155	0.069206	0.003489	-0.049666	0.318459	-0.104106	-0.209414	-0.089802	0.070308	-0.227892	-0.055427	-0.031457	-0.146544	-0.125258	-0.396767	-0.300923
YDR375C	BCS1		0.211269	-0.208936	-0.033395	0.115071	0.074786	-0.002262	-0.357589	-0.244115	0.040691	0.274903	-0.039067	-0.051454	-0.161247	0.11599	-0.182887	-0.389214	0.524783	0.244624	0.482769	0.1595	0.188169	0.292215	-0.299749	0.248057	-0.201348	-0.084869	0.228716	0.043249	-0.325809	-0.570883	-0.232375	-0.742352	0.248023	-0.193032	-0.020456	-0.226797	0.161475	-0.044979	-0.14011	0.142206	-0.313209	-0.213618
YGR129W	SYF2		-0.06554	0.00972	0.053323	-0.191091	-0.247079	-0.065556	-0.765475	-0.760962	0.163161	-0.74611	0.135771	-0.030806	0.0442	-0.383211	-0.557321	-0.512218	0.115092	-0.049538	0.178715	0.495632	-0.204936	0.146236	-0.085461	0.08068	-0.380256	-0.303196	0.160837	0.146434	-0.527141	-0.160468	-0.076551	-1.13768	-0.003479	0.234393	-0.218168	0.053932	0.116891	-0.521105	-0.404091	0.468646	-0.855624	-0.211843
YFR053C	HXK1		0.173234	-0.192203	-0.00412	-0.536175	-0.141771	-0.886594	-0.184363	-0.465184	-0.286184	0.097585	0.270316	0.216775	-0.079914	-0.214359	-0.290166	-0.115852	0.020211	0.019055	0.586108	0.604639	-0.20421	0.129151	0.177323	-0.202213	0.081603	-0.053404	-0.167905	0.255814	-1.13472	-0.382798	0.387794	-0.909753	-0.091821	-0.302156	-0.166382	-0.274312	-0.201932	-0.131226	0.269023	-0.343275	-0.102866	-0.658751
YLR154C-G	YLR154C-G		0.024985	0.025711	-0.052072	-0.164459	0.182614	-0.110113	-0.027484	-0.107142	0.494609	-0.265097	-0.14304	0.365319	-0.081742	-0.187231	-0.117527	-0.305431	-0.015009	-0.200181	-0.116986	0.474522	-0.044358	0.167941	-0.053379	0.051474	0.087584	0.170017	-0.145111	0.239509	-0.163309	-0.233319	0.348844	-0.747548	0.128985	0.050589	0.190682	-0.402593	-0.025307	-0.182874	-0.02682	-0.343439	-0.345368	-0.399311
YDR254W	CHL4		-0.039011	-0.003487	0.041372	0.153978	-0.2938	-0.116195	0.229329	-0.859154	-0.228182	-0.105471	-0.16045	0.105691	-0.275811	-0.14167	-0.356602	-0.957202	-0.346069	0.192479	-0.125042	0.135022	0.580865	-0.033343	-0.146904	0.133318	-0.067652	-0.054048	0.261105	-0.675051	0.041109	-0.164961	-0.164033	-0.227061	-0.305568	0.106141	0.060103	0.114776	0.170356	-0.559861	-0.035769	0.228774	0.02155	-0.078003
YLL042C	ATG10		0.189832	0.085968	-0.325594	-0.7179	-1.11049	-0.229917	-0.434661	-1.16385	-0.28725	-0.776152	-1.56374	-0.190404	-0.346452	-1.23476	-0.993589	-0.670274	-0.142762	-0.447411	-0.184312	-0.654119	-0.220735	0.374625	0.150482	-0.168026	0.182445	-0.114963	-0.265488	0.47239	-0.328806	0.267821	-0.214884	-0.844171	-0.317491	-0.207544	0.128131	-0.415285	-0.03244	0.209349	-0.101434	-0.222517	-0.00604	-0.168852
YOL164W	BDS1		-0.168288	0.199456	-0.056136	-0.793544	-0.998515	-0.825417	-0.288996	-1.29612	-0.713859	0.109761	-1.64728	-0.172849	-0.56044	-0.55811	-0.492487	-0.681723	-0.171019	0.093996	-1.20484	-0.225949	0.259982	0.205743	-0.063884	0.061175	-0.378477	-0.295407	-0.364958	-0.145562	-0.97148	-0.065105	0.351891	-0.56585	-0.076851	-0.549704	-0.677741	-0.908384	-0.121757	-0.323413	-0.057285	0.078705	-0.449188	0.111923
YKL220C	FRE2		0.067058	-0.014503	-0.055255	-0.453176	-0.715	-0.465638	-0.391485	-0.553659	-0.216391	0.01429	-0.276328	-0.230991	0.117684	-0.357529	-0.289483	-0.296933	-0.877431	0.455009	-0.360554	-0.698556	0.511306	0.139772	-0.106862	0.09949	-0.274374	-0.167507	0.057674	0.215724	-0.097249	0.228131	0.362033	-0.748328	0.017895	-0.250129	-0.024844	-0.457081	0.054023	-0.658262	-0.153539	-0.445356	-0.229051	-0.204647
YAR020C	PAU7		0.032469	-0.015896	-0.017129	-0.273572	-0.868476	-0.294429	0.181405	-0.656092	-0.045583	0.03448	-0.223804	-0.036252	-0.452785	-1.04419	-0.604979	-0.948495	-1.00947	0.178161	-1.17729	-0.837892	0.670081	0.581298	-0.017475	0.017266	-0.122789	0.266376	0.021846	0.967076	0.593036	0.581482	0.075666	-0.337025	-0.818856	-0.100269	0.045624	-0.670907	0.151166	0.039964	-0.035801	-0.086656	-0.119182	0.267913
YER115C	SPR6		-0.426074	0.089409	0.253119	-0.219846	-0.481613	-0.413424	-0.313351	-0.175944	-0.635011	-0.134557	-0.02731	-0.42613	-0.44552	-0.162605	-0.284793	-0.310176	-0.69844	-0.226399	-0.27099	0.238828	0.134125	-0.187283	0.009748	-0.009815	0.108555	-0.286326	-0.207326	0.237079	0.232659	-0.169552	0.154427	0.195562	-0.006526	-0.195403	-0.363179	-0.112914	-0.238686	-0.681716	-0.205091	-0.08444	-0.558766	-0.143009
YMR127C	SAS2		0.212314	-0.233098	-0.013555	-0.529761	-1.23922	-0.445633	-0.825611	-0.368094	-0.802767	-0.169668	-0.190596	-0.950633	-0.409586	-0.560196	-0.190067	-2.00966	-0.736761	0.524785	-2.11936	-0.411227	0.682144	-0.207358	0.088342	-0.094106	-0.551108	-0.351186	-0.45013	-0.45582	-0.265191	-0.509762	-0.571281	-0.350698	-0.164565	-0.492265	-0.556871	0.364986	0.001566	-1.11879	-0.534338	-0.300978	-1.06714	-0.531911
YMR034C	YMR034C		-0.012225	-0.05792	0.067349	-0.490203	-0.685318	-0.197159	-0.486214	-0.853124	0.44388	0.110723	-1.09756	-0.064482	-0.4984	-0.362811	-0.049234	-0.727237	-0.822025	0.474034	-1.16155	-0.520257	-0.212163	-0.212334	-0.08392	0.079306	-0.050136	-0.115509	-0.004555	-0.204251	-0.09505	-0.404867	0.396165	0.062163	-0.025375	-0.057954	-0.178123	0.143903	0.060158	-1.14514	-0.277365	-0.163098	-1.33178	-0.393246
YGR292W	MAL12		0.008779	0.003472	-0.012335	-0.242696	-0.512	0.019499	-0.114212	-0.394244	-1.12742	0.146196	-0.141229	0.129717	-0.383632	0.584192	-0.1308	-0.033869	0.126425	0.035732	-0.479783	0.722225	-0.167113	0.170142	-0.129928	0.119187	0.023757	-0.277189	-0.266373	-0.343061	0.461892	0.132231	-0.331954	0.043476	0.191869	0.0516	-0.13551	-0.354175	-0.043923	0.059457	0.0027	-0.341196	-0.130172	-0.289262
YIR003W	AIM21		0.155374	0.081213	-0.271632	-0.265128	-0.246514	-0.242789	-0.382559	-0.78895	-0.385722	-0.372145	-0.772773	-0.30226	-0.47351	0.185982	0.10435	-0.090057	0.503492	0.123594	-0.573969	0.428204	-0.277075	0.054193	-0.039274	0.038233	-0.399574	-0.191105	-0.018772	-0.169066	-0.045754	-0.265111	-0.126239	-0.253874	-0.129777	-0.013377	-0.19271	-0.17069	-0.073545	-0.124884	-0.170024	-0.440991	0.054793	-0.28233
YPR193C	HPA2		0.059655	-0.00027	-0.061946	-0.344136	-0.621937	-0.694975	-0.349948	-1.00913	-0.58503	0.118512	-1.12096	-0.484318	-0.565189	0.270304	-0.141185	-1.25747	0.33082	-0.085029	-1.22017	0.869166	0.292189	0.17913	0.186002	-0.213582	-0.667061	-0.224037	-0.321058	0.137025	0.380602	-0.249363	0.047325	0.03137	-0.805422	-0.083162	-0.186071	-0.187253	-0.256725	-0.358088	0.110256	0.302725	-0.113799	-0.205641
YGL198W	YIP4		0.261638	-0.108154	-0.195308	-0.241766	-0.175771	-0.247392	-0.097178	-0.594103	-0.032185	0.118803	-0.580968	-0.202416	-0.711437	-0.162949	0.010865	-0.569875	-0.025139	0.406566	-0.633523	0.548538	0.338593	0.35146	-0.001325	0.001324	-0.086101	0.27877	-0.024301	-0.038973	0.489631	0.106157	0.151708	-0.055353	-0.073603	-0.055535	0.067529	0.119471	0.139929	-0.210087	-0.012132	-0.08483	0.423059	-0.208891
YFL020C	PAU5		0.039775	-0.107291	0.06173	-0.287782	-0.013233	0.159119	-0.565962	-0.294675	-0.044722	-0.640045	-0.310624	-0.367033	-0.234446	0.096722	-0.094726	0.03825	-0.331154	-0.404306	-1.24284	0.114035	0.160054	0.222252	0.080638	-0.085413	-0.171996	-0.28743	-0.336347	0.004479	0.074834	-0.273486	0.041836	-0.580071	-0.129092	-0.000829	-0.036858	-0.251107	0.092873	0.187878	-0.231373	-0.003874	0.102088	-0.238871
YER185W	PUG1		0.012935	-0.050469	0.036147	-0.241334	-0.746846	-0.333824	-0.420331	-0.368943	-0.241427	-0.337317	-0.317957	0.153604	-0.043829	0.106815	0.08059	-0.637131	0.113095	0.003818	-1.19144	0.140663	-0.456961	0.161065	0.023517	-0.023906	0.013149	0.167002	-0.284066	0.130603	0.376881	-0.336636	0.123925	0.048798	0.196694	0.426736	0.24972	0.194565	0.2878	0.256832	-0.090576	-0.220765	-0.331214	-0.498186
YDR545W	YRF1-1		0.058069	0.12136	-0.198976	-0.426416	-0.671993	-0.336624	-0.709271	-0.760141	-0.253817	-0.847878	-0.696267	0.66815	-0.714574	0.264838	-0.751567	-0.550926	-0.29581	-0.511732	-0.797643	-0.259751	0.306129	0.315814	0.049986	-0.051781	-0.199185	0.295836	-0.408091	0.217596	0.318118	-0.672361	-0.326065	0.129472	-0.59915	-0.034257	-0.014223	-0.195251	0.028621	0.143823	0.21045	-0.356275	-0.089674	0.040906
YLR003C	CMS1		0.057079	-0.190286	0.115315	-0.77313	-0.08769	-0.258252	-0.192269	-0.146916	-0.45491	0.229297	0.088908	-0.538656	-0.45984	-0.156004	-0.149856	-0.424136	-0.237738	-0.12419	-0.037852	0.039012	0.414358	0.402615	-0.005166	0.005147	-0.19334	0.110422	-0.058014	-0.258589	-0.299528	-0.056092	0.386454	-0.034247	-0.210826	-0.307476	-0.069973	0.043917	-0.318909	-0.027687	0.214322	0.010433	-0.599007	0.293458
YIL057C	RGI2		-0.199212	0.069559	0.110467	-0.369523	-0.199322	-0.044516	-0.255915	0.053688	-0.064725	0.185641	-0.14854	-0.667217	-0.089841	-0.116839	-0.252113	-0.560587	0.075555	0.068471	0.77485	-0.021568	0.639909	0.282707	-0.143431	0.130452	0.165111	-0.109789	-0.326136	-0.537489	-0.082786	-0.854622	-0.015374	-0.631598	-0.176978	-0.441435	0.072343	-0.041794	-0.444435	-0.206489	-0.103511	-0.115294	-0.133033	0.04837
YDL239C	ADY3																							0.725641	-0.108967	0.101312	-0.188223	-0.188223	-0.188223	-0.053283	0.123032	-0.188223	0.236046	-0.188223	-0.188223	-0.188223	-0.188223	-0.188223	-0.188223	-0.188223	-0.188223	-0.188223	-0.188223	-0.188223
YDR519W	FPR2		-0.125878	0.08815	0.029343	-0.36986	-0.633959	-0.365898	-0.818139	-0.063976	-0.471055	-0.726374	0.08599	0.158081	-0.259524	-0.342357	-0.258932	-0.957904	-0.037216	-0.061959	0.588304	0.656548	0.320369	0.365538	-0.265453	0.224118	-0.047706	-0.320424	-0.171911	-0.151368	0.153638	-0.118044	0.163669	0.044413	-0.306396	-0.117909	-0.169124	-0.508105	0.033784	0.125567	-0.02536	-0.333013	-0.41918	-0.169419
YKR045C	YKR045C		-0.155964	0.221758	-0.094936	-0.59256	0.3756	-0.586531	-0.477797	-0.08429	-0.308119	-0.415462	-0.023683	0.380168	-0.369644	-0.965215	0.119537	-0.932525	-0.914873	0.313461	-0.099561	-0.524791	0.094652	0.439712	0.223086	-0.264006	0.240524	-0.208773	-0.283549	-0.541967	0.13297	0.028701	0.342393	-0.162482	-0.286502	-0.246626	-0.212032	-0.364254	-0.430885	0.039404	-0.041908	-0.291671	-0.116454	-0.144896
YJL030W	MAD2		0.206749	-0.122043	-0.109312	-0.164459	-0.488459	0.050907	-0.367359	-0.703252	0.123593	-0.663951	-0.73884	0.414726	-0.37532	-0.016204	-0.52003	-0.127698	-0.121068	0.515435	0.130269	0.425996	0.347576	-0.067061	-0.063242	0.060586	-0.099073	-0.274347	-0.064576	-0.406567	-0.381992	-0.609832	0.000585	-0.571036	-0.865292	-0.81057	-0.082782	-0.285359	-0.469236	-0.832966	-0.27791	0.001349	-0.333283	-0.071995
YEL049W	PAU2		-0.017969	0.095301	-0.083004	-0.330228	-0.407385	0.066811	-0.356946	-0.121834	-0.108574	-0.433899	-0.217273	0.161404	-0.172842	-0.376968	-0.209803	-0.256815	0.366561	0.376101	-0.452543	-0.057092	0.218775	0.387604	-0.203657	0.178432	-0.167181	0.190386	-0.489694	0.067435	-0.357811	-0.335807	0.045984	-0.100991	-0.783406	-0.41046	0.018952	-0.412004	-0.353904	-0.219939	-0.167521	-0.059559	0.213404	-0.162815
YCR076C	FUB1		-0.338532	0.055166	0.226726	-0.293476	-1.00091	-0.493399	-0.003258	-0.326855	-0.402022	-0.480581	-0.07832	0.406953	-0.852755	0.007399	-0.71457	-1.51868	-0.478632	-0.327019	-0.697338	-0.696747	-0.419826	-0.074819	0.025825	-0.026296	-0.67022	-0.615971	-1.27578	-0.072595	-0.629599	-0.2279	0.479309	-0.059792	0.290706	-0.791753	-0.737085	-0.792526	-0.889059	-0.26661	-0.14046	0.090295	0.181961	-0.124258
YEL068C	YEL068C		-0.12828	-0.138712	0.234806	-0.330277	-0.358146	-0.241391	-0.192229	-0.322537	0.126893	-0.040269	0.038105	0.288119	0.040465	0.086543	-0.011919	-0.550846	0.297181	0.152837	-0.179383	0.283144	-0.125206	-0.263875	-0.023666	0.023284	-0.12561	-0.1186	-0.475117	-0.252092	-0.254805	-0.322547	0.208778	-0.07463	-0.262472	-0.003607	-0.350401	-0.605115	-0.072477	-0.201661	0.118555	0.041915	-0.057272	-0.15005
YIL163C	YIL163C		-0.136225	0.029631	0.096736	-0.230863	-0.222683	-0.160694	-0.195243	-0.08658	-0.157698	-0.065529	0.254603	0.068817	-0.130383	-0.145774	-0.580897	-0.255835	0.395254	0.471569	-0.355999	0.601172	0.184621	-0.293347	0.124029	-0.135703	-0.174944	0.206256	-0.308956	-0.258066	0.310876	-0.831552	0.324831	0.345641	-0.519351	-0.340483	0.096125	-0.312686	0.051719	-0.031772	-0.002398	0.282721	-0.091252	0.177337
YGR217W	CCH1		-0.25307	0.175324	0.044986	-0.112689	0.276354	0.017561	-0.113583	-0.148722	-0.180034	-1.13943	-0.07662	0.27169	0.577861	0.048168	0.165352	-0.131088	-0.61287	-0.713714	-0.041316	-0.138686	-0.274302	-0.136311	-0.162085	0.145701	-0.067134	0.189559	-0.216937	-0.188357	-0.625567	-0.510955	0.214738	-0.047744	-0.265516	-0.567385	-0.385374	-0.126713	-0.298745	0.418887	-0.247509	-0.452823	0.303505	-0.457584
YHL039W	EFM1		-0.268915	0.095589	0.139542	-0.037853	0.316908	-0.3835	0.137254	0.565483	0.581389	-0.303968	0.42606	0.127193	-0.196813	-0.01973	0.093426	-0.367505	0.102099	0.146867	0.479685	-0.088447	0.05189	-0.299971	0.159113	-0.178861	-0.117537	-0.012205	0.001221	-0.64183	-0.129966	-0.584649	-0.094906	-0.490413	-0.186728	-0.160937	-0.300714	-0.081514	-0.054103	-0.213482	-0.111761	-0.358666	0.012999	-0.123047
YHL003C	LAG1		-0.215017	-0.031768	0.214427	-0.425133	0.173544	-0.350518	0.37369	0.465846	0.211269	-0.447146	0.24536	-0.07728	-0.348445	-0.08321	-0.318477	-0.202524	0.031567	-0.305651	0.66034	0.407944	0.386499	-0.126382	-0.060837	0.058375	-0.26196	-0.765836	0.358776	-0.50956	-0.678237	-0.718356	0.479003	-0.599992	-0.847111	-0.209443	-0.485663	-0.271717	-0.235322	-0.152294	-0.466977	-0.503314	-0.142073	-0.313786
YJL006C	CTK2		-0.162117	0.114497	0.033779	-0.174772	0.150495	-0.286971	-0.600354	0.424136	-0.294875	-0.224202	0.3443	-0.126814	-0.089423	0.101352	-0.183408	-0.259394	0.206031	-0.130855	-0.218678	0.567131	-0.537142	0.118282	-0.192776	0.170027	-0.027359	0.135819	-0.061781	-0.502805	-0.485785	-0.292759	0.071309	-0.464406	-0.682754	0.112284	-0.025211	0.024507	-0.492606	-0.094429	-0.901448	-0.485163	-0.03919	-0.305088
YIL027C	EMC5		-0.637882	0.282879	0.18995	0.118868	0.256802	-0.329776	-0.285916	0.175982	-0.286057	0.109593	-0.098232	-0.336548	0.151922	-0.210026	-0.098778	-0.288312	0.238324	0.022463	-0.095383	0.463929	-0.508582	-0.006282	-0.147415	0.133739	0.052629	-0.092775	0.144281	-0.199113	-0.51323	-0.306292	-0.157716	-0.439322	-0.341811	-0.445789	-0.148202	-0.082105	-0.250586	-0.370996	-0.434889	-0.412418	0.280996	-0.628382
YOR363C	PIP2		-0.153915	0.154327	-0.016994	0.129932	0.193098	-0.114005	0.014987	0.348718	-0.212242	-0.362787	0.038921	-0.132438	0.139116	0.057087	-0.320992	-0.258429	0.635353	0.148622	0.098968	0.354721	-0.155423	0.182509	0.096531	-0.103456	-0.209258	0.256642	-0.148043	-0.253053	-0.462642	-0.018005	-0.810391	-0.620268	-0.486844	-0.063395	-0.205188	-0.481531	-0.422963	-0.109631	0.017072	-0.444579	-0.015089	0.08974
YHR056C	RSC30		-0.164957	0.024273	0.125754	0.23967	0.031189	-0.539111	0.426575	0.091222	-0.018385	-0.415729	-0.570492	-0.683972	-0.23931	-0.528143	-0.377313	-0.866097	0.126227	0.34985	0.971438	0.477641	0.040252	-0.439966	0.282763	-0.352036	-0.127953	-0.071681	-0.512204	-0.402509	-0.984613	-0.624235	-0.601986	-0.609951	-0.563761	-0.21409	-0.213206	-0.350081	-0.751902	-0.327126	-0.304857	-0.256984	0.015342	-0.347562
YJR032W	CPR7		-0.387	0.165717	0.155177	0.089144	0.406818	-0.506988	-0.755452	0.038565	0.203	-1.10355	0.559266	0.022754	0.415968	0.087484	-0.032782	0.070318	-0.291328	0.238209	0.688637	-1.50939	0.634659	-0.233233	-0.026669	0.026185	-0.173244	0.201877	0.10592	-0.349682	-0.120814	-0.916403	-0.161273	-0.23148	-1.07029	-0.228063	-0.508157	-0.660129	0.015361	-0.447807	0.108266	-0.211894	-0.059564	-0.723275
YDR078C	SHU2		-0.228863	0.094974	0.109222	-0.138503	-0.052069	-0.476769	-0.728816	0.20887	0.126432	-0.762136	0.056044	0.226247	0.02877	0.137097	0.462758	0.067632	-0.136566	0.191034	0.366962	-0.200922	0.378395	-0.091637	-0.052448	0.050608	-0.409193	-0.042721	-0.418403	-0.218201	-0.215233	-0.92474	0.176756	-0.062554	-0.581806	-0.062489	0.055739	-0.57036	-0.153114	-0.208279	0.062996	0.01463	-0.113737	0.063069
YLR201C	COQ9		-0.207147	0.026599	0.157229	-0.001884	0.301709	-0.041781	-0.198802	0.412795	0.303171	-0.833389	0.322223	0.80173	0.378242	0.599592	-0.163506	-0.26618	0.274511	0.17927	-0.541337	-0.044853	-0.117415	-0.265187	0.134264	-0.148053	-0.533987	-0.179878	-0.766832	-0.303599	-0.452111	-0.738845	-0.726386	-1.05107	-0.50829	-0.121583	-0.264973	-0.545311	-0.629342	-0.218587	-0.212702	-0.041166	-0.292281	-0.25413
YHR183W	GND1		0.029792	-0.290202	0.2158	0.207327	0.171505	-0.333776	-0.021135	0.501852	0.33836	-0.067006	0.14895	0.620328	0.270057	0.157747	0.273891	0.258482	0.208815	0.268594	0.376787	-0.925458	0.060467	0.095566	0.025508	-0.025967	0.089026	-0.076782	-0.383674	-0.236512	-0.501443	-0.489739	-0.673578	-1.28432	-1.04036	-0.216804	-0.074372	0.110878	-0.658054	-0.647894	-0.338565	-0.786243	-0.377369	-1.3979
YMR165C	PAH1		-0.3064	0.120356	0.143184	0.144409	0.277418	0.032733	-0.645494	0.312068	0.183369	-0.84684	0.11867	0.688063	0.433268	0.417877	0.196993	0.097813	-0.018376	0.306863	0.756746	-0.677684	0.336672	0.100389	0.09232	-0.098634	-0.214699	-0.039171	0.08977	-0.009659	-0.39563	-0.42086	-0.493525	-0.530679	-0.469403	-0.108246	-0.009673	-0.318685	-0.534454	-0.882455	-0.685324	-0.547864	-0.741772	-1.34279
YKR015C	YKR015C		-0.066132	-0.237216	0.258729	0.169258	-0.104992	0.256473	-0.946523	0.073633	0.38828	-0.047257	0.202972	0.520548	-0.021063	0.165327	-0.114681	0.374861	0.124379	-0.115659	-0.205457	0.047718	-0.315626	-0.080614	-0.077447	0.073501	-0.16288	-0.221568	-0.386024	-0.107836	0.045758	-0.446212	-0.246822	-0.241862	-0.183333	-0.049189	0.004014	-0.291572	-0.331501	-0.449516	-0.341357	-0.678048	-0.289424	-0.510271
YGL143C	MRF1		-0.16177	0.046176	0.102386	0.265264	0.011063	0.063874	0.042876	-0.145628	-0.718127	0.06336	-0.248019	-0.434438	-0.50619	0.150609	-0.204434	-0.839421	-0.260241	-0.180708	-0.964599	-0.610484	-0.832779	0.370167	-0.400203	0.312954	-0.280927	-0.739645	-0.2689	0.298631	-0.498444	0.052932	0.171621	-0.370607	0.019618	0.20332	-0.128421	0.168591	0.270845	-0.556093	-0.413771	-0.082991	-0.219477	-0.439386
YKL092C	BUD2		-0.073708	-0.006405	0.0762	-0.115852	-0.556075	-0.377872	0.136271	-0.22442	-0.476795	-0.12793	-0.15822	-0.789196	0.02725	-0.092302	-0.465471	-0.39844	0.747967	0.20369	-0.667988	1.01419	-1.80898	0.188387	-0.117283	0.108462	-0.334548	-0.244619	-0.218016	0.079013	-0.266619	-0.557446	-0.374446	-0.333682	-0.275691	-0.223007	-0.184683	-0.004389	0.138655	-0.666171	-0.628462	0.079122	-0.185933	-1.00474
YML082W	YML082W		0.039928	-0.158089	0.105311	0.028428	-0.050915	-0.716673	-0.102711	0.087261	-0.553619	0.238094	-0.294793	-0.905567	-0.38111	-0.047624	0.111606	-0.523081	0.037483	-0.268146	-1.09078	0.153516	-0.811003	-0.136462	-0.042261	0.041058	-0.128709	-0.009617	0.079095	-0.217414	-0.131975	-0.472312	0.146671	-0.82381	0.050299	-0.067354	-0.185623	0.05141	0.176208	0.042045	-0.595125	-0.151476	-0.330627	-0.791942
YDL156W	CMR1		0.328209	-0.116918	-0.282104	-0.021957	0.113192	0.129355	0.103897	-0.441245	-0.674647	0.896688	0.287582	-0.80113	0.308763	0.541052	0.402677	-0.205707	-0.395414	0.162933	-1.18547	-0.294466	-0.449838	0.498707	0.14221	-0.157776	-0.35788	-0.379967	-0.678453	-0.041768	0.113618	-1.08928	-0.516472	-0.338651	-0.794219	-0.13697	0.010649	-0.513271	-0.103017	-0.153988	-0.934535	-0.166741	-0.523394	-1.70817
YDR076W	RAD55		-0.130908	0.067077	0.055407	-0.419311	0.039137	-0.151426	0.168515	-0.116834	-0.02217	0.452196	-0.091466	-0.599282	-0.224511	0.18147	-0.263231	-0.493058	-0.142228	-0.217772	-0.379195	-0.26182	0.12149	0.220818	-0.074764	0.07108	0.014828	-0.546731	-0.295272	0.322836	-0.642318	-0.822852	-0.832213	-0.508286	-0.636792	-0.156383	-0.20815	-0.165838	-0.566003	-0.173861	-0.488046	-0.291321	0.030225	-0.161076
YPL103C	FMP30		0.274866	-0.076971	-0.247985	0.193805	0.0607	-0.450195	0.198145	-0.178468	-0.253304	0.191718	0.009229	0.046885	0.119022	-0.085591	0.04653	-0.548557	0.136205	-0.088332	-0.284863	0.64404	-0.163952	0.024269	0.108817	-0.117699	-0.175113	-0.360594	-0.138002	-0.194182	0.104742	-0.284746	-0.189649	-0.11827	-0.401975	-0.033314	-0.270217	-0.237851	-0.173544	-0.11443	-0.350485	-0.357652	-0.168752	-0.465026
YOR367W	SCP1		-0.016416	-0.146316	0.147645	-0.181826	0.131137	-0.558462	-0.187215	-0.466819	-0.188286	0.29883	0.647111	-0.056826	-0.29207	0.077871	-0.157836	-1.01907	-0.331494	-0.320949	-1.39478	0.454861	-0.415959	0.028006	0.000965	-0.000965	-0.133911	-0.131542	-0.210622	0.036931	0.259241	-0.536236	-0.048313	-0.200375	-0.101027	-0.301598	-0.289819	-0.288457	-0.282421	-0.160368	-0.221823	-0.583924	-0.123683	-0.101647
YGR125W	YGR125W		0.367152	-0.256457	-0.195856	-0.258176	0.313708	-0.517388	0.348291	0.435939	-0.53377	0.697269	0.105535	0.0053	-0.062914	-0.25008	-0.100153	-0.980351	0.027672	-0.659735	-3.02844	-0.565378	-1.02347	0.257008	0.088088	-0.093818	-0.340144	-0.513592	-0.780285	-0.514816	0.092134	-0.769789	-0.670547	-0.095253	-0.718029	-0.81419	-0.31514	0.191502	-0.856015	-0.043527	-0.912771	-1.00853	-0.696168	-0.588964
YHR114W	BZZ1		0.272357	-0.153608	-0.162911	-0.017714	-0.473924	-0.132656	-0.029198	-0.059107	-0.545007	0.588847	-0.046927	-0.608735	0.199263	-0.095646	0.0384	0.781568	-0.183349	0.004143	0.088463	-0.559195	-0.652233	-0.146471	0.120758	-0.131797	0.238682	-0.300326	-0.202362	-0.044705	0.07872	-0.184645	0.09202	-0.143474	-0.489996	0.079039	0.030243	-0.089042	-0.364235	-0.142591	-0.450007	-0.33485	-0.580858	-0.652952
YDL222C	FMP45		0.467816	-0.292552	-0.320973	-0.207546	-0.329271	-0.342473	-0.30059	-0.728977	-0.139889	0.329368	-0.625721	0.140002	-0.089729	-0.246278	0.388274	0.003643	-0.145023	0.231856	0.325631	-0.336931	-0.933681	0.257658	0.148924	-0.166085	-0.056313	-0.242633	0.005481	0.037471	-0.249602	-0.408942	-0.079272	-0.489429	-0.915851	-0.477142	-0.009842	-0.285124	-0.364664	-0.854469	-0.324793	-0.12539	-0.546215	-0.940646
YNL084C	END3		0.007206	-0.043416	0.035115	-0.504873	-1.03805	-0.911197	-0.552314	-1.43542	-1.73409	0.21595	-1.88306	-0.707461	-0.779479	0.227954	-0.173846	0.465616	-0.306562	-0.009701	0.105652	-0.891055	0.297969	-0.237901	-0.214667	0.186824	-0.540287	-0.276267	-0.224643	-0.276434	-0.653156	-0.304533	-0.413271	-0.729398	-0.535534	-0.264338	0.004075	-0.397899	0.22121	0.204884	-0.86517	-0.005247	0.13406	-0.34137
YOR351C	MEK1		-0.338295	0.186134	0.099381	-0.108499	-0.415709	-0.310298	0.155856	-0.939179	-0.944946	-0.135673	-0.87582	-0.453191	-0.140192	-0.149905	-0.272418	-0.204787	-0.082928	0.126994	-0.047044	-0.214905	0.65335	0.042989	-0.037202	0.036267	-0.296403	-0.260285	0.104931	0.187271	0.072316	-0.466858	-0.236753	-0.328775	-0.366186	0.139413	-0.028132	0.031344	0.329688	-0.344879	-0.23395	-0.082218	-0.539082	-0.569954
YHL010C	ETP1		0.078234	-0.065031	-0.016906	-0.526505	-0.628783	-0.239265	-0.237856	-0.528984	-0.467156	-0.672855	-0.520934	-0.212897	-0.41189	-0.471884	-0.249161	0.544318	-0.629179	-0.160018	0.343755	-0.433634	-0.130893	0.343562	0.080462	-0.085216	-0.101351	-0.241519	-0.063987	0.159409	-0.451403	-0.305576	0.044329	-0.282131	-0.339072	-0.148607	0.191895	0.196316	-0.18571	-0.170572	-0.909502	-0.686092	-0.501122	-0.745524
YCR061W	YCR061W		0.047954	0.049139	-0.102288	-0.354413	-0.692711	-0.377001	-0.537912	-1.2135	-0.516935	-0.347003	-0.621774	-0.401896	-0.68448	-0.524731	-0.443937	-0.283642	-0.523547	-0.329527	0.437106	-0.29303	0.555938	0.476553	-0.099369	0.092964	-0.150384	-0.524258	-0.281778	-0.248439	-0.335863	-0.023495	-0.522502	-0.383925	0.045463	-0.120023	-0.547568	-0.217863	-0.594099	-0.003502	-0.425718	-0.735769	-0.299944	-1.17761
YIL073C	SPO22		-0.03003	-0.027759	0.056107	-0.064407	-0.667308	-0.569921	-0.369819	-0.610889	-0.541562	-0.196257	-0.693906	-1.0051	-0.160535	-0.492091	-0.328789	-0.197554	0.254787	-0.158293	-0.459395	0.283907	0.024232	0.175566	-0.008958	0.008903	-0.02752	-0.02065	-0.447111	0.242402	-0.434839	-0.232378	0.46936	0.027249	-0.126879	-0.024775	0.053182	0.075737	0.298371	0.026073	-0.622415	0.254707	0.001759	-0.73343
YJL214W	HXT8		0.208836	0.040321	-0.293532	-0.604256	-0.672826	-0.446533	-0.743554	-0.806894	-1.31926	-0.206398	-1.36568	-1.19592	-0.193199	-0.778687	-0.302983	0.682172	-0.56104	-0.030788	0.216733	-1.34412	-0.257819	0.071964	0.083098	-0.088178	0.051294	-0.205981	-0.39418	-0.129388	0.206888	-0.093012	-0.123006	0.054175	-0.2795	-0.334947	-0.211114	-0.851936	-0.357979	-1.34906	-0.04076	-0.179478	-0.086908	-0.196381
YLR213C	CRR1		0.092145	-0.005922	-0.09212	-0.252766	-0.525273	-0.452408	-0.66075	-0.314103	-0.963308	-0.496605	-0.43917	-1.13866	-0.188396	-0.286638	0.107345	0.333829	-0.600267	-1.00941	-0.455323	-0.314801	0.249597	0.614773	-0.269533	0.227016	0.074095	-0.09066	-0.141723	-0.503112	0.03072	0.115109	-0.167042	-0.245409	-0.15636	-0.341654	-0.034822	-0.037029	-0.337424	-0.679027	-0.502091	-0.404579	0.016047	0.297531
YPL240C	HSP82		-0.020777	0.004734	0.0158	-0.520886	-0.745586	-0.232679	-0.683238	-0.29482	-0.758736	-0.300727	-0.344131	-1.67515	-0.680685	-0.300974	-0.55728	-0.413861	-0.703169	-0.158813	-1.04028	-0.32856	-0.335831	0.493797	-0.206624	0.180704	-0.078319	-0.448825	-0.245774	-0.061614	0.3213	0.119052	-0.283387	-0.33437	0.150769	-0.26291	-0.225423	-0.073746	0.204018	-0.579349	-0.665427	-0.3927	0.013359	0.205103
YGL259W	YPS5		0.013181	0.048773	-0.064258	-0.69577	-0.780037	-0.451943	-1.01216	-0.622672	-1.27464	-0.431943	-0.153292	-0.949468	-0.435877	-0.756541	-0.630571	-0.15605	-0.838198	-0.367701	-1.28053	-1.00633	0.18058	0.048904	0.085707	-0.091122	-0.374477	-0.285269	-0.547355	-0.618729	-0.080022	-0.266638	-0.815622	-0.207966	-0.169749	-0.140971	-0.016463	-0.211774	0.1468	-0.700576	-0.104374	0.243933	-0.269751	0.1607
YER096W	SHC1		0.178649	-0.116371	-0.08059	-0.158651	-0.234869	-0.253486	-0.147099	-0.062123	-0.674459	0.09371	-0.211725	-0.82482	-0.008601	-0.337085	-0.031087	0.042407	-0.501715	0.104641	-0.41277	-0.53333	0.738544	0.017195	-0.252911	0.215118	-0.250956	-0.025135	-0.199169	0.042521	0.082542	0.096908	-0.595801	-0.115428	-0.144816	-0.213201	0.01259	0.087737	-0.563018	-0.050537	-0.298553	-0.267943	-0.293506	-0.136003
YPL158C	AIM44		-0.480391	0.12872	0.250832	0.045005	0.024097	0.017193	0.138237	-0.187807	-0.428883	-0.636004	0.460098	-1.00788	-0.003241	-0.567943	0.307586	-0.320934	-0.39207	0.134042	-0.428893	-0.344567	-0.103343	0.215657	-0.067934	0.064879	-0.12221	-0.418625	-0.581859	0.235444	-0.09088	-0.37645	-0.51447	-0.966742	-1.07782	0.054709	-0.353558	-0.170877	0.170217	-0.10773	-0.274687	0.477418	-0.199713	-0.335488
YKL191W	DPH2		-0.138675	0.19676	-0.080812	0.09408	-0.660476	-0.023214	0.362972	-0.201698	-0.282474	-0.080445	-0.209257	-0.607924	0.174828	-0.071409	0.173584	-0.34942	0.215061	-0.495483	-0.224706	0.023532	-0.492048	0.292936	0.072337	-0.076156	-0.481238	-0.044643	-0.437995	-0.29911	0.016275	-0.138804	-0.493716	-0.570577	-0.307985	-0.247481	-0.222641	-0.154397	0.256295	-0.543358	-0.300776	0.16848	-0.609613	-0.241193
YKR085C	MRPL20		-0.161337	0.266788	-0.147717	0.012991	-0.142726	-0.400059	0.096695	-1.36902	-0.582149	0.121155	-1.36524	-1.02375	-0.165534	0.032986	-0.370087	-0.868736	-0.13357	-0.132385	-0.442224	0.307622	-0.844642	0.035521	-0.099457	0.09304	-0.188389	-0.372654	-0.328651	-0.855989	-0.242285	-1.3006	-1.42844	-0.605692	-0.959261	-0.541522	-0.361365	-0.543107	0.343632	-0.151739	-0.525405	0.206817	-1.20501	-0.460226
YOR297C	TIM18		-0.174946	0.002147	0.154078	0.1999	-0.014592	-0.146949	0.125458	-0.095051	-0.330794	0.069333	-0.197688	-0.792031	-0.020828	-0.227564	-0.223958	0.031319	0.0269	-0.178117	0.001257	-0.004497	-0.313181	0.36068	0.05616	-0.058435	0.079086	-0.251446	-0.098641	-0.006117	-0.454423	-0.419955	-0.320213	-0.706136	-0.489631	-0.282605	-0.100615	-0.42681	-0.166875	-0.162732	0.013229	0.088589	-0.346271	0.332486
YER035W	EDC2		-0.437152	0.268682	0.079568	-0.298672	-0.487363	-0.303075	-0.031084	0.178566	-0.413841	-0.335605	0.340832	-0.15264	-0.168537	-0.233707	0.064784	0.166847	-0.410093	0.403232	-0.883197	-0.647961	-0.123829	-0.013287	0.212477	-0.249267	-0.156154	-0.114009	-0.51768	-0.036229	0.526013	-0.718789	0.021585	-0.03215	0.02237	-0.254099	-0.218276	-0.389577	0.085396	-0.160283	-0.529865	-0.34278	-0.851761	-0.367998
YNR019W	ARE2		0.015132	-0.173372	0.141025	-0.452746	-0.036879	0.155684	-0.430994	0.276438	-0.237603	-0.803514	0.356445	-0.500558	-0.152595	-0.231117	0.062528	0.092127	-0.633879	-0.088872	-0.838733	-0.70078	-0.444373	0.089189	-0.056938	0.054776	0.04953	-0.617906	-0.382681	-0.724626	0.12513	0.060469	-0.22502	0.16358	-0.363917	-0.673967	-0.017965	-0.637037	-0.683218	-0.756151	-0.891482	-0.78371	-1.56358	-0.605254
YPL096W	PNG1		-0.029579	-0.065087	0.090049	-0.297282	-0.179186	-0.236046	-0.053573	0.143891	-0.64417	-0.458762	0.301318	-0.24079	-0.286991	-0.191131	-0.484618	-0.358466	0.028069	-0.193742	-0.66883	-0.32652	0.064586	0.123218	-0.108466	0.100878	-0.35083	-0.438396	-0.365338	-0.63482	0.253272	-0.283728	-0.099344	-0.382897	-0.037493	-0.521481	-0.043332	-0.35135	0.024778	-0.357358	-0.637978	-0.22516	-0.589789	-0.295221
YNL242W	ATG2		-0.298309	-0.002566	0.249229	-0.018525	-0.346528	0.219249	-0.08617	0.324436	-0.299741	-0.208462	0.063769	0.156127	-0.36085	-0.168307	0.030689	-0.443466	-0.218951	0.025144	-0.404893	-0.192606	0.167698	0.215256	-0.012142	0.012041	-0.542721	-0.446321	-0.15365	-1.20801	-0.009499	0.011362	-0.596695	-0.229615	-0.103857	-0.168754	-0.274896	-0.691015	-0.140279	0.119938	-0.336713	-0.043765	-0.205848	-0.414093
YGR059W	SPR3		-0.175997	0.125771	0.033869	0.214511	-0.094127	-0.051974	-0.526567	0.032298	-0.374416	-0.06572	0.418336	0.105506	-0.599459	-0.900144	0.117195	-0.420689	-0.486494	-0.009243	-0.642581	-0.520749	-0.403242	0.220578	-0.023293	0.022923	-0.717395	-0.36233	-0.401417	-1.04008	-0.549161	-0.259732	-0.649848	-0.977161	-0.460227	-0.444971	-0.007609	-1.26061	-0.345478	-0.112028	-0.54506	-0.088749	-0.41386	-0.271804
YDR252W	BTT1		-0.235547	0.11125	0.098249	-0.229161	-0.021356	-0.680526	0.111452	0.043915	-0.121781	0.714445	-0.153958	0.043826	-0.225903	-0.018587	-0.333521	-1.03529	-0.031884	-0.744358	-0.056061	0.516181	-0.437134	-0.061642	-0.023052	0.022689	-0.331611	-0.3537	-0.643351	-0.719293	-1.16003	-0.417256	-0.657523	-0.77096	-0.572026	-0.531825	-0.145291	0.076634	-0.194893	-0.59148	-0.546644	-0.51304	-0.386922	-0.245547
YDL045W-A	MRP10		-0.696909	0.286742	0.21813	-0.395592	-0.041356	-0.289268	-0.153639	-0.348541	-0.624436	-0.010118	-1.4677	-0.139853	-0.269972	0.115543	-0.125178	-0.536412	-0.141864	-0.615255	0.396334	0.417295	-1.10217	0.432277	-0.129737	0.119027	-0.370352	-0.124994	-0.296505	-1.08304	-1.43755	-0.270356	-0.50735	-1.74545	-0.485896	-0.043638	0.143924	-0.233254	-0.360945	-0.319953	-0.157472	-0.410817	-0.82169	0.148837
YGL078C	DBP3		-0.080227	0.177414	-0.115228	0.036261	0.013887	0.093578	-0.002084	0.353809	-0.47573	-0.754017	0.224019	-0.12837	-0.168559	-0.089776	-0.003114	-1.40173	-0.185054	-0.121533	-0.280828	-0.925294	-0.894274	0.139515	0.243737	-0.293457	0.014668	0.105989	-0.350551	-0.191506	-1.38462	-0.521685	-1.51094	-1.38714	-1.48969	-0.147376	-0.084229	0.010938	0.279394	-1.19125	-0.555668	-0.031482	-0.837438	-0.664946
YNL070W	TOM7		0.005498	-0.094389	0.083401	-0.085534	-0.199881	-0.192132	-0.236845	-0.000999	0.332	-0.744196	-0.124585	0.048531	0.030472	-0.015733	-0.004884	-0.744405	0.121433	-0.080968	-0.171434	-0.029479	-0.839127	-0.162195	0.140568	-0.155758	-0.051178	-0.301701	-0.087781	-0.461015	-1.31973	-0.478237	-0.401212	-1.00809	-0.489097	-0.07658	-0.195853	-0.094932	-0.451766	-0.739339	-0.403928	-0.626793	-0.616891	-0.115362
YDR320C	SWA2		-0.193992	-0.013681	0.183016	-0.198661	0.011405	0.089866	0.003959	0.268865	-0.3804	-0.676162	-0.482353	-0.251586	0.098008	-0.296651	0.262547	-0.246039	-0.426088	-0.248237	0.499122	0.061325	-0.592476	0.273125	0.158168	-0.177668	-0.42917	-0.120261	-0.192785	-0.630395	-0.674708	-0.03662	-0.782794	-0.357822	-0.117177	-0.721777	0.070119	0.127889	0.411036	-0.894143	-0.122568	-0.352491	-0.142895	-0.528631
YKL084W	HOT13		0.222852	-0.194141	-0.060595	0.343989	0.072477	0.001588	-0.173006	-0.615152	0.042565	-0.03473	-0.80119	0.034704	-0.322501	0.078373	-0.073404	-0.282913	0.117342	-0.022712	-0.184346	0.241857	0.373527	0.135593	0.181265	-0.207357	-0.163445	-0.020635	0.002534	-0.069826	-0.203336	0.056538	-0.627768	-0.292614	-0.048264	-0.216631	-0.199688	-0.68741	-0.139092	-0.703405	-0.297392	-0.649716	-0.471648	-0.734226
YJL020C	BBC1		-0.062952	0.069666	-0.009811	0.127799	-0.021446	-0.294005	-0.263039	-0.521695	0.202222	-0.57879	-0.706123	-0.040234	0.2161	-0.174949	-0.152205	0.323122	-0.039157	-0.02572	-0.638434	0.010324	0.119707	0.063892	0.057177	-0.059536	0.011846	0.134107	-0.015834	-0.34185	0.120192	-0.084272	-0.036968	-0.466363	-0.097072	-0.200915	-0.280983	-0.370885	-0.100711	-0.787762	-1.02283	-0.023957	-0.185704	-0.477584
YLR450W	HMG2		-0.176708	0.221921	-0.075527	-0.504607	-0.012854	-0.28364	-0.400521	-0.730948	-0.252176	-1.22223	-0.185756	0.258002	0.055494	-0.601295	-0.43684	-0.972416	-0.358809	-0.365819	-1.48691	-0.564274	0.352052	-0.212448	0.014133	-0.014272	-0.430038	-0.073424	0.141127	-0.238764	-0.11445	-0.207208	-0.194444	-0.057563	-0.072902	-0.071828	-0.399431	-0.634555	-0.112434	-2.91577	-0.272425	-0.355304	-0.848247	-1.16288
YOL003C	PFA4		-0.259733	0.235904	-0.018713	0.420781	0.110213	-0.536589	-0.595656	-0.59568	-0.395613	-1.17731	-1.15117	-0.592605	-0.238814	-0.568842	-0.078468	-0.857214	-0.234822	0.314197	-1.20767	-0.115447	0.565865	0.513089	0.206095	-0.240523	0.011627	-0.25418	-0.34866	-0.991977	-0.447575	-0.684056	-1.18509	-0.758865	-0.579098	0.158542	-0.004558	-0.38913	-0.028844	-1.4	-0.894709	-0.81168	-0.96972	-1.90149
YMR221C	YMR221C		-0.278365	0.337343	-0.132819	-0.256791	-0.070488	-0.41474	-0.336754	-0.907168	-0.170317	-0.153264	-1.03669	-0.102787	-0.104739	-0.208187	-0.241071	-0.9374	0.212443	-0.409661	-0.783579	-0.21192	-0.152632	-0.105238	-0.116724	0.107983	-0.096444	-0.132793	-0.522758	-0.725405	-0.346544	-0.2333	-0.293452	-0.519101	-0.299725	-0.363389	-0.899095	-0.310116	-0.353759	-1.01769	-0.446505	-0.337136	-0.59608	-0.87083
YMR068W	AVO2		-0.222393	0.043451	0.153522	-0.140035	-0.375073	-0.44962	0.063288	-0.789557	-0.39902	-0.40163	0.333571	-0.34482	-0.164387	0.031092	-0.319473	-0.645278	-1.14609	0.212497	-0.32707	-0.392043	0.511025	0.002657	0.136652	-0.150963	-0.203496	-0.119913	-0.534373	-0.758377	-1.13125	-0.548989	0.368107	-0.780732	-0.950879	-0.285652	-0.250294	-0.245559	-0.247567	-0.345184	-0.276655	-0.528305	-0.097513	-0.278776
YMR323W	ERR3		-0.206259	0.222006	-0.048615	-0.932998	-0.487549	-0.623714	-0.385939	-0.802506	-0.6536	-0.380156	-0.163382	-0.584331	-0.439714	-0.20554	-0.451358	-0.438573	-0.484941	0.112856	-0.270901	-0.269482	0.363834	-0.070569	0.050673	-0.052517	-0.234476	-0.206135	-0.772246	-0.58401	-1.10185	-0.146229	0.387449	-0.373055	-0.397199	-0.287321	-0.258555	-0.28316	-0.441344	0.205398	-0.4613	-0.538463	-0.044155	-0.271547
YJL137C	GLG2		-0.108301	-0.020793	0.11986	-0.342804	-0.448938	-0.535053	0.226672	-0.626618	-1.02806	-0.657207	-0.588699	-1.35168	-0.748734	-0.10839	-0.204063	-0.533806	-0.170518	0.381481	-0.392551	0.027523	0.899983	-0.046957	-0.020639	0.020348	-0.063166	-0.064748	-0.525447	0.013586	-0.448135	-0.114673	-0.092583	-0.30737	-0.039902	-0.025267	-0.100187	-0.285623	-0.436199	0.143036	-0.441345	-0.059813	-0.424873	0.075695
YBR301W	PAU24		0.13086	0.010867	-0.156027	-0.348348	-0.289616	-0.464416	-0.276247	-0.153509	-0.983333	-0.806274	-0.064616	-0.682381	-0.243402	-0.021354	-0.650356	-0.000347	0.054658	0.16746	-0.27574	0.299504	0.400199	-0.165071	0.039974	-0.041113	0.032544	0.0663	-0.168529	0.040409	-0.230641	-0.179168	-0.014011	-0.192826	0.054361	-0.2271	-0.352713	-0.129516	-0.137982	-0.018973	-0.091361	-0.335893	-0.461491	-0.153271
YKL087C	CYT2		-0.155762	-0.111667	0.234899	-0.434002	-0.513864	-0.422904	-1.05748	-0.861708	-0.590164	-1.03	-0.371178	-1.58956	0.132633	-0.235214	-0.302793	-0.26526	0.357473	-0.010835	-0.112734	-0.307642	0.271348	-0.070424	-0.107137	0.099728	-0.528512	-0.594841	-0.292412	-0.478084	-0.299639	-0.775292	-0.057812	-0.188065	-0.749721	-0.39175	-0.392334	-0.240033	-0.486085	-1.5438	-0.377644	-0.24244	-0.456959	-0.154294
YHR134W	WSS1		-0.156441	0.105837	0.037939	-0.252232	-0.381769	-0.61931	-0.775183	-0.475619	-0.774977	-0.483517	0.340589	-1.05354	-0.228069	-0.447761	-0.45452	-0.564425	-0.235609	-0.404949	0.524776	-0.145322	0.688136	-0.046941	0.100529	-0.108062	-0.509256	-0.645456	-0.321882	-0.269501	-0.477966	-0.6585	-0.092163	-0.880886	-0.148674	-0.609961	-0.4963	-0.267541	-0.444968	-0.962671	-0.146001	-1.09798	-1.10614	-0.430784
YMR250W	GAD1		-0.291669	0.022765	0.222976	-0.287995	-0.977201	-1.05395	-0.446326	-0.451491	-1.88395	0.146936	-0.647423	-2.23312	-0.001122	-1.40813	-0.818326	-0.548406	-0.530364	-0.538294	-0.24854	0.218745	0.258256	-0.18007	-0.123923	0.114115	-0.667807	-0.375812	-0.799006	-0.575114	-0.423279	-0.501841	-0.391322	-0.179605	-0.459747	-0.709796	-0.970653	-0.759578	-0.445118	-0.707234	-0.685988	-0.766881	-0.794643	-0.374372
YKR010C	TOF2		-0.021413	0.050327	-0.030276	-0.136731	-0.343693	-0.442005	-0.161679	-0.206471	-0.643193	-0.455326	-0.534133	-0.838808	-0.297924	-0.549093	-0.356971	-0.641934	-0.379097	-0.013809	0.07396	-0.226961	0.019001	-0.412069	-0.163483	0.146829	-0.20435	-0.147025	0.072913	-0.359643	-0.456601	-0.506012	0.039679	-0.050901	-0.159892	-0.362861	-0.502689	-0.658188	-0.667836	-0.493037	-0.586258	-0.364747	-0.602823	-0.975416
YPR054W	SMK1		0.014766	0.050504	-0.06781	-0.376452	-0.333638	-0.829131	-0.656097	-0.135946	-0.737713	-0.74658	-0.492326	-0.777538	-0.514835	-0.362515	0.486962	-0.810316	0.193789	-0.145062	-0.364496	0.182373	0.558374	0.416102	0.004729	-0.004745	-0.265563	-0.546271	-0.29145	0.013283	-0.798604	-0.170219	-0.205528	-0.219109	-0.62731	-0.221016	-0.504608	-0.249918	-0.33175	-1.08459	-0.907278	0.013328	-0.288915	-0.703777
YDR221W	GTB1		0.023219	-0.039417	0.015394	0.027768	-0.142077	-0.34035	-0.086293	-0.302725	-0.582048	0.112682	0.09487	-0.11947	-0.404202	0.01367	-0.93173	-0.748092	0.097839	-0.112342	-0.159056	0.011935	0.333037	0.064279	-0.024758	0.02434	0.011814	-0.212127	-0.21884	-0.176988	-0.497107	-0.994498	0.017158	-0.716424	-0.044476	-0.204314	-0.101339	-0.213095	-0.728027	-0.321629	-0.683831	-0.469808	-0.188003	-0.691389
YPR141C	KAR3		-0.412639	0.057073	0.273097	-0.139196	-0.457037	-0.20121	0.218133	-0.095984	-0.518077	-0.433856	-0.114595	-0.414866	-0.205275	-0.422188	-0.25669	-0.500755	0.113808	0.04805	-0.457656	0.227215	0.67693	0.233214	0.105288	-0.113581	-0.605599	-0.042848	-0.267315	0.040662	-0.442828	-0.210994	-0.137501	-0.230512	-0.001858	-0.413411	-0.211896	-0.402845	-0.2197	-0.334592	-0.43646	-0.5574	-0.342004	-0.566848
YJL036W	SNX4		0.101821	-0.127533	0.016463	-0.023902	-0.690683	-0.266009	-0.061457	-0.095213	-0.582664	-0.474952	-0.159141	-0.400157	-0.577054	-0.355187	-0.089395	-0.535188	0.094476	-0.071274	-0.408464	-0.065174	0.364891	-0.011142	-0.081982	0.077573	0.15044	-0.255729	-0.168147	-0.249556	-0.510739	-0.990202	-0.252388	-0.573425	-0.32823	-0.332613	-0.271147	-0.198706	0.055173	-0.057015	-0.050991	-0.06881	-0.420324	-0.332654
YOL029C	YOL029C		-0.488793	0.149585	0.236497	-0.337501	-0.763931	-0.603379	-0.224338	0.181114	-0.275935	-1.36966	0.053135	-0.798433	-0.667849	0.08662	-0.897107	-0.874264	-0.09345	0.08401	-0.147418	0.318216	0.766233	-0.049542	-0.059729	0.057354	-0.519008	-0.855201	-0.56615	-0.438893	-0.960323	-0.836304	-0.342103	-0.939821	-0.241299	-0.193135	-0.517861	-0.698758	-0.070776	-0.568072	-0.312832	-0.326599	-0.365006	-0.541775
YPL147W	PXA1		0.039114	-0.043081	0.002792	-0.773751	-0.322805	0.017071	0.120876	0.022255	-0.810277	0.113088	0.0653	-0.973023	-1.14689	0.242558	-0.828632	-0.432836	-0.28175	-0.413721	-1.03903	-0.548717	-0.098487	0.062453	-0.177139	0.157748	-0.475461	-0.008627	-0.197497	-0.279242	0.076764	-0.466644	0.126167	0.07001	0.200826	-0.038857	0.302853	-0.079361	-0.625081	-0.349234	-0.913648	-0.415143	-0.629827	-0.822498
YOR197W	MCA1		0.045915	-0.080845	0.031619	-0.426271	-0.199691	-0.203461	-0.197273	-0.581607	-0.815297	-0.560021	-0.685361	-0.388837	-0.949897	-0.204643	-0.278121	-0.62857	0.036125	-0.255456	-0.62959	-0.249433	0.720158	-0.013664	-0.048308	0.046743	-0.246046	-0.243565	-0.380408	-0.894341	-0.175333	-0.249979	-0.319547	-0.231055	-0.060975	0.095201	0.090763	-0.158151	-0.247715	-0.328489	-0.459646	-0.294227	-0.454607	-0.217508
YNL134C	YNL134C		-0.045399	-0.093304	0.129091	-0.498969	-0.219774	-0.440311	0.051509	-0.516802	-0.552333	-0.254965	-0.289457	-0.693773	-0.774879	-0.107415	-0.884692	-0.396654	-0.123183	-0.547863	-0.572473	0.605745	0.013767	-0.039335	0.168645	-0.191	-0.086059	0.070675	0.00495	-0.367896	-0.190397	-0.330933	-0.667923	-0.143618	0.06481	0.04488	-0.1877	-0.312671	-0.096673	-0.367068	-0.589474	-0.250472	-0.441126	-0.27101
YOR129C	AFI1		0.044276	-0.027733	-0.017601	0.0245	0.343422	0.024807	0.460539	-0.117191	-0.473946	-0.192338	-0.637294	-0.924661	-0.640246	-0.170857	-0.183364	-0.53384	-0.977028	0.29562	-0.503073	-0.106075	0.651693	0.061968	0.003734	-0.003744	-0.220794	-0.329747	-0.511662	-0.596	-0.611343	0.14483	0.325094	-0.48474	0.287419	-0.388326	-0.548833	-0.865401	-0.920238	-0.135674	-1.55231	-0.671201	-0.581701	-0.828116
YLR174W	IDP2		-0.454427	0.243308	0.119684	-0.327413	-0.464186	-0.071775	-0.492558	0.186293	-0.060266	-0.429697	-0.208985	-0.431203	0.180213	-0.128992	-0.001633	0.053993	-0.215774	-0.085241	0.357446	-1.51996	0.443421	0.068126	0.206672	-0.24131	-0.468308	-0.509731	-0.372396	-0.594226	-0.043217	-0.451464	-0.020291	-1.04844	-0.745555	-0.372536	-0.516933	-0.67521	-0.474837	-0.081368	-0.87536	-1.13955	-0.395743	-0.764993
YOR264W	DSE3		0.142936	-0.228389	0.059719	-0.9307	-0.712877	-0.664435	-0.485694	-0.278685	-0.676212	-0.316476	-0.139209	-1.33022	-0.48429	-0.866613	-0.342827	-0.04251	-0.264413	0.039885	-0.780565	-0.386746	0.695731	-0.318438	0.168765	-0.191155	-0.752369	-0.250196	-0.36238	-0.522034	-0.237013	-0.319797	-0.277829	-1.0969	-0.743076	-0.717147	-0.635434	-0.7639	-1.24325	-0.426812	-0.721635	-0.882272	-0.556167	-0.591094
YGL051W	MST27																							-0.911915	0.554364	-0.911915	-0.911915	-0.893908	-0.873208	-0.701424	-0.124222	0.543241	0.143709	-0.871864	-0.911915	-0.911915	-0.911915	-0.911915	-0.911915	-0.911915	-0.911915	-0.911915	-0.911915	-0.911915
YNL291C	MID1		0.016094	0.022406	-0.039296	-0.05657	-0.57597	-0.391071	-0.346841	-0.129549	-0.484844	-0.43422	-0.703483	-0.429575	-0.358962	-0.019927	-0.034816	0.094911	-0.3457	0.594079	0.132195	-0.595164	0.847295	-0.081319	0.248402	-0.300254	-0.63717	-0.312986	-0.862844	-0.838334	0.322692	-0.050641	-0.188334	-0.65714	-0.332734	-0.48552	-0.991357	-0.990932	-0.527798	-0.582704	-0.446649	-0.973402	-0.811885	-0.25871
YJL071W	ARG2		0.362811	-0.357248	-0.099404	-0.174541	-0.71006	-0.036037	-0.368979	-0.487001	-0.264236	-0.655888	-0.253327	-0.889077	-0.417358	-0.317033	-0.295401	0.462767	-0.169242	-0.334456	-0.406259	-0.539574	0.150566	-0.004485	-0.043813	0.042521	-0.513327	-0.114244	-0.018812	-0.344292	-0.116999	-0.676899	-0.117051	-0.706253	-0.382676	-0.720076	-0.464589	-0.696603	-1.21482	-0.373387	-1.42464	-1.41469	-0.644942	-1.43572
YOR327C	SNC2		0.157619	-0.074287	-0.097356	-0.56912	-0.332258	0.152358	-0.111455	-0.230979	-1.14062	-0.469457	-0.310773	-1.00908	-0.404214	0.233105	-0.080419	-0.193637	-0.395847	-0.047186	-1.16161	-0.145555	0.386053	0.091265	0.124805	-0.136633	-0.354682	-0.413521	-0.644492	-0.35926	-0.355093	-0.381963	-0.145407	-0.66369	-0.320398	-0.482438	-0.381591	-1.10031	-0.775275	-0.573867	-0.959051	-1.29242	-0.715962	-0.949947
YDL146W	LDB17		-0.170954	0.203745	-0.058802	-0.198539	-0.433589	0.075751	-9.7e-05	-0.562719	-0.844221	-0.746451	-0.477425	-0.682488	-0.337618	-0.051221	-0.253646	-0.095246	-1.12617	0.321903	0.617645	-0.3353	0.688826	-0.03791	0.060127	-0.062742	-0.511623	-0.536722	-0.933504	-0.406212	-0.711568	-0.285113	-0.50378	-0.201009	-0.576311	-0.378609	-0.867496	-0.236659	-0.362564	-0.645751	-0.50876	-0.445051	-0.66944	-0.89671
YDR134C	YDR134C		0.043457	-0.130895	0.078821	-0.058871	-0.141309	-0.123775	-0.128091	-0.14797	-0.517915	0.237761	-0.503368	-0.393612	-0.406953	-0.137204	-0.496241	-0.519552	-1.10424	-0.249404	0.060588	-0.700289	0.084694	-0.110311	0.14061	-0.155809	-0.646886	-0.694262	-0.622908	-0.44029	0.006449	-0.705119	-0.473022	-0.324019	-0.164465	-0.606897	-0.602228	-0.765202	-0.584003	-0.661366	-0.530265	-0.781234	-0.58356	-0.300051
YMR011W	HXT2		-0.329307	0.118682	0.161357	0.187977	0.088549	0.116302	-0.308176	-0.204678	-0.032831	0.020554	-0.212412	-0.750052	-0.091261	0.350443	-0.175026	0.235317	0.317565	0.309872	0.148292	0.015218	0.67418	-0.052721	0.13796	-0.152561	-0.730321	-0.366292	-0.691652	-0.435994	-0.376876	-0.977092	-0.012026	-0.60625	-0.76317	-0.821954	-0.435187	-0.715174	-1.04766	-0.626759	-0.773628	-1.54863	-0.310561	-0.344442
YEL038W	UTR4		-0.458452	0.187964	0.180247	0.099206	0.018505	0.238696	0.088586	-0.121812	-0.566331	0.012772	-0.090924	-0.886308	-0.03884	0.167588	0.042237	0.345111	-0.032082	0.126324	0.309165	-0.14985	0.326814	0.065252	0.15546	-0.174258	-0.506826	-0.449731	-0.231046	-0.076111	0.206236	-0.006987	-0.372112	-0.436718	-0.316154	-0.110427	-0.393178	-0.611845	-0.384954	-0.908192	-0.210169	-0.998997	-0.666228	-0.266041
YHR163W	SOL3		0.013667	-0.015427	0.001612	-0.285198	-0.107656	-0.093265	-0.41188	-0.218715	-0.560415	-0.462643	-0.661898	0.495935	-0.238164	-0.121414	0.234833	-0.312141	0.112456	0.053411	-0.281867	0	0.439333	0.056314	-0.080591	0.076326	-0.402355	-0.353725	-0.364541	-0.460488	-0.056657	-0.293459	0.287285	-0.200666	-0.280303	-0.356139	-0.461019	-0.988433	-0.486152	-0.417057	-0.335837	-0.361279	-0.269207	-0.668795
YLR102C	APC9		0.19919	-0.156433	-0.066872	-0.285274	-0.614509	-0.872847	-0.286789	-0.773924	-0.433588	-1.01497	-0.473643	-0.187756	-0.168316	-0.250059	-0.666793	-0.150537	-0.500186	0.546371	0.343945	-0.264491	0.408865	-0.192388	-0.321266	0.262593	-0.260238	0.027758	-0.498441	-0.739175	-0.067285	-0.153596	-0.674238	-0.281905	-0.094328	-0.428004	-0.249762	-0.949772	0.154736	-0.540229	-0.324728	-0.022092	-0.796431	-0.427098
YMR021C	MAC1		-0.211353	0.168924	0.017286	-0.347872	-0.410531	-0.610465	-0.822603	-0.52287	-0.059001	-0.59151	-0.868511	0.039097	-0.464744	-0.913473	-0.074079	-0.177824	-0.277297	0.442818	0.371342	-0.395019	0.761837	-0.33186	0.060823	-0.063501	-0.967599	-0.132843	-0.186643	-0.865775	-0.535765	-0.691032	-0.872177	-0.013812	-0.176844	-0.11102	-0.541617	-0.637603	-0.221207	-0.662627	-0.415034	0.177806	-0.124728	-0.370293
YML087C	AIM33		-0.35259	0.127266	0.169414	-0.285573	-0.399327	-0.434431	-0.299011	-0.902645	-0.648558	-0.973397	0.296295	-0.459131	-0.047223	-0.85518	0.104509	-0.108244	-0.685184	-0.302292	0.474476	-0.653465	0.0632	-0.277243	0.106269	-0.114724	-0.44436	-0.339315	-0.408039	-0.421543	-0.01524	-0.556401	-0.325793	0.092961	-0.399996	-0.671231	-0.772791	-0.667388	-0.487736	-0.249695	-0.562676	-0.608693	-0.128703	-0.508331
YML029W	USA1		-0.098412	0.046805	0.046791	-0.303831	-0.565046	-0.543869	-0.11865	-0.319117	-0.161901	-0.659749	0.120193	-0.53213	-0.61594	-1.0869	-0.151246	-0.159919	-0.770467	-0.119217	0.161645	-1.14974	0.116081	0.201819	0.160817	-0.181019	-0.911263	-0.462997	-0.545188	-0.391049	-0.000364	-0.209891	-0.061614	-0.228411	-0.458628	-0.907066	-0.247569	-0.038724	-0.36525	-0.524373	-0.520752	-0.798526	-0.67886	-0.381361
YNR076W	PAU6		0.211133	0.00633	-0.254967	-0.680469	-0.24319	-0.456309	-0.848079	-0.816158	-0.666746	-1.20544	-0.0243	-0.694771	-0.50599	-0.369573	-0.477391	-0.488887	-0.660945	0.223161	0.404409	-1.18343	0.737978	-0.180319	-0.329895	0.268322	-0.658672	-0.176981	-0.309	-0.319016	0.195453	-0.20513	-0.486979	0.041658	-0.537574	-0.378247	-0.222669	-0.432665	-0.050628	-0.273587	-0.268805	-0.14397	-0.327296	-0.891616
YOL159C-A	YOL159C-A		0.059421	0.088809	-0.16091	-0.626814	-0.471263	-0.706951	-0.37482	-0.027558	-0.718631	-0.482357	0.112493	-0.477097	-0.111861	-0.44923	-0.509296	-0.43104	-0.235504	0.088435	0.473934	-0.87396	0.279567	-0.175421	-0.06949	0.066296	-0.367821	-0.145785	-0.021378	-0.084112	-0.074764	-0.00561	-0.31176	-0.12928	-0.035477	-0.07267	-0.42101	-0.451591	-0.194271	-0.178302	-0.564985	-0.326491	0.098442	-0.178323
YCR037C	PHO87		-0.228286	0.057362	0.145078	0.011073	-0.020791	-0.351338	0.000206	-0.188884	-0.270071	0.091576	0.483352	-0.316687	-0.805949	-0.51537	-0.534847	0.170328	-0.231668	0.101718	-0.079355	-0.149589	0.467078	-0.167071	0.17906	-0.204476	-0.567816	-0.026568	-0.119903	-0.645327	-0.125079	-0.387619	-0.777091	-0.661153	-0.282401	-0.782223	-0.485152	-0.794001	-0.585927	-0.350281	-0.686341	6.6e-05	-0.345513	-0.885538
YIL072W	HOP1		-0.015684	-0.064829	0.076906	-0.075157	-0.375091	-0.587997	-0.745274	-0.043579	0.109622	-0.515287	0.182825	0.432538	0.121291	-0.440271	-0.714419	-0.198128	-1.03699	0.030248	-0.355042	-1.14086	-0.266902	-0.000626	0.035302	-0.036187	-0.503378	-0.29017	-0.679387	-1.05997	-0.570403	-0.719945	-1.20467	-0.942321	-0.561848	-0.662752	-0.640887	-0.990085	-0.829769	-1.04034	-0.885072	-0.604559	-0.309178	-1.53309
YDR018C	YDR018C		-0.518703	0.263311	0.139824	-0.492675	-0.047812	-0.683667	-0.683291	-0.161381	-0.407768	-0.659813	0.462952	-0.634481	-0.318002	-0.575558	-0.031869	0.093031	-0.996351	0.056328	0.587339	-0.306739	0.206308	-0.242888	-0.212688	0.185324	-0.592438	-0.732551	-0.69502	-1.00619	-0.946758	-0.710584	-0.9501	-0.980224	-0.444739	-0.864896	-0.432537	-0.984415	-0.802343	-0.396777	-0.852484	-0.581196	-0.400533	-1.01513
YJR039W	YJR039W		0.165098	0.067882	-0.267807	-0.399082	-0.426797	-0.223405	-0.656645	-0.816542	-0.025545	-0.56054	0.22403	-0.27829	-0.364946	-0.387813	-0.525265	0.123246	-0.387041	0.127487	0.228054	-0.534935	0.406701	-0.068747	-0.104441	0.097388	-0.191352	0.212009	-0.567685	-0.413796	-0.277379	-0.812022	-0.464708	-0.619609	-0.77821	-0.664832	-0.106767	-0.558316	-0.409275	-0.347046	-0.582523	-0.526171	-0.124253	-0.385918
YPR026W	ATH1		-0.183564	0.069985	0.097299	0.038118	-0.10599	-0.000989	-0.15449	-0.04547	-0.428734	-0.483464	-0.285103	-0.536037	-0.024261	0.29874	-0.004605	-0.225627	0.274913	-0.374906	0.510894	-0.043291	-0.235497	-0.015163	0.086817	-0.092377	-0.04662	-0.519257	-0.17328	-0.202675	-0.639496	-0.379353	-0.047471	-0.032293	-0.567307	-0.435204	-0.601917	-0.130187	-0.068702	-0.053148	-0.542061	-0.584858	-0.991175	-0.613045
YLR133W	CKI1		-0.524651	0.048476	0.345624	-0.092982	-0.082755	-0.375243	0.243085	-0.399425	-0.226585	-0.540643	-0.321492	-0.651175	-0.079946	-0.066595	-0.716033	0.105126	0.310471	-0.307391	0.527548	-0.418948	-0.123402	0.034749	0.134914	-0.148844	-0.150577	-0.366133	-0.700398	-0.625275	-0.704284	-0.498231	0.020946	-0.634061	-0.418247	-0.734375	-0.240653	-0.389553	-0.107739	-0.795161	-0.561515	-0.391798	-0.393346	-0.926842
YDR268W	MSW1		-0.029586	0.007864	0.021242	-0.432945	0.042585	-0.31126	-0.850819	-0.152195	-0.099008	-1.24286	-0.669165	-0.53427	-0.032488	0.294288	-0.12458	-0.054112	0.064587	-0.164002	1.09354	0.056696	-0.027771	-0.135606	-0.120647	0.111332	-0.096298	0.018915	-0.458023	-0.582822	-0.465354	-0.2149	-0.415182	-0.279999	-1.27564	-0.242919	-0.093397	-0.488227	-0.463219	-0.265249	-0.220599	-0.348005	-0.473017	-0.353015
YLR421C	RPN13		-0.398627	0.07636	0.247399	-0.17329	-0.39751	-0.375089	-0.894792	-0.6872	-0.89743	-0.821077	-1.02984	-1.32743	-0.112166	-0.185784	-0.359893	-0.42129	0.145982	-0.707268	0.53991	0.06116	-0.482735	0.117327	0.211612	-0.248075	-0.043702	-0.026089	-0.349477	-0.804343	0.158687	-0.716308	-0.035303	0.193798	-1.30709	-0.144588	-0.555062	-0.989375	-0.187357	-0.472174	-0.729793	-0.292819	-0.305099	-0.807349
YLR168C	UPS2		-0.085512	0.149868	-0.076916	-0.097798	-0.499689	-0.071692	-0.561995	-0.519767	-0.500665	-0.925785	-1.15817	-0.731702	-0.208474	-0.317454	-0.581661	0.49987	-0.805647	-1.06425	0.449387	-0.439535	-0.779145	0.46891	0.135732	-0.149841	-0.469313	-0.022995	-0.422568	-0.19946	0.332002	-0.799192	-0.108827	-0.208965	-0.924975	-0.568337	-0.388811	-0.286676	-0.524751	-0.615217	-0.416903	-1.17841	-0.737219	-0.807357
YLR399C	BDF1																							0.852935	0.241474	-0.29018	-0.868284	-0.868284	0.157599	-0.614291	-0.868284	-0.868284	-0.511578	-0.719526	-0.366884	-0.718202	0.398253	-0.053927	-0.182522	-0.214798	-0.868284	-0.321527	-0.649937	-0.392898
YER180C	ISC10		-0.697673	0.264592	0.241399	-0.19133	-0.683929	-0.545686	-0.640016	-0.646436	-0.629375	0.242554	-0.176407	-0.25894	-0.530273	-0.500771	-0.346995	-0.976229	0.13133	-0.198627	0.146808	-0.984129	-2.54742	0.325311	-0.036105	0.035224	-0.405972	-0.251723	0.056939	-0.600454	-0.763769	-0.153574	-0.578273	-0.510329	0.026365	-0.818862	-0.114265	-0.308084	-0.075987	-0.104991	-0.520541	-0.713224	-0.451073	-0.405347
YLR227C	ADY4		0.188517	-0.092589	-0.11627	-0.254701	-0.17119	-0.354514	-0.438204	-0.046871	0.146974	-0.60401	-0.699619	-0.567972	-1.01957	-0.852741	-0.074202	-1.1647	-0.41824	-0.554577	-1.59433	-0.537954	-2.08306	-0.008362	0.186948	-0.214831	-0.36853	-0.40163	-0.145647	-0.391898	-0.391761	-0.6575	-0.226733	-0.405155	0.007564	-0.309015	-0.19616	-0.150417	-0.228617	-0.079978	-0.634719	-0.697397	-0.263177	-0.386869
YKL026C	GPX1		9.9e-05	0.093588	-0.10019	-1.07908	-0.814001	-0.976363	-0.72383	-0.248224	-0.603104	-0.948698	-1.2431	-1.4864	-0.901829	-1.17938	-0.697379	-1.61921	-1.47688	-1.1267	-0.558833	-1.44058	-5.17712	-0.128988	-0.065523	0.062676	-0.629426	-0.35629	-0.985802	-0.804317	-1.7296	-0.406583	-0.619363	-0.463431	-0.639984	-0.757984	-0.466114	-0.943578	-1.02722	-0.911397	-0.323777	-0.836161	-1.05871	-0.912306
YPL038W	MET31		-0.038901	-0.149958	0.170344	-0.822034	-0.691924	-0.513984	-0.46209	-0.079066	-0.574836	-1.16925	-0.778167	-0.765698	-0.502624	-0.718744	-0.71145	-0.637436	-0.977336	-0.897036	-0.675067	-1.02607	-2.94095	0.258111	-0.024669	0.024255	-0.063944	-0.584447	-0.199109	-0.318913	-0.04672	-0.370521	-0.489555	-0.741543	-0.150244	-0.271035	-0.090837	-0.285743	-0.268041	-0.016913	-0.493668	-0.115399	-0.075602	-0.362074
YOL042W	NGL1		0.138864	-0.031322	-0.119606	-0.521157	-0.317405	-0.104046	-1.40923	-0.283439	0.043241	-1.05047	-0.774429	0.187562	-0.204963	0.129315	-0.459833	0.117031	-0.452983	-0.44815	-0.632643	-1.28361	-3.49521	0.3711	0.086165	-0.09164	-0.426329	0.031774	-0.024293	-0.101957	-0.183529	-0.081683	-0.274864	-0.187211	-0.602016	0.037719	-0.479187	-0.134327	-0.250547	-0.684807	-0.615277	-0.482859	-0.570437	-0.512538
YPR027C	YPR027C		-0.133294	0.005266	0.117157	-0.340152	-0.035555	0.27691	-0.17384	-0.147729	0.166776	-0.31698	-0.338327	0.133152	-0.386685	-0.24754	-0.376129	0.170803	-0.421243	-0.053584	-0.729392	-0.802789	-1.09794	0.056408	0.038869	-0.039945	-0.37598	-0.33203	-0.091176	-0.022209	-0.66377	-0.4023	0.348954	-0.796096	-0.245374	-0.060956	0.089484	0.158974	0.194193	0.145479	-0.365384	-0.141487	-0.450688	-0.582692
YIL164C	NIT1		-0.117931	0.142802	-0.037348	-0.007733	-0.370916	-0.501703	-0.077853	-0.54884	-0.361448	-0.020461	-0.405008	-0.236295	-0.139117	0.076392	-0.401045	-0.365898	0.059035	-0.136869	-0.36668	-0.378036	0.1874	0.02633	0.000334	-0.000334	-0.279987	-0.237152	-0.140412	-0.058133	-0.250771	-0.373484	-0.250139	-0.237058	-0.169295	-0.161103	-0.620997	-0.844433	-0.284762	0.280525	-0.605816	0.011274	-0.59151	-0.775338
YPL159C	PET20		0.246118	-0.038859	-0.250569	0.060791	-0.44127	-0.380485	-0.368141	-0.103583	-0.143254	-0.573396	-0.158082	0.058676	-0.383965	-0.304	-0.115189	0.053893	-0.132934	-0.269388	-0.545093	-0.905053	0.203326	0.255307	0.011521	-0.011614	-0.250578	-0.392973	-0.153306	-0.169691	-0.22907	-0.056559	-0.26217	-0.444802	-0.285115	-0.298326	-0.014201	-0.686915	-0.489219	-0.149461	-0.783538	0.02354	-0.157552	-0.538014
YFR013W	IOC3		-0.102554	0.091573	0.004446	-0.105592	-0.70748	-0.257421	0.012957	0.265267	-0.669207	0.026595	0.05519	-0.746307	-0.640074	0.594849	-0.394889	-0.3459	-0.337877	-0.315871	-0.572472	-1.04573	-1.75769	-0.037057	0.051564	-0.053475	-0.699292	-0.956073	-1.04323	-0.413367	-0.931732	-1.52653	0.005598	-0.328821	-0.289248	-0.721996	-0.518138	-0.682091	-0.197011	-0.86425	-0.294585	0.298285	-0.052717	-0.009321
YOL126C	MDH2		-0.579691	0.271813	0.168089	-0.191636	-0.21697	-0.62625	-0.641784	0.031824	-0.651232	-1.30411	-0.65462	-0.676901	-0.488276	0.22602	-0.226493	-0.282934	-0.19291	-0.226605	0.060145	-0.396477	-1.09562	0.036142	0.066356	-0.069556	-0.229854	-0.665023	-0.269297	-0.331682	-0.471591	-0.422566	-0.188604	-0.624063	-0.057409	-0.60943	-0.263026	-0.751909	-0.494098	-0.204058	0.006462	-0.041856	-0.267748	-0.982387
YMR023C	MSS1		0.048388	-0.173167	0.109692	-0.829264	-0.480882	-1.05854	-0.783688	-0.782324	-0.08714	-0.613422	-0.802403	-0.669392	-0.493692	0.173999	-0.299765	-0.936545	-0.067744	-0.14999	-0.366177	-0.276812	-0.886064	-0.229004	-0.129612	0.118922	-0.265163	-0.77184	-0.584748	-0.742722	-0.979883	-0.694698	-0.263535	-0.362473	-0.221274	-0.655261	-0.204314	-0.341947	-0.531198	0.065059	-0.136418	-0.446233	0.041599	-0.334635
YMR297W	PRC1		-0.062306	0.277307	-0.26823	-0.889094	-0.715693	-2.03431	-0.316307	-0.291361	-0.879648	-0.493457	-1.16191	-1.22269	-0.715024	0.126084	-0.593187	-0.879888	-0.306887	-0.099073	-0.158078	-0.62082	-1.51899	0.006632	-0.067085	0.064103	-1.26626	-0.631145	-0.282514	-0.48776	-1.72822	-0.788011	0.658919	-0.288839	0.028266	-0.810392	-0.420111	-0.896467	-0.361704	-0.625305	-0.176606	-0.776263	-0.056652	-0.145885
YLR160C	ASP3-4		-0.00382	0.126304	-0.134238	-0.022762	-0.149596	-0.122248	0.220724	0.068017	-0.701026	-0.309586	-0.388294	-0.86877	-0.288326	-0.235762	-0.026628	-0.078951	0.181541	-0.228078	0.177149	-0.577542	-0.503772	0.171385	0.155436	-0.174228	-0.464472	-0.546685	-0.763817	-0.071109	-0.100888	-0.7696	-1.25485	-0.444544	-0.559533	-0.895601	-0.502791	-0.10976	-0.438959	-0.356765	-0.164019	-1.01504	-0.246882	-0.465047
YLR085C	ARP6		-0.221067	0.173094	0.020904	-0.354513	-0.121132	-0.410461	-0.234368	-0.143933	-1.00843	-0.510836	-0.453537	-0.407627	-0.414494	0.219417	-0.605794	0.217212	0.136389	-0.163911	-0.088077	-0.007483	-0.236109	0.14791	-0.036958	0.036035	-0.292027	-0.21294	-0.736294	-0.247486	0.448312	-0.086516	-0.166971	-0.395597	-1.14521	-0.407492	-0.863478	-0.789683	-0.373818	-0.558724	-0.74045	-0.724925	-1.18868	-0.745965
YOL073C	DSC2		-0.01063	-0.22413	0.203176	-0.407538	-0.284754	-0.498991	-0.19853	-0.140309	-1.0195	-0.319774	-0.532607	-1.10376	-0.46374	-0.036668	-0.436709	0.049433	0.061303	-0.048428	0.023536	-0.446942	-0.246614	0.380253	-0.092429	0.086862	-0.65369	-0.070876	-0.397801	0.24172	0.178251	-0.338017	0.047765	-1.01365	-1.25059	-0.552775	-0.743847	0.000795	-0.792255	-0.316565	-0.371979	-0.694263	-1.08737	-0.090231
YER180C-A	SLO1		-0.136248	0.25562	-0.157997	-0.643321	-1.01517	-0.180444	0.13305	-0.948562	-0.543975	0.323667	-0.224672	-0.560919	-0.143685	-0.049873	-0.681234	0.094639	-0.451574	-0.773021	0.142931	-0.926161	-0.825947	0.367543	0.026562	-0.02706	-0.584107	-0.619534	-0.385487	0.005033	0.159036	-0.038088	-0.615412	-0.269327	-0.730424	-0.701722	-0.515746	-0.223788	-0.878778	-0.521125	-0.088908	-0.440531	-1.15569	-0.461411
YDL206W	YDL206W		-0.067174	0.071142	-0.007309	-0.28979	-0.295637	-0.19719	-0.063315	-0.36204	-1.1249	-0.256511	-0.341465	-0.911946	0.232523	-0.111489	-0.125302	0.670211	-0.57591	-0.170308	0.14931	-1.13228	-1.22393	-0.294794	0.034472	-0.035316	-0.590595	-0.001511	-0.587039	-0.020696	0.198101	0.06652	-0.473609	-0.209607	-0.673398	-0.682249	-0.71038	-0.673601	-0.856552	-1.11366	-0.445584	-0.950563	-1.2589	-0.613
YLR211C	ATG38		-0.336782	0.031486	0.246262	-0.228672	-0.367808	-0.671742	-0.219072	-0.555048	-0.738219	-0.04406	-0.408468	-0.551259	-0.918773	-0.308856	-0.455059	-0.9487	0.27357	-0.863515	-2.04783	0.030619	-0.614722	0.424515	0.011096	-0.011182	0.024868	-0.459327	-0.248453	-0.348103	-0.450919	-0.088641	0.25188	-0.00187	0.037597	-0.186513	-0.251421	-0.346245	-0.675478	-0.531857	-0.744839	-0.96496	-0.48405	-0.507399
YDL095W	PMT1		-0.368462	-0.010594	0.301832	-1.08422	-0.764051	-0.899892	-0.718455	-1.02779	-1.07713	-1.79296	-1.19782	-1.58645	-1.39208	-0.710587	-0.906467	-2.28558	-0.783742	-0.825311	-4.25487	-0.872755	-1.30133	-0.244865	-0.042171	0.040973	-0.664076	-0.547277	-0.792421	-0.035344	0.248416	-0.38475	-0.056539	-0.369541	-0.150551	-1.01448	-0.842643	-0.445525	-0.766401	-0.400545	-0.81768	-0.553049	-0.323238	-0.00038
YEL066W	HPA3		-0.222192	0.083362	0.115371	-0.524312	-0.39375	-0.419823	-0.531874	-0.121975	-0.01443	0.270991	-0.373235	-0.201336	-0.466246	-0.391522	-0.520271	-0.955417	-0.353772	-1.06107	-2.04079	-0.647439	-1.01376	0.133592	-0.154001	0.139136	-0.39488	-0.269146	-0.330311	-0.078142	-0.216896	-0.726115	-0.017887	-0.640103	-0.255303	0.067139	-0.04984	-0.08949	-0.610398	-0.15397	-0.014299	-0.495449	-0.310944	-0.473111
YJL003W	COX16		0.06024	-0.06975	0.00656	-0.82753	-1.27182	-1.40926	-0.522296	-1.1259	-1.69406	-0.57024	-2.10643	-1.72644	-1.01217	0.138154	-0.839061	-1.04625	-0.621214	0.125964	-3.86847	0.116395	-0.228235	0.222781	0.110361	-0.119507	-0.480426	-0.577906	-0.855982	-1.44488	-0.743645	-0.30449	-0.987204	-1.10856	-0.807457	-0.526238	-0.223005	-0.169984	-0.579473	-0.341377	-0.47051	-0.593957	-0.368274	0.078086
YGR286C	BIO2		0.149299	-0.045804	-0.116817	-0.740842	-1.13611	-1.12756	-0.40345	-0.912403	-1.52636	-0.640299	-1.87458	-1.68107	-1.45069	-0.35775	-0.290176	-0.688009	-0.518368	-1.07163	-2.06641	-1.60001	-0.532863	0.212498	-0.305389	0.251902	-0.235658	-0.519093	-0.448567	-0.388171	-1.47661	-0.314381	-1.23944	-1.28838	-0.231912	-0.13694	-0.216073	0.035989	-0.720231	-1.19578	-0.189364	-0.342918	-1.17696	-0.601457
YAL016W	TPD3		0.651744	-0.55725	-0.416312	-1.70169	-1.80215	-1.10155	-0.915505	-2.71463	-1.93667	-0.776631	-2.60987	-2.12933	-1.53528	0.134047	-0.485467	-2.2483	-1.33614	-2.20256	-4.93147	-2.65143	-1.51761	0.733763	0.458102	-0.67515	-1.45297	-0.488259	-1.65282	-1.894	-1.54806	-0.245777	-2.63953	-2.07865	-2.2529	-0.849206	-0.149747	-0.235887	-2.02521	-0.401084	-0.766594	-1.60735	-0.519366	-0.785635
YGR222W	PET54		0.20189	-0.18014	-0.048146	-0.116521	-0.212946	-0.323355	-0.158931	-0.212526	-0.686217	-0.260167	-0.179316	-0.799983	-0.24803	-0.44509	-0.251279	-0.259753	0.015025	-0.449705	-1.04443	-0.086196	-0.213587	0.616203	0.107224	-0.115838	-0.466743	-0.089218	-0.122313	-0.293794	-0.446641	-0.040444	0.005463	-0.341923	-0.536857	0.096059	0.045744	-0.123083	-0.091341	-0.44415	0.157973	-0.517964	-0.598543	0.198371
YLR069C	MEF1		-0.130885	0.109589	0.011221	-0.005052	-0.098809	-0.177444	0.016108	-0.416954	-0.248918	-0.500279	-0.376734	-0.297199	-0.015554	0.602069	0.011206	-1.0991	-0.14527	-0.380778	-1.73272	-0.290149	-0.496988	0.088628	0.101671	-0.109383	0.070376	-0.290509	0.093733	-0.272703	-0.536908	-0.707949	-0.374172	-0.165489	-0.65137	0.019176	0.383364	0.1137	-0.183408	-0.094581	-0.281556	-0.482773	-0.452288	-0.81279
YJR005W	APL1		0.480259	-0.332	-0.302988	-0.617063	-0.542113	0.52533	-0.698166	-0.411444	-0.771775	-0.83627	-0.440149	-0.378682	-0.559989	0.055672	-0.09798	0.547793	-0.20582	-0.285662	-0.803769	-0.208568	-0.875929	0.745892	0.118922	-0.129612	-0.547946	-0.364193	-0.586688	-0.960756	-0.225273	0.223459	-0.19469	-0.988517	-0.452555	-0.185	-0.163736	-0.169903	-1.16737	-0.532408	-0.297013	-0.766384	-0.722247	-0.074814
YOR092W	ECM3		-0.264009	0.139321	0.091995	-0.416892	-0.295235	-0.641393	-0.244395	-0.66963	-0.928595	-0.577409	-0.031811	-0.535166	-0.331391	-0.141108	-0.272303	0.807933	-0.28358	-1.02154	-0.791295	-0.132107	-1.07208	0.093949	0.096098	-0.102958	-0.123064	-0.33796	-0.7477	-1.5763	-0.632814	-0.373074	-0.639879	-1.16253	-0.349274	-0.693343	-0.435174	-0.59052	-0.985181	-0.802017	-0.465166	-0.433262	-0.994212	0.119419
YDL115C	IWR1		-0.065951	0.200964	-0.159689	-0.620936	-0.42019	-0.053301	-0.432971	-1.01543	0.10325	-2.04512	-0.954855	0.043617	-0.80113	-0.302911	-0.474265	0.536505	-0.50731	-0.729186	-1.27994	-0.369124	-1.25221	-0.181138	-0.032075	0.031377	-0.317471	-0.257905	-0.427468	-0.417651	-0.180884	-0.06284	-0.680193	-0.444258	-0.6605	-0.383358	-0.324101	-0.591803	-0.258604	-1.09973	-0.989339	-0.41184	-0.958971	-0.234814
YMR255W	GFD1		-0.122319	0.037539	0.077146	-0.461963	-1.01123	-0.963076	-0.419061	0.040146	-0.085036	-0.339038	-0.183733	-0.393369	-0.394011	-0.174937	-0.465226	-0.030874	-0.479541	-0.344197	-1.29581	-0.014317	0.153613	0.204228	0.194496	-0.224864	-0.817729	-0.587347	-0.581452	-0.861019	-0.333524	-0.138204	-0.468787	-0.395014	-0.581117	-0.504818	-0.734686	-0.047085	-0.428504	-0.175091	-0.345396	-0.567363	-0.0895	-0.316642
YFR041C	ERJ5		-0.072175	-0.111358	0.167462	-0.424891	-1.18191	-0.411963	-0.516445	-0.415016	0.015896	-0.164205	-0.905174	-0.349357	-0.438152	0.076423	-0.554063	-1.3663	-0.289899	-0.385656	-0.847479	-0.384977	-0.859591	0.398827	0.018268	-0.018502	-0.766362	-0.674033	-0.694239	-2.02235	-1.0649	-0.23979	-0.873429	-0.872851	-0.599419	-0.850506	-1.00851	-0.712832	-0.345669	-0.234105	0.03413	-0.959277	-0.436484	0.021959
YOR145C	PNO1		-0.39697	-0.251053	0.4857	0.076854	-0.093562	-0.571466	-0.640213	-0.224509	-0.389976	-0.992776	-1.07536	-0.946941	-0.77279	-1.00213	-0.287126	-1.15182	-0.505737	-0.595424	-1.3703	-0.397373	-1.37903	-0.475226	0.057876	-0.060296	-0.499594	-0.871512	-1.23088	-1.94048	-1.10623	-1.54399	-1.11585	-0.947911	-1.40855	-0.655082	-0.568499	-1.23136	-0.424281	-0.008622	-0.266523	0.103867	0.464334	-0.127221
YOR324C	FRT1		-0.285147	0.249482	-0.013681	-0.715044	-0.012063	-0.791486	0.020395	-0.187974	-0.11709	-0.255856	0.053702	-1.32965	-0.014354	-0.015837	0.013492	0.231966	-0.017789	-0.272721	-1.14419	-0.129591	-0.345379	-0.194776	-0.211195	0.184189	-0.501805	-0.34328	-0.776299	-0.636423	-0.495838	-0.692477	-0.892127	-0.466939	-1.10974	-0.222313	-0.363346	-0.569743	-0.851828	-0.714345	-0.84121	-0.473775	-1.04833	-0.769259
YPL118W	MRP51		-0.192119	0.01338	0.157514	-0.166718	0.040323	0.057569	-0.244415	-0.257275	0.146639	-0.740769	-0.263547	-0.456388	0.101484	-0.102133	0.04996	-0.148198	-0.00397	-0.689105	-0.436712	-0.187171	0.065053	-0.803766	-0.032739	0.032013	-0.347935	-0.425946	-0.608065	-0.597258	-0.821754	-0.483552	-0.880643	-0.591168	-0.710868	-0.170732	-0.364686	-0.407443	-0.675239	-0.535449	-0.564006	-0.680516	-0.330484	-0.807671
YNL297C	MON2		-0.204564	-0.030077	0.205181	-0.123076	0.054021	-0.267296	-0.808075	-0.13989	-0.359423	-0.612342	-0.218935	-0.687255	0.310882	0.427433	-0.042789	-0.441035	0.281293	-0.403609	-0.572275	-0.146139	-0.85346	-0.061419	-0.278585	0.233399	-0.242654	-0.229806	-0.953736	-0.475038	0.147613	-0.687024	-0.742493	-0.137835	-0.73165	-0.261612	-0.830023	-0.299413	-0.510411	-0.672294	-0.907129	-0.648309	0.023859	-0.384312
YNL085W	MKT1		-0.324685	0.031076	0.238485	-0.158972	-0.191778	-0.413915	-0.201454	0.038676	-0.214096	-0.673899	-0.272904	-0.362101	-0.244399	0.277201	-0.24142	-0.279176	-0.071589	0.333274	-0.506285	-0.42996	-0.682575	0.24201	-0.059838	0.057455	-0.135258	-0.253404	-0.381903	-0.549212	-0.268786	-0.902746	-0.807038	-0.386006	-0.220441	-0.384145	-0.429444	-0.902257	-0.169759	-0.903724	-0.196225	-0.65537	-1.01814	-0.811777
YCR026C	NPP1		-0.431387	0.274878	0.068409	-0.438929	0.197495	-0.131597	-0.60959	0.09333	0.284463	-0.075018	0.160735	-0.128203	-0.225523	-0.013515	0.294494	-0.341415	-0.278626	-0.374194	-0.333426	-0.531027	-1.14691	0.056838	-0.128919	0.118338	-0.284744	0.034732	-0.64361	-0.523598	0.128549	-1.20168	-0.722836	-0.254675	-0.661102	0.047944	-0.237489	-0.600183	-0.082237	-1.2434	-0.693106	-0.989989	-0.657562	-1.13509
YLR189C	ATG26		0.360207	-0.408259	-0.054605	-0.354464	-0.207686	-0.084378	-0.148844	-0.186363	-0.608741	-0.506935	-0.899257	-0.244685	0.134201	0.0375	0.272196	-0.46443	-0.123831	0.240793	-0.247656	-0.165004	-0.568343	-0.442185	0.208611	-0.243959	-0.356647	0.08434	-0.151283	-0.41749	-0.614748	-0.723547	-0.755701	-0.186238	-0.668464	-0.504124	0.177604	0.102	-0.522897	-0.421381	-0.802765	-0.683714	-0.292805	-1.01115
YDR175C	RSM24		-0.196287	0.003574	0.169573	-0.315052	-0.108759	-0.331125	-0.181394	-0.415066	-0.69583	-1.22236	-0.412925	-0.798085	-0.015308	-0.778415	-0.078214	-1.12649	-0.234794	0.492471	-1.3236	-0.627049	-1.21607	-0.792057	0.060305	-0.062936	-0.118451	0.038735	-0.289039	-0.881608	0.049106	-1.13363	-0.900361	-0.356466	-0.983903	0.03985	-0.249517	-0.417237	-0.521759	-0.533561	-0.975118	-0.88842	-0.768167	-1.43812
YIR036C	IRC24		0.213968	0.044619	-0.306296	-0.174316	-0.751735	-0.453679	-0.661454	-0.531075	-0.428476	-0.462654	-0.056157	-0.631653	-0.606005	-0.338375	-0.308805	0.207385	-0.849201	-0.288518	0.126523	-0.636864	-0.506043	0.583468	0.072705	-0.076565	-0.351816	-0.276134	-0.382133	-0.132389	0.024789	-0.337345	-0.00297	0.159807	-0.11461	-0.35815	-0.103661	-0.307452	-0.018198	-0.081299	-0.427226	-0.122934	-0.376095	-0.334576
YDR532C	KRE28		0.256667	0.042064	-0.366432	-0.609114	-0.26105	-0.927743	-1.12837	-0.638072	-0.539321	-0.911079	-0.549775	-1.26006	-0.446903	-0.210988	-0.404274	0.117157	-0.981735	-0.757616	-0.15244	-0.448743	-0.273558	0.375575	0.044061	-0.045449	-0.439762	-0.422781	-0.55088	-0.354098	0.158595	-0.594094	-0.278271	-0.122568	-0.836792	-0.651069	-0.541383	-0.821097	-0.844513	-0.0686	-0.162337	-0.560757	-0.422587	0.053273
YDR106W	ARP10		0.311332	-0.244968	-0.127663	-0.479933	-0.566039	-0.606444	-0.169081	-0.841643	-1.05661	-0.801277	-0.66439	-1.46829	-0.09533	-0.351415	-0.157334	-0.1488	-0.293955	-0.593031	-0.112843	-0.272085	-1.21727	0.114497	-0.011438	0.011348	-1.03091	-0.370525	0.102674	-0.578775	-0.302166	-0.111718	-0.503203	-0.240922	-0.54138	-0.528134	-0.074252	-0.202368	-0.45185	-0.235316	-0.193817	-0.160297	-0.073684	-0.493657
YPR124W	CTR1		0.178773	-0.029677	-0.170654	-1.20441	-0.763872	-0.620037	-0.713258	-0.789442	-1.45792	-0.402953	-0.981346	-1.80802	-1.16505	-1.14628	-0.605479	0.091961	-1.30559	-0.869912	-0.502141	-1.38369	-1.33942	0.278883	-0.029199	0.02862	-0.839546	-0.747421	-0.471594	-0.647798	-1.25593	-0.225421	-1.20507	-2.79887	-2.59686	-0.644939	0.058899	-0.078157	-0.637905	-0.795276	-0.618339	-0.083201	-0.435119	-0.034941
YMR116C	ASC1		0.345926	-0.320598	-0.107344	-1.37429	-1.7231	-0.930931	-1.27832	-2.62569	-4.75475	-1.69598	-1.32877	-4.59838	-0.666457	-1.07866	-1.23927	-0.443087	-2.13932	-1.48037	-1.11444	-2.15365	-1.76606	-0.313594	0.144269	-0.160315	-1.38189	-2.31492	-2.31492	-2.31492	-2.31492	-2.31492	-2.31492	-2.31492	-2.31492	-2.31492	-0.230356	-0.683954	-0.671594	-0.076472	-0.401272	-1.72984	-0.61658	0.335444
YOL165C	AAD15		-0.317605	0.192749	0.076778	-0.745916	-1.40709	-0.948099	-0.61005	-1.32699	-1.9004	-1.86693	-1.78972	-2.32741	-0.509011	-1.17829	-1.222	-0.180496	-1.4216	-1.28176	-0.616314	-1.64958	-1.59107	0.141137	0.058261	-0.060713	-0.678832	-0.602317	-0.385749	-1.06011	-0.806284	-0.658804	-1.17814	-1.29663	-1.21727	-0.500714	-0.61856	-0.352063	-0.698728	-0.467969	-0.472731	-0.600239	-0.599738	-0.599375
YLR312W-A	MRPL15		-0.080829	0.126404	-0.054518	-0.791584	-1.04989	-0.403489	-0.704775	-1.99491	-2.14217	-1.8597	-1.53509	-2.62283	-0.446189	-0.920453	0.064265	0.010082	-1.41914	-0.801818	-0.666553	-1.39497	-1.0569	0.519317	0.141621	-0.157052	-0.883703	-1.1399	-0.677403	-1.51357	-1.58233	-1.20738	-0.929845	-1.35084	-2.38524	-1.06814	-0.681356	-0.676704	-0.235098	-1.19227	-0.512063	-0.619629	-0.940383	-0.85941
YGR283C	YGR283C		-0.068854	0.114053	-0.052385	-0.235717	-0.965695	-1.00691	-0.312097	-0.531109	-1.46058	-0.629584	-0.775256	-0.943699	-0.156736	-0.698261	-0.655893	0.460914	-0.447151	-0.152156	0.415565	-0.103005	-0.863486	0.243818	0.123808	-0.135439	-0.595806	-0.325793	-0.330045	-0.159067	-0.600741	-0.526442	-1.0427	-0.68158	-0.656078	-0.564669	-0.672957	-0.825409	-0.253621	0.03915	-0.129938	0.105705	-0.738692	-0.293768
YEL070W	DSF1		-0.198926	-0.042686	0.21158	-0.633332	-0.853146	-1.00723	-0.784189	-0.570255	-1.09082	-0.389112	-0.196595	-1.4838	-0.606694	-0.920494	-0.154628	-0.196111	-0.804144	-0.218233	-0.031265	-0.358048	-0.410413	0.150634	0.130548	-0.143547	-0.444003	-0.888322	-0.551824	-0.380219	-0.643154	-0.310991	-0.16501	-1.07701	-0.589427	-0.703928	-0.805682	-0.687021	-0.501106	-0.50644	-0.415989	-0.188366	-0.528215	-0.816754
YDR144C	MKC7		-0.070342	-0.148782	0.196073	-0.620342	-0.655239	-0.83014	-0.118816	-0.761931	-0.419775	-0.349643	-0.151804	-0.7628	-0.652867	-1.10498	-0.185328	-0.127927	-1.39888	-0.456465	0.040488	-0.922744	-0.434177	-0.016552	-0.124346	0.114474	-0.353359	-0.434191	-0.491336	-0.735025	-0.691343	-0.756069	-0.367716	-0.905549	-0.802962	-0.94796	-0.569179	-0.786248	-0.576287	-0.084284	-0.531705	-0.50849	-0.934977	-0.589746
YOL014W	YOL014W		0.009627	-0.049214	0.038215	-0.343807	-0.539751	-0.682268	-0.453153	-0.453381	-0.621089	-0.193472	-0.16626	-0.669679	-0.437557	-0.315424	-0.480217	-0.031016	-0.323177	-0.728271	0.281228	-0.774608	-0.358765	0.169217	-0.180424	0.160348	-0.380342	-0.309717	-0.380955	-0.625869	0.01516	-0.726354	0.162122	-0.772749	-0.476229	-0.262276	-0.493294	-0.2885	-0.213633	-0.663184	-0.173515	-0.372622	-0.657465	-0.580964
YLL066C	YLL066C		-0.099756	-0.074574	0.15987	-0.941462	-1.23987	-1.1685	-0.771577	-0.79667	-1.1214	-0.348305	-0.729465	-0.924287	-0.440025	-0.738468	-0.285951	-0.507284	-0.516539	-0.193299	0.448361	-0.447324	-0.386091	-0.036187	-0.16158	0.145292	-0.085019	-0.486649	-0.296475	-1.12986	-0.447728	-0.835752	-0.426207	-0.468228	-0.524474	-0.354896	-0.773442	-0.93263	0.219741	-0.664903	-0.126889	-0.005595	-0.13157	-0.775119
YDR411C	DFM1		0.200831	-0.255571	0.018612	-0.478551	-1.12753	-0.950495	-0.539716	-1.4713	-1.40837	-0.838454	-0.990269	-1.37319	-0.864393	-0.875832	-0.390074	-0.808147	-0.579465	-0.653476	-0.975569	-0.275251	-0.962112	0.331918	-0.238075	0.204296	0.180068	0.176317	0.002232	-0.214116	0.200189	-0.851476	-0.523047	-0.327603	-0.649667	0.085897	0.058393	-0.039407	-0.454692	-0.287862	-0.694211	-0.918792	0.282413	-0.097012
YPR156C	TPO3		-0.143835	0.134849	-0.004461	-0.259694	-0.566333	-0.643085	-0.358815	-1.56459	-0.89692	0.067642	-0.823015	-1.08172	-0.340797	-0.340153	-0.090702	-0.753623	-0.687092	-0.197152	-0.598948	-0.663584	-0.825906	0.052186	-0.064138	0.061408	-0.404503	-0.338436	-0.146804	-0.720492	-0.015091	-0.824374	-0.23594	-0.62349	-0.657115	-0.006782	-0.057733	-0.627503	0.003771	-0.416591	-0.943191	-0.163502	-0.129024	-0.891192
YMR055C	BUB2		-0.170058	-0.009646	0.160735	-0.705242	-0.742088	-0.148256	-0.492251	-0.557617	-0.667395	0.437697	-1.16668	-0.163275	0.043119	0.083427	-0.020293	-0.177905	-0.271068	-0.56586	-0.530883	-1.01173	-0.378263	0.230335	0.126455	-0.138613	-0.862706	-1.06075	-0.820229	-0.90012	-0.641894	-0.398298	-0.071337	-0.623897	-0.379593	-0.350225	-0.40443	-0.685944	-0.330912	-1.19997	-0.150049	-0.535577	-0.675173	-0.090831
YOR208W	PTP2		-0.192886	0.043293	0.130513	-0.045552	-0.243773	-0.299818	0.208048	-0.25593	-0.594864	0.221722	-1.20572	-0.242226	-0.078589	-0.591001	0.081744	-0.169746	-0.532366	-0.231928	-0.518522	-1.28132	0.18653	0.11473	-0.015406	0.015243	-0.083763	-0.214452	-0.928119	-0.768486	-0.18871	-0.772821	-0.658903	-0.54867	-1.30551	-0.134028	-0.434461	-0.803549	-0.450313	-1.05254	-0.305997	-0.648305	-0.62708	-1.13186
YNL252C	MRPL17		-0.739945	0.003333	0.484318	-0.414488	-0.453564	-0.353836	-0.348976	-1.29312	-0.757276	-0.521491	-0.915831	-0.703583	-0.262629	-0.749494	-0.166875	-0.201104	-0.843711	-0.38132	0.307094	-1.74964	0.883737	0.029973	-0.101153	0.094523	-1.09263	-0.875715	-1.17351	-1.66567	-1.29428	-0.886585	-0.645265	-1.09805	-2.82064	-0.815573	-1.09394	-0.668933	-0.952191	0.428559	-0.540983	-0.642366	-0.710187	-0.728436
YGL151W	NUT1		-0.89862	0.413795	0.178128	-1.31833	-1.5628	-0.973843	-0.049691	-1.99824	-0.408183	-0.164843	-3.28952	-1.34043	-0.934982	-1.06017	-1.42241	-1.27259	-1.17576	-0.316828	-2.49796	-1.81323	0.574353	0.010667	0.014869	-0.015024	-1.85552	-1.76088	-1.73784	-1.76744	-2.38615	-1.32673	-0.91278	-2.20167	-2.51996	-2.56641	-1.4907	-2.52385	-1.62357	-1.76067	-2.35808	-1.28466	0.0536	-1.77799
YER128W	VFA1		0.235847	-0.095044	-0.174363	-0.216404	-0.592281	-0.049834	0.253607	-1.02967	-0.25512	-0.017119	-1.04675	-0.284652	-0.165136	-0.639401	-0.287944	0.074175	-0.733618	-0.341237	-0.352266	-1.41942	-0.492373	0.363967	0.030553	-0.031214	-0.821949	-0.724535	-0.702741	-0.717623	-1.01535	0.048217	-0.3137	-0.64109	-0.907911	-0.484533	-0.33932	-0.688863	-0.697156	-0.27974	-0.886214	-0.761065	-0.772858	-0.517146
YKR048C	NAP1		-0.260378	0.164247	0.062881	-0.449787	0.042454	-0.001182	0.005724	-0.691955	-0.714243	-0.069623	-0.3606	-0.317972	0.153135	-0.252005	0.143411	-0.131853	0.031201	-0.143254	-1.40176	-1.77	-0.427711	-0.216188	0.034015	-0.034837	-0.577342	-0.977885	-0.613328	-0.494024	-0.666661	-0.411861	-0.716042	-0.706874	-0.975812	-0.337937	-0.438629	-0.437983	-0.314779	-0.383456	-0.752998	-0.547984	-1.18922	-0.544078
YMR075W	RCO1		-0.0322	-0.007643	0.038936	-0.20333	0.06418	-0.016275	0.131116	-0.331389	-1.01687	0.383225	-0.248887	-0.38405	-0.206973	-0.078275	-0.037666	0.096325	0.263909	-0.055902	-1.22616	-0.721556	-0.082507	-0.118164	0.014733	-0.014885	-0.406522	-0.719182	-0.455177	-0.741488	-0.407201	-0.858987	-1.00971	-0.684016	-0.457792	-0.329375	-0.244718	-0.396303	-0.253233	-0.739608	-0.304649	-0.539918	-0.884846	-0.789901
YDR231C	COX20		-0.034334	-0.082974	0.11024	-0.363438	-0.550353	-0.4043	-0.113352	-0.507055	-1.15012	-0.435722	-0.325698	-0.822886	-0.223844	-0.584451	-0.630018	-0.025351	-0.638723	-0.381158	-1.42213	-1.92247	-1.09885	0.126134	0.15843	-0.178	-0.00599	0.390042	0.061991	-0.604966	0.434943	0.039396	-0.059311	-0.716496	-0.73178	0.06419	0.06534	-0.542368	-0.066848	-0.444098	-0.462639	-0.64443	-1.23987	-0.834502
YLR357W	RSC2		-0.01902	0.116743	-0.10654	0.010074	-0.151193	-0.003696	-0.553705	-0.376072	-0.467862	-0.340067	-0.100665	-0.599088	-0.119453	-0.200336	-0.17168	-0.379969	-0.351253	-0.159055	-0.994555	-0.721554	-0.263378	0.3428	0.001327	-0.001329	0.105374	0.197727	0.400306	0.039911	0.224492	-0.071912	-0.421033	-0.243396	-0.730899	-0.062854	-0.117943	-0.386463	-0.441196	-0.770313	-0.368124	-1.56731	-0.890276	-1.09642
YMR073C	IRC21		-0.258825	0.091821	0.135558	-0.388587	-0.120808	-0.140381	-0.263851	0.241419	-0.235976	-0.005648	-0.249323	-1.17274	-0.181355	-0.814657	-0.53579	0.262427	-1.53223	-1.34334	-0.521509	-1.11315	-0.814692	0.075572	0.012852	-0.012967	-0.226135	-0.215919	-0.795335	-0.045385	-0.476811	-0.23917	-0.231541	-0.389489	-0.715718	-0.530208	-0.687232	0.164854	-0.839353	-0.717301	-0.828651	-0.877114	-1.14703	-0.491661
YGR023W	MTL1		0.20393	-0.297445	0.0489	-0.380964	-0.355876	-0.592934	-0.526805	0.071251	-0.605815	-0.404455	0.233228	-0.751493	-0.469108	-0.514388	-0.674993	0.41351	-1.01545	-0.934106	0.351337	-1.07415	-1.0809	0.008593	0.060542	-0.063195	-0.291799	-0.062851	-0.741884	-0.284798	-0.24686	0.096168	-0.715387	-0.844696	-0.047222	-0.818382	-0.392893	0.015135	-0.855752	-1.22906	-0.706458	-1.3369	-1.94668	-0.275194
YDR377W	ATP17		0.218725	-0.731895	0.303557	-0.308846	-0.328967	-0.341925	-0.835092	-0.18816	-0.936249	-0.435189	-1.06693	-1.40939	-0.040926	-0.350252	-0.06076	-0.073637	-0.985443	0.317874	-0.411035	-2.4337	-0.666764	0.213593	0.024534	-0.024958	-0.104809	-0.132527	-0.051855	-0.636223	-0.746991	-0.500371	-1.03721	-0.396619	-0.980087	0.146497	-0.259033	-0.12574	-1.30274	-2.03384	-0.882597	-1.87754	-3.13933	-2.14001
YLR190W	MMR1		-0.116421	-0.243291	0.301835	-0.564142	-0.022307	-0.056995	-0.468955	-0.463912	-1.75599	-0.197816	-0.481786	-1.12606	-0.747856	-0.470619	-0.174238	-0.060409	-1.00022	-0.205194	0.076466	-1.27812	-0.468362	-0.065937	0.048729	-0.050433	-0.416837	-0.324271	-0.470151	-0.963911	-0.687219	-0.376711	-1.17313	-0.901564	-1.12017	-0.194832	-0.618719	-0.338943	-0.633448	-1.8911	-0.800272	-2.10332	-2.08384	-1.92481
YMR247C	RKR1		0.177166	-0.163744	-0.03411	-0.515035	0.011977	0.128751	-0.719072	-0.187241	-0.119061	-1.06208	-0.008546	-0.42764	-0.228963	0.146243	-0.126255	0.327163	-0.462637	-0.581123	0.243452	-1.01946	-0.158256	-0.140695	0.062616	-0.065458	-0.579105	-0.216248	-0.562471	-0.213052	-1.09462	-0.049716	-0.750055	-0.82259	-0.22206	-0.139942	-0.487049	-0.19843	-1.19425	-1.09456	-0.611541	-2.05749	-1.78691	-1.36274
YPL281C	ERR2		-0.118018	0.089717	0.020607	-0.290302	-0.286938	-0.610603	-0.297734	-0.842713	-0.832131	-1.00216	-1.53249	-1.44725	-0.271873	-0.464602	-0.7906	-0.408377	-0.508347	-0.518524	-0.857863	-3.01102	-2.7675	0.325244	0.03481	-0.035671	0.040318	-0.286141	-0.254768	-0.492684	-0.967617	-0.25827	-1.09981	-1.67232	-2.04372	0.186384	-0.001989	0.213406	-0.345484	-1.43498	-0.195926	-1.31141	-3.02755	-1.46697
YBR278W	DPB3		-0.347526	0.374021	-0.123263	-1.46323	-0.513425	-1.24999	-0.535012	-0.158091	0.007736	-1.17347	-0.405092	-0.105184	-0.559196	-0.279072	-0.346981	-0.370189	-1.35885	-1.16154	-1.00537	-2.72206	-2.9559	0.277219	-0.015398	0.015236	-0.342705	-0.522643	-0.561876	-0.390163	-0.440866	-1.13191	-0.163558	-1.11512	-0.858233	-0.567616	-0.309623	-0.759767	-1.48796	-2.72799	-0.972361	-2.50725	-3.17402	-1.23456
YGR123C	PPT1		0.062238	0.076598	-0.149781	-0.675608	-0.559672	-0.466598	-0.71271	-0.529308	-0.095949	-0.437252	-0.368172	-0.594456	-1.14529	-0.325823	-1.16199	-0.105286	-1.33458	-0.966899	-0.271538	-2.25785	-1.23497	0.319168	-0.054161	0.052201	-0.218474	-0.04511	-0.129266	-0.353499	-0.295356	-0.686028	-0.610053	-0.445309	-0.868219	-0.641442	-0.613034	-0.622446	-0.92161	-0.877644	-1.21184	-1.82033	-1.9616	-1.71622
YGL195W	GCN1		-0.202675	-0.00299	0.180317	-0.520565	-0.112937	-0.930639	-0.82481	-0.658331	-1.30747	-1.66605	-1.22656	-1.985	-1.07366	-0.574795	-0.283319	-1.65597	-0.719123	-1.12895	-2.27608	-4.21767	-2.41642	0.192366	0.445885	-0.648709	-0.193801	-0.416796	0.015311	-0.36769	-0.423481	-0.176267	-1.5531	-2.34227	-0.90134	-1.06429	-0.592117	-0.731415	-1.49734	-2.22586	-1.21202	-3.5881	-3.54036	-2.20696
YLR398C	SKI2		-0.369053	0.058513	0.244056	-0.325969	-0.265894	-1.61029	-1.14319	-0.31788	-0.392641	-2.20182	-0.389888	-0.795035	-0.465064	-1.11557	-0.970012	-1.62755	-0.775647	-1.35353	-1.38073	-2.75315	-1.89092	0.523407	0.123577	-0.135162	-0.767837	-0.555108	-0.464055	-0.536584	-1.05783	-0.338425	-1.43324	-0.79846	-1.46518	-0.209091	-0.73085	-0.323514	-1.83856	-1.92859	-1.38218	-2.0118	-3.22739	-2.04719
YGR017W	YGR017W		0.005371	0.131353	-0.150482	-0.192086	0.349257	-0.321068	-0.012857	-0.227439	-0.202482	-0.248696	-0.554888	0.056182	0.061192	-0.136816	-0.523303	-0.328022	-0.204406	-0.543463	-0.064682	-1.48556	-0.406599	0.327641	0.16586	-0.187435	-0.063335	-0.047345	-0.254309	-0.223889	-0.081463	-0.454642	0.09733	-0.515396	-0.242131	-0.208113	-0.064052	0.076784	-0.702955	-0.21567	-0.241677	-0.924105	-1.31951	-0.764608
YJL099W	CHS6		-0.313138	-0.02749	0.27975	-0.364804	-0.515098	-0.436189	-0.273916	-0.186124	-0.205863	0.071489	-0.560107	0.20062	-0.529535	-0.811725	-0.640532	-0.075678	-0.473975	-0.561886	-2.99589	-0.258119	-0.613347	-0.575115	0.109664	-0.118691	-0.400912	-1.11948	-0.438694	-0.239042	-1.30794	-0.485201	-1.04611	-1.42681	-1.01494	-0.543123	-0.29718	-0.441049	-1.25445	-1.02711	-0.72402	-1.20254	-0.991123	-0.525416
YDR439W	LRS4		-0.340439	0.233242	0.049248	-1.03556	-0.447203	0.04567	-0.066252	-0.250439	-0.028103	-0.064269	-0.20927	-0.510691	-0.079257	-0.180063	-1.13934	-0.340018	-0.27428	-0.380672	-0.871188	-0.217686	-0.803411	0.46234	0.02181	-0.022145	-0.44236	-0.149308	-0.227371	-0.06784	-1.1881	-0.493867	-1.03198	-0.546156	-0.847762	-0.159335	-0.039597	-0.171839	-0.88182	-0.061072	-0.792903	-1.123	-1.00306	-0.346321
YDR428C	BNA7		-0.37129	0.215397	0.092053	0.009716	-0.166593	-0.382253	0.257903	-0.295724	-0.642265	0.409388	-0.239055	-0.781125	-0.446158	-0.487755	-0.015936	-0.756761	0.169285	-0.898023	-1.157	-1.11118	-2.36491	-0.170768	0.127365	-0.139708	-0.284031	-0.685688	-0.693418	-0.430952	-0.68189	-0.507635	-1.0904	-0.227105	-0.943713	-0.263101	-0.294798	-0.303674	-0.198794	-0.99962	-0.493916	-0.97183	-0.695625	-0.450868
YDR384C	ATO3		0.00745	0.001414	-0.008912	-0.189203	-0.195904	-0.684444	-0.267831	-0.115718	-0.551883	0.338496	-0.187638	-0.840142	-0.037247	-0.893574	-0.145654	-1.08524	-0.361008	-0.35061	-1.30898	-0.303944	-1.39399	-0.220852	-0.283158	0.236597	-0.833936	-0.57674	-0.21632	-0.291789	-0.17875	-0.67461	-0.244692	-0.241431	-0.708191	-0.478638	-0.742266	-0.176013	-0.61694	-0.49618	-0.829268	-0.924837	-0.749789	-1.30946
YGR221C	TOS2		0.047538	-0.100397	0.047852	-0.443626	-0.264341	-0.437906	-0.681544	-0.084333	-1.00539	0.004521	0.167739	-1.29039	-0.08628	-0.685171	0.018063	-1.35131	-0.791563	-0.326325	-0.579496	-1.10565	-1.88937	0.051787	0.0227	-0.023063	-0.304455	-0.383688	-0.082708	-0.746578	-0.917603	-0.339806	-0.635713	-0.745006	0.080789	-0.428103	-0.732663	-0.290054	-1.23303	-1.60091	-0.600814	-1.37875	-2.23157	-1.74471
YNL321W	VNX1		-0.278632	0.133101	0.109667	-0.386882	-0.09948	-0.487744	-0.28495	-0.093409	-0.540889	0.643505	0.048484	-0.764348	-0.253994	-1.01134	-0.167473	-0.693249	-1.28957	-0.685625	-1.56982	-1.69728	-1.11847	0.162236	0.29423	-0.370023	-0.393734	-0.227857	-0.536012	-0.160946	-0.587214	-0.002741	-0.440253	-0.756375	0.120047	-0.155397	-0.553141	-0.977661	-0.340141	-0.882413	-1.06492	-1.04509	-1.81654	-1.58113
YGL180W	ATG1		0.26656	0.01628	-0.347921	-0.462444	-0.344879	-0.01725	-0.227566	-0.014635	-0.005177	-0.473984	0.125464	0.039138	-0.245189	-0.366613	-0.34051	-0.280812	-1.02892	-0.76094	-0.261468	-0.291599	-0.633818	0.195098	0.1087	-0.117562	-0.383135	-0.38849	-0.514737	-0.500723	-0.413617	-0.228321	-0.525337	-0.518548	-0.937138	-0.701352	-0.57463	-0.825293	-0.776289	-0.457597	-0.676096	-0.648055	-0.211278	-0.045278
YGL126W	SCS3		0.376631	-0.080502	-0.403608	-0.967022	-0.540388	-0.822224	-0.460894	-0.416013	-0.614273	-0.621076	-0.285916	-0.393306	-0.203641	-0.047956	-0.258192	-0.927804	-1.35517	-0.425209	-1.18011	0.172021	-0.0457	0.207027	-0.000576	0.000575	-0.693495	-0.57027	-0.178872	-0.647108	-0.754756	-0.65023	-0.52142	-0.253912	-1.01748	-0.62032	-0.548178	-0.345204	-1.25966	0.088668	-1.34396	-0.883082	-0.636881	-0.306141
YER056C	FCY2		-0.036941	-9.5e-05	0.036112	-0.116699	-0.497683	-0.447065	-0.481121	-0.841123	-0.502056	0.093715	-0.055287	-0.555313	-0.315626	-0.794103	0.01714	-0.439486	-0.755539	0.09033	-0.758605	-0.956272	0.243343	0.129266	0.072201	-0.076006	-0.479354	-0.686676	-0.171071	-0.734517	-0.275805	-0.548082	-0.894056	-0.661518	-0.47827	0.006181	-0.477398	-0.363777	-0.25268	-0.256643	-0.373597	-0.007543	-0.504539	-1.0087
YKL096W-A	CWP2		-0.01068	0.068818	-0.061122	-0.166148	-0.174915	-0.226655	-0.229079	0.058084	-0.828214	-0.157819	0.042915	-0.839988	-0.288834	-0.248854	-0.748596	-0.461277	-0.410185	-0.225469	-0.919631	-0.597843	-0.169976	-0.025323	0.013392	-0.013517	-0.645955	-0.668926	-0.229863	-0.623584	-0.284249	-0.210466	-0.990082	-0.874125	-0.45864	-0.389258	-0.213437	-0.639954	-0.276665	-0.208533	-0.776436	-0.539428	0.149669	-0.823775
YMR251W-A	HOR7		-0.285259	0.203354	0.039888	-0.420512	-0.703667	-0.460578	-0.441753	-0.212341	-0.789078	-0.551763	0.112987	-0.363317	-0.234	-0.387917	-1.05713	-0.114913	-0.643598	-0.708704	-1.43107	-1.17339	-0.215024	0.154918	0.046778	-0.048345	-0.853375	-0.738534	-0.515756	-1.04387	-0.790314	-0.295522	-0.698501	-0.609386	-0.791055	-0.668373	-0.534491	-0.675145	-0.786236	-0.05655	-0.69152	-0.60269	-0.373044	-0.312653
YLR247C	IRC20		-0.190169	0.02287	0.147331	-0.053093	0.000453	-0.627491	-0.357162	-0.027801	-0.612745	-0.602259	0.151143	-0.110163	-0.17078	-1.16224	-0.505192	-1.90518	-1.18794	-0.909547	-1.32396	-1.44581	-0.279478	-0.094855	0.072468	-0.076301	-1.08677	-0.857445	-0.780446	-1.01814	-0.582044	-0.57105	-0.890447	-1.57817	-0.421384	-1.06125	-0.469171	-0.380823	-0.85718	-0.560347	-0.608794	-0.618577	-0.96921	-1.14955
YPL271W	ATP15		0.035065	0.070802	-0.112324	-0.205158	-1.30923	-0.609524	-0.283796	-0.934283	-0.28897	-0.794376	-1.17072	-0.549737	-0.677758	-1.83698	-1.46488	-0.923873	-0.968317	-1.56251	-1.39856	-0.707641	-0.974635	0.148487	0.066683	-0.069915	-0.741887	-0.310996	-0.930642	-1.05224	-0.411177	-0.679794	-0.814914	-1.51829	-1.153	-0.597071	-0.450598	-0.482146	-0.303702	-0.492033	-0.305089	-0.417998	-0.282218	-0.1287
YIL167W	SDL1		0.05069	0.141141	-0.215139	-1.0164	-1.29809	-0.930711	-0.620619	-1.9941	-1.72358	-0.329633	-1.33475	-1.15392	-0.906552	-1.71785	-1.30156	-0.893748	-0.519153	-1.22582	-1.16565	-1.45863	-1.64345	0.305834	0.048197	-0.049863	-0.445268	-0.486504	-0.334441	-1.19651	-0.368957	-0.926281	-0.635898	-0.741621	-0.429424	-0.513281	-0.543604	-0.827759	-0.699084	-0.51036	-0.434193	-0.079506	0.044269	-0.399837
YGR294W	PAU12		0.112006	-0.080307	-0.038875	-0.321005	-0.585526	-0.759867	-0.047191	-0.689571	-0.615267	-0.040931	-1.14852	-0.298514	-0.544215	-0.74554	-0.923499	-0.616926	-0.780014	-0.544818	-0.082007	-0.583181	-0.616751	-0.216913	0.046166	-0.047692	-0.560392	-0.533786	-0.570725	-0.554392	-0.82113	-0.508896	-0.036598	-1.00892	-0.082186	-0.355204	-0.731982	-0.57659	-0.057946	0.296201	-0.790332	0.170707	-0.205535	-0.289867
YMR316W	DIA1		0.055867	0.037995	-0.098767	-0.388714	-0.597392	-0.608806	-0.162179	-0.679533	-0.726057	-0.910556	-1.18487	-0.644133	-0.457885	-0.328078	-0.291906	-0.462498	-0.481852	-0.043643	-0.37741	-0.189763	-1.0276	-0.349153	0.027341	-0.027869	-0.312776	0.023186	-0.225292	-0.152547	-0.370557	-0.883809	0.186418	-0.373004	-0.564626	-0.23343	-0.468968	-0.418647	-0.213514	-0.525699	-0.137418	-0.060411	-0.812654	-0.502059
YBR078W	ECM33		-0.377652	0.156777	0.157712	-0.312372	-0.68953	-0.654509	-0.339179	-1.20259	-0.569899	-0.8274	-1.63193	-1.10521	-1.14127	-0.158382	-1.00663	-1.17336	0.006186	-0.838295	0.029077	-0.174473	-1.32749	-0.244987	-0.118369	0.109389	-0.432564	-0.627226	-0.475018	-0.580515	-0.628654	-1.52967	0.065258	-1.08227	-0.976119	-0.659361	-0.58428	-0.576472	-0.314988	-0.852168	-0.987972	-0.999511	-1.15062	-1.13998
YHL043W	ECM34		-0.100979	0.090003	0.004648	-0.352248	-0.56799	-0.489481	-0.371339	-0.347987	-0.22937	-0.335706	-0.563227	-0.419966	-0.199181	-0.379715	-0.392545	-0.833145	-0.421843	-0.051086	-0.335238	0.028911	-0.595695	0.08937	-0.120794	0.111457	-0.525918	-0.09218	-0.169927	-0.226633	-0.084754	-0.422079	-0.335685	-0.455698	-0.334366	-0.12408	-0.325625	-0.096875	-0.249571	-0.077899	-0.166568	-0.176222	-0.27706	-0.461551
YGR070W	ROM1		-0.145815	0.007508	0.125537	-0.386037	-0.790936	-1.25275	-0.482709	-0.679186	-0.613032	-0.360715	-0.740443	-0.417696	-0.765125	-0.892329	-0.765925	-1.36779	-0.066982	-0.665801	-0.751243	0.272153	-0.255867	0.259986	-0.206079	0.180288	-0.47929	-0.336157	-0.572141	-0.397631	-0.810331	-0.62222	-0.76338	-0.144047	-0.570197	-0.515709	-0.629282	-0.391013	-0.228292	-0.511353	-0.041674	-0.019314	-0.517153	-0.701654
YHR077C	NMD2		0.250293	-0.265796	-0.030897	-0.337028	-1.02206	-0.704636	-1.90192	-1.48106	-1.29291	-1.04602	-0.986994	-1.9421	-1.1406	-0.759256	-0.701956	-0.941932	-0.972269	-1.16444	-0.979287	0.153813	-0.843711	0.072241	0.059072	-0.061594	-0.254488	-0.585945	-0.436682	-0.61197	-1.13712	-0.971429	-0.699833	-1.31522	-0.308387	-0.814813	-0.368546	-0.307886	-0.0917	-0.383153	-0.32588	-0.886349	-0.181188	-0.744225
YPR166C	MRP2		-0.194845	0.164428	0.008073	-0.978417	-0.772705	-0.838484	-1.06059	-0.977708	-1.06515	-0.592943	-1.05289	-0.688222	-0.663509	-0.986214	-0.512104	-1.17355	-0.785099	-0.427895	-0.460065	0.04255	-1.71461	-0.040527	-0.299098	0.247611	-0.316054	-0.280407	-0.909942	-0.718563	-1.34357	-0.999534	-0.452953	-1.16499	-1.31693	-0.744147	-0.596261	-0.623262	-0.520813	-0.439465	-0.485587	-0.983963	-0.210332	-0.578659
YNR075C-A	YNR075C-A		-0.422698	0.284457	0.051053	-0.915757	-0.883911	-0.851558	-1.14309	-1.28429	-0.961408	-1.22484	-0.758006	-1.2909	-1.10999	-0.491141	-0.915565	-0.630315	-0.604043	-0.828416	-0.569398	0.032961	-1.22585	-0.002995	-0.034649	0.033836	-0.621896	-0.786279	-0.782357	-0.595164	-1.76238	-0.3219	-0.372196	-1.08636	-0.737386	-0.50929	-0.888087	-0.486633	-0.174767	-0.663303	-0.471642	-0.382537	-0.680695	-0.32144
YLR267W	BOP2		-0.3265	0.170294	0.107344	-1.15095	-0.102998	-0.96732	-0.208911	-0.373432	-0.909234	-0.992897	-0.657392	-0.87293	-0.621763	-0.568223	0.041793	-1.49114	-0.660925	-0.038932	-1.30041	-1.0538	-0.35738	0.209519	-0.003429	0.003421	0.153449	-0.302495	-0.30309	0.013871	-0.687112	-0.535555	-0.240436	-0.066928	-0.451439	-0.595842	-0.755363	-0.869902	-0.415043	-0.897313	-0.551644	-1.08706	-1.11519	-1.51124
YOR080W	DIA2		-0.079468	0.034309	0.041982	-0.865978	-0.371446	-0.529861	-0.793112	-0.460987	-0.585965	-0.608187	-0.878551	-0.705056	-0.175619	-0.25714	-0.329577	-0.788791	-0.598271	-0.18307	-2.25407	-1.69296	-0.179613	0.278972	0.076162	-0.080408	-0.243671	0.117149	-0.480265	-0.203701	-0.309956	-0.799603	-0.149535	-0.400646	-0.977693	-0.438849	-0.580463	-0.667631	-1.49587	-1.63102	-0.59329	-1.34607	-0.767854	-0.71151
YMR044W	IOC4		-0.114492	0.056376	0.051639	-0.751429	-0.520514	-0.590657	-0.569081	0.073833	-0.934395	-0.101606	-0.304769	-1.06414	-0.161029	-0.539078	-0.468358	-0.31338	-0.482661	0.091955	-1.92701	-1.09433	-0.135814	0.393839	-0.080836	0.076546	-0.446415	-0.370532	-0.081448	0.184428	-0.547906	-0.496819	-0.431531	-0.875232	-0.441955	-0.267719	-0.33741	-0.471984	-0.410334	-0.363445	-0.243199	-0.473829	-1.07182	-0.499405
YLR040C	AFB1		0.052129	0.03548	-0.091866	-0.441134	-0.618933	-0.30273	-0.218563	-0.138776	-0.474498	-0.15279	-0.276085	-0.490251	-0.548558	-0.262833	-0.651707	-0.522953	0.036745	-0.384909	-1.19907	-0.411509	-0.711238	0.001277	0.094689	-0.101343	-0.463091	-0.14742	-0.31257	0.086259	-0.319243	-0.122053	-0.698064	-0.125136	-0.335897	-0.194031	-0.100854	-0.653531	-0.873391	-1.3035	-0.524922	-0.188444	-0.221302	-0.772368
YDR502C	SAM2		-0.322538	0.224342	0.045573	-0.156255	-0.405598	-0.984685	-1.03043	-1.15518	-0.463362	-0.907638	-0.892802	-0.587365	-0.975823	-0.389573	-0.369246	-0.737155	0.004887	-0.671851	-1.28941	-0.987111	-0.688863	-0.034992	0.142296	-0.157882	-0.556392	-0.481501	-0.467646	-0.185029	-0.431542	-0.056295	-0.664332	-0.543015	-0.187076	-0.452261	-0.22753	-0.717635	-0.357134	-1.48802	-0.916827	-1.08573	-0.565413	-1.54547
YOL058W	ARG1		-0.896884	0.400127	0.193243	-0.523199	-0.919255	-0.851812	-0.333962	-0.94856	-0.57254	-0.307556	-1.18158	-0.608814	-0.448075	-0.099078	0.184187	-0.862516	-0.477088	-1.48502	-1.42763	0.049148	-1.50729	-0.051165	0.182462	-0.208926	-0.575563	-0.491313	-0.959587	-0.706282	-1.59237	-1.71296	-0.925169	-1.29916	-1.40962	-0.638963	-0.419758	-0.909997	-0.801615	-0.618971	-0.483524	-0.181253	-0.322796	-1.69026
YNL063W	MTQ1		-0.303357	0.0754	0.18394	-0.268926	-0.512498	-0.755301	-0.723139	-0.329456	-0.452057	-0.813481	-0.496789	0.079407	-0.486232	-0.156787	-0.406968	-0.203401	-0.291553	-0.576749	-0.569234	-0.095459	-0.490398	-0.10541	-0.187815	0.166157	-0.07557	-0.339924	-0.142333	-0.034565	-0.800126	-0.598387	-0.093747	-0.651404	-0.227215	-0.370581	-0.229529	-0.53575	-0.686898	-0.545908	-0.650477	-0.529262	-0.441806	-0.800988
YER186C	YER186C		-0.093685	0.093199	-0.005578	-0.542073	-0.315531	-0.285653	-0.723981	-1.2583	-0.005629	-1.22765	-0.722084	0.286666	-0.789434	0.109759	-0.214788	-0.417537	-0.555757	-0.873649	-0.644481	0.480137	-0.702429	-0.317076	0.067386	-0.070688	-0.880723	-0.82108	-0.659778	-0.485884	-0.806116	-1.31128	-0.271155	-1.27529	-0.441721	-0.62219	-0.481579	-0.585375	-0.563611	-0.833794	-0.888754	-0.664701	-0.7136	-0.421878
YML067C	ERV41		0.138248	-0.147737	-0.004672	-0.489271	-1.00371	-0.433352	-0.66176	-1.7295	-0.862626	-0.307864	-1.62139	-0.388084	-0.346353	-0.765506	-0.526841	-0.641502	0.218178	-0.990206	-0.404593	0.228568	-0.96802	0.287527	-0.160058	0.144061	-0.954918	-0.90772	-1.1446	-0.478893	-0.729124	-1.46196	-0.536624	-0.956042	-1.32395	-1.03647	-0.404033	-1.35036	-0.59436	-0.862668	-1.21219	-0.613916	-0.811195	-1.25049
YHR030C	SLT2		-0.148616	0.395326	-0.35357	-1.29747	-1.32197	-1.921	-0.621297	-2.23996	-1.17245	-1.12237	-1.4344	-0.667179	-1.66722	-1.47591	-2.48396	-1.60703	-0.161556	-3.79783	-2.74306	0.219659	-0.994209	0.297034	0.099856	-0.107285	-1.85387	-1.7304	-1.69432	-1.42082	-2.13106	-2.1313	-1.11275	-2.22699	-2.19371	-1.8882	-2.55385	-2.32334	-1.79436	-1.78097	-2.01594	-1.91317	-3.30791	-3.58641
YMR097C	MTG1		0.150936	-0.132259	-0.033113	-0.48988	-0.538403	0.051996	-0.674111	-0.808818	-0.679118	-0.196759	-0.42161	-0.097563	-0.612686	-0.508116	-0.175148	-0.438768	-0.248316	-0.724746	-0.289324	-0.176485	-0.176033	0.233468	-0.171429	0.153205	-0.702861	-0.547544	-1.11285	-1.3519	-0.375303	-0.701268	-0.514694	-0.82809	-0.895948	-0.480501	-0.685565	-1.07	-0.748907	-0.442995	-0.807997	-0.946299	-0.558579	-0.646391
YML055W	SPC2		-0.197562	0.092543	0.086415	-0.375628	-0.965717	-0.165091	-0.228339	-0.808711	-0.423149	-0.494496	-0.302829	-0.520489	-0.280937	-0.338356	-0.560751	-0.368187	0.347244	-0.283997	-0.369231	0.247967	-0.420988	0.046236	0.035371	-0.03626	-0.552894	-0.863098	-0.826061	-0.965403	-0.567801	-0.370309	-0.225994	-0.887884	-0.696637	-1.07225	-0.593691	-1.41083	-1.17215	-0.409968	-0.96162	-0.819007	-0.694649	-0.668163
YCR082W	AHC2		0.147389	-0.164029	-0.000133	-0.39535	-0.553054	-0.620454	-0.847477	-0.372874	-0.461119	-0.92593	-0.226437	-0.351001	-0.219918	-0.103168	-0.663684	-0.140816	-0.8624	-0.299517	0.464747	-0.593797	-0.557341	-0.016573	-0.161899	0.14555	-0.264432	-0.640237	-0.538098	-0.573039	-0.692252	0.154124	-0.203315	-0.630398	-0.305759	-0.269024	-0.381859	-0.627609	-0.407916	-0.46095	-0.27313	-0.741056	-0.894495	-0.504392
YOR215C	AIM41		0.286766	-0.063675	-0.280557	-0.107589	-0.197544	-0.346947	-0.452309	-0.390058	-0.629145	-0.929882	-0.243785	-0.025009	-0.079531	-0.546933	-0.35207	-0.041436	-0.743471	-0.748509	-0.07194	-0.746015	-0.903535	0.068176	0.099219	-0.10655	-0.445458	-0.413869	-0.567886	-0.660732	-0.12022	-0.111417	-0.348991	-0.34959	-0.181161	-0.578669	-0.108222	-0.59053	-0.69549	-0.777164	-0.47741	-0.844144	-0.749812	-0.682935
YJR143C	PMT4		-0.361656	0.176179	0.126764	-1.06614	-0.523788	-3.05355	-1.67031	-1.62032	-2.2245	-4.87749	-1.44357	-1.89657	-0.962474	-3.04928	-1.44435	-2.03931	-2.68252	-0.476172	-0.22707	-2.66483	-0.093445	0.257843	0.050288	-0.052105	-1.44836	-0.982202	-2.3786	-1.69506	-1.13136	-1.89435	-1.72884	-1.02792	-1.85236	-2.56461	-2.04596	-2.50859	-2.30875	-2.37409	-2.27304	-4.2458	-2.61849	-3.5281
YDL128W	VCX1		0.212484	0.002818	-0.252632	-0.592824	-0.25022	-0.794284	-0.939392	0.141341	-0.697744	-1.75984	-0.391556	-0.181454	-0.432984	-0.392675	-0.069348	-0.396512	-0.733892	-0.433045	-0.174851	-0.796282	-0.500297	0.024975	-0.174559	0.1557	-0.572907	-0.523288	-0.664125	-1.13593	-0.889042	-0.457738	-0.607904	-0.735071	-0.489307	-1.11509	-0.700608	-0.786535	-1.10671	-0.83472	-0.626385	-1.88957	-1.2004	-0.842288
YOR161C	PNS1		0.116362	0.051856	-0.185402	-0.419078	-0.202469	-0.512206	-0.72599	-0.123268	0.35089	-0.643218	-0.439424	0.031152	-0.457021	0.03573	-0.098507	-0.606377	-0.46839	-0.171966	-0.261072	-0.60297	-0.660633	0.162059	0.190441	-0.219458	-0.078116	-0.439677	-0.713294	-0.51424	-0.395269	-0.075314	-0.340505	-0.283842	-0.414597	-0.188421	-0.416355	-0.133706	-0.295063	-0.618186	-0.483466	-0.821772	-0.544122	-0.479907
YMR169C	ALD3		0.12301	-0.003945	-0.130166	-0.077728	-0.709009	-0.101759	-0.083198	-0.810678	-0.913562	0.224766	-0.846426	-0.600042	-0.446741	-0.031488	0.027455	-0.743482	-0.700355	0.014625	-1.3822	-1.022	-0.429488	0.265937	-0.060628	0.058182	-0.926683	-0.627838	-0.900231	-0.658803	-0.862928	-1.12958	-0.811579	-0.095814	-0.763249	-0.471177	-0.585883	-0.831438	-0.666459	-1.18606	-1.09829	-0.645146	-1.15114	-1.04693
YOR245C	DGA1		-0.170203	0.281034	-0.15808	-0.285612	-0.298164	-0.26036	-0.374982	-0.33477	0.171682	-0.001918	-0.142173	-0.123635	-0.397212	0.134562	-0.058261	-0.521162	-0.141372	-0.034221	-0.747107	-1.12545	-0.485257	-0.00793	-0.193135	0.170306	-0.736275	-0.394596	-0.542515	-0.763821	-0.518798	-0.577282	-0.487749	-0.603771	-0.654491	-0.404979	-0.474558	-0.565474	-0.323332	-0.680121	-0.54939	-0.945917	-0.860904	-0.283419
YDL006W	PTC1		0.188788	-0.070368	-0.139556	-0.439939	-0.167759	0.054225	-0.480601	-0.409379	-0.143465	-0.355677	-0.421209	-0.356515	-0.072393	0.021359	-0.584031	-0.161917	-0.177443	0.01617	-0.574285	-1.14129	-0.137138	-0.308596	-0.004316	0.004303	-0.412262	-0.579	-0.619042	-0.354392	-0.531652	-0.711808	-0.371002	-1.07279	-0.644898	-0.55807	-0.427105	-0.538995	-0.80392	-1.36693	-0.457777	-0.457232	-0.805524	-0.676472
YGR279C	SCW4		-0.166452	0.108524	0.043826	-1.02809	-0.547847	-0.490614	-0.482301	-0.320212	0.128366	-0.506058	-0.477338	-0.062375	-0.825042	-0.37531	-0.562291	-0.967581	-0.766913	-0.444033	-0.622308	-1.21555	-0.644125	-0.388978	0.119743	-0.130588	-0.714646	-0.783501	-0.434755	-0.149133	-0.492122	-1.14834	-0.732801	-0.587205	-0.535889	-0.795557	-0.432295	-0.939704	-0.615632	-1.89253	-0.772027	-0.366208	-0.908485	-1.13815
YEL036C	ANP1		0.105311	-0.005889	-0.107263	-0.663388	-1.41366	-1.09002	-0.727813	-0.730613	-1.4655	-0.782715	0.058929	-1.93958	-1.25242	-1.35322	-0.803999	-2.58873	-0.978123	-1.18591	-1.30261	-1.50865	-0.357853	-0.083463	0.034135	-0.034963	-1.23078	-0.995407	-1.63797	-1.49315	-0.668537	-1.48328	-1.05401	-0.653018	-1.29984	-1.35239	-1.29639	-1.50978	-1.23274	-0.502538	-1.90095	-2.24894	-1.24087	-1.47893
YFL053W	DAK2		0.031699	-0.024531	-0.007747	-1.87035	-1.51347	-2.02277	-1.25802	-1.54285	-2.00824	-0.821174	-1.92974	-1.99242	-3.06501	-3.97785	-1.09977	-5.19027	-2.66768	-1.397	-3.76725	-3.90083	-1.95767	-0.202277	0.141918	-0.157417	-1.32488	-1.99163	-2.79433	-2.03654	-2.28405	-2.54551	-0.902136	-1.57285	-1.60839	-2.50663	-2.2438	-2.06278	-2.16676	-2.04762	-2.65339	-2.90175	-1.4814	-1.33409
YLR073C	RFU1		-0.421613	0.140446	0.203094	-1.51277	-1.57595	-1.59156	-2.13314	-1.19816	-3.75158	-1.913	-1.27046	-3.54804	-3.99837	-4.54664	-2.63089	-3.34402	-2.80351	-3.25647	-6.17476	-6.14769	-2.99184	-0.305912	-0.056004	0.053911	-1.58421	-2.57454	-1.80331	-1.93997	-1.8053	-1.91348	-1.60508	-1.92039	-2.81009	-2.06704	-2.02282	-2.87367	-1.62846	-2.43136	-2.71493	-2.6255	-4.30724	-2.787
YNL210W	MER1		-0.167642	0.143737	0.00711	-0.612224	-0.772779	-0.746769	-0.591621	-0.881127	-1.53882	-0.692304	-1.02431	-1.38602	-0.754777	-1.36482	-0.801058	-1.48038	-0.396751	-0.181563	-1.75086	-1.3492	0.01672	0.172236	-0.057185	0.055005	-0.832671	-0.823754	-0.541452	-0.726762	-0.556223	-0.375624	-0.403471	-0.631019	-1.09193	-0.417125	-0.899267	-0.974625	-1.0709	-1.19464	-0.623944	-1.13982	-1.00513	-0.897145
YKR075C	YKR075C		-0.137381	0.060263	0.067881	-1.3977	-0.992746	-1.67727	-1.02087	-0.625839	-2.30107	-0.200604	-0.283974	-1.08169	-1.78309	-2.8839	-1.37824	-3.09632	-2.27116	-1.44688	-5.70995	-1.05199	-1.9641	0.177082	-0.200249	0.175811	-1.80612	-1.38346	-1.03405	-1.99416	-1.66898	-1.52194	-1.45442	-1.24804	-1.1103	-2.16737	-1.31302	-2.39034	-2.24201	-0.945098	-1.23686	-2.06814	-1.46885	-2.29283
YER042W	MXR1		0.285983	-0.243209	-0.095581	-0.357611	-0.965953	-1.04431	-0.355621	-1.08101	-0.862126	-0.751732	-0.394423	-1.19492	-0.810983	-0.8325	-0.855938	-0.798485	-0.387397	-0.389114	-1.55503	-0.633491	-0.331743	0.133282	0.230681	-0.274718	-0.414926	-0.655889	-0.369642	-0.545329	-0.373516	-0.582503	0.117033	-0.585399	-0.376629	-0.407397	-0.157281	-0.688476	-0.508273	-0.682514	-0.14642	-0.531467	-0.516655	-0.183825
YOR079C	ATX2		0.009248	0.103298	-0.121326	-0.576387	-0.201285	-0.405487	-0.417269	-0.357052	-0.266943	-1.13335	-0.996877	-0.340028	-0.155922	-0.331386	-0.079644	-0.348111	-0.793502	-0.198828	-0.886815	-2.1495	-0.576673	0.175167	-0.088427	0.083318	-0.281974	-0.546624	-0.661243	-0.27274	-0.496061	-0.591562	-0.090472	-0.405097	-0.245089	-0.651294	-0.391809	-0.677547	-0.857762	-0.5255	-0.518059	-1.41114	-0.961746	-1.0372
YGL215W	CLG1		-0.467527	0.149743	0.22333	-1.39753	-1.40354	-1.8513	-0.93638	-1.07506	-1.93389	-3.10266	-1.98128	-1.34267	-2.04687	-2.69947	-1.4529	-1.6895	-2.97426	-1.88275	-5.56859	-5.30052	-1.18625	0.287458	0.280002	-0.347759	-1.54055	-2.6207	-2.16931	-2.2053	-1.49169	-2.12967	-1.23713	-1.42238	-1.416	-3.02381	-3.21391	-2.658	-3.4593	-0.583417	-3.00626	-3.44305	-1.84915	-3.4593
YPL265W	DIP5		-0.749789	0.072595	0.436911	-0.927855	-1.33677	-1.21929	-1.32275	-1.12739	-1.01953	-1.39846	-2.32843	-1.4977	-2.22922	-1.17438	-1.18612	-2.97176	-1.91311	-1.5577	-2.28054	-4.09736	-2.23771	0.034587	0.245825	-0.296493	-2.18159	-1.84073	-2.0105	-0.857231	-1.04234	-0.564299	-0.490003	-1.08646	-1.29541	-1.59078	-2.26629	-1.28107	-3.0492	-0.810753	-3.0492	-3.0492	-3.0492	-3.0492
YOR344C	TYE7		-0.29844	0.418365	-0.23369	-1.47303	-2.11349	-0.809762	-0.775433	-1.51954	-2.31238	-1.57368	-2.5898	-1.42399	-1.15565	-0.629918	-3.14416	-2.52041	-2.31974	-2.3058	-4.05158	-8.5529	-3.77966	-0.0711	0.074784	-0.078874	-1.50629	-2.03312	-2.59443	-3.04864	-4.1065	-2.79659	-2.39138	-2.12941	-4.25175	-2.56639	-3.80235	-2.26891	-4.25175	-3.59826	-3.39346	-4.11265	-4.25175	-4.25175
YNL058C	YNL058C		-0.1652	0.028975	0.121557	-0.324182	-0.29316	-0.332432	-0.362218	-0.434649	-0.137059	-0.61172	-0.759373	-0.166513	-0.230555	-0.564696	-0.696393	-1.12203	-0.853231	-0.138421	-0.676422	-1.49391	-0.019541	-0.1816	-0.168824	0.151121	-0.119968	-0.288753	-0.379976	0.217775	-0.562007	-0.448942	-0.497686	-0.726721	-0.064439	-0.461395	-0.358244	-0.590507	-0.747511	-0.296127	-0.654647	-1.0981	-0.644245	-1.13165
YGR271C-A	EFG1		0.04514	-0.177879	0.116651	-1.82146	-1.57868	-2.11624	-5.28271	-1.02869	-6.79662	-6.41823	-2.18733	-4.28773	-1.38052	-1.64248	-1.31766	-1.95444	-5.75377	-0.578715	-6.97104	-6.30243	-1.01729	-0.512453	-0.23668	0.203269	-2.47509	-1.75944	-2.96678	-3.47071	-3.39762	-3.47071	-3.47071	-3.47071	-3.47071	-2.11606	-1.87805	-3.12884	-2.21165	-2.81722	-2.39003	-2.03343	-2.83191	-3.12224
YGL079W	KXD1		-0.412186	0.175483	0.162434	-2.25834	-1.6416	-2.86962	-3.2044	-3.81117	-5.12086	-2.67762	-2.62109	-4.45906	-1.36698	-1.92424	-2.19901	-0.399693	-3.82051	-1.81693	-4.06297	-6.03986	-1.78448	-0.046705	-0.301645	0.249352	-2.15082	-2.3547	-2.05262	-2.62941	-1.81031	-1.69128	-2.27634	-2.48264	-2.02321	-1.47122	-2.05644	-2.28855	-2.86138	-1.81488	-2.8382	-2.85651	-4.18636	-2.18779
YLR382C	NAM2		-0.514807	0.145964	0.255372	-0.774605	-1.26481	-1.38956	-3.06505	-1.31175	-3.88647	-2.39322	-1.14321	-2.78804	-1.48699	-1.57682	-1.44223	-1.68615	-3.67104	-1.2159	-4.82738	-5.2103	-1.91667	-0.289882	-0.231826	0.19968	-1.8252	-1.54168	-2.58149	-2.13043	-2.64346	-3.33355	-1.70694	-2.58665	-1.76596	-1.90618	-2.11164	-2.11056	-2.81534	-1.84571	-2.91739	-4.31012	-4.37367	-4.37367
YLR295C	ATP14		-1.18805	0.133433	0.550115	-2.23562	-2.74249	-2.6873	-4.41636	-4.01546	-2.67585	-7.35924	-2.87173	-3.91734	-1.41886	-2.41999	-1.72912	-1.46249	-1.76878	-1.36732	-0.303529	-6.34297	-2.37043	0.099358	0.058518	-0.060992	-1.44764	-2.70697	-2.31001	-1.6865	-2.9199	-2.87922	-3.33907	-2.76579	-3.83687	-2.03933	-2.06238	-2.55015	-3.0054	-3.76835	-3.83687	-3.83687	-3.83687	-3.83687
YHR159W	TDA11		-0.371166	0.077349	0.228683	-2.14053	-1.24362	-1.4636	-3.27231	-1.66517	-2.27636	-6.9314	-3.385	-1.33058	-1.16466	-3.25518	-2.5818	-1.05257	-3.32834	-2.05355	-0.835547	-7.17816	-1.81109	0.117043	-0.008991	0.008935	-1.58695	-1.96748	-2.51775	-1.88738	-2.0616	-1.4412	-1.49244	-2.02764	-2.92121	-1.90258	-1.9996	-2.53984	-2.25435	-2.05023	-2.48285	-2.85868	-3.00815	-3.75379
YOR066W	MSA1		-0.071106	0.112109	-0.047988	-0.964572	-0.750716	-1.64752	-1.51911	-0.848799	-0.848007	-2.3923	-1.26374	-1.50762	-1.00444	-1.35819	-0.613044	-0.846821	-1.22946	-0.989029	-1.08548	-3.20144	-1.29599	0.229276	0.188294	-0.216612	-0.761384	-1.22105	-1.4193	-1.30391	-2.44101	-1.01262	-1.04329	-1.12111	-1.02149	-0.983239	-0.862763	-0.877626	-0.997132	-0.655592	-0.39307	-1.01761	-1.46771	-0.91036
YGR171C	MSM1		0.211358	-0.177358	-0.062051	-0.618569	-0.581511	-0.350656	-1.26812	-0.696872	0.022655	-2.11532	-0.998705	-0.343372	-0.738964	-1.09293	-0.817331	-0.752816	-0.87818	-0.547766	-2.04576	-1.21683	-0.688683	0.217822	-0.241881	0.20709	-0.658958	-0.549524	-0.657246	-0.378253	-0.644053	-0.654803	-0.478969	-0.75371	-0.237405	-0.798941	-0.526289	-0.898598	-0.847527	-0.202427	-0.925247	-0.827202	-0.463429	-0.490951
YGL006W	PMC1		-0.49379	-0.202748	0.506855	-1.42951	-1.54628	-1.90815	-5.25554	-3.02705	-1.72275	-7.63898	-2.58162	-2.97074	-1.40328	-2.79285	-2.01758	-2.71576	-5.38956	-1.99614	-6.00592	-7.30079	-2.85618	0.220029	0.022071	-0.022414	-1.62556	-2.34644	-2.89825	-2.85887	-2.88268	-3.43245	-3.62457	-2.95428	-3.62457	-3.39768	-1.56057	-1.15962	-3.62457	-2.97109	-3.43457	-3.62457	-3.25205	-3.62457
YGR067C	YGR067C		0.153637	-0.44913	0.208074	-3.54442	-2.01049	-2.21068	-3.89911	-1.81159	-1.86612	-6.16016	-1.13067	-2.35981	-2.64022	-2.77345	-3.65026	-4.57083	-3.4957	-3.46056	-6.68697	-8.28139	-5.17558	0.02224	-0.033756	0.032984	-2.4363	-2.33667	-2.41006	-2.59787	-3.10393	-1.81284	-2.48868	-1.96491	-1.51011	-1.61134	-3.06683	-2.25501	-1.6701	-2.72999	-3.38348	-2.97034	-1.83671	-3.24913
YCR002C	CDC10		0.126712	-0.981579	0.487252	-0.305378	-2.2847	-2.88711	-2.13075	-3.52843	-3.8331	-2.63305	-3.90162	-3.01024	-1.3711	-0.619803	-0.796176	-0.09526	-2.63156	-2.72195	-3.77843	-2.95782	-5.52444	0.41409	0.367329	-0.494032	-1.04225	-1.13218	-1.49977	-1.49977	-1.49977	-1.30765	-1.49977	-1.49977	-1.49977	-0.448825	-0.285149	-1.49977	-1.49977	-0.109322	-1.49977	-1.49977	-1.49977	-1.49977
YIL033C	BCY1		-0.616695	0.112389	0.341211	-2.77748	-4.40662	-3.27206	-4.91318	-4.15558	-4.18161	-6.19554	-6.02354	-4.71712	-2.97622	-1.74172	-2.47169	-4.95414	-2.75348	-1.55846	-6.61085	-2.15691	-8.64635	0.515397	0.169789	-0.19247	-1.44991	-1.14178	-1.10566	-2.0583	-2.16629	-0.998903	-0.862832	-1.3588	-1.82422	-2.41367	-0.719152	-1.29194	-2.21494	-1.60793	-1.40755	-1.82833	-1.18966	-1.30169
YEL001C	IRC22		-0.247389	0.122221	0.096493	-1.74521	-2.07098	-1.58565	-3.57524	-2.88803	-2.25626	-4.71076	-5.24925	-3.83024	-2.37239	-0.797507	-1.88582	-1.24697	-2.19544	-2.55173	-2.20179	-2.15755	-6.16157	0.439353	-0.148683	0.134781	-3.14489	-1.09384	-1.53045	-2.14938	-0.502899	-0.554564	-0.823107	-1.39516	-2.50803	-1.54629	-1.99076	-1.7483	-1.06957	-1.65391	-2.15693	-2.33593	-2.79561	-2.02683
YFL061W	DDI2		0.057007	-0.04931	-0.009703	-1.09485	-0.662957	-2.78922	-3.03952	-1.73172	-4.6915	-6.19812	-3.75792	-3.70811	-0.875271	-0.891142	-1.69573	-5.3666	-2.62367	-0.33597	-5.69614	-3.85993	-5.51037	0.243451	0.281488	-0.350059	-0.837156	-0.649921	-0.439548	-1.20116	-2.32368	-2.21893	-3.41801	-2.04575	-3.1982	-0.732778	-0.662005	-0.434189	-2.03208	-1.54785	-1.21708	-2.69765	-3.54642	-4.70384
YCL030C	HIS4		-0.03189	-0.016676	0.047334	-0.535031	-0.31967	-0.615408	-0.72521	-0.750981	-1.39796	-1.83345	-0.647422	-1.639	-0.283886	-0.5848	-0.345398	-0.938086	-0.352754	-0.091537	-1.48009	-2.06986	-1.29548	0.362705	0.027627	-0.028166	-0.207618	-0.148308	-0.144154	-0.003828	-0.749191	-0.680965	-0.581027	-0.56041	-0.648286	-0.287809	0.172801	-0.029923	-1.08832	-1.13471	-0.749736	-0.657668	-0.758737	-1.0336
YIL045W	PIG2		0.135032	-0.1183	-0.028247	-0.79387	-0.116257	-1.03946	-0.971292	-0.801584	-1.48131	-2.03828	-1.39413	-1.60518	-0.554491	-1.28956	0.04079	-0.559694	-1.12199	0.079257	-0.777796	-2.14013	-1.96877	0.623657	-0.073716	0.070132	-0.238567	-0.342032	-0.147954	-1.2313	-0.196933	-0.788401	-1.03109	-1.17259	-0.903965	-0.334222	-0.104242	-0.557375	-0.513989	-0.847868	-1.01232	-1.02378	-0.849576	-1.20351
YIL159W	BNR1		-0.524652	0.388667	-0.006232	-1.5079	-0.773795	-0.825756	-1.32536	-1.11653	-0.94591	-3.80442	-2.94155	-2.97355	-1.30336	-1.3967	-0.815783	-1.82062	-1.67477	-4.03941	-5.14029	-6.19415	-5.80657	0.030405	0.099585	-0.106972	-0.441096	-0.071903	-0.308683	-1.04482	-0.216931	-0.910172	-2.16404	-1.56727	-3.62034	-0.606233	-0.312748	-1.4109	-1.91951	-2.43232	-3.03253	-4.47588	-2.51644	-4.12401
YCR077C	PAT1		0.192464	-0.049727	-0.166232	-0.265743	-0.361161	-0.21703	-0.90902	-0.775292	-0.852924	-3.73697	-2.79528	-2.19643	-1.02295	-0.856613	-0.286539	-1.62425	-0.667605	-1.46691	-3.32719	-3.50658	-4.67378	0.626405	0.16389	-0.184923	0.220203	-0.002772	0.238783	-0.47536	-0.267305	-0.854474	-0.860296	-1.3517	-1.93911	-0.54536	-0.145518	-0.415075	-0.744413	-0.952761	-1.3824	-2.16403	-1.51142	-2.29502
YHR079C	IRE1		-0.368986	0.15027	0.158204	-0.418678	-0.485372	-0.200044	-1.77158	-1.04424	-0.353746	-1.93259	-3.83651	-1.88742	-0.872548	-1.95111	-0.673943	-1.69405	-2.83042	-1.38957	-4.71332	-4.98957	-5.60199	0.019487	0.058069	-0.060505	-0.754059	-1.12467	-0.977755	-1.19331	-0.74073	-1.50151	-1.47317	-2.19314	-2.07867	-1.00074	-0.691006	-1.98389	-1.61722	-1.9756	-1.69725	-2.54532	-2.18062	-3.68738
YKL148C	SDH1		-0.266083	0.083197	0.149341	-0.956242	-0.631855	-0.864868	-1.14277	-1.42956	-1.62536	-0.820915	-3.0448	-0.848154	-0.608343	-0.38033	-0.611426	-1.27393	-1.41949	-1.69858	-3.75619	-3.9721	-4.95376	-0.138926	0.219796	-0.259408	-0.338673	-0.215738	-0.336483	-1.28708	0.056832	-1.13013	-1.27885	-0.878406	-1.42565	-0.357624	-0.545646	-0.837423	-0.785655	-1.15419	-0.788575	-2.73897	-3.13154	-3.28744
YNL330C	RPD3		0.046044	-0.080038	0.030741	-0.163769	-0.712236	-0.592552	-0.693523	-0.525871	-0.187056	-0.72201	-1.23181	-0.823172	-0.253872	-0.224215	-0.382095	-0.678913	-1.17791	-0.118038	-1.37936	-1.48093	-1.22335	-0.45004	0.010239	-0.010312	0.063803	-0.420803	-0.658361	-0.423644	-0.203792	-0.29983	-0.286184	-0.884954	-0.927903	-0.636703	-0.283821	-0.566921	-0.155248	-0.930615	-0.314143	-1.18542	-0.962826	-1.20215
YEL009C	GCN4		-0.195715	0.027054	0.147868	-0.906166	-1.22657	-1.51988	-2.1077	-2.75603	-3.15337	-5.47812	-5.70431	-3.84946	-3.2607	-2.98954	-3.1712	-3.78692	-5.36386	-5.86929	-6.58113	-6.69012	-7.0197	0.227602	0.03522	-0.036101	-0.18045	0.164858	-0.166723	-0.401859	-0.850205	-0.401031	-1.46706	-2.6292	-1.40144	-2.13556	-2.89625	-3.28865	-4.73066	-3.66213	-4.73066	-4.73066	-4.73066	-4.73066
YER040W	GLN3		-0.60973	0.446706	-0.026563	-1.10154	-1.0667	-1.01212	-2.19035	-2.85348	-2.94697	-4.60744	-5.11166	-3.80377	-3.07905	-3.46728	-3.80095	-3.00163	-5.06399	-6.24749	-6.11776	-5.39026	-6.78695	0.347267	-0.206734	0.180789	0.291124	0.122175	-0.198076	-1.15233	-0.172375	0.037082	-0.820558	-1.39835	-1.06581	-3.42961	-2.58358	-3.76688	-4.94164	-3.06576	-4.94164	-4.94164	-4.94164	-4.94164
YDR103W	STE5		-0.053787	0.114982	-0.068491	-2.49142	-1.83515	-1.50057	-1.76273	-2.75583	-2.87001	-3.05149	-4.3996	-3.03874	-2.17403	-3.6483	-3.12301	-3.44569	-4.33813	-5.05001	-6.39189	-7.57128	-6.96797	-0.723923	0.065743	-0.068882	-1.05445	-1.06136	-1.3318	-1.5432	-0.781198	-1.33696	-1.26315	-0.561646	-0.620191	-2.02827	-3.16135	-2.81049	-3.16135	-3.16135	-3.16135	-3.16135	-3.16135	-3.16135
YPL145C	KES1		-0.068509	0.085637	-0.021481	-4.11727	-3.74744	-5.06157	-4.3479	-6.18832	-9.33429	-6.02991	-5.82454	-5.94143	-3.97014	-3.43169	-3.72355	-6.22908	-5.75539	-6.65937	-9.02328	-5.85218	-7.75137	-0.148469	-0.216158	0.187951	-0.056032	0.412411	0.548253	-0.276128	-0.350366	-0.294018	0.000101	-0.446089	-0.323847	-3.74719	-3.12986	-3.07836	-5.10673	-4.0382	-5.10673	-5.10673	-5.10673	-5.10673
YOR212W	STE4		-0.915541	0.074651	0.502584	-2.15879	-2.32886	-3.30343	-5.09139	-4.56422	-5.69019	-6.4493	-6.08732	-5.74849	-2.87999	-2.51005	-4.60926	-5.30744	-4.83375	-5.19716	-8.25365	-6.69607	-8.41469	0.005901	-0.147333	0.133671	-0.145771	-0.709778	-1.07868	-0.422748	-0.385908	-0.97947	0.04271	0.391022	-0.374549	-3.04718	-3.24434	-3.85494	-5.2302	-3.43935	-5.50788	-5.50788	-5.08742	-5.50788
YPL005W	AEP3	All 1	0.189974	-0.060962	-0.150991	-0.377439	-0.58556	-0.700604	-1.39226	-0.067417	-0.686088	-1.03521	-0.941813	-1.13945	-0.419101	0.06178	-0.405156	-0.665216	-0.228549	-0.332021	-1.60652	-1.6867	-1.81227	-0.069967	-0.05934	0.056996	-0.522141	-0.427716	-0.891296	-0.67671	-0.818408	-0.549139	-0.363998	-1.56615	-0.561789	-0.417442	-0.478299	-0.403692	-0.642953	-0.855601	-0.856114	-0.946521	-1.02215	-0.631858
YPR093C	ASR1	All 1	-0.070127	0.174019	-0.121473	-2.411	-2.4797	-2.69491	-4.49699	-6.93316	-3.71281	-5.70526	-5.36149	-3.9149	-1.78571	-2.98014	-1.56417	-3.92953	-4.1439	-6.31675	-4.4607	-5.22505	-6.74727	-0.189573	0.088096	-0.093828	-0.482103	0.040484	0.034985	-1.0596	-1.21265	-0.791733	-1.7199	-1.68457	-2.21685	0.056077	-0.139736	-0.679352	-0.976292	-0.7898	-0.767162	-1.86226	-1.83935	-2.3931
YCR039C	MATALPHA2	All 1	-0.106383	0.093666	0.00577	-0.605757	-0.550051	-1.82136	-2.54115	-2.78355	-1.88337	-4.097	-3.44429	-2.63995	-2.85146	-2.92329	-2.25873	-4.13571	-5.19808	-6.44047	-5.04239	-4.67634	-6.24296	-0.447877	0.280322	-0.348254	-0.94333	-1.43916	-1.1219	-1.40785	-1.40667	-1.85412	-2.5319	-2.90129	-3.11773	-1.30324	-0.810574	-1.0062	-1.10238	-1.46314	-1.01418	-3.13868	-2.27207	-3.10257
YER175W-A	YER175W-A	All 1	-0.328425	0.270777	-0.004136	-2.34661	-1.75988	-2.25736	-2.63074	-4.68973	-6.09712	-6.22569	-6.85683	-4.90773	-2.87758	-2.40509	-2.58373	-7.00983	-5.41684	-6.14466	-6.45354	-7.13542	-7.79515	0.367985	0.075496	-0.079666	-0.98466	-1.90013	-1.79318	-2.7832	-1.90616	-2.9011	-2.96396	-1.55176	-2.9244	-1.36549	-1.57879	-1.06074	-2.9328	-2.33081	-3.05803	-3.10796	-4.62961	-4.7053
YHL030W	ECM29	All 1	0.162231	-0.342288	0.12723	-2.52298	-2.16577	-2.21416	-1.27253	-2.63845	-3.92617	-3.07287	-6.29906	-2.88591	-1.3282	-3.16925	-1.83105	-2.6447	-3.21137	-5.46404	-4.03837	-2.69991	-6.48892	0.15616	-0.162001	0.145633	-2.00458	-2.61665	-1.7073	-3.34635	-3.40156	-1.77648	-3.15786	-1.9449	-2.29832	-2.68162	-2.68297	-1.80042	-3.06056	-2.01111	-1.6292	-3.21896	-2.70711	-2.16511
YKL093W	MBR1	All 1	-0.045993	0.201327	-0.181768	-2.41657	-1.42921	-2.24885	-2.45185	-2.63261	-6.40388	-4.8504	-4.77793	-4.075	-3.22538	-1.91115	-1.58889	-1.87204	-1.67137	-4.4631	-2.66336	-5.18206	-6.45322	0.157604	0.182792	-0.209359	-2.14641	-3.08503	-2.47139	-1.42521	-2.76325	-2.6516	-2.93268	-3.905	-2.76076	-3.26738	-2.04082	-2.97078	-3.20183	-0.927202	-2.63359	-3.41244	-3.50274	-4.16565
YBL008W	HIR1	All 1	0.175204	-0.318146	0.09596	-5.79294	-2.28868	-2.61623	-1.99653	-2.93937	-5.16648	-5.66256	-4.56362	-3.49608	-3.53762	-1.24938	-3.25548	-2.04677	-2.9201	-5.50353	-5.89987	-4.68694	-5.89098	0.482311	-0.534161	0.38895	-1.94884	-2.23891	-0.975985	-2.23891	-2.23891	-1.66827	-2.23891	-2.23891	-2.23891	-2.23891	-1.35479	-2.23891	-2.23891	-2.23891	-2.23891	-2.23891	-2.23891	-2.23891
YPL173W	MRPL40	All 1	0.127817	0.096161	-0.254228	-0.365983	-1.29098	-0.818891	-0.851269	-0.826403	-1.0384	-1.80459	-1.39398	-1.66191	-1.00496	-0.426053	-0.935295	-0.956652	-0.54299	-0.712816	-1.58719	-2.30464	-2.03607	0.303346	0.259439	-0.316551	-0.329703	-0.264154	-0.662814	-0.561371	-0.210381	-0.880049	-0.617382	-0.680101	-1.14963	-0.515578	-0.436644	-0.685167	-0.787302	-0.863922	-0.800589	-1.24896	-0.981981	-1.38306
YPR120C	CLB5	All 1	-0.528082	0.31158	0.091473	-1.68887	-1.34519	-1.40639	-2.60702	-2.65087	-2.37218	-6.67328	-1.9812	-2.96604	-3.27887	-2.82714	-1.90644	-2.62452	-2.15084	-2.78633	-5.34834	-6.75012	-6.31673	-0.024157	-0.154376	0.139442	-1.57635	-1.56119	-1.66238	-1.19468	-2.60284	-2.33531	-1.69811	-2.55151	-3.23176	-1.76318	-1.47962	-1.83454	-2.03148	-2.56994	-1.90731	-2.9203	-3.96039	-2.97804
YKL054C	DEF1	All 1	0.266006	-0.163268	-0.144766	-1.03917	-2.40844	-2.33278	-2.69927	-1.60064	-1.82699	-6.00472	-3.9025	-3.10676	-1.96262	-1.89555	-1.89166	-3.0555	-2.6735	-3.49519	-5.18457	-6.98845	-6.16275	0.293835	0.109119	-0.118053	-0.884297	-0.514127	-1.10446	-1.91023	-2.31208	-1.64021	-3.39729	-3.86796	-3.46306	-0.409535	-0.498687	-0.785969	-2.08778	-2.4775	-3.55828	-3.61565	-3.86796	-3.86796
YKL188C	PXA2	All 1	0.198218	0.01936	-0.252897	-1.50314	-1.02149	-1.61921	-3.82846	-3.73093	-3.51426	-7.26515	-4.87075	-4.50662	-1.10521	-2.4894	-1.71414	-2.60872	-2.73562	-3.76373	-6.96996	-7.73431	-6.131	-0.287204	-0.185614	0.164433	-0.987072	-0.860416	-1.2941	-1.10213	-1.20212	-1.89381	-3.4055	-3.20233	-2.48037	-1.05933	-1.42488	-1.70166	-2.24817	-2.34756	-2.20726	-4.11408	-3.56852	-3.30668
YLR151C	PCD1	All 1	0.210855	0.024643	-0.276839	-1.4447	-1.21392	-1.23884	-1.85064	-1.32167	-1.77683	-3.27936	-3.17672	-1.91726	-1.74192	-2.16793	-1.10726	-2.38035	-1.75342	-2.86068	-5.54229	-6.28355	-5.82463	-0.384722	-0.166286	0.149085	-1.01621	-0.729577	-0.920369	-1.9606	-1.40961	-1.10123	-2.95887	-1.68817	-1.65031	-0.826575	-0.569116	-1.05298	-1.43483	-1.68949	-1.81215	-2.00673	-2.42904	-2.39963
YIR031C	DAL7	All 1	-0.418975	0.190915	0.151284	-2.41311	-2.50846	-1.80275	-3.39575	-2.37512	-3.09409	-6.17513	-4.64323	-4.49507	-2.40963	-2.42853	-1.98931	-3.86334	-2.42321	-3.39551	-6.24251	-5.69943	-3.66478	0.00269	0.146625	-0.16323	-1.439	-2.26897	-1.70087	-2.70873	-1.63805	-2.46479	-2.1703	-2.70356	-3.10867	-2.48988	-1.56193	-1.57719	-2.57614	-2.16458	-2.62452	-2.41493	-2.03962	-2.18709
YEL047C	FRD1	All 1	-0.65331	0.266871	0.215349	-1.34533	-2.02659	-0.800883	-3.61859	-2.56331	-2.2954	-7.01714	-6.52964	-4.27569	-1.81814	-1.0779	-1.65354	-5.87528	-2.84172	-5.27315	-6.23653	-7.00088	-3.7346	0.256048	-0.057416	0.055218	-2.52339	-2.12995	-1.73494	-2.60724	-3.69455	-3.10955	-4.06721	-4.06721	-4.06721	-1.5795	-2.10323	-1.76882	-3.22318	-2.41372	-4.06721	-4.06721	-4.06721	-4.06721
YFL016C	MDJ1	All 1	-0.232457	0.047778	0.15723	-1.16351	-1.27963	-2.18738	-3.13884	-1.92356	-4.52402	-5.59629	-5.88639	-4.5012	-1.37181	-3.24201	-1.22573	-3.23204	-3.1663	-3.0043	-7.24863	-5.58002	-6.33929	-0.461809	-0.045955	0.044536	-1.59586	-1.76007	-1.45923	-3.8351	-3.65509	-2.71698	-3.8351	-3.8351	-3.8351	-2.10382	-2.49262	-3.48425	-3.8351	-3.76658	-3.8351	-3.8351	-3.8351	-3.8351
YBR112C	CYC8	All 1	0.117923	-0.061274	-0.064297	-2.60921	-2.65339	-2.29644	-3.89175	-3.22726	-4.12026	-5.12038	-5.89591	-4.22692	-1.41047	-2.18113	-2.07522	-3.24155	-3.36281	-3.51069	-7.50969	-6.68908	-7.67073	-0.124891	-0.281427	0.235388	-1.1861	-1.42827	-1.42203	-3.16804	-3.16804	-2.39095	-3.16804	-3.16804	-3.16804	-2.6001	-1.82555	-1.65624	-3.16804	-3.16804	-3.16804	-3.16804	-3.16804	-3.16804
YDR386W	MUS81	All 1	-0.482382	0.077322	0.297658	-2.61402	-1.77719	-1.17428	-5.67005	-4.20791	-3.35389	-6.39054	-6.5811	-4.49708	-2.37946	-3.71432	-0.791161	-3.51171	-5.72608	-3.60702	-7.04288	-7.6373	-7.03399	0.445329	0.009615	-0.00968	-1.2849	-1.33823	-1.16415	-2.90023	-3.19645	-3.19645	-3.19645	-3.19645	-3.19645	-1.72445	-1.63524	-1.37238	-3.05443	-3.12793	-3.0621	-3.19645	-3.19645	-3.19645
YMR207C	HFA1	All 1	-0.591626	0.470428	-0.072657	-2.95491	-2.8255	-3.64609	-3.94547	-5.19664	-3.61869	-7.055	-5.88299	-4.99161	-2.91541	-2.01621	-2.14579	-4.8136	-5.02797	-6.00288	-6.4703	-7.52416	-7.18388	0.303375	-0.161008	0.144829	-2.98312	-1.88006	-2.75019	-3.80478	-3.4974	-3.30798	-3.98553	-3.98553	-3.98553	-2.67557	-3.07814	-2.1327	-2.31377	-3.91701	-3.98553	-3.98553	-3.98553	-3.98553
YPL121C	MEI5	All 1	-0.957735	0.429609	0.186839	-3.48847	-1.33625	-2.11911	-3.60109	-4.58045	-3.94864	-8.22846	-5.33156	-5.16508	-3.28152	-2.38232	-2.62908	-3.76467	-5.24207	-6.36899	-8.29584	-6.56834	-7.87192	-0.403531	0.206409	-0.240951	-1.77371	-1.67943	-1.84528	-3.272	-3.64159	-3.81285	-4.38348	-4.38348	-4.38348	-3.38791	-2.42136	-2.8128	-4.38348	-3.31496	-4.38348	-4.38348	-4.38348	-4.38348
YLR079W	SIC1	All 1	-0.103554	-0.142763	0.218446	-1.59596	-1.34695	-1.83609	-4.0293	-4.23323	-5.64414	-8.37428	-4.75749	-3.28115	-3.18633	-1.94318	-1.93308	-4.10313	-5.62236	-4.82293	-9.44166	-9.03608	-8.43277	-0.11163	-0.135593	0.123937	-2.15724	-1.4532	-1.45708	-3.37584	-3.04712	-3.035	-2.81612	-4.00577	-4.54906	-1.91314	-2.46109	-2.46842	-4.54906	-4.54906	-4.48956	-4.54906	-4.54906	-4.54906
YDL066W	IDP1	All 1	-0.1381	0.183831	-0.06584	-1.62727	-2.81771	-2.92953	-3.38091	-4.64781	-3.63544	-6.56083	-5.75139	-3.09751	-1.94403	-0.425183	-2.33038	-3.682	-1.80185	-3.30026	-6.89124	-7.8076	-6.08881	-0.599078	-0.079264	0.075135	-1.75265	-1.05044	-1.48946	-3.93921	-3.93921	-3.93921	-3.93921	-3.93921	-3.93921	-1.43157	-2.14169	-1.73191	-3.5123	-3.87068	-3.93921	-3.93921	-3.93921	-3.93921
YHR059W	FYV4	All 1																						-1.26421	0.312658	-0.399719	-2.98146	-2.52468	-1.65717	-3.62452	-2.64788	-3.87851	-3.87851	-3.87851	-3.87851	-1.90506	-2.31242	-1.60827	-3.87851	-3.87851	-3.87851	-3.87851	-3.87851	-3.87851
YBR289W	SNF5	All 1	-0.506009	0.351535	0.028449	-2.41526	-2.34396	-3.36783	-2.95939	-6.14665	-7.15512	-9.3617	-5.9673	-4.79581	-0.709277	-1.51556	-0.883821	-4.89791	-4.52731	-3.07338	-7.10715	-8.0235	-8.00516	-0.177868	0.218697	-0.257877	-1.88152	-1.36022	-1.88831	-2.901	-2.34984	-3.34707	-3.6767	-3.6767	-3.6767	-1.42332	-1.56516	-1.4112	-3.01908	-3.6767	-2.88879	-3.6767	-3.6767	-3.6767
YLR388W	RPS29A	All 1	-0.440842	0.204528	0.151841	-2.2183	-2.65179	-2.7177	-4.42718	-3.43512	-8.56912	-7.65017	-6.67081	-5.12735	-2.28614	-0.865429	-2.06753	-3.48594	-1.99135	-3.60849	-7.54762	-6.72701	-8.29363	0.133305	0.014797	-0.014951	-1.88253	-1.85545	-1.19396	-4.68745	-3.02939	-3.0099	-4.47617	-4.68745	-3.06406	-1.96751	-1.44511	-1.88287	-3.08415	-4.03396	-3.51313	-4.68745	-4.68745	-4.68745
YDR194C	MSS116	All 1	-0.346482	0.105808	0.185744	-2.40035	-2.25726	-2.23632	-2.10531	-4.51764	-4.05579	-2.64522	-4.46382	-5.08434	-2.30266	-3.47151	-2.37432	-3.68393	-3.36779	-2.91544	-6.34063	-8.39449	-5.91671	0.29781	-0.228888	0.197498	-2.61355	-1.84354	-1.40292	-2.13799	-3.64652	-2.64202	-3.68214	-3.31766	-3.68214	-2.51525	-2.67086	-2.30465	-3.4707	-3.61362	-2.07808	-3.68214	-3.68214	-3.68214
YNL140C	YNL140C	All 1	-0.320391	0.344884	-0.106097	-1.71628	-1.82854	-2.03782	-4.56397	-4.05111	-7.31054	-4.49919	-5.74421	-5.86877	-2.49978	-3.40794	-1.96971	-3.62037	-5.34169	-6.09505	-6.99953	-8.91589	-6.72761	0.025519	0.05235	-0.054321	-2.26254	-1.0553	-0.983539	-3.86563	-3.86563	-3.86563	-3.86563	-3.86563	-3.86563	-2.11935	-2.17136	-1.59539	-3.86563	-3.86563	-3.86563	-3.86563	-3.86563	-3.86563
YKL100C	YPF1	All 1	-0.241221	0.210745	-0.00479	-2.37647	-2.64621	-2.30863	-4.28367	-6.12697	-3.86243	-4.64158	-5.59398	-4.83385	-1.65484	-3.08085	-2.36129	-4.87823	-4.73896	-3.69114	-6.60205	-8.00383	-6.48298	0.092126	-0.102551	0.095743	-0.396827	-0.843464	-0.82231	-1.50426	-3.35914	-2.53651	-1.41227	-3.8751	-2.69225	-2.37012	-1.65413	-2.89322	-4.65463	-4.00114	-4.65463	-4.65463	-4.65463	-4.65463
YJR095W	SFC1	All 1	-0.136938	0.088014	0.039345	-1.52012	-1.3654	-2.52071	-2.83632	-2.534	-5.79899	-4.72316	-4.91373	-3.86623	-1.72469	-2.04695	-2.74927	-3.16627	-2.73678	-2.85632	-6.37551	-5.7069	-3.25115	-0.429754	-0.089422	0.084201	-1.38709	-1.33534	-1.42234	-1.72547	-1.08019	-1.47342	-3.32707	-3.12669	-3.92858	-1.4931	-2.38954	-1.35597	-3.92858	-2.53813	-3.44341	-3.92858	-3.92858	-3.92858
YJR144W	MGM101	All 1	-0.404105	0.208184	0.123085	-1.41072	-1.74474	-1.0834	-1.66118	-2.49242	-2.11813	-6.16787	-4.57416	-2.47567	-1.1814	-1.16973	-1.07079	-1.68418	-1.51347	-0.761968	-4.33908	-4.9996	-3.42666	-0.548688	0.076225	-0.080478	-1.02564	-1.2042	-1.12169	-2.75917	-1.18443	-1.92068	-2.67083	-1.55874	-2.75609	-1.01306	-0.622021	-1.44581	-1.50419	-1.51377	-1.67137	-2.70306	-2.37651	-2.23765
YPL097W	MSY1	All 1	0.054001	0.069259	-0.131815	-2.78703	-3.14825	-2.3415	-3.50576	-2.7674	-2.16797	-6.17925	-3.64399	-4.17245	-2.18761	-2.44859	-2.00806	-2.50901	-3.70744	-1.53826	-4.0767	-5.08206	-4.0802	0.416624	0.060723	-0.063391	-1.05838	-1.54078	-1.92362	-3.03004	-2.33707	-2.46835	-3.5278	-2.35971	-4.50847	-1.51446	-0.77028	-2.03731	-1.7613	-2.63259	-2.32042	-2.16071	-3.3175	-3.29916
YOR144C	ELG1	All 1	-0.692231	0.287609	0.214732	-3.01652	-2.52298	-1.44553	-2.81621	-3.02544	-2.12339	-7.79303	-3.81367	-4.14468	-1.40666	-2.11682	-2.65124	-2.21376	-4.18997	-3.6954	-5.12345	-7.0398	-7.02145	-0.13216	-0.023235	0.022866	-2.20654	-2.38419	-2.21225	-3.82221	-2.1328	-2.86973	-2.61065	-2.27527	-2.82848	-2.53775	-3.82738	-2.58827	-3.82738	-2.75886	-3.82738	-3.82738	-3.82738	-3.82738
YNL194C	YNL194C	All 1	0.028244	0.358581	-0.518566	-2.60362	-3.23633	-2.11111	-3.88973	-3.72878	-2.59628	-8.39448	-5.17001	-4.80059	-2.49193	-3.71827	-3.25269	-3.19373	-2.80719	-7.01306	-3.57109	-8.64125	-8.6229	0.056877	0.195179	-0.225777	-2.73424	-2.78788	-3.14096	-3.94445	-3.87135	-2.68194	-3.94445	-3.94445	-3.94445	-2.11841	-3.571	-3.88011	-3.50096	-2.554	-3.94445	-3.94445	-3.94445	-3.94445
YGR053C	YGR053C	All 1	-0.392345	0.118009	0.205234	-3.59495	-3.52365	-0.99113	-3.17705	-3.09188	-1.81842	-5.23011	-5.00564	-3.06363	-1.82506	-1.5539	-1.91614	-2.93624	-1.50676	-3.33412	-3.14549	-5.47688	-5.45853	-0.082971	0.233708	-0.279027	-2.36141	-1.76828	-2.01826	-2.95103	-1.33045	-2.95103	-1.74523	-1.57656	-2.95103	-2.29316	-2.07869	-2.46348	-2.95103	-2.88251	-2.48506	-2.95103	-2.06687	-2.93698
YKL006W	RPL14A	All 1	0.216067	-0.115684	-0.12738	-1.11437	-0.796571	-0.986022	-1.26123	-0.904753	-1.42253	-3.40957	-2.47338	-2.58008	-0.86966	-0.763108	-0.537383	-0.792309	-0.772986	-1.21241	-2.0693	-3.57756	-3.51799	-0.02003	0.057047	-0.059396	-0.981172	-0.69227	-0.712995	-1.77066	-1.57395	-1.26723	-0.876028	-1.45004	-1.65623	-0.935024	-0.998629	-0.716348	-1.18533	-0.755745	-1.08857	-1.18322	-1.65134	-1.62345
YGR168C	YGR168C	All 1	-0.197071	-0.297926	0.39425	-2.02566	-2.12813	-1.04766	-5.28788	-2.50859	-4.40324	-7.29787	-5.75147	-5.0121	-1.89547	-2.62166	-1.84639	-1.7186	-3.2411	-3.45702	-4.95021	-7.54464	-6.20436	-0.042421	-0.259969	0.220199	-1.7817	-1.84657	-1.31497	-2.57463	-3.81427	-1.94407	-3.81427	-3.81427	-3.81427	-2.19658	-1.51657	-2.60945	-2.52737	-2.42381	-3.81427	-3.81427	-3.81427	-3.81427
YLR074C	BUD20	All 1	-0.356882	0.095285	0.202729	-1.20263	-1.34683	-0.896774	-3.9375	-2.2696	-2.20833	-4.58321	-4.42585	-2.92037	-0.778151	-0.559077	-1.64972	-2.35646	-3.26271	-5.22065	-5.99455	-2.58897	-5.94914	-0.397118	0.112129	-0.121584	-1.43399	-1.51315	-0.742823	-3.92569	-3.11563	-3.73357	-3.92569	-3.92569	-3.92569	-1.03246	-1.22475	-1.12439	-3.46581	-2.85717	-2.89638	-3.92569	-3.92569	-3.92569
YDR506C	GMC1	All 1	0.054809	0.038206	-0.097823	-2.17637	-1.91603	-1.66951	-2.6744	-2.02512	-2.67783	-5.83741	-3.37086	-1.63316	-1.22378	-1.69171	-1.96084	-1.31917	-3.28842	-5.47192	-2.99051	-3.11219	-6.1813	-0.26212	0.193788	-0.223917	-1.12693	-2.29967	-1.9665	-2.71231	-2.92886	-3.49791	-2.84721	-3.49791	-3.49791	-1.72578	-1.43046	-1.76029	-2.0299	-3.49791	-3.20267	-3.07266	-3.49791	-3.2886
YGR001C	EFM5	All 1	-1.26419	0.218152	0.506321	-2.3095	-2.30305	-1.66657	-2.00707	-3.54026	-1.21286	-6.07548	-5.14051	-4.35605	-1.15866	-2.68877	-0.935536	-4.07112	-5.17001	-7.79092	-6.43237	-7.19672	-7.59341	-0.018115	0.061105	-0.063808	-1.87656	-1.94576	-2.17136	-2.60901	-3.86189	-2.46388	-3.49073	-3.22577	-3.98333	-3.59903	-2.59249	-3.11587	-4.14143	-3.07291	-4.14143	-4.14143	-4.14143	-4.14143
YLR364W	GRX8	All 1	-0.418875	0.206454	0.135067	-1.4858	-1.49629	-2.19823	-3.88666	-1.90667	-2.59321	-7.38475	-4.2952	-4.09897	-2.52468	-1.609	-1.92161	-3.72831	-3.22386	-6.22572	-5.93755	-6.26894	-6.37613	-0.006221	-0.318876	0.260996	-2.40672	-1.62574	-2.47103	-3.91642	-3.07636	-3.06425	-4.5783	-4.5783	-4.5783	-3.1108	-2.67862	-2.41625	-4.14308	-4.5783	-4.5783	-4.5783	-4.5783	-4.5783
YDL185W	VMA1	All 1	-0.496989	0.345125	0.030202	-1.06141	-0.530332	-1.01303	-1.83778	-1.39886	-2.12744	-6.35268	-6.22131	-3.53441	-2.91097	-1.63207	-2.74225	-3.30392	-4.55893	-5.73421	-6.17213	-6.01448	-6.99613	-0.367542	0.137845	-0.152421	-1.9683	-1.45775	-1.23175	-2.95202	-2.59805	-2.44516	-4.575	-4.55891	-4.70767	-2.74381	-2.82355	-2.07302	-4.70767	-3.31722	-4.70767	-4.70767	-4.70767	-4.70767
YBR127C	VMA2	All 1	-0.034811	0.165785	-0.148698	-0.804684	0.042353	-0.676079	-2.83017	-1.86662	-2.79518	-4.8555	-5.01805	-3.69196	-1.40017	-1.09683	-1.05005	-3.74221	-4.10858	-4.69647	-5.95145	-6.18973	-6.84946	0.316438	-0.144609	0.131425	-0.818006	-0.893669	-0.21804	-1.4459	-2.72546	-2.05459	-4.30592	-4.14526	-4.65271	-1.68245	-0.932477	-1.79672	-4.65271	-4.58418	-4.65271	-4.65271	-4.65271	-4.65271
YKL184W	SPE1	All 1	-0.231738	-0.024231	0.220389	-1.7105	-0.840334	-0.961107	-3.21563	-1.66593	-1.76992	-4.37001	-2.8085	-2.11715	-2.18791	-0.656325	-2.29947	-3.3468	-2.38363	-3.24946	-4.68532	-3.52486	-3.07157	0.05383	0.11831	-0.128886	-0.807747	-1.0973	-1.19108	-1.32222	-0.513972	-1.72023	-1.61151	-1.89529	-2.51906	-1.52691	-1.25859	-0.975991	-1.95692	-1.81141	-2.28795	-3.25401	-4.04986	-2.29258
YGL138C	YGL138C	All 1	-0.811731	0.360754	0.196866	-0.786329	-0.386644	-0.469678	-1.37491	-1.33491	-1.53858	-2.21739	-2.74052	-2.13993	-0.657464	-0.721745	-1.50867	-2.2561	-1.58511	-2.86042	-5.37223	-2.10867	-3.48888	-0.235189	0.037119	-0.038099	-1.17262	-0.841116	-0.805369	-1.68044	-1.04666	-1.35286	-1.91178	-1.37857	-2.08435	-1.04013	-0.457018	-0.402552	-1.20958	-2.81749	-1.90848	-2.14246	-3.47098	-2.19041
YNR020C	ATP23	All 1	-0.069933	0.192109	-0.144193	-2.67818	-2.27375	-0.581255	-1.70689	-3.2564	-1.40073	-2.27027	-2.41021	-1.7579	-2.19779	-3.40141	-1.65931	-3.61383	-1.722	-4.33363	-6.145	-4.00246	-3.44806	-0.098095	-0.355255	0.284832	-2.13592	-1.92709	-2.896	-1.99585	-2.23848	-2.56626	-2.06217	-3.54731	-3.68438	-1.51749	-2.17799	-1.62552	-2.38377	-0.91542	-1.28936	-1.76339	-1.58174	-1.17523
YLR262C	YPT6	All 1	-1.00909	0.293569	0.353291	-2.24931	-1.01922	-1.87091	-1.12193	-3.80173	-2.23194	-2.31403	-3.42598	-1.01023	-1.33287	-2.69671	-2.01631	-3.81602	-2.64957	-3.62893	-5.53984	-6.35666	-6.33831	0.027138	-0.113803	0.105478	-1.77153	-1.90538	-2.78405	-2.63644	-1.78783	-2.40219	-3.14083	-3.71009	-3.84916	-1.69495	-1.55705	-1.51141	-2.06688	-2.83612	-1.52767	-2.04934	-3.00282	-1.74362
YHL019C	APM2	All 1	0.084358	0.039451	-0.132797	-1.02074	-1.2448	-1.31536	-1.55703	-1.91785	-2.42834	-2.40876	-3.52404	-2.43849	-1.65714	-1.78501	-1.17558	-2.54287	-2.30848	-1.67122	-5.52861	-3.40219	-2.23022	0.177622	0.040994	-0.042193	-0.94315	-0.792794	-0.412004	-1.31633	-0.987022	-1.17538	-2.02143	-1.22737	-1.21268	-0.909935	-0.647386	-0.878534	-1.40193	-1.27822	-1.2909	-2.01132	-1.79013	-1.11285
YLR293C	GSP1	All 1	0.226238	-0.216102	-0.044938	-1.54813	-0.707129	-0.913116	-1.89105	-1.73183	-2.15422	-2.74803	-3.38705	-2.04564	-1.851	-0.432814	-1.07516	-2.41077	-0.813213	-1.57258	-3.82646	-2.25343	-2.16752	-0.310876	0.163817	-0.18483	-0.425852	-0.598129	-0.33724	-0.275704	-0.924234	-0.624635	-0.923558	-1.12094	-1.32789	-0.274863	-0.663406	-0.666018	-0.722739	-2.19184	-1.52493	-2.16309	-1.7468	-1.34584
YPL047W	SGF11	All 1	-0.17455	0.021946	0.135703	-1.36133	-1.80728	-1.64405	-2.05641	-5.25099	-3.46486	-5.17581	-4.72895	-4.08072	-1.93223	-1.31903	-1.09914	-1.74445	-0.947926	-1.17101	-5.73505	-3.39873	-3.24504	-0.123974	-0.161749	0.145428	-1.04619	-1.26072	-1.04433	-0.969947	-0.756735	-0.606217	-1.50897	-1.07342	-0.905259	-1.20903	-0.934109	-1.13075	-1.61053	-1.33389	-0.342057	-2.48742	-1.86083	-1.68182
YKL216W	URA1	All 1	-0.158481	0.008986	0.134595	-1.0902	-1.0189	-0.572841	-1.0286	-2.23397	-2.54764	-3.63125	-4.85038	-2.93044	-1.40677	-0.650182	-1.13048	-1.38045	-1.75657	-1.46165	-4.0312	-4.01128	-3.88104	0.032805	-0.049731	0.048073	-0.571271	-0.590456	-0.290239	-0.867869	-0.953276	-0.918943	-1.30389	-1.41676	-0.985769	-0.687734	-0.299144	-0.619197	-0.306197	-0.536901	-0.665429	-1.16893	-0.816174	-1.12806
YOR306C	MCH5	All 1	0.044204	0.323353	-0.478647	-1.69128	-1.69075	-0.773221	-2.65804	-1.54159	-4.68367	-3.118	-4.45361	-4.44067	-1.41528	-1.53239	-2.16731	-2.59281	-1.67698	-1.64964	-6.57144	-5.81794	-5.02198	0.312894	-0.123994	0.114175	-2.71536	-1.81383	-2.33329	-1.32355	-1.2047	-1.71656	-2.54927	-2.3064	-2.16999	-2.40174	-2.40269	-2.37505	-1.84274	-4.19066	-2.24741	-1.37834	-4.25918	-2.90244
YLL041C	SDH2	All 1	-0.128279	0.055891	0.064299	-1.56104	-2.16848	-1.5485	-2.10007	-2.53046	-3.88618	-1.95741	-1.88763	-3.11881	-1.19613	-1.17736	-1.63271	-2.43042	-1.20169	-2.39279	-5.80547	-2.76644	-4.80897	-0.810183	0.152726	-0.170829	-1.23444	-1.27637	-1.65318	-1.19085	-1.67559	-1.66291	-1.6861	-1.14953	-1.54778	-1.50747	-1.06984	-1.69986	-1.19995	-1.79848	-1.86409	-1.44931	-1.53401	-2.88466
YEL024W	RIP1	All 1	-0.254461	0.240876	-0.029161	-0.940051	-0.606189	-1.06183	-0.999332	-1.1526	-1.75578	-1.01131	-2.36362	-2.08009	-0.600481	-1.29202	-0.292165	-1.53302	-0.023464	-0.571741	-2.9938	-2.57455	-2.16	-0.48957	0.059552	-0.062116	-0.353768	-0.462107	-0.807039	-0.210856	-1.48742	-0.779596	-0.641837	-0.506498	-1.23884	-0.609496	-0.868038	-0.344191	-0.175646	-0.806979	-0.168263	-0.659651	-1.87547	-1.32425
YOR089C	VPS21	All 1	-0.242829	0.047351	0.165492	-0.728124	-0.535599	-0.422075	-0.642512	-0.310823	-1.25997	-0.866816	-0.968596	-1.35932	-0.353616	-0.918955	-0.458221	-1.4648	-0.55705	-1.04491	-1.39427	-2.24557	-0.996738	0.244517	0.074884	-0.078985	-0.862745	-0.520161	-0.575006	-0.356844	-1.16493	-0.570019	-0.411528	-1.39011	-1.35073	-0.617903	-0.464952	-0.390935	-1.05514	-0.283632	-1.21866	-0.766787	-1.3129	-0.835018
YBL007C	SLA1		0.043469	0.16363	-0.235638	-1.09097	-0.419551	-0.121495	-1.05158	-0.872592	-0.916211	-1.69864	-2.78705	-1.23543	-0.749227	-0.875882	-1.4881	-2.1785	-0.681733	-1.22801	-2.72723	-1.17083	-2.56047	0.676073	-0.074312	0.070671	-0.151525	0.439492	-0.727966	-0.220545	-0.841089	0.197017	-1.51246	-1.18149	-0.859447	-0.891091	-0.430559	-0.176029	-1.09594	-0.671767	-1.49814	-2.36743	-2.11468	-1.35363
YBR288C	APM3		-0.214772	0.054574	0.137195	-1.33945	-1.57797	-2.80197	-1.14367	-1.79838	-1.93391	-1.82959	-2.25088	-3.49367	-1.78225	-1.7862	-2.20626	-0.761584	-4.33229	-3.00221	0.454558	-4.51654	-5.69083	0.202708	0.043686	-0.04505	-1.22701	-2.13693	-2.2919	-1.0795	-1.5267	-1.85138	-1.40819	-1.13768	-1.87545	-1.98827	-1.76523	-2.36721	-1.39903	-0.903592	-2.95231	-2.65107	-2.19333	-2.48994
YGL090W	LIF1		0.012825	0.117112	-0.141606	-0.778909	-0.464113	-0.590842	-0.414834	-1.25231	-0.801861	-0.594679	-0.967046	-0.855148	-0.38645	-0.373288	-0.73363	-0.598422	-1.39457	-1.10681	-0.567147	-3.4998	-1.8748	0.282282	-0.280312	0.234608	-0.491511	-0.36803	-0.900657	-0.300371	-0.801046	-0.711115	-0.916876	-1.02679	-0.17878	-0.66105	-0.844159	-0.698624	-0.627208	-0.573327	-1.17367	-0.995854	-0.943621	-0.56754
YGL156W	AMS1		-0.042565	-0.086973	0.121118	-2.01975	-1.66142	-1.08676	-2.74481	-1.96074	-3.84368	-1.51887	-2.14279	-2.26805	-1.86926	-1.98172	-1.74533	-2.0629	-3.27727	-2.36766	-1.14897	-4.31974	-3.15456	0.372445	-0.19266	0.169937	-1.85127	-2.26374	-3.18134	-2.70006	-2.48327	-3.27114	-3.25335	-1.51214	-3.47947	-1.3402	-2.16998	-1.41058	-1.44515	-0.75088	-3.78923	-1.56437	-2.22338	-2.61375
YPR032W	SRO7		0.373344	0.030142	-0.548913	-1.60991	-1.49375	-1.40101	-3.39263	-0.73228	-1.56611	-2.56945	-1.71871	-1.30002	-1.28059	-0.899239	-2.24	-2.26367	-4.6886	-1.46845	-1.9913	-4.97422	-2.41156	-0.209502	0.038687	-0.039753	-2.75133	-2.57413	-1.7225	-1.82222	-3.14102	-2.5751	-2.0974	-1.96945	-2.59247	-2.51094	-1.77677	-1.19226	-2.16351	-1.54669	-3.17524	-1.63447	-2.36734	-2.3743
YNL279W	PRM1		0.133699	-0.171439	0.021395	-0.940313	-0.744548	0.017665	-0.957112	-0.690478	-0.097563	-0.724437	-0.506207	-0.524276	-0.258169	-0.889526	-0.879609	-1.20148	-1.16844	-1.06839	-0.816958	-2.10259	-1.37848	0.377322	0.126053	-0.13813	-0.902478	-0.281185	-0.90367	-1.23521	-0.532811	-0.781825	-0.413794	-0.652968	-1.17919	-0.837707	-0.332415	-0.646172	-0.762504	-0.098068	-1.03095	-0.798905	-1.26227	-0.68952
YKR027W	BCH2		-0.196181	-0.239127	0.356013	-2.01927	-1.45361	-0.681625	-3.3594	-2.263	-2.23626	-1.78797	-1.59304	-2.38972	-1.28752	-2.32121	-0.950092	-1.41815	-2.42607	-2.62894	-0.492416	-4.65923	-5.76641	0.265239	0.242914	-0.292264	-1.90004	-1.78655	-1.95775	-1.53827	-4.01117	-1.50487	-1.39521	-4.15642	-3.53303	-2.41015	-4.15642	-1.65266	-3.41595	-3.0879	-3.18492	-4.15642	-2.71258	-3.28511
YNR007C	ATG3		-0.215383	0.010696	0.177906	-1.58064	-1.46837	-1.56624	-1.28989	-1.32433	-1.79733	-2.42866	-1.35835	-1.64136	-1.93466	-0.961898	-1.95258	-1.05884	-1.17924	-4.89412	-1.5289	-1.31502	-6.4071	-0.091814	-0.033554	0.032791	-2.0045	-1.76616	-2.06416	-1.7598	-4.23547	-2.51052	-3.10009	-1.96215	-2.26634	-1.94755	-2.17702	-2.19587	-2.34952	-1.85276	-2.41832	-3.46401	-2.20642	-1.91677
YLR438W	CAR2		-0.089318	-0.005654	0.089423	-2.49387	-1.29554	-1.62075	-2.4324	-1.92503	-1.52583	-2.33507	-1.95507	-0.962058	-1.76032	-1.51391	-1.56786	-1.84416	-1.66281	-2.5487	-0.952643	-3.03249	-5.86215	0.419525	0.038305	-0.03935	-1.94358	-1.84404	-1.63854	-2.23367	-1.49473	-1.34296	-1.57054	-2.19629	-2.60808	-1.19066	-1.56496	-1.59827	-1.62718	-1.92224	-2.22213	-2.21574	-2.45763	-1.69783
YOR039W	CKB2		-0.311094	0.247333	0.010005	-2.30523	-2.1698	-1.81034	-1.56017	-3.30623	-2.03794	-2.21925	-2.63722	-0.806155	-1.77754	-1.37311	-1.4263	-2.09249	-3.52504	-3.6679	-2.6048	-3.55913	-7.12574	0.116021	-0.12952	0.118844	-1.81849	-2.30728	-2.22023	-2.84298	-3.90637	-2.03617	-2.64673	-3.18824	-2.47451	-2.64254	-2.47291	-1.39859	-1.8507	-2.25288	-1.94625	-2.61379	-3.07797	-2.30735
YIL020C	HIS6		-0.195352	0.131747	0.044073	-1.68143	-2.11591	-1.99577	-2.47474	-2.43474	-1.26835	-2.56547	-2.34731	-2.25383	-1.59975	-1.23661	-1.41828	-2.41732	-1.73459	-4.13712	-2.64551	-2.2085	-5.87821	-0.196495	0.026351	-0.026841	-1.9745	-1.56395	-2.11011	-4.30018	-3.00469	-2.3856	-2.82496	-2.70474	-2.37212	-2.16426	-1.91149	-1.82697	-2.95476	-1.06174	-2.6109	-3.00101	-3.87033	-2.75803
YIL155C	GUT2		-0.188799	0.290108	-0.152112	-1.58295	-1.50615	-1.63969	-1.49111	-1.50817	-1.53746	-1.45135	-1.8807	-0.75754	-1.84086	-2.26546	-2.39943	-1.96331	-1.82404	-5.36761	-2.2017	-5.41084	-6.80753	0.173679	-0.105029	0.097899	-2.60081	-2.68022	-1.73862	-4.29477	-1.56457	-1.72414	-4.04043	-2.27684	-3.68707	-2.07055	-2.54153	-2.68987	-2.38364	-2.05633	-3.79695	-3.83965	-3.99216	-3.13185
YKR003W	OSH6		-0.181848	0.230883	-0.081806	-2.38592	-1.93104	-1.79312	-1.37575	-0.435868	-2.2902	-2.24986	-1.52384	-3.18108	-2.30144	-2.14249	-3.19439	-1.40382	-1.32981	-2.83864	-2.20051	-1.79494	-6.36905	-0.088408	0.045544	-0.047029	-1.88764	-1.94807	-1.75217	-2.83435	-2.55902	-1.78233	-2.50836	-3.98403	-1.50523	-2.54309	-1.99515	-4.16589	-1.8862	-2.432	-3.04489	-2.17394	-2.23522	-3.42507
YBR298C	MAL31		-0.632623	0.332833	0.131607	-1.73569	-2.33682	-1.43143	-1.51449	-1.12062	-2.00428	-0.720599	-1.1514	-2.26362	-1.97289	-1.40513	-1.62987	-2.34002	-1.27641	-1.69525	-2.28623	-3.26398	-5.96184	-0.165021	-0.017877	0.017658	-1.8165	-1.81021	-1.88173	-1.49375	-1.68517	-2.25176	-1.87018	-0.669147	-2.09706	-1.99113	-1.77904	-2.59566	-2.06817	-1.29047	-2.71007	-2.0126	-2.0637	-2.14708
YER011W	TIR1		0.223358	-0.081758	-0.171943	-2.90828	-1.52664	-1.46854	-1.29819	-2.14142	-1.03805	-0.794026	-1.99272	-2.65179	-1.59737	-1.54915	-2.61594	-2.89908	-2.9188	-4.25275	-1.75594	-4.3466	-5.91322	0.334394	0.0851	-0.090437	-2.2678	-1.80784	-3.17432	-1.25085	-1.62338	-2.51663	-1.54375	-1.79082	-2.19608	-2.05088	-3.16228	-3.21849	-2.95271	-2.64023	-4.27754	-1.73041	-2.5799	-3.31137
YPL048W	CAM1		-0.184127	0.241152	-0.092521	-1.85949	-1.30136	-2.46098	-2.82108	-2.14219	-2.59293	-3.45485	-1.04253	-2.08891	-2.0896	-2.19368	-1.26313	-2.99106	-2.45411	-4.00304	-1.36843	-3.91502	-3.86565	-0.653519	-0.156311	0.141019	-1.84331	-2.29321	-2.22823	-1.80168	-1.77133	-2.07906	-2.13677	-1.94111	-1.68732	-1.75876	-2.08242	-2.19563	-2.46999	-3.92512	-3.80365	-2.88054	-2.61141	-3.99365
YER139C	RTR1		0.014377	-0.120943	0.098148	-2.32649	-2.08249	-2.26248	-1.90028	-1.80426	-2.79373	-2.12559	-1.31175	-1.82041	-1.96886	-1.89564	-1.76218	-2.20759	-3.0461	-2.33103	-2.10318	-3.11818	-3.80027	0.707206	-0.015183	0.015025	-1.9189	-2.07246	-1.93711	-1.65482	-2.5021	-1.39536	-2.01688	-1.1029	-2.20392	-1.76497	-1.81439	-1.43311	-1.99529	-3.51896	-3.13444	-2.99342	-2.91134	-3.00952
YDR438W	THI74		0.124896	-0.214333	0.067124	-2.28137	-1.05574	-2.08485	-2.70914	-0.415007	-2.75414	-2.63126	-1.45725	-3.8898	-2.35715	-1.88465	-1.90857	-1.96583	-1.95781	-2.12882	-2.52871	-3.75701	-5.59664	-0.202476	0.152571	-0.170636	-1.97213	-2.12772	-2.16649	-2.49265	-3.35137	-1.99822	-2.49825	-1.48507	-2.07889	-2.12391	-2.47429	-1.64932	-2.61231	-4.11634	-1.98605	-1.93374	-2.32392	-2.13399
YLR187W	SKG3		-0.295613	0.258674	-0.01611	-1.80432	-1.30837	-2.95949	-2.19185	-1.8211	-1.19456	-0.883963	-0.759557	-2.24169	-1.79342	-2.2227	-1.89192	-1.79769	-2.88082	-1.70036	-1.62842	-3.68625	-2.90494	0.218861	0.090411	-0.096458	-2.30961	-2.26942	-1.36211	-2.40769	-1.89295	-1.36014	-2.6922	-1.952	-1.48364	-1.91498	-1.26111	-1.57577	-1.46241	-1.94841	-2.2751	-2.51985	-1.57588	-2.07138
YCR090C	YCR090C		-0.287868	0.185012	0.062207	-1.89846	-1.5505	-1.50583	-1.35161	-1.11345	-2.10093	-1.00017	-0.922608	-2.95089	-1.50884	-1.97549	-1.41173	-1.00734	-3.60873	-1.67846	-2.11818	-2.31351	-3.52963	0.063337	-0.219852	0.190737	-1.30981	-2.297	-1.50272	-2.36074	-1.83017	-0.909944	-1.91811	-1.89043	-1.12431	-1.6272	-1.13048	-1.08105	-2.05778	-1.88154	-1.86518	-1.52222	-1.30895	-1.65221
YLL025W	PAU17		0.057796	0.166503	-0.257061	-1.67629	-1.79863	-1.6341	-2.00936	-2.43051	-1.96395	-4.35948	-2.00184	-2.56458	-1.44507	-1.24126	-1.83796	-1.97975	-2.94721	-2.1869	-1.51453	-7.7492	-6.40893	0.032082	0.132707	-0.146162	-2.53436	-1.96452	-2.3089	-1.80879	-1.38861	-2.38356	-1.44982	-2.09137	-2.23518	-2.42626	-2.63584	-1.74573	-2.28285	-3.68773	-2.07341	-3.4681	-3.99824	-2.40778
YJR021C	REC107		-0.003897	0.17234	-0.191305	-1.86352	-1.62461	-1.69579	-3.82622	-2.11004	-0.841637	-3.36773	-1.22201	-0.907458	-1.61718	-1.25856	-1.17601	-1.01642	-2.24384	-2.33096	-1.54759	-6.35147	-4.33312	0.306895	-0.122884	0.113234	-2.42758	-2.41387	-3.65509	-1.3303	-1.97128	-2.30382	-2.67455	-2.45356	-2.65698	-2.26311	-2.34343	-2.3698	-2.32191	-2.27541	-3.32776	-2.39608	-2.18463	-2.64833
YJL201W	ECM25		-0.270746	0.339637	-0.14294	-1.96986	-1.93493	-1.3841	-3.59448	-1.81648	-1.18678	-2.87244	-1.94544	-2.61415	-1.24867	-3.01726	-1.5315	-1.40865	-2.86982	-4.10149	-1.45343	-4.80274	-4.38584	0.249083	0.030457	-0.031113	-1.02354	-1.83999	-2.23346	-2.17591	-1.37338	-2.06589	-3.44231	-1.39371	-1.9207	-2.24097	-1.56937	-2.26039	-2.47761	-2.40361	-1.9187	-2.98196	-2.28892	-2.69871
YHR119W	SET1		-0.140342	0.038056	0.092162	-2.13194	-3.12101	-3.12347	-3.5155	-4.33259	-2.82107	-6.53237	-3.76141	-3.4439	-3.23751	-4.51912	-3.04342	-2.92419	-4.33448	-5.49199	-1.33198	-5.98267	-6.51687	0.258466	0.09115	-0.097299	-3.37611	-3.15347	-2.72929	-4.60959	-4.5365	-2.34708	-3.9915	-4.12963	-4.60959	-3.517	-2.66987	-3.58965	-4.60959	-3.54107	-4.60959	-4.60959	-4.60959	-4.60959
YOR020W-A	YOR020W-A		-0.293205	0.326924	-0.105353	-1.94746	-1.55907	-1.73999	-2.30601	-3.7218	-1.43849	-4.21816	-2.35077	-2.04842	-1.74252	-1.71779	-2.17101	-1.6851	-2.56557	-2.80004	-2.16099	-4.00334	-3.88546	0.187047	-0.064655	0.061881	-2.39303	-1.53115	-2.08202	-2.27305	-1.99661	-2.04927	-3.72682	-1.42373	-1.87326	-2.23244	-1.81558	-2.60359	-3.72682	-0.850938	-3.10241	-2.41126	-1.98632	-2.2899
YOL052C	SPE2		0.042932	0.129072	-0.19066	-1.91941	-1.86559	-1.48768	-1.41985	-2.19347	-2.07908	-2.40227	-2.63784	-2.17609	-1.89034	-2.01392	-1.5362	-1.08884	-2.76264	-3.35053	-2.55588	-3.64412	-4.05066	-0.431919	-0.035156	0.03432	-2.07301	-1.47752	-1.92165	-2.42807	-1.50327	-2.07075	-1.52937	-2.00865	-3.68242	-1.58889	-1.51318	-1.55971	-2.04177	-1.33954	-1.44245	-1.75561	-2.79719	-1.40017
YPL057C	SUR1		0.155043	-0.002494	-0.170926	-2.23387	-1.44063	-1.10474	-2.82173	-2.47022	-1.51925	-1.76317	-2.71272	-1.61807	-1.32439	-1.75497	-1.46339	-1.55236	-2.18176	-1.51846	-2.27617	-5.49738	-3.58922	0.135835	-0.214521	0.186713	-1.48796	-2.12926	-2.13137	-1.39217	-1.67644	-2.19512	-1.20081	-2.17785	-3.24492	-2.17582	-2.1401	-1.74935	-1.84194	-1.5575	-1.729	-1.68885	-3.06379	-1.89776
YKL008C	LAC1		-0.129907	-0.028438	0.144866	-1.25256	-2.00438	-0.914911	-2.34923	-2.46312	-2.23406	-1.09457	-3.14825	-0.837403	-1.3338	-0.969531	-1.98127	-2.65144	-1.70827	-2.78627	-1.39521	-4.67012	-4.45913	-0.473953	0.08714	-0.092744	-1.34483	-2.1727	-1.58202	-2.29772	-2.5192	-1.86051	-2.21747	-2.06397	-1.17607	-2.10528	-2.08595	-2.5845	-2.04341	-2.21238	-1.9278	-2.04817	-2.46986	-1.86984
YHR214C-E	YHR214C-E		-0.189552	0.286821	-0.146926	-1.93802	-2.36854	-2.80744	-3.06886	-1.55064	-1.26562	-1.72236	-3.38307	-2.37336	-1.49362	-2.05471	-3.04639	-1.57199	-1.8404	-3.513	-1.72302	-4.49965	-5.44477	-0.037468	-0.220545	0.191258	-1.74726	-1.80985	-1.77655	-2.93255	-2.20903	-1.1069	-2.01779	-2.29386	-1.19267	-1.98662	-1.75487	-1.65749	-1.76661	-2.38106	-1.24793	-1.7216	-2.02913	-0.913239
YHR139C	SPS100		-0.577628	0.087501	0.34188	-1.62294	-1.9614	-2.98002	-1.25751	-1.97414	-2.16335	-1.29761	-3.45395	-3.26141	-1.30014	-2.58718	-2.01396	-4.06263	-2.64473	-3.03111	-2.12132	-6.18823	-3.96825	0.125883	0.102734	-0.110615	-1.76677	-1.57494	-2.44546	-1.88515	-1.74653	-1.88126	-3.1186	-2.07469	-1.58263	-1.47415	-2.04431	-1.51235	-2.38762	-2.68293	-1.89709	-0.881882	-3.95612	-2.0857
YDL192W	ARF1		-0.252047	0.017299	0.199416	-0.062844	-0.13208	0.010255	0.602852	-0.089526	-0.455112	0.183724	-0.573785	-0.490722	-4.09274	-2.09167	-3.09402	-3.01459	-4.18589	-4.49338	-4.9608	-4.35169	-5.77391	-0.106024	0.071982	-0.075763	-0.858536	-0.612572	-0.109305	-1.61958	-1.18361	-2.09159	-3.50367	-3.58052	-3.21684	-3.84046	-3.75504	-3.67407	-4.20971	-2.55623	-4.20971	-4.20971	-4.20971	-4.20971
YGR295C	COS6		-0.237312	0.027777	0.179174	-3.83622	-1.34698	-2.6397	-4.34277	-1.26422	-2.56901	-3.2538	-0.861499	-0.912406	-2.67475	-1.6619	-2.09393	-2.49993	-2.04052	-3.01511	-3.629	-4.4694	-5.27703	-0.074308	-0.155795	0.140599	-1.17701	-0.871429	-1.12519	-1.08993	-0.989819	-1.14803	-1.16972	-1.18651	-2.41393	-1.47078	-1.44599	-1.03579	-1.95376	-1.81912	-1.40885	-2.52648	-3.16292	-3.29024
YCR075C	ERS1		-0.021107	-0.241566	0.224901	-1.40931	-0.841133	-0.634999	-1.12289	-0.728647	-0.51667	-0.303148	-1.19238	-0.391347	-1.11432	-1.03066	-0.659541	-1.27345	-1.20952	-1.14696	-1.95407	-1.55276	-2.53441	0.502108	0.089006	-0.094861	-0.581581	-0.574993	-0.298285	-0.906112	-0.598266	-0.497619	-1.09157	-0.566809	-0.978612	-0.59246	-0.367312	-0.614517	-1.01799	-1.13579	-0.858193	-0.874411	-1.15861	-1.34791
YHR091C	MSR1		0.085933	-0.077833	-0.01283	-0.385148	-0.947154	-1.50866	-0.815095	-0.752875	-1.35941	-0.584188	-1.03675	-1.07194	-0.752312	-0.407367	-0.717767	-0.691939	-0.902204	-1.04211	-2.14511	-1.54835	-1.98656	0.538116	-0.224643	0.19433	-0.384324	-0.560479	-0.723233	-0.353701	-0.334297	-0.724867	-0.604764	-0.637658	-0.706503	-0.230877	-0.258405	-0.327758	-0.805463	-0.892186	-0.892046	-1.46699	-1.38434	-0.586947
YJL103C	GSM1		-0.34508	0.257806	0.024429	-1.60051	-1.5853	-2.09142	-3.74332	-1.78932	-3.25273	-3.1133	-2.39133	-2.95416	-2.41863	-2.35463	-3.37583	-2.73698	-2.3564	-3.58231	-5.62429	-1.53166	-5.08934	0.051789	-0.281016	0.235101	-1.49624	-1.87374	-2.47518	-1.78538	-1.86001	-1.79574	-2.7487	-1.94039	-1.76657	-1.79487	-2.46742	-1.9953	-2.32989	-2.15812	-2.29937	-3.07582	-3.5911	-2.66005
YCR016W	YCR016W		-0.778172	-0.009837	0.509635	-1.68219	-1.2827	-3.51446	-1.77662	-1.82405	-3.90944	-1.99263	-2.54407	-1.93715	-1.6285	-1.85484	-2.33513	-2.55268	-2.67394	-2.95698	-3.99075	-2.49771	-2.67201	0.326399	-0.197421	0.173629	-1.80013	-1.47653	-1.96806	-1.34063	-0.411754	-1.32495	-2.46639	-1.10981	-2.31555	-1.12677	-1.97579	-0.914679	-2.04444	-1.34902	-1.9573	-2.82467	-3.06685	-2.18209
YHR052W	CIC1		-0.680442	0.432577	0.03757	-3.26392	-2.17735	-2.22033	-2.63243	-2.00397	-1.95742	-1.4381	-1.30884	-1.70898	-2.72669	-0.953026	-1.70173	-3.26498	-2.74239	-1.87725	-5.60351	-2.91253	-4.22539	-0.753228	-0.011577	0.011485	-2.55809	-2.65427	-2.773	-2.5759	-3.83702	-2.96682	-2.07768	-2.74764	-3.83702	-2.83519	-2.47194	-3.06888	-2.83351	-3.76849	-3.54177	-3.83689	-3.83702	-3.83702
YGR010W	NMA2		-0.472213	0.051947	0.313222	-1.9012	-1.48641	-0.84218	-1.53864	-2.01693	-1.60859	-0.988051	-0.94766	-2.8722	-1.55152	-1.8968	-1.82608	-4.10922	-1.29384	-2.41398	-3.8678	-1.64986	-4.27787	-0.228775	-0.07832	0.074286	-1.64071	-1.8604	-1.90573	-2.15278	-2.93991	-3.23592	-1.50627	-3.05357	-3.3248	-2.38314	-2.1857	-2.21828	-2.98455	-3.42804	-2.6609	-2.62288	-3.34611	-2.22789
YDR264C	AKR1		-0.159035	0.141205	0.002235	-1.06006	-1.49983	-1.78382	-0.603743	-1.40736	-2.059	0.137924	-0.710003	-2.0376	-2.81887	-2.16859	-1.4217	-3.96597	-3.23281	-3.20772	-5.54961	-3.22649	-5.79311	0.081423	-0.452006	0.343663	-2.73058	-2.71851	-1.75945	-4.4618	-3.79146	-1.81024	-3.56699	-2.52577	-3.94352	-2.84411	-1.4758	-4.4618	-4.4618	-3.07134	-4.4618	-4.4618	-4.4618	-4.4618
YDR140W	MTQ2		-0.447942	0.41846	-0.104059	-1.33571	-1.34478	-1.35556	-0.631862	-1.73103	-1.93467	-1.4379	-1.64244	-3.56782	-2.13312	-1.65014	-1.79293	-3.08495	-2.49962	-2.57095	-3.71996	-3.92104	-6.77716	0.053569	0.03777	-0.038785	-1.6089	-2.33264	-2.29732	-2.3827	-3.35851	-2.65848	-1.96702	-2.47969	-3.39853	-2.30943	-3.22116	-2.29095	-4.33603	-3.2675	-3.68305	-4.33603	-4.33603	-4.33603
YJL190C	RPS22A		-0.803865	0.162554	0.387275	-1.73387	-2.33814	-2.42865	-0.952009	-2.7127	-2.90278	-1.64115	-3.4143	-3.86437	-2.53645	-2.45085	-1.89979	-3.24823	-3.10896	-3.38307	-5.99513	-2.78886	-7.94044	0.196978	-0.085373	0.080602	-3.60991	-2.03093	-2.98161	-4.12982	-4.25984	-3.8998	-4.31771	-4.89736	-5.09193	-2.04249	-2.4838	-3.32715	-4.07728	-2.85348	-5.09193	-5.09193	-5.09193	-5.09193
YLR014C	PPR1		-0.746959	0.033976	0.464994	-1.79083	-1.17842	-1.1257	-1.16044	-1.15773	-0.919604	-1.12397	-2.36847	-1.62583	-2.49775	-1.04601	-0.700435	-1.62101	-0.797242	-1.81426	-3.24529	-1.79907	-3.34579	-0.375075	-0.256298	0.217561	-2.56356	-2.15933	-1.74081	-2.22154	-3.01582	-3.0626	-2.46823	-2.50302	-4.51776	-2.2989	-2.92271	-2.63673	-2.51705	-2.1273	-2.91956	-3.16048	-4.25666	-3.32682
YCR065W	HCM1		-0.159246	-0.084991	0.216258	-1.76221	-1.17877	-1.20478	-0.610998	-1.57057	-1.45349	-0.46168	-1.65827	-2.62336	-1.81497	-2.52243	-3.09112	-2.14989	-3.82147	-3.73381	-3.91239	-4.17239	-1.80258	-0.141694	-0.189136	0.16719	-1.69636	-2.35893	-2.3467	-1.18321	-2.36556	-2.18536	-1.70168	-2.85243	-3.38432	-2.2398	-1.96711	-2.67974	-2.67097	-3.05742	-2.56284	-4.44788	-3.95389	-3.72217
YPR140W	TAZ1		-0.826184	0.036051	0.496388	-1.55332	-2.01253	-1.10304	-0.716917	-2.11248	-2.39557	-0.878622	-2.08513	-1.08357	-1.84001	-1.7102	-1.75774	-3.18566	-2.55203	-2.44603	-4.3949	-1.54572	-2.85995	-0.073843	0.058287	-0.060742	-2.43461	-1.65503	-2.19764	-2.72265	-2.00361	-2.48008	-1.26965	-2.20485	-2.14974	-2.48791	-1.79536	-2.44072	-4.15763	-2.08911	-4.15763	-4.15763	-4.15763	-4.15763
YER123W	YCK3		-0.279202	0.032096	0.205965	-2.14655	-1.43529	-1.87325	-1.1765	-2.14818	-2.15665	-1.65447	-2.2639	-3.85183	-1.69196	-2.36675	-2.03226	-2.99422	-2.36852	-1.38853	-5.39763	-3.02921	-1.5032	-0.119655	-0.117652	0.108776	-1.41709	-1.70813	-1.69259	-1.51755	-2.25588	-1.5259	-0.984673	-1.74327	-1.76049	-1.94223	-1.74745	-2.68965	-3.49692	-2.54996	-3.76675	-4.31273	-5.10964	-4.90559
YMR124W	EPO1		-0.452579	0.231805	0.13088	-1.3818	-2.26196	-1.51998	-1.50697	-3.67031	-1.44259	-1.57229	-3.42201	-0.949114	-2.5423	-2.55524	-2.93198	-2.8672	-3.42949	-5.80939	-5.68216	-2.42511	-7.45987	-0.292055	0.136239	-0.150459	-2.21294	-2.01416	-2.62418	-1.34516	-0.732177	-2.38303	-1.15403	-1.44985	-2.72826	-2.21887	-1.97058	-1.897	-3.91045	-2.09159	-2.59461	-4.16012	-4.06631	-3.3966
YKL046C	DCW1		-0.078154	-0.151442	0.204617	-1.43861	-0.879472	-0.939973	-1.92796	-2.61446	-0.426753	-2.51961	-2.25934	0.162965	-2.20112	-1.57313	-1.36006	-2.30013	-4.53758	-3.18985	-4.20125	-6.01068	-5.8928	0.33831	-0.052079	0.050265	-1.46865	-2.24496	-2.54004	-1.81235	-1.93611	-2.6179	-2.06882	-1.60127	-2.58873	-2.37019	-3.06156	-3.05976	-3.41837	-3.92207	-3.26947	-2.69361	-3.95306	-3.47035
YGR256W	GND2		-0.651207	0.209463	0.27142	-1.38573	-1.73427	-0.553025	-1.80913	-1.51509	-0.767722	-1.16705	-1.31322	-1.2183	-1.84383	-1.49083	-1.02187	-2.11829	-2.60642	-1.67809	-3.14696	-3.60646	-3.64058	0.348236	-0.215579	0.187514	-1.5268	-2.06753	-1.91945	-1.67439	-1.82643	-1.70741	-1.88925	-2.27312	-1.71652	-2.096	-1.42221	-1.9138	-2.94918	-1.50908	-1.58508	-2.33257	-1.97049	-2.60742
YMR039C	SUB1		-0.705843	0.179916	0.32665	-2.79357	-2.68708	-0.741692	-1.87003	-3.85638	-1.39496	-1.55183	-1.61534	-0.76899	-1.9289	-1.58986	-2.58753	-3.21732	-5.18658	-6.23258	-5.59649	-5.51284	-5.68714	-0.174058	-0.096128	0.090121	-1.6958	-2.64397	-3.35694	-3.99464	-4.13976	-2.5503	-3.67759	-3.17347	-3.25048	-2.52148	-1.43936	-1.86082	-4.17538	-2.29951	-3.01294	-4.17538	-4.17538	-4.17538
YER177W	BMH1		-0.193651	0.109304	0.066127	-3.02186	-2.41911	-0.996576	-1.39026	-2.51236	-6.23133	-1.82373	-3.78047	-3.13351	-2.41887	-3.78816	-3.66498	-2.52665	-2.63892	-3.19915	-6.17812	-5.59567	-6.95583	0.130134	0.137181	-0.151609	-2.59728	-2.44264	-2.55835	-4.49798	-3.62282	-3.72089	-3.07371	-2.76425	-4.49798	-3.90495	-2.24349	-3.36951	-4.49798	-2.84449	-4.46432	-4.49798	-4.49798	-4.49798
YGL226C-A	OST5		-0.006504	-0.103832	0.102914	-2.20646	-1.23092	-1.07391	-1.65588	-2.46525	-3.6528	-1.46345	-2.92863	-1.10532	-1.59004	-1.26117	-2.13798	-2.14101	-3.14516	-3.07381	-4.55019	-3.10614	-6.75076	0.12509	0.28192	-0.350728	-2.01532	-1.83544	-2.2154	-2.35427	-2.19902	-2.44909	-3.02465	-1.77633	-4.07418	-2.05373	-2.12695	-2.29601	-3.74205	-2.68372	-3.17238	-3.52742	-2.09093	-2.74238
YMR042W	ARG80		-0.487058	0.229747	0.155609	-1.50619	-1.1875	-1.07586	-2.07794	-2.44213	-2.00689	-1.60128	-2.75195	-2.32517	-2.14099	-3.08157	-1.72134	-2.17851	-2.48846	-3.20644	-5.82516	-4.30411	-7.40124	0.071147	-0.186013	0.164746	-1.54701	-1.68315	-1.62066	-2.09918	-1.79671	-1.05999	-1.77841	-2.13571	-1.6385	-3.14589	-2.59626	-1.99935	-2.7814	-2.86166	-2.54364	-3.51514	-2.55766	-2.20873
YLR248W	RCK2		-0.451221	0.134919	0.227181	-1.62989	-1.30518	-1.35724	-1.69203	-2.22328	-1.81589	-0.762544	-1.42731	-1.03273	-1.59756	-2.56386	-1.29902	-2.28325	-2.92111	-1.26798	-4.68731	-4.04206	-6.24611	-0.285204	-0.022357	0.022016	-1.7229	-1.76681	-2.23873	-1.32443	-1.49562	-1.3168	-1.11643	-1.533	-2.40382	-2.19897	-2.12345	-1.8142	-2.08341	-2.02536	-2.79864	-3.35761	-2.2046	-3.44689
YOL018C	TLG2		-0.005384	0.07863	-0.077483	-1.31718	-1.96636	-1.67652	-1.62798	-1.87038	-2.04428	-2.23743	-1.78322	-3.22849	-1.90702	-2.95353	-1.50842	-2.58099	-1.96529	-1.94715	-5.07264	-2.87651	-6.39874	0.348392	-0.264322	0.223312	-1.34974	-1.86108	-1.74395	-1.52269	-1.9588	-2.89964	-1.57001	-2.6435	-1.95821	-1.81239	-1.25991	-1.69413	-2.25399	-1.31798	-2.36565	-3.19915	-2.09141	-3.35444
YJL131C	AIM23		-0.305556	0.166057	0.096103	-1.77971	-1.93936	-1.2039	-2.51476	-1.84522	-2.03819	-0.774088	-4.00131	-1.48315	-1.98443	-1.1776	-1.68458	-1.97499	-0.95298	-3.41725	-2.8995	-1.9601	-5.95671	-0.118911	0.103947	-0.112022	-1.78419	-2.14722	-1.77677	-2.37507	-1.77419	-1.47191	-1.59288	-2.78846	-1.29186	-2.51101	-1.60063	-2.37405	-3.34983	-1.62722	-2.59233	-3.0981	-2.57332	-2.89405
YIL095W	PRK1																							0.192891	0.256913	-0.312794	-1.92078	-2.35599	-2.21327	-4.01198	-2.0402	-2.14356	-1.61613	-3.63333	-2.25215	-4.33568	-3.01326	-2.6755	-4.33568	-3.26716	-4.33568	-4.33568	-4.33568	-4.33568
YMR139W	RIM11																							-0.169897	0.231064	-0.275263	-1.67233	-2.38326	-2.42466	-3.25386	-3.20296	-1.95053	-1.79507	-2.03169	-1.20317	-2.36484	-2.63723	-3.49729	-3.20954	-2.55956	-4.79801	-3.99749	-3.94844	-4.79801
YIL056W	VHR1		-0.2191	-0.105763	0.276896	-2.70485	-1.56678	-1.93956	-1.59942	-1.36224	-3.17104	-1.04688	-4.59793	-1.92145	-1.99702	-2.40922	-1.40969	-3.35861	-3.54651	-3.44098	-6.60027	-4.84678	-6.63578	0.140396	0.046858	-0.048431	-1.03597	-1.29033	-0.981473	-2.66311	-2.13016	-1.48824	-1.47796	-1.06033	-0.64891	-1.62625	-1.45159	-1.70844	-2.29904	-1.87487	-2.89245	-3.75075	-2.94383	-3.75075
YNR044W	AGA1		-0.667973	0.199031	0.29005	-1.18079	-2.04125	-1.94483	-1.61088	-1.36962	-1.9656	-2.26098	-1.08487	-1.39958	-2.09804	-0.922635	-1.82836	-3.72002	-1.65036	-3.06542	-5.06356	-4.49198	-5.74927	-0.523421	-0.038569	0.037565	-1.78099	-1.37591	-1.78616	-1.31118	-3.03887	-1.73215	-1.24984	-1.87286	-1.5463	-2.17699	-1.55623	-2.26048	-3.72965	-1.99325	-3.7593	-2.07659	-2.53823	-4.38366
YDR110W	FOB1		-0.137017	0.112912	0.013204	-2.25011	-1.80844	-2.10902	-3.23556	-1.96909	-3.9399	-2.78096	-2.23044	-2.80247	-2.58984	-1.32714	-1.8575	-3.86149	-2.43843	-4.07879	-7.97762	-5.40212	-6.5537	-0.154281	0.088724	-0.09454	-2.32796	-2.41937	-1.93952	-3.97504	-2.67955	-1.97556	-2.98798	-2.71439	-3.97504	-3.28579	-2.07923	-3.06635	-3.97504	-3.90651	-2.99449	-3.97504	-3.97504	-3.97504
YHR168W	MTG2		-0.262147	0.062942	0.165507	-1.97731	-1.91613	-2.35843	-2.02579	-1.61001	-3.00919	-1.12009	-1.69664	-2.74702	-1.24317	-1.13419	-2.07812	-3.80605	-3.16797	-4.23634	-6.75225	-4.60971	-6.32833	0.276993	-0.076086	0.072274	-1.94415	-2.67929	-2.17699	-1.6294	-1.65765	-2.71421	-3.07513	-1.74324	-3.13652	-3.37543	-1.86686	-2.00258	-3.97672	-3.32323	-3.97672	-3.97672	-3.97672	-3.97672
YHL007C	STE20		0.100845	-0.004609	-0.103476	-2.0807	-2.18129	-1.28849	-3.01644	-1.94764	-1.86317	-3.84076	-2.94766	-2.59553	-2.03995	-2.06071	-3.07245	-4.27313	-2.20347	-3.14048	-5.8043	-5.10922	-6.46284	-0.037828	-0.346934	0.279467	-1.79378	-1.41271	-1.76778	-2.00932	-1.50628	-2.05684	-3.8879	-2.1414	-1.59484	-2.3765	-2.26691	-2.29388	-3.47755	-3.74115	-2.97863	-3.56418	-4.80967	-4.65622
YIL136W	OM45		0.002461	0.028764	-0.031865	-2.11582	-1.54916	-2.53074	-1.62311	-0.717931	-1.74228	-1.7899	-0.905668	-2.35968	-2.22545	-1.84839	-1.43716	-4.06081	-2.03572	-4.62861	-3.43548	-5.01648	-6.22946	0.452659	0.047894	-0.049539	-2.206	-2.15559	-2.0132	-1.49619	-1.7766	-1.34745	-1.88552	-1.0775	-1.88288	-2.8057	-1.7458	-1.41152	-3.44427	-2.6657	-3.97406	-4.86406	-4.90415	-4.90415
YJL128C	PBS2		-0.176755	0.210818	-0.061955	-1.62705	-1.58661	-1.02227	-1.22836	-1.47722	-2.21787	-3.56706	-1.84481	-3.23867	-1.99313	-1.47581	-2.42301	-2.79927	-2.11833	-5.35556	-6.0201	-6.76136	-6.30244	0.053198	-0.372659	0.29589	-3.74403	-1.67071	-2.51503	-3.08282	-1.30595	-1.88476	-2.53421	-1.37832	-3.23814	-3.63658	-2.50719	-3.06136	-4.25834	-3.20999	-5.27852	-5.27852	-5.27852	-5.27852
YER110C	KAP123		-0.122707	0.247922	-0.161586	-0.620964	-0.557496	-0.617155	-1.06178	-0.724209	-1.59112	-1.24775	-0.048565	-1.77915	-3.3066	-3.60619	-4.09396	-3.98854	-4.74347	-4.93574	-6.12739	-5.30678	-5.84786	-0.078574	-0.040196	0.039107	-0.807545	-1.0744	-0.820214	-1.09661	-0.923724	-1.85405	-0.703828	-1.63486	-2.79573	-4.51115	-3.80863	-3.7303	-4.5316	-4.46307	-4.5316	-4.5316	-4.5316	-4.5316
YJL042W	MHP1		-0.139915	0.13307	-0.006068	-0.816504	-1.12987	-1.32931	-1.05353	-0.85812	-1.75561	-0.621107	-1.88696	-3.17733	-2.80419	-3.5645	-3.72511	-3.48742	-4.79199	-5.55117	-6.0857	-4.82452	-6.88417	-0.227388	-0.148313	0.134477	-0.875869	-0.607956	-0.930838	-0.682396	-1.33518	-1.40671	-1.18296	-0.853798	-1.51128	-4.42665	-4.03659	-3.40109	-4.42665	-2.35813	-4.42665	-4.42665	-4.42665	-4.42665
YDL137W	ARF2																							-0.014818	-0.008602	0.008551	-2.01713	-1.32859	-1.95725	-1.81166	-2.05667	-2.68409	-1.28667	-0.95179	-2.43169	-3.5448	-2.96718	-4.54469	-4.68357	-3.61505	-4.68357	-4.68357	-4.68357	-4.68357
YGR162W	TIF4631		-0.139732	0.263557	-0.165083	-0.571168	-0.461133	-1.07955	-1.47847	-1.05963	-1.92043	-1.64297	-0.858845	-1.04811	-3.21087	-3.22728	-3.61377	-3.2877	-4.94953	-5.59246	-6.23391	-6.4133	-6.90953	-0.499145	0.157675	-0.177047	-1.76967	-1.29429	-1.29424	-2.25314	-1.4833	-1.87723	-3.45306	-1.98103	-2.24529	-3.00717	-2.54802	-4.14252	-4.27099	-4.27099	-4.27099	-4.27099	-4.27099	-4.27099
YCR034W	ELO2		-0.491429	0.158905	0.229269	-2.37658	-1.52245	-2.01621	-1.02047	-0.652417	-1.46032	-1.35098	-0.214804	-3.00418	-2.01279	-4.16394	-3.09322	-3.15397	-4.36834	-5.45873	-6.40504	-5.27957	-5.89865	0.298224	0.191511	-0.220881	-2.53678	-1.1393	-1.76614	-1.54113	-2.89633	-0.705918	-2.49284	-3.56126	-3.03534	-3.19808	-2.76358	-2.91179	-4.0384	-4.37053	-3.47829	-4.37053	-4.37053	-4.37053
YLR342W	FKS1		-0.531783	0.073631	0.328766	-1.54573	-1.01923	-0.486711	-1.08767	-1.02675	-1.30592	-0.411801	-0.445213	-1.85038	-2.76425	-3.95637	-2.1648	-3.05332	-4.4238	-5.01412	-5.64107	-5.17891	-5.95411	0.426165	-0.071696	0.068301	-1.04368	-0.848576	-0.290975	-2.59914	-1.74395	-1.7378	-3.68855	-2.92577	-4.13155	-2.19031	-2.8324	-2.64401	-4.13155	-4.06303	-4.13155	-4.13155	-4.13155	-4.13155
YDR030C	RAD28		-0.343093	0.276322	0.00079	-1.75665	-2.41975	-1.49067	-0.857162	-2.50638	-0.878791	0.143572	-2.74369	-0.759272	-2.01778	-2.18272	-2.45185	-2.86463	-3.97208	-4.5479	-5.70392	-4.6032	-7.35039	-0.241991	0.149209	-0.16644	-1.8515	-1.64229	-1.47982	-2.69917	-1.96377	-3.56577	-2.74105	-1.82475	-2.85669	-2.7182	-2.65066	-2.21775	-4.24332	-4.17479	-4.24332	-4.21113	-4.24332	-4.24332
YDR335W	MSN5		-0.506598	0.17951	0.21862	-1.53284	-1.09295	-1.25002	-1.04974	-0.788946	-1.27275	-2.15027	-1.07243	-2.14169	-2.48517	-1.27222	-1.6201	-3.51707	-3.47205	-2.86341	-5.70031	-5.10209	-6.62432	0.293184	0.078296	-0.082791	-1.38457	-1.22588	-1.51432	-1.36793	-1.62691	-1.98428	-1.21487	-2.1764	-2.01751	-2.94753	-1.34058	-2.23628	-3.08571	-3.21891	-4.26424	-4.60937	-4.60937	-4.60937
YGL173C	XRN1		-0.839563	0.217375	0.354532	-1.49612	-1.13013	-2.01688	-1.02723	-0.243164	-1.8562	-1.7974	-1.12664	-2.05984	-1.44003	-1.0715	-1.18202	-4.06154	-5.14466	-4.3663	-5.40006	-5.08759	-6.80621	0.590772	0.137255	-0.151699	-1.47043	-0.963307	-1.60009	-1.61183	-1.90277	-1.82027	-2.93382	-1.76907	-1.92943	-1.93631	-2.23116	-1.00946	-3.967	-4.33432	-3.90091	-4.33432	-4.33432	-4.33432
YFR023W	PES4		0.037001	0.229385	-0.318891	-1.38095	-1.57127	-2.08374	-1.15268	-2.15248	-3.56024	-1.32477	-1.89715	-2.07562	-2.40179	-2.19494	-2.29414	-2.79069	-4.25561	-3.10331	-7.6755	-5.19192	-6.61415	0.252116	0.130639	-0.143658	-1.48638	-1.65475	-1.9263	-3.12584	-1.42425	-1.97918	-2.04936	-1.11623	-1.83453	-1.40161	-2.77189	-2.13311	-4.08061	-3.95078	-4.60426	-4.60426	-4.60426	-4.60426
YOR156C	NFI1		-0.151006	-0.016064	0.151145	-2.03992	-1.83714	-1.09666	-1.62478	-1.54617	-1.73577	-2.25958	-1.3779	-2.47965	-3.57553	-3.52979	-2.70616	-3.32717	-4.80458	-5.34653	-6.46603	-5.28285	-7.43442	-0.161343	-0.155668	0.140495	-1.95951	-1.93048	-1.68183	-2.5919	-2.23306	-1.34474	-3.12334	-1.70826	-2.14138	-4.02268	-4.61681	-2.78531	-5.09757	-4.44409	-5.09757	-5.09757	-5.09757	-5.09757
YOL131W	YOL131W		-0.327084	0.209662	0.065485	-1.92786	-2.43315	-1.69321	-2.15486	-1.46285	-2.33119	-1.43996	-1.91063	-4.24754	-2.60695	-2.81056	-2.31814	-3.28602	-4.74432	-4.28822	-6.40215	-4.85908	-7.97823	-0.395276	0.303473	-0.384795	-1.48799	-1.67379	-2.15667	-3.15839	-2.68139	-2.87191	-2.16696	-2.50023	-2.38956	-3.1152	-2.70551	-1.88758	-4.64899	-3.58047	-4.64899	-4.64899	-4.64899	-4.64899
YGR284C	ERV29		-0.192897	0.302999	-0.16578	-3.26488	-1.41417	-2.55222	-2.62766	-2.88245	-2.57523	-1.7357	-1.03948	-6.24824	-4.13481	-4.78741	-4.07926	-5.58479	-4.57677	-6.18912	-7.11596	-5.12543	-7.69204	-0.418123	0.233804	-0.279164	-2.47933	-2.19334	-2.36452	-2.89864	-3.80733	-3.75725	-3.61621	-2.02503	-1.9234	-3.26437	-3.60095	-4.08688	-4.08688	-4.08688	-4.08688	-4.08688	-4.08688	-4.08688
YML086C	ALO1		-0.592133	0.086776	0.350095	-2.89731	-2.30135	-1.79099	-2.14237	-1.26622	-3.5878	-1.11243	-2.06853	-2.25515	-3.20542	-3.18664	-5.87081	-3.6621	-6.1984	-5.58835	-9.5152	-4.7877	-5.92135	-0.599236	-0.046324	0.044883	-1.44894	-2.60446	-2.20265	-3.76103	-1.76388	-2.98394	-2.53345	-2.37664	-2.98252	-3.50242	-3.70394	-3.65362	-3.76103	-3.76103	-3.76103	-3.76103	-3.76103	-3.76103
YPR173C	VPS4																							0.006448	-0.43549	0.334062	-2.35678	-3.0612	-2.15948	-2.7789	-2.17862	-3.01811	-1.66786	-2.16689	-2.18314	-3.6286	-4.13624	-4.13624	-4.13624	-4.13624	-4.13624	-4.13624	-4.13624	-4.13624
YNL068C	FKH2																							0.421565	0.14573	-0.162122	-2.041	-1.81968	-2.01074	-3.03712	-2.45885	-2.05095	-2.38861	-0.836433	-1.91855	-3.60114	-2.65391	-3.37282	-3.62158	-3.55306	-3.62158	-3.62158	-3.62158	-3.62158
YEL031W	SPF1		-0.189889	0.165491	0.002565	-2.57307	-3.06683	-2.11311	-2.91006	-1.5086	-1.82034	-0.800024	-2.57793	-1.79237	-2.31966	-2.19944	-3.18317	-3.41186	-6.38112	-4.63862	-7.3056	-4.45945	-7.36711	-0.055735	0.147709	-0.164575	-1.94109	-2.29435	-3.00043	-3.65066	-3.2523	-1.58483	-1.95027	-2.06932	-1.55109	-3.58734	-2.68034	-3.71748	-3.94688	-3.87835	-3.94688	-3.94688	-3.94688	-3.94688
YKL205W	LOS1		0.375225	-0.138155	-0.332284	-2.22792	-1.92939	-1.85856	-2.12138	-2.53108	-2.85988	-1.9203	-3.39575	-2.32962	-3.15317	-1.39332	-2.83541	-3.1907	-5.69047	-5.94797	-7.42231	-6.43177	-7.41343	-0.178985	-0.082944	0.078434	-1.64123	-1.29778	-1.78835	-1.67891	-1.44456	-1.73362	-3.92574	-1.72836	-2.08219	-3.92574	-2.84458	-3.02928	-3.92574	-3.85722	-3.92574	-3.92574	-3.92574	-3.92574
YPL125W	KAP120		-0.071341	-0.17711	0.21881	-3.18704	-2.34369	-2.19619	-2.19159	-2.14314	-2.93473	-1.78748	-1.92777	-1.72751	-2.67133	-3.08089	-2.92375	-4.14131	-5.56213	-5.59807	-6.40944	-5.41891	-6.11106	0.144296	0.14582	-0.162233	-1.94345	-1.97784	-2.37113	-2.74752	-3.00459	-2.50706	-1.84113	-3.76957	-3.1384	-3.21009	-2.87377	-3.76957	-3.76957	-3.76957	-3.76957	-3.76957	-3.76957	-3.76957
YNL016W	PUB1																							-0.221957	0.125812	-0.137841	-0.93086	-0.9055	-1.05825	-0.784016	-2.47645	-1.96223	-2.46283	-2.6441	-1.9119	-3.69041	-2.48828	-3.49056	-3.69041	-3.69041	-3.69041	-3.69041	-3.69041	-3.69041
YMR016C	SOK2		-0.047239	-0.011256	0.056563	-2.50081	-2.52904	-2.62895	-1.37509	-3.04237	-1.36033	-2.83992	-2.10643	-1.37543	-4.08322	-2.86414	-3.61757	-3.66153	-5.8759	-5.79636	-5.94477	-6.20216	-7.18382	0.308184	0.137443	-0.151929	-1.86899	-1.7022	-1.18246	-1.40167	-3.96323	-2.18615	-3.04146	-3.76867	-2.75228	-3.42945	-2.64369	-3.96323	-3.96323	-3.96323	-3.96323	-3.96323	-3.96323	-3.96323
YGR100W	MDR1		-0.10216	0.088576	0.007257	-1.43368	-1.32658	-2.29155	-0.990624	-2.49677	-2.06828	-0.573604	-2.80856	-2.24341	-3.13049	-3.52675	-5.12345	-5.32413	-5.31611	-5.82154	-6.15486	-5.44973	-7.84642	0.298421	0.009425	-0.009487	-2.24621	-2.32068	-3.29072	-2.33161	-2.28343	-2.66725	-3.07933	-3.45126	-1.91857	-3.78537	-2.8251	-3.40788	-3.78537	-3.13188	-3.78537	-3.78537	-3.78537	-3.78537
YKL166C	TPK3		-0.045196	0.036553	0.007456	-2.61124	-1.96803	-2.01393	-1.23287	-3.10087	-2.08381	-1.93345	-3.33656	-1.87667	-4.46584	-2.54017	-6.22434	-3.85213	-4.70393	-6.26381	-6.28376	-7.78508	-7.44481	-0.418906	0.045211	-0.046674	-2.07639	-2.25773	-1.99185	-2.29958	-3.91773	-3.91773	-3.91773	-2.99525	-3.91773	-3.68019	-3.91773	-2.57136	-3.91773	-3.91773	-3.91773	-3.91773	-3.91773	-3.91773
YMR111C	YMR111C		-0.572094	0.202322	0.234883	-1.73288	-1.74101	-1.38952	-2.05625	-2.08345	-1.2511	-2.87703	-3.47879	-0.802155	-2.48494	-1.77429	-2.85642	-6.37903	-4.37101	-5.59633	-6.10284	-6.91966	-7.16435	-0.258121	0.0194	-0.019664	-1.80054	-1.36742	-2.46893	-2.64091	-3.40983	-1.96476	-2.08311	-3.58149	-2.39323	-2.85479	-2.93742	-2.03074	-4.00488	-3.93635	-4.00488	-4.00488	-4.00488	-4.00488
YIL040W	APQ12		-0.418817	0.094617	0.243888	-0.692699	-0.494061	-0.715851	-1.1732	-0.950933	-0.71258	-1.0361	-0.231448	-0.671962	-1.63217	-1.5539	-0.899834	-1.52531	-2.00271	-1.9158	-3.75692	-1.2016	-3.34811	-0.005138	-0.126442	0.116248	-1.52335	-0.830201	-0.678345	-1.82621	-1.4178	-1.58797	-1.06246	-1.05903	-1.6955	-1.2393	-0.913546	-1.00672	-1.61102	-1.38964	-2.09391	-2.02839	-3.00508	-2.29054
YPR047W	MSF1		-0.010925	0.09395	-0.088875	-1.28687	-0.740813	-1.06539	-0.64717	-0.353071	-0.974318	-1.75114	-0.284587	-0.720489	-0.944472	-0.546543	-0.442025	-1.18043	-1.66817	-0.609551	-2.40001	-1.67875	-1.63971	0.478789	0.016085	-0.016267	-0.818284	-0.586224	-0.421164	-1.54384	-0.444711	-0.588926	-1.10757	-0.752109	-0.721801	-0.805112	-0.533769	-0.769847	-1.45477	-0.641558	-1.03265	-1.57807	-1.68904	-1.84108
YNL246W	VPS75		0.149885	-0.156393	-0.009767	-2.18821	-1.41817	-1.93433	-1.97889	-1.07894	-1.82883	-4.0213	-2.18802	-2.27985	-2.3114	-1.85966	-1.43232	-2.4644	-3.50885	-2.00761	-6.29514	-3.42008	-4.81677	0.193005	0.103145	-0.111091	-2.13519	-1.49152	-2.10719	-2.62141	-1.8656	-1.68294	-1.92043	-1.70769	-3.91068	-2.60073	-1.97472	-2.35936	-3.91068	-2.52023	-2.94373	-3.91068	-3.91068	-3.91068
YIL079C	AIR1		-0.274514	-0.085061	0.299276	-2.02027	-1.80212	-1.13633	-1.20678	-2.17819	-1.80815	-2.02168	-2.05398	-1.44233	-2.33891	-2.28406	-2.9986	-5.66641	-2.5831	-2.04043	-6.61262	-4.09157	-3.56421	0.239755	0.17037	-0.193218	-2.30088	-1.64616	-1.40185	-2.05279	-2.07906	-2.70438	-0.492809	-2.64305	-3.48146	-1.84354	-2.3304	-2.09958	-1.66264	-3.48146	-3.48146	-1.73791	-3.30717	-3.03678
YPL219W	PCL8		0.339708	-0.323831	-0.096107	-3.34833	-1.7997	-1.87003	-1.22781	-1.52333	-2.08886	-1.5535	-0.980568	-1.49177	-1.29086	-2.89223	-1.43344	-2.57414	-1.63929	-3.29394	-5.89886	-3.35578	-4.33744	-0.138107	0.200561	-0.233015	-1.93835	-2.00694	-1.80878	-3.05678	-2.93243	-1.95229	-2.39434	-2.458	-2.42134	-2.62544	-1.96272	-2.50199	-2.69851	-1.6715	-3.36259	-3.90995	-3.90995	-3.90995
YPL264C	YPL264C		-0.066378	-0.096416	0.150057	-2.26008	-2.46968	-1.13173	-1.60716	-1.71177	-1.36723	-0.842722	-2.44916	-1.44483	-2.11168	-3.15393	-1.55887	-3.72892	-2.94329	-1.98929	-5.31256	-2.63951	-4.88864	-0.257714	0.005133	-0.005151	-1.80482	-1.59532	-1.85729	-1.59001	-2.18594	-1.38885	-3.5072	-1.95944	-1.08844	-2.0829	-1.87633	-2.18021	-2.69186	-1.60555	-2.53075	-2.31399	-3.44253	-3.844
YDR461C-A	YDR461C-A		-0.125822	0.078429	0.039349	-2.23306	-1.71352	-1.46777	-1.02882	-2.37657	-1.66273	-1.50244	-1.4639	-1.80592	-1.96032	-1.93743	-1.61468	-3.26533	-3.1685	-2.24816	-5.32257	-3.77949	-3.78762	-0.232778	0.282355	-0.351403	-2.01137	-1.76207	-2.34315	-2.34771	-1.53836	-2.61593	-2.8923	-2.57985	-2.28773	-2.11471	-1.49627	-3.10076	-2.23974	-1.38846	-3.43379	-2.51981	-2.47017	-3.42052
YKL133C	YKL133C		-0.495906	0.136738	0.252739	-2.07173	-1.8945	-1.92477	-1.58672	-1.72784	-1.68969	-0.72552	-1.07211	-1.64147	-2.27462	-1.24242	-2.32668	-3.71788	-2.68939	-2.40205	-5.98601	-4.46496	-1.92789	-0.747277	0.081257	-0.086108	-2.27168	-2.01237	-2.24383	-2.37504	-1.81718	-3.16292	-2.63628	-1.98937	-2.45492	-2.84637	-1.41631	-2.30947	-2.77515	-1.24469	-1.87511	-2.62177	-2.08714	-2.33853
YCR096C	HMRA2		-0.343275	0.282557	-0.00665	-1.62336	-1.49715	-2.88317	-2.46353	-1.87958	-2.11587	-1.73136	-2.3561	-4.26111	-3.2196	-1.76786	-2.29104	-3.92782	-5.21258	-5.33949	-6.35945	-5.86077	-6.38299	-0.125833	-0.046909	0.045432	-2.56632	-2.66955	-2.42959	-3.06421	-2.89634	-2.95377	-2.69088	-2.43593	-2.09668	-2.20477	-1.98859	-1.98716	-2.42671	-2.51033	-2.05915	-3.09736	-2.23091	-2.3972
YDR033W	MRH1		0.119725	-0.031504	-0.09685	-1.58228	-2.34048	-1.65756	-2.22241	-1.24858	-4.08131	-1.61666	-0.412458	-2.96832	-2.10996	-1.4624	-1.33131	-2.37527	-1.98477	-2.74143	-6.40393	-5.38538	-7.06748	0.16154	-0.224903	0.194525	-1.91388	-1.65911	-2.59446	-2.16079	-1.27599	-1.64766	-2.17465	-1.67253	-2.29163	-1.55836	-2.25625	-1.96435	-2.57698	-2.09319	-2.46692	-1.60528	-1.41181	-1.68254
YJR044C	VPS55		-0.011276	-0.110508	0.113066	-0.749832	-0.483195	-0.802706	-0.59435	-0.676287	-1.33882	-0.074109	-0.714475	-1.30023	-1.38986	-0.620288	-0.918397	-1.66765	-1.94852	-1.66223	-5.12287	-3.95831	-5.177	-0.211792	-0.177797	0.15827	-1.14117	-0.990185	-1.32961	-0.745603	-1.24736	-1.59531	-1.38574	-0.532852	-1.43539	-1.35542	-1.14452	-1.14407	-1.85301	-1.14905	-1.45374	-1.97967	-1.73259	-1.54317
YBR276C	PPS1		-0.347083	0.21177	0.078227	-0.562567	-0.359245	-0.639047	-0.087825	-0.646094	-0.736455	0.100725	-0.271154	-0.279852	-0.708231	-1.77167	-0.418748	-1.08793	-1.06157	-1.23478	-1.81174	-2.02223	-1.46037	-0.305364	-0.02142	0.021107	-1.4331	-0.738082	-0.595819	-0.121813	-0.798317	-0.99796	-0.752671	-0.441545	-0.643897	-0.689503	-0.471319	-0.93748	-1.60685	-1.01053	-1.20737	-1.68019	-1.32214	-1.23841
YBL099W	ATP1		0.08531	0.160761	-0.284181	-2.00182	-1.04246	-1.26555	-0.481559	-1.55894	-1.04889	-2.04382	-2.95644	-2.01211	-1.03969	-1.66121	-0.675306	-2.95609	-2.53	-2.11469	-5.05116	-4.46871	-4.47838	0.397394	0.105559	-0.113897	-0.350005	-0.337766	-0.922354	-1.20977	-2.44065	-1.48821	-2.50582	-2.23713	-2.50246	-0.395147	-0.417366	-0.324075	-2.00659	-1.43284	-1.89049	-4.08633	-4.08633	-4.08633
YOR065W	CYT1		-0.033805	0.186048	-0.175409	-1.26964	-0.901849	-0.889819	-1.25053	-1.04143	-0.511541	-0.661139	-1.60694	-1.35929	-1.23497	-0.325125	-0.5269	-1.88804	-1.08449	-1.53174	-4.98626	-3.55421	-3.89096	-0.412326	0.156474	-0.175533	-0.268943	-0.856249	-0.862805	-0.737713	-1.24899	-1.03007	-1.25339	-1.46636	-1.46907	-0.949817	-0.634922	-0.636397	-1.60242	-1.42759	-1.53205	-4.61738	-4.70502	-3.40616
YGR257C	MTM1		-0.320198	0.294206	-0.03974	-0.913302	-1.35906	-0.972564	-1.15391	-2.09789	-0.820836	-1.40853	-2.9486	-1.41901	-0.838968	-2.15982	-1.31695	-2.17294	-2.03772	-2.885	-4.87694	-5.66777	-6.14692	-0.294956	0.06616	-0.069341	-0.801354	-1.22488	-1.31246	-1.12734	-1.07485	-1.70339	-1.22802	-1.11455	-1.06038	-1.64899	-1.49912	-1.34472	-2.74323	-2.23545	-2.65771	-4.04426	-4.11653	-4.76341
YDR329C	PEX3		-0.13859	0.08856	0.040241	-1.06127	-0.05871	-0.442082	-0.474632	-1.02122	-1.43876	-0.752498	-1.10334	-1.40886	-0.735839	-1.22029	-0.826819	-1.25868	-0.84502	-1.40449	-3.28928	-3.04929	-3.77008	0.099164	0.126611	-0.138801	-0.55119	0.236516	-0.987519	-0.808966	-0.542604	-0.53186	-1.67433	-1.10951	-1.52543	-0.72125	-0.666139	-1.02124	-1.75135	-1.34072	-2.29777	-3.13425	-2.78675	-2.9479
YPL234C	VMA11		0.089284	-0.136134	0.037317	-0.813465	-0.703762	-0.649916	-1.20084	-0.886067	-1.27264	-1.96571	-1.65909	-0.942971	-1.10027	-0.897182	-0.894182	-1.83896	-2.56429	-1.7514	-4.66386	-5.12502	-4.67057	-0.159448	0.078753	-0.083301	-0.905223	-0.772707	-0.997361	-1.46542	-0.741761	-0.796208	-2.5273	-2.20728	-3.21386	-1.07929	-1.20727	-0.676574	-3.26215	-2.89556	-3.69567	-4.54904	-4.54904	-4.54904
YMR026C	PEX12		0.242939	-0.236176	-0.047508	-0.728428	-0.8319	-0.863993	-0.929782	-1.9505	-0.856253	-1.75832	-2.67256	-2.72736	-2.06918	-0.90154	-1.44917	-2.14253	-2.95636	-2.55199	-3.02294	-4.91198	-3.82755	-0.037395	0.025624	-0.026088	-0.511316	-0.988946	-0.560485	-2.1786	-2.18463	-1.79727	-2.58912	-1.7104	-1.77795	-1.30052	-0.564868	-0.723561	-2.41646	-2.18391	-2.68349	-3.21798	-4.0019	-2.83232
YDR287W	INM2		-0.76258	0.069702	0.44473	-1.29332	-2.28245	-1.50892	-2.88284	-3.53532	-1.64351	-6.03331	-1.90194	-1.20321	-1.64694	-1.65665	-1.9485	-2.15448	-2.30276	-3.23042	-6.16209	-6.28007	-6.0138	0.147646	-0.053957	0.052011	-0.835867	-1.39833	-1.17237	-2.89172	-2.483	-1.09884	-2.33532	-2.04912	-1.77681	-1.36696	-2.44398	-2.6602	-4.69695	-4.69695	-3.66765	-4.69695	-4.69695	-4.69695
YHR076W	PTC7		-0.082918	0.125712	-0.051686	-0.560491	-1.01999	-0.833706	-0.867626	-1.40221	-0.771336	-1.72954	-0.729657	-1.2096	-0.554337	-0.829433	-0.75072	-1.30489	-1.07565	-1.07111	-1.97609	-2.26699	-2.11348	0.054991	0.037376	-0.03837	-0.600406	-0.670835	-0.716865	-0.806339	-1.65247	-1.26354	-0.822885	-1.03109	-1.55344	-0.466297	-0.8625	-0.587908	-1.95971	-1.5977	-2.57179	-2.82766	-2.68847	-2.39313
YER106W	MAM1		0.077207	-0.047587	-0.032871	-0.503206	-0.335639	-0.48205	-0.829179	-0.469198	-0.538852	-1.42269	-1.32808	-0.970936	-0.823362	-1.08435	-0.859842	-1.29677	-1.01599	-2.01954	-3.11794	-2.60234	-3.63534	-0.238684	0.020638	-0.020938	-0.492533	-0.726652	-0.566851	-0.827968	-1.01527	-1.36618	-1.46616	-1.96236	-1.28937	-0.986556	-1.2683	-1.01668	-1.78467	-1.79029	-2.19782	-3.53523	-4.14926	-3.27048
YLR367W	RPS22B		-0.125302	0.059652	0.057934	-0.486115	-0.385518	-0.372412	-1.02689	-0.243165	-1.37354	-0.489137	-0.924813	-1.13297	-0.630065	-0.611289	-0.307266	-0.97804	-0.960079	-1.85329	-3.42998	-1.93889	-2.92054	-0.38295	0.081037	-0.085861	-0.817316	-0.817694	-1.09797	-1.51765	-1.89548	-1.87092	-1.85931	-1.97944	-2.24445	-1.02592	-0.954911	-1.2246	-2.31983	-1.79597	-2.19305	-3.23757	-3.56627	-3.05896
YPL078C	ATP4		-0.270047	0.286942	-0.073005	-1.51027	-0.201103	-0.280117	-1.14433	-1.11627	-0.723174	-1.41278	-2.78882	-1.45502	-1.34417	-0.446706	-0.724165	-2.0997	-3.10153	-2.3959	-4.81374	-3.91717	-3.42934	-0.186312	-0.193847	0.170859	-0.904941	-1.42086	-1.49864	-2.1516	-1.55615	-1.91587	-1.57099	-1.90561	-2.3879	-1.40132	-1.10906	-1.64403	-4.30963	-2.24111	-3.33813	-4.30963	-4.30107	-4.30963
YOL098C	YOL098C		-0.455752	0.148405	0.217264	-1.09334	-1.74378	-1.00143	-1.14007	-1.37655	-1.12621	-2.37598	-3.93154	-1.43967	-1.82212	-1.35427	-1.16124	-2.41469	-2.34612	-2.03763	-4.09786	-2.74674	-4.93698	0.543185	-0.019959	0.019686	-1.22173	-2.12949	-2.16718	-2.3257	-2.26855	-1.3925	-1.40716	-2.90749	-2.12798	-1.81024	-1.74308	-2.22039	-4.02835	-2.89461	-3.28771	-4.15334	-4.96314	-4.45769
YCL036W	GFD2		-0.115233	0.064643	0.043961	-1.63629	-1.19829	-2.22216	-1.54394	-1.64109	-0.846789	-1.26378	-1.02578	-1.31415	-1.34482	-1.21789	-1.13387	-1.94489	-1.88387	-1.78398	-5.37652	-2.62991	-5.05214	0.206288	0.031535	-0.032239	-1.79153	-2.09507	-2.41671	-2.48316	-1.96668	-1.56754	-1.37989	-2.24742	-2.62583	-2.49247	-1.95036	-3.04911	-2.83249	-3.45668	-4.32432	-4.84713	-4.84713	-4.84713
YJL045W	YJL045W		-0.351302	-0.001195	0.283272	-1.77513	-0.749892	-1.95009	-1.8777	-1.11224	-1.39309	-2.59523	-1.81259	-1.38339	-1.26168	-1.87542	-1.5404	-2.77973	-2.07982	-1.91456	-4.22997	-3.5183	-5.78006	-0.278066	0.184561	-0.211684	-1.42173	-2.77312	-2.22084	-2.15008	-3.24597	-1.3428	-2.52255	-2.39509	-1.55919	-2.52832	-1.91039	-2.20905	-4.30045	-4.30045	-4.07198	-4.30045	-4.08211	-4.30045
YLR423C	ATG17		-0.207519	-0.153576	0.304458	-0.376256	-0.043248	-0.75855	0.011441	-0.054344	-1.07275	-0.90722	-0.158576	-0.920543	-0.95139	-0.747583	-1.88743	-1.882	-2.77951	-2.25478	-5.20167	-5.67056	-4.23718	-0.381126	0.039432	-0.04054	-1.07098	-0.471442	-0.42085	-0.861724	-1.10254	-1.5623	-1.59602	-1.98621	-1.45784	-1.26226	-1.69734	-1.6657	-3.75442	-3.75442	-3.75442	-3.75442	-3.75442	-3.75442
YGL167C	PMR1		-0.498265	0.1745	0.218433	-0.514952	-0.149413	-1.19016	-0.998979	-0.39253	-0.958136	-3.24912	-1.10891	-1.75965	-2.04251	-1.68839	-1.60702	-4.22274	-3.82567	-4.11246	-4.53151	-6.34833	-5.91495	-0.349578	-0.053225	0.051331	-0.099501	-0.861878	-0.197948	-0.593991	-0.714588	-1.67335	-1.5638	-1.86863	-1.9146	-1.40154	-1.63451	-1.69434	-4.3509	-4.28238	-4.3509	-4.3509	-4.3509	-4.3509
YOL051W	GAL11		0.13965	-0.035485	-0.116131	-0.70807	-0.994691	-0.374706	-0.800095	-1.03129	-1.0853	-1.99592	-1.82979	-2.32046	-3.07154	-1.92237	-3.10403	-1.93548	-5.22958	-4.60948	-5.37645	-6.20792	-6.827	0.027157	-0.021266	0.020957	-0.896798	-0.583825	-0.641173	-1.63238	-1.25381	-1.25295	-1.85838	-2.5185	-2.56275	-1.14608	-0.84715	-1.29303	-4.31297	-2.65949	-4.31297	-4.31297	-4.31297	-4.31297
YJL080C	SCP160		-1.11375	0.263486	0.419574	-1.09321	-0.684162	-0.583253	-0.394866	-0.208269	-1.23392	-2.17746	-1.56381	-2.63459	-1.20871	-0.538337	-0.484412	-1.47774	-4.74274	-4.28293	-5.54497	-5.87636	-5.98354	0.023668	0.11834	-0.128921	-0.846238	-0.985583	-1.18894	-0.416523	-2.19131	-0.857272	-2.14195	-1.81044	-3.12957	-1.20629	-1.86324	-1.07992	-2.56313	-3.88776	-3.95628	-3.95628	-3.95628	-3.95628
YMR001C-A	YMR001C-A		-0.387419	0.116939	0.202979	-0.385033	-0.046417	-0.420822	-0.888133	-0.510969	-1.32168	-3.17196	-1.60302	-3.09726	-0.478375	-0.945272	-0.86939	-1.37493	-3.4409	-2.84174	-5.22802	-5.29889	-5.71664	0.034564	-0.212383	0.185092	-0.085355	-0.213877	-0.522683	-1.26432	-1.03106	-1.69545	-2.16928	-1.62915	-2.24769	-1.13826	-0.999094	-0.913162	-3.10642	-2.3551	-3.84614	-5.00858	-3.8066	-5.00858
YGR159C	NSR1		-0.415337	0.270307	0.062248	-0.704542	-0.8578	-1.14471	-1.98654	-1.6087	-1.27104	-2.22411	-1.24615	-2.41223	-2.0535	-1.31797	-1.92991	-3.39915	-4.61352	-6.18308	-5.83917	-5.58887	-6.32952	-0.084719	-0.000637	0.000637	-1.32431	-1.62369	-2.45504	-4.12315	-5.54548	-3.546	-4.58418	-4.0563	-5.34494	-1.52272	-1.68005	-2.63984	-5.54548	-4.89199	-5.54548	-5.54548	-5.54548	-5.54548
YBR168W	PEX32		-0.29842	-0.088575	0.317775	-0.452355	0.199344	-0.006434	-0.932186	-0.796648	-0.631027	-1.19411	-1.54248	-0.823938	-0.493668	-1.04493	-1.16941	-2.17936	-3.61191	-3.64458	-4.28603	-4.02932	-5.0751	0.082061	-0.232504	0.200183	-0.431393	-0.45511	-0.843621	-2.07952	-1.73022	-1.45911	-3.31128	-4.00173	-3.00885	-1.2875	-0.591837	-1.4272	-4.00173	-3.34824	-4.00173	-4.00173	-4.00173	-4.00173
YMR179W	SPT21		-0.410078	0.275019	0.052982	-0.511614	-0.767085	-0.442312	-0.98603	-1.13258	-1.0894	-2.40995	-2.65009	-2.60182	-1.17189	-1.45134	-0.915689	-3.69618	-3.76512	-4.12052	-5.40138	-4.82177	-6.26286	0.308213	0.329234	-0.427298	-0.776252	-0.820258	-1.04494	-2.07317	-1.54042	-2.60993	-3.792	-4.23501	-4.23501	-0.692609	-0.742013	-1.60036	-4.23501	-3.58152	-3.79503	-4.23501	-4.23501	-4.23501
YPL239W	YAR1		0.231026	-0.185168	-0.078893	-0.812525	-0.507813	-0.100279	-0.479779	-1.08769	-0.652849	-2.29673	-1.30743	-1.64905	-1.43209	-0.626521	-1.05141	-2.93848	-4.0216	-4.16795	-5.57656	-6.5495	-6.15264	0.087275	-0.018014	0.017791	-0.476661	-0.345315	-0.493437	-2.24755	-2.83244	-1.80884	-3.56313	-3.18679	-3.84896	-1.25801	-0.954124	-1.4367	-3.84896	-3.78043	-3.84896	-3.84896	-3.84896	-3.84896
YKR092C	SRP40		-0.129787	-0.0453	0.159559	-0.705613	-0.434171	-0.236719	-0.378533	-0.647859	-1.03155	-0.544087	-0.56317	-0.093955	-0.579844	-1.38445	-1.01937	-3.02983	-3.42317	-4.19709	-5.635	-4.67	-5.28908	0.128131	-0.629505	0.436804	-1.01117	-0.546116	-0.690326	-2.03424	-1.6179	-1.14502	-2.68951	-2.00975	-2.17756	-0.820738	-0.597688	-0.949372	-3.31868	-3.8732	-3.8732	-3.8732	-3.8732	-3.8732
YKR065C	PAM17		-0.349322	0.233183	0.056059	-1.3691	-0.369646	-1.13433	-1.35653	-0.953789	-1.25613	-4.51152	-0.982474	-2.59088	-0.826472	-1.31448	-1.83602	-2.98633	-2.42811	-2.93354	-5.64303	-5.69689	-5.9781	-0.059969	0.073988	-0.077988	-1.51717	-1.25991	-0.930139	-4.2869	-0.817918	-1.11941	-2.96419	-3.55464	-2.71889	-0.791765	-1.03681	-1.24264	-2.1742	-3.84391	-2.54415	-4.4974	-4.4974	-4.4974
YCL037C	SRO9		-0.136199	0.103438	0.022554	-0.646473	0.09477	0.236286	-0.470966	-0.167397	-0.292745	-1.84577	-1.21873	-1.34139	-0.213532	-0.368141	-0.642917	-0.886302	-1.19778	-1.8741	-3.5743	-3.98127	-4.53581	0.118309	-0.05699	0.054824	0.117163	0.066386	0.093015	-1.60593	-0.743411	-1.07359	-2.37947	-2.41443	-2.19591	-0.911425	-0.589498	-1.33754	-2.32673	-2.48192	-1.81016	-2.94052	-2.82167	-2.96224
YHR173C	YHR173C		-0.23243	0.199048	0.00124	-1.10465	-0.350537	-1.18736	-0.758087	-1.41627	-1.47003	-1.46863	-1.5178	-1.55225	-1.29318	-0.731018	-1.13173	-2.25277	-2.80748	-2.36685	-4.04071	-5.09457	-5.88358	0.056863	0.080961	-0.085776	-0.575401	-0.226975	-0.28937	-2.826	-1.6266	-1.71029	-4.00675	-4.00675	-4.00675	-0.742924	-0.592789	-1.34115	-2.34559	-2.13087	-2.35377	-4.00675	-4.00675	-4.00675
YHR016C	YSC84		0.033948	-0.119676	0.078332	-0.194656	-0.077791	-0.372192	-0.141752	0.076843	-0.636416	-0.67781	-0.594451	-0.457187	-0.470218	-0.661941	-0.20409	-1.31731	-1.23094	-2.02588	-4.30932	-3.51217	-3.54191	0.064244	0.087918	-0.093625	-0.493329	0.004268	-0.416966	-1.16864	-1.38385	-0.356495	-2.61924	-1.46392	-1.50161	-0.535502	-0.447416	-0.700945	-1.51441	-1.68799	-1.55641	-2.77433	-3.22189	-3.37849
YNL115C	YNL115C		-0.026479	-0.04664	0.070386	-0.289366	-0.388891	-0.367467	-0.498513	-1.0073	-0.129874	-1.29036	-1.42074	-0.179954	-1.10444	-0.6527	-1.16694	-0.914032	-0.744797	-1.98402	-2.439	-1.34302	-2.13107	-0.08284	-0.002539	0.002534	-0.384048	-0.501624	-0.581779	-1.11935	-0.380491	0.218449	-0.381742	-1.20891	-0.634252	-0.954175	-0.785514	-0.70632	-1.52702	-1.67068	-1.45011	-2.55551	-1.87144	-1.42559
YGL019W	CKB1		0.027735	0.143981	-0.191591	-0.194165	-0.370031	-0.811001	-0.097325	-0.127271	-0.586004	-0.633513	-0.250118	-0.976456	-0.891091	0.041269	-0.42419	-0.978508	-0.738312	-1.44477	-0.780247	-0.934179	-2.32495	-0.027848	0.097939	-0.105075	-0.612966	-0.488798	-0.673488	-0.600563	-1.05313	-1.52758	-1.09213	-1.15994	-0.920514	-0.980428	-0.839197	-0.699619	-1.21416	-0.756674	-0.975391	-1.9469	-1.23703	-1.80323
YHR027C	RPN1		-0.577372	0.154383	0.283176	-0.436991	-0.696136	-0.461912	-0.492804	-0.593035	-1.80705	-0.39277	-0.571056	-0.821818	-0.930132	-0.609642	-0.752436	-0.99199	-0.929791	-2.04341	-1.02445	-1.49867	-3.9524	0.401513	0.176805	-0.20154	-0.475941	-0.79548	-0.555055	-1.46767	-2.13011	-0.79416	-0.70046	-1.8795	-1.83058	-0.748738	-0.322817	-1.22637	-1.25104	-2.08768	-1.22496	-2.16625	-3.33493	-2.12139
YGR117C	YGR117C		-0.946967	0.35052	0.270539	-0.897188	-1.32025	-2.22382	-1.05759	-1.89831	-2.98432	-0.867195	-2.23833	-3.22831	-1.11842	-0.371554	-2.1682	-1.4034	-1.13033	-1.3362	-1.03335	-3.0929	-6.01315	-0.468709	-0.003757	0.003747	-1.87784	-1.39005	-1.75805	-2.48981	-1.96928	-1.99781	-2.17005	-2.52939	-2.69193	-1.71792	-1.72685	-1.54063	-3.33967	-3.51186	-2.85888	-2.51173	-3.41805	-2.97697
YDR435C	PPM1		-0.15809	0.114565	0.030182	-0.652958	-0.818554	-0.596698	-0.199097	-0.535013	-0.502594	-0.529595	-0.688641	-0.468778	-0.292209	-0.012361	-0.287484	-1.08461	-1.23795	-0.55554	-1.75841	-1.02257	-0.541601	0.118791	-0.2008	0.176236	-0.322699	-0.432351	-0.757376	-0.498053	-0.255955	-0.999426	-0.467522	-0.246254	-0.336175	-0.293782	-0.268504	-0.853783	-0.460771	-0.636037	-0.804698	-0.21314	-1.15662	-0.703562
YOL105C	WSC3		0.192467	0.10567	-0.35607	-0.961895	-1.25316	-0.914465	-0.987088	-1.03539	-1.11513	-1.41648	-1.86368	-0.766947	-0.743688	-0.424765	-0.991474	-1.94204	-1.52506	-1.94195	-2.10124	-1.94565	-1.10885	0.54712	-0.023687	0.023305	-0.497874	-0.925833	-0.286025	-0.568797	-0.660793	-1.67875	-0.806381	-0.187546	-0.441416	-0.373087	-1.04412	-0.489665	-0.903965	-0.0934	-1.3193	-0.727818	-1.65587	-1.99513
YMR120C	ADE17		-0.38234	0.260464	0.049553	-0.428643	-0.635325	-0.776554	-1.35515	-0.638413	-1.71178	-2.98064	-1.57919	-2.09783	-0.133507	-0.05204	0.078761	-0.080751	-0.596289	-0.431315	-0.424676	-0.83509	-0.141706	-0.55583	-0.122456	0.11287	-0.525418	-0.575974	-0.436253	-0.877896	-1.15844	-1.11711	-0.234825	-0.954266	-0.611059	-0.680005	-0.518835	-0.990321	-0.425331	-0.681278	-1.57886	-1.06266	-1.17977	-1.62372
YCR011C	ADP1		-0.342927	0.327454	-0.063767	-1.27545	-0.539328	-1.69378	-2.18167	-1.31795	-2.08335	-4.26316	-1.40675	-4.06484	-2.12839	-3.08944	-1.30193	-0.601425	-1.73779	-1.00671	-0.985455	-1.79325	-1.12063	0.123387	-0.082754	0.078264	-1.54758	-2.11142	-1.37031	-1.00739	-3.19918	-1.24221	-0.825639	-3.00659	-1.4327	-2.35029	-1.3752	-2.16603	-2.7884	-2.50331	-2.91886	-3.50829	-2.15374	-1.62739
YHR086W-A	YHR086W-A		-0.305854	0.352684	-0.129571	-1.85614	-1.88077	-1.77536	-3.55232	-1.62007	-3.56911	-6.29118	-1.80714	-3.05376	-1.60929	-3.73044	-1.39224	-1.39854	-1.3328	-0.866803	-2.00371	-2.77078	0.131454	0.105219	0.060118	-0.062732	-1.9504	-2.11853	-2.69445	-2.23399	-1.80336	-1.93845	-1.42598	-2.87544	-3.02396	-1.81804	-1.8476	-2.89756	-3.40343	-1.46595	-2.625	-2.37737	-1.60017	-1.72575
YOR158W	PET123		-0.317115	-0.099697	0.338108	-0.756479	-0.898052	-0.224738	-1.73808	-1.42482	-1.06084	-2.68095	-1.88359	-2.76957	-0.738384	-2.00474	-0.767658	0.335382	-0.901014	-0.944995	-1.45065	-0.992258	-0.49998	0.107658	0.191403	-0.220738	-0.903698	-0.763685	-1.19321	-0.798914	-2.08778	-0.381424	-1.45693	-1.21504	-1.43343	-0.639316	-0.305541	-0.9159	-2.05238	-2.41575	-1.58916	-2.70062	-2.68894	-1.85083
YPL166W	ATG29		-0.019886	0.019341	0.000278	-1.89405	-2.31339	-2.60487	-3.19375	-1.52998	-4.22989	-3.42881	-2.66591	-3.77792	-1.99376	-1.55995	-2.23662	-2.54998	-1.24978	-1.81661	-2.33904	-1.07921	-2.44222	-0.082226	0.203151	-0.23652	-1.92379	-1.76663	-2.388	-1.55767	-2.82251	-1.49673	-1.02323	-2.01354	-1.8591	-1.39535	-1.51181	-1.11883	-2.38714	-2.34903	-1.06644	-3.56097	-0.974381	-1.83556
YKL211C	TRP3		-0.284256	0.141458	0.105431	-1.83736	-3.06562	-4.73104	-5.30398	-5.37236	-8.51833	-6.81802	-6.00858	-5.07656	-1.65243	-2.87877	-1.4649	-1.97571	-2.47548	-1.0561	-3.39997	-2.02039	-2.47962	-0.206793	0.123679	-0.135284	-2.25335	-2.47188	-2.42408	-3.43915	-3.73537	-2.86517	-2.39856	-3.24618	-3.05839	-1.5966	-1.65933	-3.59648	-3.66628	-3.66684	-2.08239	-3.73537	-2.21036	-1.50791
YMR158W	MRPS8		-0.155834	0.024724	0.117829	-0.981019	-0.577432	-1.6442	-1.5073	-0.967732	-1.56481	-1.7036	-0.947271	-2.02819	-0.651963	-1.10125	-0.594736	-0.4222	-0.503855	-0.985494	-0.184359	0.033405	-0.7029	-0.002713	0.149008	-0.16619	-0.658238	-0.581464	-0.996653	-1.19436	-1.12268	-0.950168	-0.778747	-1.08414	-0.835492	-0.947638	-0.359246	-0.869683	-0.764779	-0.313717	-0.781106	-0.99396	-0.777022	-0.535872
YGL067W	NPY1		0.25561	0.004124	-0.315996	-0.565283	-0.737719	-0.911622	-1.4013	-1.31736	-1.16823	-1.50815	-1.11153	-1.53669	-0.111082	-0.914404	-0.563206	-0.424212	-0.400138	-0.644581	-0.72032	-0.263069	-0.505621	-0.188995	0.108783	-0.11766	-0.611786	-0.75167	-0.527047	-0.387581	-0.973548	-0.926238	-0.446818	-1.47208	-0.737071	-0.792058	-0.533194	-1.01633	-0.716694	-0.544196	-1.01874	-1.42083	-0.732425	-1.06962
YLR155C	ASP3-1		0.27189	-0.106206	-0.211593	-0.986843	-0.584106	-0.929018	-1.19089	-1.27625	-1.51992	-2.41875	-2.27473	-2.74403	-0.855042	-1.36215	-0.911891	-0.874133	-0.887405	-0.970441	-2.55628	-1.45858	-1.70836	-0.264804	-0.166605	0.149342	-0.805274	-1.02625	-0.720444	-1.47041	-1.26058	-1.12561	-1.06263	-1.01988	-1.6962	-0.432295	-0.60364	-0.980162	-0.72519	-3.3196	-1.2752	-1.4985	-1.6859	-1.4165
YLR301W	HRI1		0.293517	-0.198977	-0.146871	-1.76036	-1.70385	-4.09882	-3.35725	-3.4626	-3.80574	-7.09269	-5.28325	-5.5268	-2.06601	-2.50958	-1.95343	-3.30697	-1.36214	-2.60274	-3.17138	-1.93431	-3.87816	-0.041928	0.031475	-0.032177	-1.93078	-3.07995	-2.3958	-3.01209	-3.65025	-2.05318	-2.49012	-2.41331	-4.17347	-2.80571	-2.27558	-3.11451	-2.10554	-2.53934	-3.10197	-2.60312	-4.41522	-3.10881
YDL233W	MFG1		-0.189195	-0.048134	0.208791	-2.18535	-1.90383	-1.64293	-2.36306	-2.94531	-3.33174	-5.99043	-2.76596	-3.73943	-2.97936	-2.72926	-1.741	-2.11161	-1.14275	-2.52155	-2.57669	-1.52296	-2.32404	0.07468	0.019823	-0.020099	-1.7419	-1.51757	-1.51851	-1.15594	-3.36274	-1.58566	-1.48506	-2.23155	-1.80313	-1.96949	-0.884568	-1.16788	-1.23348	-2.70926	-2.78526	-1.18551	-1.88227	-1.95737
YGL244W	RTF1		-0.376801	0.35964	-0.078942	-1.19114	-1.059	-1.3511	-1.3582	-2.05397	-1.72671	-2.62961	-2.1266	-1.74284	-0.925436	-1.00784	-1.23257	-1.62302	-1.18606	-0.823161	-1.52706	-0.85977	-0.393744	0.352531	-0.1082	0.100648	-0.972582	-1.3083	-0.857377	-1.03266	-1.72211	-0.809533	-2.27293	-1.74299	-1.93478	-0.951024	-1.30072	-1.29392	-0.444028	-1.46681	-0.864957	-0.581491	-0.775905	-1.23259
YOR105W	YOR105W		0.249556	0.010431	-0.314907	-0.587588	-0.919365	-0.693401	-0.468852	-0.361522	-1.30284	-1.70829	-1.22021	-1.67856	-0.640355	-0.402442	-0.622387	-0.829459	-0.618619	-0.662467	-0.640433	-0.872403	-0.243615	0.158913	-0.025135	0.024705	-0.239964	-0.558051	-0.744739	-0.420991	-0.49794	-1.01139	-0.72633	-0.767831	-0.680475	-0.669171	-0.41584	-0.503122	-0.662433	-0.937388	-0.855439	-1.0499	-1.16027	-0.672775
YKL120W	OAC1		-0.417823	0.332534	-0.011263	-1.15602	-1.57558	-1.13829	-3.54773	-5.56097	-4.91123	-4.40969	-3.68117	-3.90527	-1.85805	-1.60794	-1.06715	-2.02682	-1.36672	-1.60575	-3.02961	-1.10466	-1.50808	-0.032731	-0.184965	0.163923	-1.703	-2.54358	-1.88152	-1.71463	-1.01824	-2.86648	-1.37176	-1.65947	-3.07988	-1.96943	-2.23707	-1.57889	-2.17961	-2.44576	-2.24727	-3.9707	-3.83664	-3.16818
YJL140W	RPB4		-0.908408	0.321045	0.284505	-2.47056	-1.2692	-1.25927	-2.16587	-3.39849	-8.29449	-7.9161	-3.24868	-4.26775	-1.38419	-1.33299	-1.4936	-0.751869	-0.309126	-0.924179	-1.42124	-1.99294	0.830611	0.794455	-0.414823	0.321799	-1.95641	-2.64417	-1.82364	-2.76327	-2.76327	-2.76327	-2.76327	-2.76327	-2.76327	-2.09748	-1.46998	-1.67186	-2.37011	-2.69474	-2.76327	-2.76327	-2.07664	-2.76327
YOR184W	SER1		-1.02602	0.349949	0.303834	-1.89613	-1.57413	-1.65902	-3.69362	-5.04607	-7.28282	-5.62432	-2.97161	-4.53292	-2.09499	-2.12868	-0.751069	-0.604135	-1.98123	-0.132792	-2.45723	-1.64567	0.464939	0.445647	-0.206017	0.18024	-1.39316	-1.7527	-2.30824	-1.93099	-2.74764	-2.53389	-1.84489	-2.12206	-3.84695	-1.9542	-1.56819	-2.38415	-2.78563	-1.5372	-1.8137	-2.22335	-1.50955	-1.69569
YJL134W	LCB3		-0.136201	0.055978	0.071109	-2.83756	-3.20015	-1.12766	-2.30274	-1.8099	-1.40431	-1.11806	-1.75514	-2.24551	-1.31764	-2.97582	-1.91404	-1.89874	-1.51365	-1.69139	-0.448474	-0.728881	-1.0019	-0.200099	0.228412	-0.271504	-2.0601	-1.71649	-2.1351	-3.59373	-1.65558	-2.46616	-3.72867	-0.784241	-2.05546	-1.6657	-1.63056	-2.01873	-1.673	-2.07519	-2.07853	-1.1558	-3.72867	-1.34741
YDL107W	MSS2		-0.171248	0.279441	-0.154889	-0.820352	-1.24027	-0.419536	-0.229638	-1.1159	-0.992798	-0.734338	-0.953339	-0.404061	0.051388	-0.069766	-0.707113	0.050386	-0.251446	-0.58695	-0.289798	-0.678856	-0.475441	0.018979	-0.067638	0.064609	-1.0472	-0.922594	-0.606535	-1.52797	-0.891628	-1.25705	-1.90877	-0.55849	-0.704234	-0.841095	-0.916007	-0.854962	-1.31269	-0.838333	-0.910169	-1.37722	-1.33553	-0.798387
YAL060W	BDH1		-0.563946	0.357477	0.059863	-1.42058	-3.44371	-1.37514	-2.79915	-3.45123	-0.680009	-2.09513	-1.86105	-0.814876	-0.634876	-2.79589	-1.25445	-3.09077	-3.86904	-1.63125	-2.30853	-2.67447	-2.5107	0.479043	0.033675	-0.03448	-1.64356	-1.81102	-2.24576	-1.34342	-1.99312	-1.50234	-2.30012	-0.899362	-3.77206	-2.40642	-2.1727	-2.47168	-2.1528	-1.6464	-1.59337	-1.91309	-0.992897	-1.65097
YFL062W	COS4		-0.152127	0.002686	0.135159	-1.7824	-3.08961	-2.18387	-2.23326	-3.90092	-2.17513	-2.12517	-4.78334	-0.919599	-2.54302	-3.3316	-2.2743	-2.88106	-3.2004	-2.18108	-3.41223	-4.3966	-2.61418	0.155641	0.111624	-0.120991	-2.44277	-2.18784	-2.24861	-1.3276	-1.19524	-1.75558	-2.53356	-1.32894	-2.61177	-1.63616	-1.53978	-2.11679	-1.90797	-1.06821	-1.41958	-1.50696	-1.3356	-1.06529
YJR159W	SOR1		0.021183	-0.022837	0.001317	-2.5764	-2.23015	-1.92552	-1.54982	-4.70435	-2.23267	-0.726428	-4.22954	-1.03699	-2.14144	-3.53269	-2.04193	-2.37588	-3.23459	-3.1591	-1.27628	-2.78324	-0.925568	0.598603	0.071548	-0.075282	-1.67411	-1.53496	-1.23966	-1.78659	-1.6365	-0.904499	-2.11596	-2.24028	-1.57416	-2.08545	-1.98009	-1.37797	-1.86356	-1.70617	-1.53713	-1.32075	-1.77874	-1.90107
YDR492W	IZH1		-0.465562	0.388747	-0.049075	-1.73327	-1.23312	-1.52003	-0.017684	-1.57326	-1.65935	-0.941871	-2.94957	-1.36305	-1.05402	-0.774672	-1.50823	-2.95057	-1.38533	-4.0854	-2.49989	-2.28957	-0.327177	-0.037441	0.085256	-0.090613	-1.95729	-1.75096	-1.13024	-1.49462	-1.76726	-1.26168	-1.0108	-2.43058	-2.83823	-1.34565	-2.01857	-1.7709	-1.81287	-1.64831	-1.71481	-1.84549	-0.944965	-1.66156
YPL168W	YPL168W		0.257578	-0.205192	-0.093714	-2.24242	-2.52379	-1.40261	-2.75661	-1.988	-0.956909	-0.553716	-3.24024	-1.65698	-1.42971	-1.75197	-4.1731	-4.87129	-2.52087	-2.85412	-2.193	-3.90942	-3.65661	-0.50375	-0.369736	0.294048	-1.7839	-2.25178	-1.19288	-1.48999	-3.02847	-2.49851	-1.83259	-3.2756	-2.51825	-1.3908	-2.4072	-2.31314	-3.2756	-3.2756	-3.2756	-3.2756	-2.07361	-3.2756
YOR378W	AMF1		-1.34977	0.517837	0.23369	-2.47661	-2.21686	-1.81927	-3.33523	-3.68298	-1.82146	-0.443074	-3.11062	-0.572217	-1.8292	-0.03739	-1.68593	-1.1567	-0.643152	-1.8765	-2.24493	-1.17377	-0.675238	0.015462	0.152891	-0.171036	-1.53907	-2.04765	-1.28643	-3.01419	-2.45648	-2.37398	-1.47738	-2.19163	-1.89164	-1.49666	-2.22457	-1.79239	-3.11577	-2.43869	-1.28635	-2.24135	-1.49115	-2.19569
YHR199C-A	NBL1		-0.278479	0.088813	0.153216	-1.57163	-2.15902	-2.01477	-2.43017	-3.93561	-1.51435	-2.00161	-1.61424	-1.38301	-1.20145	-1.57753	-0.957921	-1.12699	-0.72304	-1.76082	-1.61454	-2.56192	-1.25015	-0.206902	0.270453	-0.333128	-1.38304	-2.44304	-1.52298	-3.43066	-1.68454	-2.1381	-1.54863	-1.49361	-0.522248	-1.96582	-1.83787	-1.86113	-0.814382	-3.67673	-1.54103	-1.71043	-0.756702	-2.36941
YHR169W	DBP8		0.246589	-0.062822	-0.223961	-0.698421	-1.04675	-0.854826	-0.865865	-1.72104	-0.57817	-1.11849	-2.23979	-1.17488	-0.691998	-0.826525	-1.16556	-0.325569	-0.665469	-1.08284	-2.48802	-1.01645	-2.72629	-0.05587	0.042827	-0.044137	-0.704186	-0.678021	-1.00781	-0.926279	-0.841343	-0.658968	-1.10373	-1.64884	-0.83229	-0.834217	-0.552137	-0.861825	-0.7694	-1.64967	-1.56516	-1.04447	-1.71618	-1.05992
YDR014W-A	HED1		0.029079	0.088126	-0.125555	-1.23598	-1.88504	-1.61773	-1.59381	-3.22909	-2.46594	-2.24487	-5.03011	-4.50449	-1.65159	-1.88094	-1.42214	-2.77786	-1.52967	-2.83469	-6.07199	-1.57638	-4.44453	-0.123238	-0.087283	0.082302	-1.35166	-1.22483	-2.12258	-1.81683	-1.15405	-2.2059	-1.24184	-2.27694	-2.16129	-3.27664	-3.54953	-2.28453	-2.92271	-3.02747	-4.38813	-5.26592	-5.26592	-5.26592
YML107C	PML39		-0.2382	0.077746	0.133339	-2.23672	-1.74272	-0.930095	-0.989701	-2.21208	-1.64414	-0.879569	-3.30717	-3.33006	-1.81196	-1.24775	-1.59207	-1.72321	-1.43508	-1.78004	-2.76895	-1.08327	-3.10799	0.34761	0.200633	-0.233112	-1.53774	-1.78973	-1.52518	-1.46797	-1.22967	-1.75051	-1.51764	-1.45416	-0.802868	-1.32557	-1.68837	-0.948053	-1.47712	-2.32114	-2.19492	-2.32114	-2.32114	-2.22579
YOR211C	MGM1		-0.215864	0.030928	0.160017	-1.12718	-1.56251	-0.695213	-1.29889	-2.40836	-1.37714	-3.56602	-3.49582	-1.92678	-0.55969	-0.304847	-1.83429	-0.6207	-1.25662	-1.12929	-0.051847	-1.64741	-2.37516	0.306385	0.092055	-0.098332	-1.6052	-1.20147	-1.10774	-1.36893	-0.869986	-1.09017	-2.11595	-2.09508	-1.6186	-1.45485	-1.25254	-1.47154	-1.76004	-1.05742	-2.77893	-2.01903	-3.49285	-2.97454
YOL081W	IRA2		-0.251558	0.207698	0.007436	-0.727848	-1.18097	-0.843917	-1.24941	-2.44217	-1.52688	-1.75032	-1.73557	-0.541741	-1.66471	-0.78306	-1.33478	-0.56664	-1.73149	-2.77187	0.021625	-0.706041	-2.78822	-0.052757	0.135696	-0.149797	-0.934433	-1.07699	-1.42144	-1.05602	-1.39542	-0.769776	-0.577558	-2.38538	-1.18605	-1.35818	-0.942661	-0.987913	-1.83765	-1.58091	-2.76098	-3.46008	-2.6389	-3.5324
YDR040C	ENA1		-0.641236	-0.049088	0.477459	-0.925683	-2.25267	-1.45866	-1.29909	-3.55287	-1.10696	-1.32475	-3.49964	-1.60065	-1.66956	-1.48086	-1.82399	-2.86321	-1.69445	-2.96633	-2.61828	-2.51632	-2.17344	-0.141796	-0.027812	0.027286	-1.74319	-1.46992	-1.90619	-3.0622	-1.65813	-2.17298	-1.78007	-2.51924	-3.37451	-1.79833	-2.60787	-1.91687	-2.34473	-4.24766	-2.11841	-3.80311	-3.90519	-3.62058
YDR017C	KCS1		-0.205307	0.176631	0.003464	-1.57993	-0.920818	-0.73493	-1.83498	-2.64208	-1.04064	-2.30611	-2.7597	-1.39982	-1.71906	-1.85229	-1.23877	-1.47975	-2.27908	-1.80469	-2.00425	-2.80564	-2.0381	0.270051	-0.094789	0.088943	-1.51419	-1.36253	-1.63108	-1.62871	-3.00051	-0.561075	-1.67942	-3.62109	-2.84258	-2.19489	-2.33076	-2.11331	-3.34342	-3.55257	-3.62109	-3.62109	-3.62109	-3.62109
YLL048C	YBT1		-1.34451	0.319232	0.442064	-1.52258	-2.04496	-1.45144	-2.13099	-3.19856	-1.27767	-2.84705	-2.44825	-1.02307	-1.4911	-2.03213	-1.40887	-0.866045	-2.14342	-3.50201	-2.75188	-2.41906	-2.41321	-0.572701	0.230508	-0.274474	-1.79178	-1.80876	-2.77384	-1.57238	-2.73449	-1.76447	-2.22602	-1.52543	-2.46671	-2.69968	-2.98365	-1.9569	-3.84412	-2.19063	-3.43061	-3.84412	-3.83556	-3.84412
YOL055C	THI20		-0.491994	0.266034	0.119637	-0.394985	-0.36165	-0.132542	-0.797614	-0.871562	-0.503224	-1.41592	-1.16737	-0.721061	-0.647752	-0.23069	-0.427343	-0.667673	-0.610595	-0.679652	-1.01548	-1.52392	-1.40814	-0.059872	0.068045	-0.071414	-0.637061	-0.586921	-1.38355	-0.773388	-1.03055	-0.969959	-1.08341	-1.13877	-0.818533	-0.916046	-0.62756	-1.1862	-1.02172	-0.926908	-1.37278	-1.62745	-1.23742	-2.33016
YGL043W	DST1		-0.106406	-0.23538	0.288819	-1.75262	-1.48452	-2.0837	-0.861233	-0.758187	-2.1499	-0.721119	-0.62789	-3.1813	-1.31859	-4.23143	-1.77605	-2.32838	-1.65823	-1.84976	-2.67734	-0.670598	-4.0486	-0.154461	0.265789	-0.32607	-1.95988	-1.94373	-2.63079	-2.25353	-3.56751	-2.88094	-1.59139	-2.45577	-2.83024	-2.39365	-1.84638	-1.92927	-2.16444	-2.12318	-2.58222	-2.66732	-3.12175	-2.26064
YCL026C-B	HBN1		0.016525	-0.174763	0.140867	-1.34755	-1.32942	-1.69474	-0.29646	-1.74049	-2.50909	-1.02538	-1.9187	-2.85739	-1.41619	-3.05192	-1.24023	-2.67938	-0.579857	-1.58801	-2.92104	-1.55705	-1.07697	0.149709	0.072819	-0.076691	-1.59612	-1.69162	-1.72037	-1.44973	-2.0705	-3.12103	-1.93948	-2.3432	-2.4699	-2.34347	-2.48853	-1.81969	-1.71187	-1.79717	-2.54886	-1.76262	-2.93004	-2.46831
YBR302C	COS2		-0.123088	-0.013748	0.126	-1.73368	-1.68773	-1.95937	-1.26394	-1.65521	-1.6503	-0.247699	-3.19206	-2.50843	-1.74499	-3.77007	-2.3527	-2.56745	-2.74229	-1.7395	-2.04334	-2.16949	-2.60145	-0.260849	0.064977	-0.068042	-2.49843	-1.71369	-2.5606	-3.30591	-1.40865	-1.63075	-1.93662	-0.79221	-2.49203	-2.5746	-1.7633	-2.03731	-1.93451	-1.69115	-2.03651	-3.13876	-2.35957	-2.37148
YHR151C	MTC6		0.144436	0.218011	-0.450927	-2.27939	-2.89442	-1.9625	-0.754755	-2.72538	-3.02086	-0.257467	-2.19791	-3.49812	-2.02407	-3.86511	-1.8698	-1.75561	-2.1131	-3.60971	-2.05412	-4.08765	-2.82723	-0.308359	-0.078935	0.074839	-2.40731	-2.38632	-1.76758	-2.98177	-2.63008	-1.80134	-2.31635	-2.20013	-1.90927	-2.73807	-2.1856	-2.09464	-2.864	-2.13352	-2.13027	-1.65036	-3.04903	-1.42752
YBR067C	TIP1		-0.439806	0.234107	0.119805	-2.54545	-1.41237	-2.1761	-2.23031	-2.28249	-3.64146	-0.833457	-1.69875	-2.66364	-1.77556	-2.73886	-1.62429	-2.21432	-1.58069	-4.06842	-3.17665	-2.33991	-1.67387	-0.013561	-0.129206	0.118579	-2.23163	-2.30068	-2.20024	-2.12432	-2.855	-1.59066	-2.50298	-2.10908	-1.55608	-1.7578	-2.84435	-2.21717	-2.774	-2.31833	-2.27538	-3.70878	-2.77753	-2.27187
YDR294C	DPL1		-0.113149	0.053013	0.053811	-1.56472	-2.04036	-2.1005	-0.655897	-0.840502	-4.44034	-0.593798	-1.874	-3.51314	-1.77397	-2.38573	-2.41455	-0.981485	-1.67502	-3.28625	-1.63534	-2.23833	-2.44237	-0.498174	-0.093014	0.087379	-2.34493	-2.98797	-2.8118	-1.67749	-2.30242	-2.4874	-1.26964	-1.69875	-2.19075	-2.59171	-2.57344	-2.23767	-4.11248	-2.04395	-4.06154	-4.11248	-2.60068	-3.764
YHL020C	OPI1		0.144286	-0.072086	-0.083821	-1.50193	-1.6879	-1.6132	-0.581528	-1.63837	-3.63693	-0.869051	-2.88404	-2.89313	-0.889392	-1.72776	-0.896944	-1.05384	-2.72863	-1.9143	-2.09368	-2.16766	-1.58403	0.239287	0.012591	-0.012702	-2.2068	-1.69043	-1.95706	-1.68478	-2.0442	-2.72325	-2.06681	-2.36546	-2.0461	-1.2987	-1.85309	-2.70622	-2.77144	-2.06548	-2.25534	-2.93719	-3.03377	-3.32159
YHR073W	OSH3		-0.18	0.094382	0.069962	-1.16208	-1.23812	-2.69787	-1.44769	-1.90049	-3.38235	-0.821368	-2.77949	-4.62835	-1.27779	-1.72006	-0.592589	-1.93249	-2.5267	-2.03213	-3.11002	-0.613297	-1.32092	0.278042	-0.292749	0.243248	-2.05308	-2.5297	-2.04143	-2.30824	-1.85674	-1.98802	-2.73714	-2.90876	-2.31774	-1.64924	-2.51415	-1.63316	-4.02814	-2.63769	-2.20461	-4.02814	-3.23572	-2.47156
YGL124C	MON1		-0.849634	0.516914	0.020318	-2.13971	-1.21042	-1.86346	-0.042324	-2.54917	-2.48083	-0.385649	-2.96043	-3.3789	-0.968932	-0.788794	-1.25795	-1.22361	-0.645971	-1.80348	-1.73488	-1.49676	-1.02505	0.034648	0.094149	-0.100725	-1.96536	-1.79748	-1.96469	-1.83983	-1.72415	-2.06792	-0.862335	-1.97978	-1.89579	-1.63152	-2.01161	-2.47522	-2.16885	-3.52307	-1.29649	-2.18811	-3.29392	-2.23384
YML057W	CMP2		0.017572	-0.23915	0.189668	-2.01826	-1.9788	-1.55147	-2.47956	-1.56302	-4.51884	-2.34146	-1.69955	-4.84873	-1.74772	-1.06598	-1.75015	-1.5567	-1.81259	-1.8424	-3.63123	-1.09733	-3.32372	-0.114379	0.362039	-0.484471	-2.67128	-3.04735	-1.91515	-2.10441	-1.53775	-2.42724	-1.39914	-1.84717	-2.02322	-2.63509	-1.80939	-1.56712	-1.39826	-1.70695	-2.62043	-1.56759	-3.06222	-2.96306
YOR201C	MRM1		-0.281248	0.143989	0.100527	-0.710233	-0.684234	-0.725215	-1.15553	-0.88654	-1.62772	-0.603971	-0.502939	-2.36965	-0.853789	-1.12087	-0.414154	-0.721861	-0.621314	-0.780075	-1.48364	-1.29343	-2.05588	-0.021321	-0.082855	0.078354	-0.870625	-0.855777	-1.13082	-0.819482	-0.764162	-1.34062	-0.585657	-0.306599	-1.79941	-0.681131	-0.452248	-1.10267	-1.20751	-1.16783	-1.62105	-1.55932	-1.3798	-1.73304
YLL018C-A	COX19		-0.458769	0.164215	0.203937	-1.79271	-1.7807	-2.99866	-1.97926	-2.76313	-5.46403	-2.65268	-1.1127	-4.85876	-1.56956	-2.14639	-1.33231	-3.2657	-1.46512	-1.36101	-1.57287	-2.69086	-1.04204	-0.350358	0.147087	-0.163803	-1.7608	-2.00192	-2.3364	-2.16255	-1.45505	-3.23053	-2.29825	-2.46559	-3.17944	-1.7136	-1.94596	-2.33739	-2.04236	-1.66963	-2.34257	-2.38087	-2.03421	-2.67163
YKR055W	RHO4		-0.563481	0.213865	0.218523	-1.96394	-1.94575	-1.18826	-1.5417	-2.88426	-3.62121	-2.39839	-2.02799	-3.03902	-0.814199	-2.79542	-1.32984	-2.68592	-1.7268	-1.02105	-2.19917	-1.95022	-0.001353	0.15319	-0.263337	0.222608	-2.15753	-1.21751	-2.28265	-2.06253	-1.57502	-1.32259	-1.83577	-1.5918	-2.56236	-1.82523	-1.84044	-2.21348	-2.04851	-0.577979	-2.32905	-1.80333	-2.47172	-2.91581
YDR004W	RAD57		-0.273636	-0.064551	0.282766	-2.45518	-3.17048	-4.87242	-2.89788	-3.01897	-5.70552	-1.79751	-2.04563	-4.71544	-1.899	-0.698223	-2.68195	-2.64761	-1.83551	-1.24578	-3.92244	-1.89874	0.130497	-0.19639	0.24669	-0.297754	-1.49088	-1.48166	-2.29181	-2.26023	-2.46458	-2.07014	-3.31888	-3.60584	-3.63742	-1.84123	-2.53444	-2.44165	-2.31062	-2.30476	-2.82714	-1.6414	-2.05237	-3.10318
YMR031C	EIS1		0.013963	0.108631	-0.132783	-2.10408	-1.65507	-2.3409	-1.75078	-2.61157	-2.30943	-1.94818	-1.65908	-3.25148	-0.964609	-0.751661	-3.03894	-1.32665	-1.13633	-2.19084	-1.79235	-0.300761	-1.72398	-0.401097	-0.237467	0.203849	-2.53992	-2.89662	-2.40235	-2.04433	-2.45688	-2.32612	-1.6924	-2.3917	-2.19236	-1.98355	-2.79758	-1.83559	-2.60335	-1.91629	-2.7716	-2.3481	-1.67941	-2.78383
YGR169C-A	LSO2		0.064899	0.103459	-0.185012	-1.597	-2.41204	-1.31289	-1.88423	-2.09171	-2.97509	-2.50389	-1.4934	-3.59701	-1.84695	-1.04558	-1.56331	-1.75182	-0.451613	-1.8965	-1.39586	-0.558431	-1.18145	-0.522191	-0.09279	0.087181	-1.90563	-2.28566	-2.68301	-1.07059	-2.06836	-1.69004	-1.83017	-1.95571	-2.60188	-3.13769	-2.1945	-2.64752	-2.27882	-1.50801	-2.7608	-1.31436	-1.78677	-2.70837
YPR002W	PDH1		-0.715786	0.088105	0.409423	-1.40595	-1.89016	-1.61413	-1.69314	-1.79327	-2.34031	-2.94212	-2.74412	-2.81879	-1.72817	-0.292376	-2.41855	-1.3528	-0.755237	-1.26983	-1.21343	-0.992965	-1.31165	-0.049137	-0.001964	0.001962	-1.9528	-1.98984	-1.73525	-2.84527	-2.76027	-2.13028	-2.74167	-2.29895	-2.60181	-1.5399	-3.2484	-3.2484	-2.11658	-1.85795	-3.09793	-1.76401	-1.98731	-2.40036
YOR247W	SRL1																							-0.34671	-0.218793	0.189939	-2.32791	-2.28482	-1.93683	-2.55517	-1.92639	-2.46838	-2.35293	-1.51304	-3.26674	-2.21887	-2.51886	-2.46065	-2.21245	-2.43998	-3.5085	-1.49426	-3.06931	-3.29919
YER103W	SSA4		-0.807356	-0.148968	0.610394	-1.85493	-2.75666	-1.98468	-1.28844	-2.03232	-3.69018	-1.95175	-2.76312	-3.57412	-2.35353	-0.579866	-1.33976	-1.13624	-0.613647	-2.07536	-1.26457	-0.008082	-1.5093	-0.008534	-0.030055	0.029441	-1.68641	-1.78224	-1.82655	-1.71575	-1.56023	-1.4883	-1.62803	-1.92497	-2.9964	-1.61288	-2.8605	-2.16392	-2.04006	-1.79247	-3.44596	-1.92439	-2.71304	-3.3506
YJR127C	RSF2		-0.862083	0.365468	0.216042	-1.5083	-2.11063	-1.28479	-2.07385	-1.98303	-3.01565	-1.97682	-1.26892	-2.09038	-1.18334	-1.40215	-1.03465	-1.19953	-1.46488	-0.625731	-2.20714	-0.610882	-1.50804	-0.027905	0.033621	-0.034423	-1.926	-1.60675	-1.95578	-1.92033	-1.58229	-1.76547	-1.48344	-1.77535	-1.4241	-2.91841	-1.75638	-1.85457	-2.03389	-1.84725	-2.35542	-2.17498	-0.845818	-2.3019
YCR067C	SED4		-0.084767	0.158849	-0.088244	-1.74306	-2.09084	-1.52032	-1.10363	-1.45115	-2.79137	-1.7593	-0.523688	-3.1356	-1.09649	-1.39388	-1.49308	-2.64377	-1.41026	-0.632313	-3.72243	-0.633593	-0.690612	0.217524	-0.0511	0.049352	-2.0396	-2.25446	-2.25052	-2.43398	-2.04672	-1.00901	-2.49831	-2.0486	-1.56063	-1.77702	-2.5389	-2.12035	-2.45976	-1.90466	-2.61412	-1.95078	-1.6112	-2.36721
YNL069C	RPL16B		0.233614	0.088505	-0.394116	-1.23373	-1.03562	-0.578575	-1.1435	-1.18794	-3.18438	-1.21949	-1.67186	-2.00287	-1.42858	-1.24987	-2.25221	-1.87733	-1.3178	-1.76205	-3.1861	-1.50042	-2.68418	-0.708048	0.303259	-0.384449	-2.67031	-1.49281	-2.80512	-2.15531	-2.02686	-1.8919	-2.879	-1.78563	-3.07047	-2.70316	-1.56175	-2.11845	-1.62131	-2.50092	-3.59406	-1.48172	-1.78328	-3.41599
YER065C	ICL1		0.252219	-0.200193	-0.091528	-0.385534	-1.11003	-0.7782	-0.638412	-1.00828	-0.909292	-0.479347	-1.25761	-0.689438	-0.603041	-0.800399	-0.336667	-0.597784	-0.700043	-0.27894	-0.442878	-0.680311	-0.683338	-0.586415	-0.012852	0.012739	-0.502311	-0.471396	-0.635759	-1.58079	-0.554583	-0.392506	-1.16149	-0.769818	-0.452925	-0.99656	-0.997655	-1.39602	-0.884236	-1.12775	-1.04196	-0.978118	-1.32281	-1.07817
YHL036W	MUP3		0.248301	-0.273501	-0.021975	-0.516559	-0.973636	-0.452055	-0.63698	-0.488997	-0.779919	-1.18422	-0.864726	-0.747537	-0.712718	-0.454587	-0.505991	-0.616737	-0.496063	-0.118384	-0.585351	-0.623818	0.212894	-0.190058	0.186721	-0.214531	-1.10303	-0.698402	-0.598888	-0.785511	-0.362727	-0.714855	-1.10377	-0.628382	-0.27589	-0.64489	-0.928815	-0.93879	-0.851869	-0.892034	-0.719007	-0.858944	-0.790806	-1.00709
YDL237W	AIM6		-0.334903	0.007744	0.265173	-2.36194	-2.48328	-2.25562	-2.49008	-3.02097	-3.37758	-2.73378	-4.56968	-1.88689	-2.9386	-2.23342	-2.22953	-1.99128	-1.1767	-0.911167	-1.52733	-2.03171	-1.8609	-0.256914	-0.043566	0.042289	-2.24357	-2.19353	-1.94001	-1.9259	-1.76037	-2.33375	-1.93	-1.90622	-1.86401	-2.11381	-1.6561	-2.51487	-2.34561	-2.97672	-1.86568	-2.60797	-3.21922	-2.62665
YMR140W	SIP5		-0.002968	-0.006055	0.008979	-2.06422	-2.07781	-1.27982	-2.38328	-3.84808	-1.91737	-0.984333	-3.68665	-1.44024	-1.20767	-2.64995	-1.97656	-2.12541	-0.948984	-0.857276	-2.03208	-1.71495	-1.29405	0.131094	-0.233746	0.201102	-2.53235	-1.67943	-1.45141	-1.77625	-1.3213	-1.80239	-3.18378	-2.08975	-1.53876	-2.63269	-1.37688	-1.91674	-2.62312	-3.69153	-2.37011	-2.6507	-2.36336	-1.92971
YOR134W	BAG7		0.15141	-0.303715	0.109939	-0.981034	-1.99649	-1.00997	-0.875271	-1.74149	-2.37531	-2.73849	-2.48545	-1.85082	-1.01219	-1.85814	-1.16727	-0.955085	-1.01191	-0.647403	-0.791518	-1.27862	-1.27092	0.304162	0.146761	-0.163399	-1.05336	-1.69228	-1.17149	-1.84119	-2.06994	-1.287	-1.11332	-1.73233	-1.82702	-0.456459	-1.45114	-1.37553	-1.7224	-2.05214	-2.03914	-0.844061	-1.79571	-2.33739
YGL115W	SNF4		-0.796095	0.109119	0.428168	-1.5079	-3.50531	-1.78344	-1.87964	-2.93424	-3.80135	-2.00073	-3.98436	-3.41847	-1.1419	-2.06868	-2.33331	-2.48755	-2.24586	-2.36347	-2.24343	-3.10413	-1.06642	-0.57646	-0.037892	0.036923	-1.90348	-2.19326	-2.60155	-4.19076	-2.86391	-1.70586	-2.51609	-3.52047	-3.26586	-1.79038	-2.82289	-2.67897	-2.05894	-3.53728	-2.8179	-2.41135	-3.32034	-2.06123
YMR056C	AAC1		0.27044	-0.304936	-0.022762	-1.60319	-2.10284	-2.34345	-1.73548	-3.61531	-2.87485	-3.0345	-3.60589	-2.15554	-2.12907	-2.15415	-1.79392	-2.44903	-2.11666	-1.79141	-1.80557	-1.63972	-1.10847	0.159854	0.067679	-0.07101	-2.17945	-2.44919	-1.47584	-3.50615	-3.10382	-2.34325	-3.57779	-2.61678	-1.8493	-2.282	-2.22744	-1.59359	-2.33503	-0.782347	-2.43736	-2.1127	-1.50018	-2.04918
YGR240C-A	YGR240C-A		0.303888	-0.041172	-0.333392	-1.7049	-2.05322	-1.97297	-2.40878	-4.27402	-2.05777	-2.0653	-3.51997	-2.43917	-1.63802	-2.87559	-1.84551	-1.97253	-2.52979	-1.80781	-1.98497	-1.72175	-1.24494	-0.202159	0.173132	-0.196779	-2.15645	-2.53931	-2.18515	-2.44985	-2.17079	-0.858806	-1.64508	-2.18228	-1.75176	-2.78374	-2.14331	-1.6693	-1.95876	-1.36943	-3.13548	-2.80987	-2.9641	-2.21605
YJL044C	GYP6		0.249813	-0.060349	-0.231218	-1.87703	-1.91006	-1.65781	-2.17115	-2.63594	-1.32784	-3.52906	-2.13466	-3.31367	-2.11555	-2.75974	-2.32496	-2.3872	-2.31206	-0.801187	-2.57259	-1.29901	-1.18459	0.134707	-0.116547	0.107832	-1.6804	-1.30031	-3.20972	-2.32036	-3.88768	-1.37363	-2.78416	-3.25018	-1.58622	-1.82771	-2.65759	-1.99429	-2.61464	-1.49723	-1.98113	-3.26526	-2.86664	-2.16197
YNR039C	ZRG17		-0.012797	0.018338	-0.005726	-1.48037	-1.00275	-2.04865	-1.97808	-1.71028	-1.80337	-1.84511	-2.46591	-2.50964	-1.16665	-1.43738	-1.53659	-1.78731	-0.828197	-0.846677	-1.88998	-0.595795	-0.387822	0.209248	-0.126016	0.115887	-1.60868	-2.27824	-2.59697	-2.14234	-1.79017	-1.1272	-3.02832	-1.49359	-1.33553	-1.77264	-1.13058	-1.45703	-2.74585	-1.08088	-2.10612	-2.74509	-1.44718	-1.55271
YGR177C	ATF2		-0.109536	0.046153	0.057424	-1.54025	-1.68445	-2.55632	-0.685045	-2.07587	-2.28833	-2.19044	-5.15579	-2.35752	-1.83386	-1.38212	-1.47533	-1.91647	-0.938821	-1.46634	-1.01301	-0.852242	-1.72604	0.000687	0.051844	-0.053776	-1.54231	-2.30122	-2.68628	-2.38172	-3.22982	-3.14732	-2.29298	-1.97746	-2.00188	-1.74849	-2.52337	-1.8377	-2.28918	-2.27092	-2.59867	-2.00931	-1.65674	-2.47391
YDR059C	UBC5		-0.148818	0.069356	0.068688	-2.19096	-2.36759	-1.49968	-1.64595	-2.46465	-2.04706	-2.36209	-4.88764	-3.43016	-2.03964	-1.31037	-1.35068	-1.78583	-1.45863	-1.72135	-0.558552	-0.618641	-2.99261	-0.351366	0.205329	-0.239479	-2.64961	-2.37545	-1.92117	-2.09913	-3.30962	-2.04711	-2.14839	-3.28217	-3.30962	-3.11515	-2.07954	-1.75052	-2.50999	-1.43375	-1.48359	-2.17053	-1.63876	-1.42681
YPR114W	YPR114W		0.190394	-0.102548	-0.108522	-0.567114	-0.652809	-0.444356	-0.773065	-0.656067	-0.592284	-0.62239	-0.988859	-0.844596	-0.307416	-0.63473	-0.351729	-0.55241	-0.048755	-0.13518	-0.31367	-0.132789	0.101025	0.326816	0.065845	-0.068994	-1.13585	-0.721007	-0.751515	-0.852368	-0.927678	-0.747881	-0.680901	-0.862267	-0.926368	-0.695403	-0.793943	-0.437531	-0.587756	-0.570613	-0.841567	-0.651944	-0.568474	-0.516147
YJL058C	BIT61		-0.131267	0.119463	0.000923	-4.15599	-2.15869	-1.78664	-2.52397	-3.10079	-1.77174	-2.36772	-2.12307	-1.84922	-1.12909	-2.67133	-2.1591	-0.768277	-1.71346	-2.94905	-1.40494	-3.37192	-2.85715	-0.235735	-0.050332	0.048635	-1.70029	-1.5126	-2.32862	-2.7515	-1.06125	-3.50715	-2.10665	-1.6437	-2.31711	-2.28561	-2.39896	-1.81832	-2.88552	-1.2687	-3.01564	-3.50715	-2.67875	-2.19223
YMR287C	DSS1		-0.086183	0.108685	-0.029525	-1.59737	-1.01224	-0.871791	-1.55377	-2.18608	-1.56537	-1.56913	-1.49321	-1.09663	-0.454889	-1.38071	-1.22589	-0.778687	-1.89289	-0.723369	-1.79246	-2.63811	-1.67165	0.621418	0.06026	-0.062887	-0.717665	-1.01642	-1.32451	-1.76798	-1.21731	-1.88738	-1.14991	-1.02183	-1.49389	-1.4428	-0.821527	-1.03839	-0.658134	-0.627645	-1.44198	-1.91047	-1.97979	-2.1253
YOR391C	HSP33		-0.448835	0.134842	0.225761	-2.42905	-2.07266	-4.04762	-2.17126	-3.126	-3.32712	-2.50233	-3.5882	-2.08733	-1.91735	-1.97296	-2.37702	-2.49024	-2.44629	-2.27513	-2.76014	-4.24386	-2.04109	0.318503	0.202132	-0.235139	-2.18223	-1.33754	-1.45833	-1.91985	-1.71251	-2.246	-1.20609	-2.33667	-2.16404	-2.13212	-1.98619	-1.37189	-1.39481	-0.986268	-1.26517	-3.48601	-2.10165	-2.29128
YPL037C	EGD1		-1.12374	0.48861	0.186508	-1.98038	-2.48809	-1.88603	-3.67399	-5.55382	-1.6801	-6.15743	-6.00007	-2.4242	-2.54439	-2.03376	-1.87998	-1.34572	-3.9524	-1.74359	-2.54469	-6.6937	-3.90277	0.200187	-0.065851	0.062976	-2.17125	-2.57711	-2.14043	-2.74706	-2.97661	-1.89411	-2.90228	-2.98478	-4.15662	-2.57609	-1.75285	-2.35204	-3.31886	-1.76617	-3.40524	-3.1565	-3.62723	-3.55065
YHR092C	HXT4		0.020521	-0.065228	0.042476	-1.92082	-2.30343	-0.993301	-2.79637	-4.18716	-1.46923	-2.62962	-4.17773	-1.50312	-1.67948	-1.72599	-1.19099	-1.06395	-2.48982	-0.601728	-1.70582	-3.69478	-0.433411	0.022331	0.13425	-0.148037	-2.87048	-2.05614	-2.18758	-1.9054	-2.85808	-1.17334	-1.42139	-3.1969	-2.44499	-2.52644	-2.3221	-1.98965	-2.64052	-0.952292	-2.20232	-2.3879	-2.47405	-1.71014
YDR497C	ITR1		-0.036191	0.086001	-0.053868	-1.92709	-2.02999	-3.37194	-3.01112	-5.73573	-1.98099	-1.76218	-5.16406	-3.15947	-1.57909	-1.93471	-1.66986	-1.37846	-2.90694	-1.59576	-2.33516	-5.02761	-3.87999	-0.034945	-0.035257	0.034416	-1.51272	-3.26833	-2.09138	-1.21552	-2.39154	-3.2079	-2.77507	-2.04853	-3.64031	-2.99727	-1.76145	-3.51899	-2.80969	-2.59453	-2.98207	-3.46271	-4.0906	-4.66305
YGR089W	NNF2		-0.124061	-0.107294	0.206732	-1.45413	-1.43594	-3.02241	-2.42638	-3.35599	-2.35279	-3.05494	-5.73735	-2.99512	-1.08582	-3.28561	-1.49946	-1.42003	-4.04103	-1.2414	-0.589952	-3.17885	-1.58045	0.002187	-0.079795	0.075612	-1.41566	-2.11646	-1.53768	-1.78431	-1.51457	-1.80332	-1.83298	-2.35506	-1.99133	-2.56318	-1.63342	-1.59405	-3.37826	-1.54359	-2.90183	-3.0765	-1.57869	-3.26918
YDR540C	IRC4		-0.179492	-0.145755	0.278674	-1.56267	-1.73846	-2.37835	-1.54211	-0.761239	-1.95005	-1.51162	-2.99693	-2.19921	-2.53644	-1.31457	-2.55128	-1.87095	-3.28326	-2.44152	-2.86415	-4.37506	-1.67864	-0.411796	0.157108	-0.176331	-2.59402	-1.77998	-2.18375	-2.47933	-4.18364	-2.22598	-2.48928	-1.87794	-2.22127	-2.57413	-1.89036	-1.88293	-3.43648	-1.20823	-1.58544	-2.67626	-1.69865	-2.01601
YDR191W	HST4		-0.370858	0.001129	0.293835	-1.79468	-2.15222	-1.64772	-2.2734	-1.38857	-2.0565	-1.79861	-2.35966	-1.69719	-2.07512	-2.70234	-2.29904	-4.17779	-3.32177	-2.8272	-5.276	-3.49603	-2.60697	-0.017497	0.162139	-0.182696	-2.42361	-1.88633	-1.80263	-3.29471	-4.3743	-2.45972	-3.46596	-2.59854	-2.14787	-2.1853	-2.62749	-2.27221	-2.53654	-1.98385	-2.89232	-4.35007	-2.28643	-3.94521
YGL221C	NIF3		-0.335952	-0.060788	0.320771	-1.41009	-1.84506	-1.81926	-1.94134	-2.62609	-2.20633	-0.959938	-2.46096	-1.49018	-2.26118	-1.208	-2.17169	-3.87985	-2.40617	-1.3902	-3.65613	-2.9757	-0.566439	-0.089958	0.195737	-0.226525	-2.38249	-1.65285	-2.64883	-1.79286	-3.43852	-2.11091	-2.49681	-2.19408	-2.27438	-1.91216	-1.65579	-1.78374	-1.76966	-1.59065	-1.89622	-3.2768	-2.05316	-2.0532
YDL200C	MGT1		-0.136541	-0.038546	0.159199	-2.20618	-1.6835	-1.72751	-1.99846	-2.77327	-1.90727	-1.64716	-3.62954	-3.37559	-1.51184	-1.99723	-3.04094	-2.63415	-3.43348	-1.95802	-4.14646	-2.69479	-0.636177	-0.311493	-0.148503	0.134633	-1.48421	-2.08151	-3.36802	-2.7666	-1.17503	-2.40441	-2.92671	-2.69537	-2.83879	-1.85357	-1.95924	-2.12538	-2.33331	-1.46911	-2.344	-2.18204	-1.6331	-2.11693
YDR137W	RGP1		-0.197595	0.099307	0.079617	-2.21578	-2.40412	-2.47445	-2.99782	-1.86471	-2.72682	-1.81141	-1.94839	-2.10948	-1.88949	-2.08161	-2.74341	-1.70907	-4.97789	-1.50428	-3.08824	-2.00459	-1.74784	-0.401047	0.09692	-0.103903	-2.09302	-2.2511	-1.7359	-3.89987	-3.65275	-1.57025	-2.3236	-2.95042	-3.65812	-1.45977	-2.38336	-2.99729	-1.69085	-1.66142	-3.42747	-2.71371	-1.76814	-3.33613
YKL002W	DID4		0.021324	0.109577	-0.142103	-1.20215	-0.531432	-0.989639	-1.44956	-0.397661	-0.943292	-1.76214	-1.49243	-2.09452	-0.695799	-0.937599	-0.155567	-1.76008	-0.511183	-0.60081	-2.3395	-0.973727	-1.16494	0.139439	-0.137063	0.125164	-0.741333	-0.416961	-1.12258	-0.708038	-1.00584	-1.33198	-0.798156	-1.28379	-0.728832	-0.681828	-0.97877	-0.683868	-0.928758	-1.09585	-0.941142	-0.893873	-0.94565	-1.06834
YJL165C	HAL5		-0.093827	-0.037474	0.122483	-2.04091	-1.78351	-2.99871	-2.69811	-1.57876	-3.04577	-2.02156	-1.62299	-2.33335	-1.50917	-1.60588	-1.78225	-4.40326	-2.57324	-1.20023	-5.34947	-1.58634	-4.65253	0.049016	-0.283933	0.237137	-2.11516	-2.28502	-2.09706	-2.56125	-2.52461	-1.79721	-4.09367	-2.99824	-2.99043	-2.43183	-2.35548	-2.34241	-2.47568	-2.21779	-2.51618	-2.96195	-1.34189	-2.90273
YHL040C	ARN1		0.225519	-0.118241	-0.136867	-2.27014	-1.53382	-2.56591	-4.73976	-2.086	-2.58691	-4.53425	-1.76328	-2.57583	-1.57356	-1.93603	-1.72943	-2.73342	-2.23507	-1.96493	-4.60162	-3.586	-5.03331	-0.381848	-0.454553	0.345128	-1.49507	-2.10262	-1.95617	-2.42195	-2.27536	-2.42552	-2.58657	-3.61764	-1.83563	-2.64738	-2.72184	-2.46842	-2.38219	-1.22719	-1.82203	-2.85485	-2.15079	-1.87922
YHR184W	SSP1		-0.40279	0.117183	0.212869	-2.02413	-1.65327	-2.39585	-3.02538	-1.43051	-4.38317	-6.36419	-1.55475	-3.40577	-1.72372	-2.35094	-1.57567	-3.14832	-1.91423	-1.86063	-6.43157	-2.64456	-3.68572	0.27175	0.030611	-0.031274	-1.73008	-2.48728	-1.99422	-2.56177	-2.92906	-2.85938	-1.98203	-1.90566	-2.40875	-2.69336	-1.41874	-2.50576	-2.60214	-2.14648	-2.25993	-3.17965	-1.76839	-3.27385
YIR034C	LYS1		-0.727903	0.321053	0.197836	-2.38862	-1.84864	-4.00476	-0.699207	-2.82011	-1.86843	-1.64284	-5.01927	-1.90844	-2.75623	-0.567527	-1.96876	-4.68684	-1.34322	-1.44214	-7.21801	-5.07547	-2.95279	0.000571	-0.037645	0.036688	-2.13971	-2.80684	-2.21968	-2.59505	-3.24589	-1.64256	-3.55715	-3.55715	-2.69035	-2.88351	-2.16433	-2.01365	-3.09727	-3.48863	-3.2261	-3.55715	-3.39408	-3.44217
YBR039W	ATP3																							0.831184	-0.629863	0.436975	-1.33061	-1.33061	-1.33061	-1.33061	-1.33061	-1.33061	-1.33061	-1.33061	-1.33061	-1.33061	-1.33061	-1.33061	-1.33061	-1.33061	-1.33061	-1.33061	-1.33061	-1.33061
YMR108W	ILV2																							0.889587	-0.1948	0.171599	-1.34621	-1.34621	-1.34621	-1.34621	-1.34621	-1.34621	-1.34621	-1.34621	-1.34621	-1.34621	-1.32422	-1.34621	-1.34621	-1.34621	-1.34621	-1.34621	-1.34621	-1.34621
YPL140C	MKK2																							0.72956	-0.131064	0.120142	-1.64374	-1.64374	-1.64374	-1.64374	-1.64374	-1.18858	-1.22893	-1.64374	-1.64374	-1.57479	-1.64374	-1.64374	-1.64374	-1.64374	-1.64374	-1.64374	-1.64374	-1.64374
YLR304C	ACO1																							-0.341052	-0.221149	0.191712	-2.10586	-2.43341	-2.21822	-3.50284	-3.50284	-2.72576	-3.50284	-3.50284	-3.50284	-2.41612	-2.81528	-2.54626	-3.50284	-2.84936	-3.00502	-3.50284	-3.50284	-3.50284
YJR082C	EAF6		0.34017	-0.911316	0.26591	-3.04301	-1.23474	-1.93669	-0.000619	-2.23008	-2.55406	0.01196	0.164284	-1.05982	0.048811	-0.084417	-1.96123	-0.296839	0.225757	0.061365	0.013293	-1.42243	-0.404088
YOR330C	MIP1																							-0.261889	-0.277201	0.232427	-2.42207	-3.38431	-3.84533	-4.71491	-3.81869	-3.38529	-4.71491	-4.71491	-4.71491	-3.11362	-3.81137	-3.40035	-4.71491	-3.64639	-4.71491	-4.71491	-4.71491	-4.71491
YER084W	YER084W																							0.347294	-0.186085	0.164802	-2.46598	-2.63651	-3.15153	-3.15153	-3.15153	-2.28134	-3.15153	-3.15153	-3.15153	-2.75352	-2.34781	-2.29239	-3.15153	-3.15153	-3.15153	-3.15153	-3.15153	-3.15153
YLR307W	CDA1		0.069756	0.154602	-0.256104	-1.68394	-2.65306	-1.90754	-2.71061	-2.06577	-2.10737	-3.81395	-3.49206	-2.31446	-2.71346	-2.64023	-1.04828	-2.22817	-1.47873	-1.0333	-3.0619	-2.14536	-2.85837	-0.065679	-0.049996	0.048321	-1.88242	-2.05453	-1.65716	-1.92716	-3.4039	-2.70473	-2.70038	-3.23859	-4.04647	-3.20357	-2.27016	-2.73425	-4.01345	-1.78203	-3.48858	-4.40919	-3.45564	-3.55633
YNL123W	NMA111		0.211754	-0.06522	-0.17445	-2.1319	-2.16153	-1.48014	-2.06962	-4.84392	-2.98615	-5.35853	-4.31093	-2.55818	-1.49821	-3.79779	-1.42307	-2.72071	-1.57433	-1.29261	-6.12635	-1.66911	-3.34488	-0.057748	0.115104	-0.12509	-2.45474	-2.50986	-2.55454	-4.07775	-4.7571	-3.3883	-3.61653	-2.441	-3.2481	-3.61272	-2.57992	-4.23136	-4.90235	-4.24886	-4.90235	-4.90235	-4.90235	-4.90235
YMR175W	SIP18		-0.150748	0.246989	-0.132121	-1.90944	-1.16495	-1.94956	-2.08628	-3.32448	-2.04784	-2.26449	-4.6645	-2.3137	-2.8165	-2.06076	-1.70053	-3.09261	-2.32119	-1.78093	-4.87835	-2.07685	-2.95641	-0.016124	-0.482383	0.360876	-2.23278	-2.37122	-2.23311	-2.08873	-2.78361	-2.49043	-2.03431	-1.75446	-1.76013	-3.3504	-1.95105	-3.43379	-2.22125	-1.56773	-2.9729	-3.11187	-2.12121	-4.04792
YGL200C	EMP24		-0.572368	0.227853	0.209636	-2.18799	-1.19975	-1.16473	-2.27175	-2.92444	-3.00508	-2.54978	-4.50116	-4.72908	-1.44355	-1.80431	-1.57559	-1.51423	-2.1249	-1.58003	-6.13286	-4.20373	-1.86974	0.051379	-0.293191	0.243554	-2.23692	-1.7476	-2.66358	-4.30623	-3.2545	-4.08627	-4.5952	-4.59197	-4.6569	-3.19848	-2.46737	-1.8804	-2.6175	-2.58838	-3.13719	-4.6569	-3.81435	-4.6569
YDR539W	FDC1																							0.13717	0.083901	-0.089084	-2.43965	-1.9371	-2.52574	-2.97738	-1.80458	-2.14354	-3.82109	-3.80635	-3.82109	-2.90282	-3.45322	-2.81246	-3.82109	-2.1676	-3.82109	-3.82109	-3.82109	-3.82109
YKL209C	STE6		-0.233879	0.213961	-0.014811	-2.05697	-1.59275	-2.75174	-2.74309	-2.37529	-4.42861	-4.4908	-1.82196	-5.81973	-2.01363	-1.55155	-1.65075	-2.06883	-2.35571	-1.47237	-5.98702	-5.69692	-1.47564	0.221649	0.166682	-0.188486	-2.16558	-2.20377	-2.66433	-3.36508	-3.09917	-2.65054	-3.53941	-3.8443	-4.26434	-2.91575	-3.2806	-2.56436	-4.37872	-2.72523	-4.37872	-3.51448	-4.37872	-4.37872
YEL037C	RAD23		-0.892946	0.499066	0.067898	-0.835554	-1.58591	-1.3333	-1.41765	-3.68559	-6.37214	-2.75671	-5.2547	-4.2072	-1.65062	-1.53992	-1.07435	-1.33731	-3.4362	-0.400485	-5.20552	-5.72594	-2.53767	-0.509912	0.246974	-0.298167	-3.12306	-2.3075	-3.10839	-2.99792	-3.46023	-4.17866	-4.17866	-4.17866	-4.17866	-2.88903	-2.7452	-2.80558	-4.17866	-2.78821	-4.17866	-4.17866	-4.17866	-4.17866
YLR055C	SPT8		-0.970046	0.220691	0.405141	-2.09019	-1.74587	-2.1094	-1.62305	-2.92811	-2.29543	-2.46994	-5.1683	-3.107	-1.89031	-1.71656	-1.1246	-1.81351	-2.04649	-1.55192	-4.00072	-4.05458	-0.626841	0.13011	-0.120123	0.110885	-1.6652	-1.79938	-1.29577	-1.62029	-2.74452	-1.66202	-3.17607	-1.80658	-1.90415	-1.82142	-2.31163	-1.73828	-2.4356	-2.10755	-2.76926	-3.17607	-3.17607	-3.17607
YOL158C	ENB1		-0.268992	0.114823	0.120695	-2.44012	-1.64227	-2.16734	-2.47583	-2.09201	-1.53354	-4.39404	-3.29732	-3.2591	-1.54124	-1.31507	-1.68287	-1.42057	-0.918737	-2.5478	-4.70021	-3.15713	-4.06216	0.315292	-0.209339	0.182777	-1.77762	-1.93938	-1.75132	-2.01065	-1.84259	-1.25194	-1.29883	-2.19625	-2.11424	-2.08027	-2.02234	-2.15675	-2.01872	-1.59418	-2.76307	-2.04124	-2.65529	-1.98778
YPR067W	ISA2		-0.612919	0.226742	0.233812	-2.36807	-2.64726	-3.76425	-4.5782	-2.60447	-2.66077	-6.95076	-5.48925	-4.07024	-2.70074	-1.91197	-2.72167	-3.1244	-2.8842	-1.99175	-6.24053	-3.83496	-5.94214	0.180108	0.14078	-0.156018	-2.695	-4.14911	-2.63365	-3.80355	-4.25732	-2.0652	-4.19562	-4.25732	-4.25732	-2.87842	-3.58326	-2.91095	-4.25732	-4.25732	-3.70995	-4.25732	-4.25732	-4.25732
YDR343C	HXT6		0.157158	0.045805	-0.22997	-2.10203	-1.58214	-2.17628	-1.57389	-2.44516	-1.98538	-3.33423	-2.61225	-1.21924	-1.50791	-1.26743	-1.64641	-1.72086	-2.14673	-2.37653	-3.55496	-1.91357	-3.38065	0.672384	0.049253	-0.050994	-1.77111	-2.11354	-1.5388	-1.64272	-3.2229	-1.64629	-1.89017	-2.1456	-1.70858	-1.7388	-1.98832	-1.62077	-3.08592	-2.09182	-2.21863	-1.93551	-2.17073	-1.78721
YMR217W	GUA1		-0.289777	0.267883	-0.032194	-3.05629	-3.33862	-2.18812	-2.16195	-6.28887	-6.8685	-4.65361	-6.1661	-6.23408	-2.41764	-3.03629	-2.34542	-5.83368	-2.90509	-4.13844	-6.77989	-3.15192	-8.94093	-0.085708	-0.412747	0.320552	-3.04071	-2.5151	-2.31616	-3.58453	-3.58453	-3.58453	-3.58453	-3.58453	-2.72434	-2.52156	-2.04301	-3.31666	-3.12465	-1.51601	-3.58453	-3.58453	-3.42147	-3.58453
YOL062C	APM4		-0.250998	0.363816	-0.196178	-2.63418	-2.22727	-1.01328	-1.53178	-8.43596	-3.78266	-6.42219	-4.23424	-5.45834	-1.78087	-1.89798	-2.91918	-4.28033	-2.62023	-6.58509	-6.22653	-4.59856	-6.80261	0.050115	-0.077429	0.073484	-1.3045	-2.44871	-1.60083	-2.44871	-2.44871	-2.44871	-2.44871	-2.44871	-2.44871	-2.44871	-2.44871	-2.44871	-2.44871	-2.44871	-2.44871	-2.44871	-2.44871	-2.44871
YBR196C-A	YBR196C-A																							0.517738	0.130605	-0.143616	-2.16286	-2.67653	-2.29819	-3.12405	-3.12405	-3.12405	-3.12405	-3.12405	-3.12405	-3.12405	-3.12405	-3.12405	-3.12405	-3.05552	-3.12405	-3.12405	-3.12405	-3.12405
YKR099W	BAS1																							0.152623	0.075334	-0.079485	-3.35819	-2.7578	-2.47345	-3.69198	-3.54673	-2.73432	-3.05749	-3.69198	-3.24242	-3.69198	-2.47735	-3.69198	-3.69198	-3.69198	-3.69198	-3.69198	-3.69198	-3.69198
YDR003W	RCR2		-0.174863	-0.128314	0.26213	-1.82108	-2.7822	-3.62164	-3.19459	-3.18323	-5.88538	-4.38669	-5.22111	-4.96717	-2.8426	-3.76937	-4.86858	-2.9818	-2.87424	-3.96463	-4.39749	-2.52243	-2.46455	-0.111543	-0.015616	0.015449	-2.61037	-2.52419	-2.08806	-2.61037	-2.61037	-1.65271	-2.61037	-2.61037	-2.61037	-2.38347	-2.0058	-2.61037	-2.61037	-2.61037	-2.61037	-2.61037	-2.61037	-2.61037
YIL036W	CST6		-0.37592	0.324766	-0.03368	-1.93168	-1.60534	-3.41831	-4.42866	-2.64623	-4.14383	-4.14914	-4.25225	-3.21129	-4.45218	-3.30301	-1.77124	-4.68536	-4.5778	-5.74219	-6.63156	-5.81095	-6.33317	-0.162681	-0.177706	0.158198	-2.08448	-2.59378	-2.73292	-4.18507	-4.18507	-4.14495	-4.18507	-4.18507	-4.18507	-3.55117	-2.75696	-3.41694	-4.18507	-3.11654	-4.18507	-4.18507	-4.18507	-4.18507
YCR028C-A	RIM1																							-0.094641	0.060983	-0.063675	-3.07385	-2.23455	-2.38446	-3.84139	-3.84139	-3.84139	-3.84139	-3.84139	-3.84139	-3.69131	-3.76365	-3.67171	-3.84139	-2.77287	-3.84139	-3.84139	-3.84139	-3.84139
YPL059W	GRX5		-0.560829	0.365823	0.047498	-1.84885	-2.44137	-1.54223	-3.50441	-5.59051	-1.87009	-6.24659	-5.57466	-3.83528	-1.52502	-1.85989	-1.93919	-3.07231	-3.34112	-2.07126	-6.31397	-5.78287	-6.17956	-0.262787	-0.059183	0.05685	-3.16441	-4.00954	-4.00954	-4.00954	-4.00954	-4.00954	-4.00954	-4.00954	-4.00954	-4.00954	-4.00954	-4.00954	-4.00954	-4.00954	-4.00954	-4.00954	-4.00954	-4.00954
YOR133W	EFT1																							-0.552152	-0.02307	0.022707	-1.92545	-1.92545	-1.88674	-1.92545	-1.92545	-1.92545	-1.92545	-1.92545	-1.92545	-1.92545	-1.92545	-1.92545	-1.92545	-1.92545	-1.92545	-1.92545	-1.92545	-1.92545
YGL022W	STT3																							-0.295443	-0.135345	0.12373	-2.01666	-2.01666	-1.92777	-2.01666	-2.01666	-2.01666	-2.01666	-2.01666	-2.01666	-1.8893	-2.01666	-2.01666	-2.01666	-2.01666	-2.01666	-2.01666	-2.01666	-2.01666
YDL191W	RPL35A																							0.160966	-0.319634	0.261503	-1.45334	-1.45334	-1.45334	-1.45334	-1.45334	-1.45334	-1.45334	-1.45334	-1.45334	-1.45334	-1.45334	-1.45334	-1.45334	-1.45334	-1.45334	-1.45334	-1.21346	-1.45334
YEL050C	RML2																							-0.984608	-0.35419	0.284148	-1.89847	-1.89847	-1.89847	-1.89847	-1.89847	-1.89847	-1.89847	-1.89847	-1.89847	-1.89847	-1.30342	-1.89847	-1.89847	-1.89847	-1.89847	-1.89847	-1.89847	-1.89847
YMR121C	RPL15B																							-0.743836	0.168353	-0.190626	-2.24266	-1.49937	-2.24266	-2.24266	-2.24266	-2.24266	-2.24266	-2.24266	-2.24266	-2.24266	-2.24266	-2.1893	-2.24266	-2.17414	-2.24266	-2.24266	-2.24266	-2.24266
YPL249C-A	RPL36B		-0.033471	0.016758	0.01614	-4.15362	-1.74445	-3.04729	-4.51332	-5.03257	-1.81964	-0.922221	-6.23173	-4.10331	-2.55365	-0.972631	-2.48687	-2.99241	-2.14789	-2.29717	-6.10854	-1.74877	-6.68462	-0.041078	0.170426	-0.19329	-2.63413	-2.32432	-3.27687	-3.27687	-3.27687	-3.27687	-3.27687	-3.27687	-3.27687	-3.01826	-3.27687	-3.27687	-3.27687	-3.20835	-3.27687	-3.27687	-3.27687	-3.27687
YLR418C	CDC73																							0.011346	-0.175912	0.156775	-2.95256	-2.65764	-1.72655	-2.733	-3.32878	-3.32878	-3.32878	-3.32878	-3.32878	-2.74407	-2.18424	-3.32878	-3.24905	-3.32878	-3.32878	-3.32878	-3.32878	-3.32878
YJR054W	KCH1		0.442401	-0.290241	-0.280387	-1.70905	-2.84778	-1.97196	-3.47981	-4.39464	-2.43013	-6.70279	-4.2495	-3.44301	-1.03537	-1.44162	-0.88738	-2.65404	-2.40898	-3.9588	-6.31074	-3.97228	-2.8544	0.173381	0.054527	-0.056669	-1.62248	-2.44047	-2.97447	-3.44092	-3.44092	-2.98577	-3.16552	-3.44092	-3.44092	-2.30785	-1.58045	-1.70331	-3.44092	-2.78744	-3.44092	-3.44092	-3.44092	-3.44092
YOR205C	GEP3																							-0.205731	-0.215558	0.187498	-2.51191	-2.51191	-2.51191	-2.51191	-2.51191	-2.51191	-2.51191	-2.51191	-2.51191	-1.3506	-0.824351	-1.50329	-2.51191	-1.44339	-2.51191	-2.51191	-2.51191	-2.45663
YGL188C-A	YGL188C-A		-0.527842	0.222097	0.189009	-2.28299	-1.96525	-1.09421	-4.11125	-5.27742	-3.07415	-7.35111	-5.05624	-4.43973	-1.77613	-4.41186	-1.36811	-2.20925	-1.75119	-3.81357	-7.15545	-3.20556	-6.73153	-0.197462	-0.016988	0.01679	-2.95419	-3.6207	-2.58513	-4.04206	-4.00644	-4.00194	-4.04206	-4.04206	-4.04206	-3.0718	-1.98498	-2.55452	-4.04206	-4.04206	-3.37222	-4.04206	-4.04206	-4.04206
YDR399W	HPT1		0.242063	-0.126276	-0.150203	-2.3158	-2.16124	-2.28272	-2.14671	-2.60868	-4.08133	-0.946793	-5.07484	-1.85565	-2.74468	-1.10852	-1.56772	-2.76841	-1.24581	-1.94763	-3.23544	-1.8777	-2.33508	0.137555	-0.166538	0.149288	-2.32728	-2.35998	-1.63382	-3.43329	-2.24138	-2.62601	-3.21711	-3.09448	-2.69075	-2.02844	-2.48219	-1.82226	-2.67253	-2.51514	-2.89714	-3.51238	-2.62618	-2.71235
YML063W	RPS1B		-0.106637	0.178411	-0.089862	-3.88715	-1.74714	-1.79853	-1.57414	-3.23632	-3.26925	-3.39247	-5.15289	-4.84005	-2.88985	-1.11619	-1.39096	-4.17661	-2.61137	-1.67401	-5.85978	-4.1647	-1.73542	0.424118	0.091812	-0.098055	-2.46716	-2.81391	-3.94918	-3.94918	-3.94918	-3.17209	-3.94918	-3.94918	-3.94918	-2.08142	-2.36372	-3.29261	-3.27742	-2.55873	-3.27933	-2.76658	-3.94918	-2.99925
YNL243W	SLA2																							-0.72259	-0.080606	0.076339	-3.17761	-1.95206	-2.248	-3.47183	-3.36333	-2.35122	-3.54334	-3.54334	-3.54334	-1.81206	-1.97238	-2.61651	-1.95861	-1.66746	-1.94514	-2.72433	-3.54334	-2.0379
YFR010W	UBP6		-0.139837	0.173903	-0.052488	-1.55339	-1.91774	-1.28741	-1.31504	-2.38816	-2.74456	-2.91871	-3.10927	-2.98963	-2.44327	-1.56442	-1.03914	-2.66137	-0.550116	-2.5067	-4.01034	-1.19278	-1.46906	-0.117564	0.125336	-0.13727	-2.60198	-1.98607	-2.14479	-2.4541	-1.63452	-1.55202	-1.82833	-2.95133	-1.99869	-2.33354	-2.00092	-1.62734	-1.77205	-1.67562	-2.09306	-1.97817	-2.33315	-1.37555
YMR175W-A	YMR175W-A		-0.288954	0.05494	0.192433	-2.41161	-2.11971	-1.52142	-1.3314	-2.23193	-3.14365	-4.30229	-5.25839	-2.71494	-2.42111	-1.25411	-1.98832	-1.60404	-2.46477	-1.87905	-4.95463	-3.72963	-4.44825	0.090671	0.100452	-0.107974	-2.2733	-1.80232	-2.3298	-2.55045	-1.82845	-3.38596	-2.18559	-2.55909	-3.01575	-2.57417	-2.41408	-2.06896	-2.37961	-3.50956	-1.94218	-3.0166	-4.16304	-1.43096
YNL211C	YNL211C		-0.325223	0.296334	-0.038296	-1.38647	-1.92438	-1.93911	-1.51206	-2.67308	-3.20615	-6.78859	-5.32708	-3.53256	-1.38734	-2.33477	-1.36789	-2.3248	-2.25906	-3.02753	-4.75644	-6.67279	-4.91748	0.114107	0.039815	-0.040945	-2.53754	-2.56117	-2.04819	-3.84415	-3.4126	-3.84415	-2.78245	-3.84415	-3.84415	-3.78718	-2.68661	-1.64679	-2.21163	-3.77563	-3.44406	-3.84415	-3.84415	-3.84415
YMR078C	CTF18		-0.680842	0.246682	0.250626	-1.72737	-1.15918	-2.07318	-1.53921	-2.08293	-2.91796	-3.40883	-2.68775	-3.50116	-2.24862	-0.998514	-2.25163	-3.01829	-1.7091	-2.88565	-4.27644	-1.44345	-2.85252	-0.138042	-0.037778	0.036814	-1.80913	-2.7856	-1.63303	-2.36055	-3.02777	-2.04961	-3.66546	-2.01926	-3.20135	-2.72533	-1.95139	-2.67104	-4.12017	-1.36585	-1.40694	-3.67842	-2.39919	-3.04158
YOR027W	STI1		-0.355192	0.091205	0.205362	-1.93912	-1.83965	-2.54959	-3.50104	-3.43224	-2.56429	-2.38022	-2.29661	-4.29244	-1.84649	-1.22339	-1.49342	-2.30708	-1.50976	-3.0625	-3.89202	-1.11074	-2.21346	0.055117	0.010009	-0.010079	-1.74728	-2.14441	-2.51485	-2.46869	-2.17738	-2.34896	-2.92187	-3.21445	-2.59681	-2.31707	-1.70673	-3.13953	-3.04831	-1.31568	-2.02263	-3.13768	-2.34966	-3.87922
YCL055W	KAR4		0.076859	0.018018	-0.100495	-2.84066	-1.7055	-2.72195	-2.83365	-2.43214	-1.50405	-2.73678	-2.95577	-2.54982	-1.86266	-1.57012	-2.40462	-2.11958	-1.4664	-2.18041	-2.97981	-1.70738	-2.68468	0.533656	-0.282607	0.236212	-2.34791	-1.04393	-1.41123	-1.48986	-0.003571	-1.56692	-2.46524	-0.957571	-1.39144	-2.5108	-1.2988	-2.18063	-2.71285	-2.00418	-2.87492	-2.73178	-1.23116	-2.73135
YNR010W	CSE2		0.104687	-0.071801	-0.039059	-3.11343	-1.34871	-1.40921	-3.09763	-1.26203	-2.46276	-3.25043	-1.57286	-2.44661	-1.91396	-1.4574	-1.37958	-1.0324	-1.06014	-2.44407	-2.05622	-1.26491	-1.95605	0.561241	0.058425	-0.060891	-1.88539	-1.90108	-1.75005	-2.41961	-1.30591	-0.828605	-1.85041	-1.74483	-1.76833	-1.65493	-1.46657	-2.30647	-2.3365	-2.70556	-2.03713	-2.38817	-1.85804	-2.57788
YGL249W	ZIP2		-0.115442	-0.040824	0.143787	-2.15285	-2.21354	-1.61971	-2.92872	-2.0612	-2.01134	-4.86261	-2.76938	-4.41589	-2.43105	-1.80306	-2.37453	-2.39881	-1.29964	-2.64971	-2.7393	-1.61334	-2.595	-0.273191	0.241885	-0.290774	-2.31578	-2.20268	-2.11378	-1.88939	-1.87173	-2.77629	-2.1942	-1.97157	-3.25331	-2.45827	-1.9926	-3.78285	-3.47857	-2.21539	-3.5191	-2.68152	-2.89846	-3.72813
YMR102C	YMR102C		-0.599453	0.114884	0.330108	-2.27935	-1.50325	-1.11732	-1.00778	-1.42957	-1.21684	-2.90884	-1.75837	-0.929805	-2.20352	-1.72448	-2.0511	-2.19994	-0.695488	-3.84935	-2.39482	-1.75264	-1.78362	-0.151756	-0.084939	0.080215	-1.92644	-1.45001	-1.6084	-2.1878	-1.67846	-1.011	-1.78074	-1.63468	-1.96272	-1.62902	-1.39692	-2.65962	-1.86744	-2.23414	-2.3934	-2.19331	-2.27806	-2.3843
YFR044C	DUG1		-1.07012	0.372621	0.297505	-1.46624	-1.93511	-1.34697	-1.02257	-2.10026	-1.76296	-1.12029	-1.64527	-2.9049	-2.27482	-1.84263	-1.94183	-1.67318	-0.976934	-2.07329	-4.77263	-1.82416	-0.652103	0.191368	-0.029082	0.028507	-1.78386	-2.05278	-1.66797	-1.64446	-1.19405	-1.82721	-1.74645	-3.19592	-2.88595	-2.28636	-1.99784	-2.44269	-2.04741	-2.67951	-1.98089	-2.36034	-2.35066	-2.77949
YML030W	RCF1		-0.422589	0.36133	-0.044976	-1.47017	-1.89797	-1.73421	-0.983606	-3.29165	-1.92923	-2.00082	-2.51132	-3.57931	-1.82828	-2.23949	-1.55297	-0.827426	-1.385	-2.2279	-5.56805	-1.08566	-1.85411	-0.217137	-0.057978	0.055738	-1.97785	-1.77232	-2.07266	-2.27858	-0.816972	-0.750069	-1.58095	-1.49805	-2.79308	-2.34989	-1.92123	-2.59362	-2.54739	-1.97576	-2.06014	-2.99425	-2.16973	-1.59238
YJL192C	SOP4		-0.58156	0.226684	0.216134	-0.648166	-2.15647	-1.12145	-1.10206	-2.57195	-1.02665	-2.37116	-2.45122	-0.987283	-2.4903	-1.23747	-2.3845	-1.80353	-1.45991	-2.53226	-4.89977	-1.75328	-3.05834	-0.343312	0.040784	-0.041971	-1.92666	-2.29085	-2.18369	-1.36371	-2.00608	-2.02199	-2.48364	-2.00766	-3.24667	-2.02221	-1.75634	-1.81402	-1.59677	-2.32616	-2.6192	-2.7999	-2.20334	-1.94896
YHR199C	AIM46		-0.345122	0.233467	0.052557	-1.98334	-1.43461	-0.933923	-2.33058	-2.18875	-2.44221	-3.18958	-0.965109	-2.98092	-1.18582	-2.35467	-1.73506	-2.56709	-1.84985	-2.32068	-3.96441	-2.52277	-1.55425	-0.110239	0.248214	-0.299979	-2.46065	-2.43321	-1.85504	-3.87063	-1.2123	-3.54218	-2.13328	-2.07886	-4.27854	-2.23081	-2.30084	-2.34804	-2.52742	-2.10938	-2.99886	-3.8617	-1.735	-2.98698
YLR318W	EST2		-0.20878	0.186097	-0.004263	-3.2788	-1.52066	-1.90067	-2.19055	-2.08582	-0.88609	-3.18405	-1.98229	-1.10737	-1.95357	-2.77087	-2.04905	-2.80272	-2.23008	-2.40704	-3.57586	-4.06158	-2.0667	0.221746	-0.179231	0.159405	-2.12301	-2.2368	-1.65176	-2.67284	-1.61338	-2.90939	-2.35343	-2.30703	-3.41704	-1.40261	-1.07156	-2.06198	-3.31482	-0.573554	-1.87303	-2.00916	-1.08826	-2.31333
YLL056C	YLL056C		-0.44334	0.409253	-0.094538	-2.22282	-1.65286	-2.34823	-2.09236	-3.19416	-1.74633	-2.35859	-0.599775	-1.48076	-1.94769	-1.95539	-2.31763	-2.50485	-2.73193	-1.62291	-2.00318	-3.45211	-1.76199	0.392017	0.041887	-0.043139	-2.15046	-2.29739	-1.93767	-1.87496	-1.61441	-2.65165	-1.39719	-1.32729	-2.42637	-1.7037	-1.45731	-2.18275	-2.44211	-1.98384	-2.69639	-1.73356	-1.94028	-2.49021
YDR482C	CWC21		-0.162679	0.072967	0.076911	-2.21936	-1.49184	-1.07697	-2.52781	-1.49381	-1.23113	-4.13223	-0.604775	-1.69625	-1.80488	-1.17223	-1.73301	-3.60704	-2.65744	-1.92186	-2.55325	-5.90256	-1.77569	-0.066912	0.049102	-0.050832	-2.02534	-2.29593	-1.69099	-1.76991	-1.66397	-1.95493	-1.51405	-3.30209	-2.7496	-2.67504	-1.64598	-1.94269	-1.77068	-3.21603	-2.16446	-1.89908	-2.98706	-2.61748
YER051W	JHD1		-0.339287	0.41567	-0.191573	-2.38367	-2.9142	-1.31129	-2.48514	-2.90349	-1.40742	-3.22987	-1.95435	-2.38616	-2.24996	-1.85134	-1.80758	-4.06376	-3.1082	-1.5526	-3.47945	-5.45239	-2.93579	-0.01192	0.05069	-0.052536	-1.72735	-1.78419	-2.43537	-1.11348	-2.07396	-2.47063	-1.49894	-2.5468	-3.23251	-2.11879	-2.40286	-2.58391	-3.23812	-2.31669	-2.16626	-2.56851	-2.00056	-1.92126
YKL190W	CNB1		0.149976	0.064227	-0.243107	-2.17431	-3.45408	-1.44881	-2.86421	-2.38465	-3.05123	-3.72843	-4.29339	-3.67885	-2.07558	-2.01158	-0.990687	-4.072	-2.9838	-1.30637	-4.28124	-5.51952	-2.41371	0.502865	-0.572751	0.408893	-1.48224	-1.32927	-2.83492	-1.99249	-3.06259	-2.33917	-3.6834	-3.0148	-3.73293	-2.06321	-1.99907	-1.85812	-3.17841	-3.6644	-2.80752	-1.72876	-2.60408	-3.15497
YJL177W	RPL17B		-0.04237	0.168424	-0.143832	-3.10362	-1.98501	-2.26033	-3.2003	-2.10407	-1.8119	-2.97324	-3.09427	-2.54005	-2.58718	-1.14503	-1.44607	-4.52738	-2.69444	-1.45016	-2.61229	-6.38994	-3.37159	-0.140647	0.058865	-0.061369	-1.6762	-2.94194	-2.44023	-3.18074	-3.21371	-2.59935	-4.37644	-4.37644	-3.05561	-2.97843	-2.53195	-2.30665	-3.15535	-2.98599	-2.87547	-2.74352	-2.73359	-3.62542
YDR345C	HXT3		-0.028798	0.244914	-0.260599	-2.85944	-3.0617	-1.36455	-2.06303	-3.31555	-2.05909	-3.65798	-2.44046	-2.54014	-3.19848	-2.51228	-1.33432	-2.13974	-1.82359	-2.43784	-2.84083	-5.31978	-2.71647	0.373506	-0.146665	0.133121	-2.5122	-1.81132	-1.95747	-2.80609	-1.73129	-1.26052	-2.84337	-4.32442	-1.36088	-1.90754	-1.70194	-2.02045	-2.24567	-1.63103	-3.21312	-2.99459	-2.83236	-2.44825
YKL103C	APE1		0.055559	0.175329	-0.266184	-3.21214	-2.11726	-1.44369	-2.40722	-2.30604	-1.51674	-2.95374	-2.11242	-2.31528	-1.48244	-2.85445	-1.17055	-1.30134	-1.53469	-1.38979	-0.886552	-4.63993	-1.8522	0.536342	-0.221884	0.192264	-1.31465	-1.67715	-1.98235	-3.34564	-3.21786	-1.78744	-2.0048	-1.52896	-1.90421	-1.40116	-1.93556	-1.58174	-2.97173	-1.74438	-1.96087	-2.24611	-1.44039	-2.18193
YOL023W	IFM1		0.15261	0.070053	-0.253831	-1.95755	-2.26618	-1.80232	-3.16059	-1.5425	-1.38686	-2.3126	-2.38132	-2.3075	-1.76024	-1.37889	-1.86263	-1.74743	-2.43764	-1.79777	-1.53137	-3.87303	-1.7794	0.688088	0.135356	-0.149382	-2.03943	-2.30486	-1.67775	-2.25831	-2.08115	-2.10101	-2.28445	-1.34054	-1.7719	-1.76648	-2.07631	-1.80271	-2.94745	-2.99014	-2.77434	-3.15924	-2.14741	-2.10874
YKR093W	PTR2		-0.283574	0.033078	0.208211	-2.31312	-2.21694	-2.00789	-2.99924	-1.15022	-1.76276	-2.7677	-2.45208	-3.16899	-1.58136	-2.03009	-1.43503	-2.02012	-2.02194	-1.7342	-2.09812	-2.98344	-1.88306	0.302353	-0.014942	0.014788	-2.21592	-1.99277	-1.92035	-2.73658	-2.07073	-1.33441	-2.03467	-2.01004	-2.22375	-1.8846	-2.68348	-2.15441	-1.81652	-2.69679	-2.82871	-2.43357	-1.88526	-2.86883
YPL065W	VPS28		-0.800129	0.421062	0.120073	-2.32349	-0.99653	-1.72335	-2.15397	-1.04845	-2.26602	-2.43665	-2.61756	-3.20011	-1.9299	-2.07271	-1.39231	-2.38467	-2.48356	-1.67024	-1.65711	-3.85819	-1.24943	-0.413252	-0.029859	0.029254	-1.42172	-1.52327	-2.34576	-3.18789	-2.92409	-1.92405	-1.49082	-2.69279	-1.90095	-1.79793	-1.55208	-1.7611	-1.47369	-2.00583	-3.10414	-1.66209	-2.30925	-3.03366
YER069W	ARG5,6		-0.888396	0.267293	0.32911	-2.48731	-2.34783	-0.290784	-2.48444	-1.80657	-1.60382	-2.35177	-2.2204	-2.35877	-1.38621	-1.89794	-2.58211	-2.52541	-2.19088	-2.19274	-3.58264	-4.23596	-1.9824	-0.614101	0.277861	-0.344458	-2.35723	-2.4933	-2.1078	-1.13725	-2.08035	-2.49427	-1.83001	-3.17182	-3.17182	-2.84183	-1.56251	-2.16319	-2.54292	-3.1033	-3.17182	-3.08519	-3.17182	-3.17182
YER049W	TPA1		-0.406121	0.152731	0.181011	-1.88028	-2.11182	-1.73189	-2.4454	-1.88005	-1.61561	-2.27085	-2.23514	-2.03654	-1.48336	-1.56767	-1.72828	-0.891128	-1.43345	-2.26232	-2.88625	-5.33865	-1.7115	-0.154354	-0.032234	0.031529	-2.21213	-2.67836	-2.01608	-1.72828	-2.13368	-3.51995	-1.54278	-1.72449	-2.72179	-1.61279	-2.31338	-1.99021	-2.87431	-2.12898	-2.24656	-2.91156	-4.01207	-3.06315
YDR337W	MRPS28		-0.324199	0.057739	0.214654	-2.06627	-1.03404	-1.32095	-2.11194	-0.924198	-1.97654	-2.89845	-1.86833	-1.32209	-2.30744	-3.55614	-1.15284	-3.0316	-2.92404	-0.930367	-3.14323	-4.47912	-3.10322	-0.646149	-0.007865	0.007823	-1.93402	-1.56899	-1.72115	-3.56462	-3.65448	-3.78498	-3.72855	-2.87019	-3.19604	-2.6745	-1.98812	-2.34983	-2.54113	-1.87615	-3.18452	-2.90022	-3.70361	-3.53665
YHR081W	LRP1		0.18901	-0.228486	0.009331	-2.57477	-1.46984	-2.36348	-2.29234	-2.19252	-1.5268	-3.1255	-2.78461	-1.62303	-2.49938	-2.43721	-1.81395	-0.775164	-2.66935	-1.70647	-3.29328	-3.98168	-4.07881	-0.142601	-0.07085	0.067533	-2.95737	-2.31193	-3.22496	-2.94823	-3.10831	-3.10381	-2.47322	-4.06672	-1.91749	-2.30735	-1.99124	-2.24134	-3.0121	-3.0754	-3.13658	-3.81864	-3.82099	-2.47021
[truncated: 3,592 more rows]

## Sheet: B. Summary
Cluster in Figure 5	Avg Native Transcript Count (TPM) [Lipson 2009]	Average Aux score for strains grown on plates	Average Aux rank for strains grown on plates	Fraction of genes that caused oe toxicity on plates	Average single mutant fitness of delete [Mattiazzi Usaj 2020]	Behavior shown by genes in cluster from Figure 5	Enrichment for GO Bioprocess (examples)
[truncated: 11 more rows]

## Sheet: Cluster YNB+e
ORF	Gene	Avg Native Transcript Count (TPM) [Lipson 2009]	Aux score	Aux rank	Oe toxic	Single mutant fitness of delete [Mattiazzi Usaj 2020]
[truncated: 52 more rows]

[truncated: 10 more sheets: Cluster YNB, Cluster All 1, Cluster All 2, Cluster YNB or SC, Cluster +e 1a, Cluster +e 1b, Cluster +e 2, Cluster SC+e 1, Cluster SC+e 2, Cluster SC]
