# Supplementary material for: A genome‐scale yeast library with inducible expression of individual genes
Source: Mol Syst Biol. 2021 Jun 7;17(6):e10207. doi: 10.15252/msb.202110207 (PMC8182650; doi:10.15252/msb.202110207)
Supplement: Supplementary file 10 — Dataset EV8 [file MSB-17-e10207-s012.xlsx]

## Sheet: Legend
Dataset EV8. Microarray and SDL analysis of ROF1 overexpression. Related to Figure 6.
A. Microarray data
ROF1 was induced with 1 µM β-estradiol and genome-wide transcriptional changes, normalized to time 0, were tracked over 90 minutes, identifying one regulon of Rof1-repressed genes (labeled R).
Column C: Rof1-repressed regulon
B. GO enrichment of the genes in the Rof1-repressed regulon is shown. Only GO terms with >2-fold enrichment and Bonferroni-corrected P-value <0.05 are shown
ONTOLOGY: Process, Function or Component
CORRECTED_PVALUE: p-value for hypergeometric distribution with multiple hypothesis correction (i.e. Bonferroni correction)
NUM_LIST_ANNOTATIONS: number of times the GO term is used to annotate genes in the list
LIST_SIZE: number of genes in Rof1-repressed regulon
TOTAL_NUM_ANNOTATIONS: number of times the GO term is used to annotate genes in the background population
POPULATION_SIZE: number of genes in the background population, all genes in microarray
FOLD_ENRICHMENT: calculated as (NUM LIST ANNOTATIONS/LIST SIZE)/(TOTAL NUM ANNOTATIONS/POPULATION SIZE)
C. SDL interactions with ROF1. Scores for two replicates with associated P-values are shown. Only strains with scores below our intermediate cutoff (-0.08) in 2/2 reps are shown. Array indicates the array on which the interaction was identified. TSA: temperature-sensitive array; DMA: deletion mutant array. Some mutants are present on both arrays. Biological role column shows only genes in the CWI…

## Sheet: A. Microarray data
ORF	Gene	ROF1-repressed regulon	ROF1A_t0	ROF1A_t5	ROF1A_t10	ROF1A_t15	ROF1A_t20	ROF1A_t30	ROF1A_t45	ROF1A_t90	ROF1B_t0	ROF1B_t5	ROF1B_t10	ROF1B_t15	ROF1B_t20	ROF1B_t30	ROF1B_t45	ROF1B_t90
YIL057C	RGI2		0	0	0	0	0	0	0	0	0	0	0	0	0	0	0	0
YDR455C	YDR455C		0	0	0	0	0	0	0	0	0	0	0	0	0	0	0	0
Q0065	AI4		0	0	0	0	0	0	0	0	0	0	0	0	0	0	0	0
YBR266C	SLM6		0	0	0	0	0	0	0	0	0	0	0	0	0	0	0	0
YFR056C	YFR056C		0	0	0	0	0	0	0	0	0	0	0	0	0	0	0	0
YDR220C	YDR220C		0	0	0	0	0	0	0	0	0	0	0	0	0	0	0	0
YFR057W	YFR057W		0	0	0	0	0	0	0	0	0	0	0	0	0	0	0	0
Q0115	BI3		0	0	0	0	0	0	0	0	0	0	0	0	0	0	0	0
Q0120	BI4		0	0	0	0	0	0	0	0	0	0	0	0	0	0	0	0
YDR536W	STL1		0	0	0	0	0	0	0	0	0	0	0	0	0	0	0	0
Q0160	SCEI		0	0	0	0	0	0	0	0	0	0	0	0	0	0	0	0
YDL163W	YDL163W		0	0	0	0	0	0	0	0	0	0	0	0	0	0	0	0
YDR340W	YDR340W		0	0	0	0	0	0	0	0	0	0	0	0	0	0	0	0
Q0255	Q0255		0	0	0	0	0	0	0	0	0	0	0	0	0	0	0	0
YDR446W	ECM11		0	0	0	0	0	0	0	0	0	0	0	0	0	0	0	0
YCR045C	RRT12		0	0	0	0	0	0	0	0	0	0	0	0	0	0	0	0
YGL239C	YGL239C		0	0	0	0	0	0	0	0	0	0	0	0	0	0	0	0
YGR115C	YGR115C		0	0	0	0	0	0	0	0	0	0	0	0	0	0	0	0
YDL011C	YDL011C		0	0	0	0	0	0	0	0	0	0	0	0	0	0	0	0
YDL159W-A	YDL159W-B		0	0	0	0	0	0	0	0	0	0	0	0	0	0	0	0
YAL018C	LDS1		0	0	0	0	0	0	0	0	0	0	0	0	0	0	0	0
YDL162C	YDL162C		0	0	0	0	0	0	0	0	0	0	0	0	0	0	0	0
YIL028W	YIL028W		0	0	0	0	0	0	0	0	0	0	0	0	0	0	0	0
YGL218W	YGL218W		0	0	0	0	0	0	0	0	0	0	0	0	0	0	0	0
YGL152C	YGL152C		0	0	0	0	0	0	0	0	0	0	0	0	0	0	0	0
YGR293C	YGR293C		0	0	0	0	0	0	0	0	0	0	0	0	0	0	0	0
YDR381C-A	YDR381C-A		0	0	0	0	0	0	0	0	0	0	0	0	0	0	0	0
YHL005C	YHL005C		0	0	0	0	0	0	0	0	0	0	0	0	0	0	0	0
YIL102C	YIL102C		0	0	0	0	0	0	0	0	0	0	0	0	0	0	0	0
YAL034C-B	YAL035C-A		0	0	0	0	0	0	0	0	0	0	0	0	0	0	0	0
YGR190C	YGR190C		0	0	0	0	0	0	0	0	0	0	0	0	0	0	0	0
YGR164W	YGR164W		0	0	0	0	0	0	0	0	0	0	0	0	0	0	0	0
YBR299W	MAL32		0	0	0	0	0	0	0	0	0	0	0	0	0	0	0	0
YJL038C	LOH1		0	0	0	0	0	0	0	0	0	0	0	0	0	0	0	0
YAL042C-A	YAL043C-A		0	0	0	0	0	0	0	0	0	0	0	0	0	0	0	0
YCL046W	YCL046W		0	0	0	0	0	0	0	0	0	0	0	0	0	0	0	0
YCL065W	YCL065W		0	0	0	0	0	0	0	0	0	0	0	0	0	0	0	0
YCR102W-A	YCR102W-A		0	0	0	0	0	0	0	0	0	0	0	0	0	0	0	0
YAL045C	YAL045C		0	0	0	0	0	0	0	0	0	0	0	0	0	0	0	0
YDR149C	YDR149C		0	0	0	0	0	0	0	0	0	0	0	0	0	0	0	0
YIL141W	YIL141W		0	0	0	0	0	0	0	0	0	0	0	0	0	0	0	0
YGR160W	YGR160W		0	0	0	0	0	0	0	0	0	0	0	0	0	0	0	0
YEL008W	YEL008W		0	0	0	0	0	0	0	0	0	0	0	0	0	0	0	0
YGL258W	VEL1		0	0	0	0	0	0	0	0	0	0	0	0	0	0	0	0
YBR300C	YBR300C		0	0	0	0	0	0	0	0	0	0	0	0	0	0	0	0
YAL056C-A	YAL058C-A		0	0	0	0	0	0	0	0	0	0	0	0	0	0	0	0
YGL260W	YGL260W		0	0	0	0	0	0	0	0	0	0	0	0	0	0	0	0
YGR176W	YGR176W		0	0	0	0	0	0	0	0	0	0	0	0	0	0	0	0
YGL192W	IME4		0	0	0	0	0	0	0	0	0	0	0	0	0	0	0	0
YAL063C	FLO9		0	0	0	0	0	0	0	0	0	0	0	0	0	0	0	0
YAL064W	YAL064W		0	0	0	0	0	0	0	0	0	0	0	0	0	0	0	0
YDL062W	YDL062W		0	0	0	0	0	0	0	0	0	0	0	0	0	0	0	0
YAL065C	YAL065C		0	0	0	0	0	0	0	0	0	0	0	0	0	0	0	0
YAL066W	YAL066W		0	0	0	0	0	0	0	0	0	0	0	0	0	0	0	0
YJL032W	YJL032W		0	0	0	0	0	0	0	0	0	0	0	0	0	0	0	0
YBR298C-A	YBR298C-A		0	0	0	0	0	0	0	0	0	0	0	0	0	0	0	0
YEL014C	YEL014C		0	0	0	0	0	0	0	0	0	0	0	0	0	0	0	0
YHR214W	YHR214W		0	0	0	0	0	0	0	0	0	0	0	0	0	0	0	0
YGL183C	MND1		0	0	0	0	0	0	0	0	0	0	0	0	0	0	0	0
YER014C-A	BUD25		0	0	0	0	0	0	0	0	0	0	0	0	0	0	0	0
YFL032W	YFL032W		0	0	0	0	0	0	0	0	0	0	0	0	0	0	0	0
YHL043W	ECM34		0	0	0	0	0	0	0	0	0	0	0	0	0	0	0	0
YDR209C	YDR209C		0	0	0	0	0	0	0	0	0	0	0	0	0	0	0	0
YGL258W-A	YGL258W-A		0	0	0	0	0	0	0	0	0	0	0	0	0	0	0	0
YBR232C	YBR232C		0	0	0	0	0	0	0	0	0	0	0	0	0	0	0	0
YBR226C	YBR226C		0	0	0	0	0	0	0	0	0	0	0	0	0	0	0	0
YHL018W	MCO14		0	0	0	0	0	0	0	0	0	0	0	0	0	0	0	0
YAR047C	YAR047C		0	0	0	0	0	0	0	0	0	0	0	0	0	0	0	0
YJL027C	YJL027C		0	0	0	0	0	0	0	0	0	0	0	0	0	0	0	0
YGR265W	YGR265W		0	0	0	0	0	0	0	0	0	0	0	0	0	0	0	0
YAR064W	YAR064W		0	0	0	0	0	0	0	0	0	0	0	0	0	0	0	0
YAR066W	YAR066W		0	0	0	0	0	0	0	0	0	0	0	0	0	0	0	0
YFR012W	DCV1		0	0	0	0	0	0	0	0	0	0	0	0	0	0	0	0
YDR241W	BUD26		0	0	0	0	0	0	0	0	0	0	0	0	0	0	0	0
YGR069W	YGR069W		0	0	0	0	0	0	0	0	0	0	0	0	0	0	0	0
YDR136C	VPS61		0	0	0	0	0	0	0	0	0	0	0	0	0	0	0	0
YEL045C	YEL045C		0	0	0	0	0	0	0	0	0	0	0	0	0	0	0	0
YGL042C	YGL042C		0	0	0	0	0	0	0	0	0	0	0	0	0	0	0	0
YDR278C	YDR278C		0	0	0	0	0	0	0	0	0	0	0	0	0	0	0	0
YBL012C	YBL012C		0	0	0	0	0	0	0	0	0	0	0	0	0	0	0	0
YBL013W	FMT1		0	0	0	0	0	0	0	0	0	0	0	0	0	0	0	0
YGR290W	YGR290W		0	0	0	0	0	0	0	0	0	0	0	0	0	0	0	0
YDR112W	IRC2		0	0	0	0	0	0	0	0	0	0	0	0	0	0	0	0
YGL182C	YGL182C		0	0	0	0	0	0	0	0	0	0	0	0	0	0	0	0
YDL114W	YDL114W		0	0	0	0	0	0	0	0	0	0	0	0	0	0	0	0
YGL214W	YGL214W		0	0	0	0	0	0	0	0	0	0	0	0	0	0	0	0
YBR209W	YBR209W		0	0	0	0	0	0	0	0	0	0	0	0	0	0	0	0
YER091C-A	YER091C-A		0	0	0	0	0	0	0	0	0	0	0	0	0	0	0	0
YDR008C	YDR008C		0	0	0	0	0	0	0	0	0	0	0	0	0	0	0	0
YFL040W	YFL040W		0	0	0	0	0	0	0	0	0	0	0	0	0	0	0	0
YCR049C	YCR049C		0	0	0	0	0	0	0	0	0	0	0	0	0	0	0	0
YGR051C	YGR051C		0	0	0	0	0	0	0	0	0	0	0	0	0	0	0	0
YGL249W	ZIP2		0	0	0	0	0	0	0	0	0	0	0	0	0	0	0	0
YDR522C	SPS2		0	0	0	0	0	0	0	0	0	0	0	0	0	0	0	0
YGL149W	YGL149W		0	0	0	0	0	0	0	0	0	0	0	0	0	0	0	0
YGL262W	YGL262W		0	0	0	0	0	0	0	0	0	0	0	0	0	0	0	0
YJL022W	YJL022W		0	0	0	0	0	0	0	0	0	0	0	0	0	0	0	0
YGL069C	SRF3		0	0	0	0	0	0	0	0	0	0	0	0	0	0	0	0
YBL053W	YBL053W		0	0	0	0	0	0	0	0	0	0	0	0	0	0	0	0
YDR102C	YDR102C		0	0	0	0	0	0	0	0	0	0	0	0	0	0	0	0
YGL074C	YGL074C		0	0	0	0	0	0	0	0	0	0	0	0	0	0	0	0
YIL058W	YIL058W		0	0	0	0	0	0	0	0	0	0	0	0	0	0	0	0
YGL033W	HOP2		0	0	0	0	0	0	0	0	0	0	0	0	0	0	0	0
YDR114C	YDR114C		0	0	0	0	0	0	0	0	0	0	0	0	0	0	0	0
YCL076W	YCL076W		0	0	0	0	0	0	0	0	0	0	0	0	0	0	0	0
YBL062W	YBL062W		0	0	0	0	0	0	0	0	0	0	0	0	0	0	0	0
YGR224W	AZR1		0	0	0	0	0	0	0	0	0	0	0	0	0	0	0	0
YDR199W	YDR199W		0	0	0	0	0	0	0	0	0	0	0	0	0	0	0	0
YBL071C	YBL071C		0	0	0	0	0	0	0	0	0	0	0	0	0	0	0	0
YBL073W	YBL073W		0	0	0	0	0	0	0	0	0	0	0	0	0	0	0	0
YCL022C	YCL022C		0	0	0	0	0	0	0	0	0	0	0	0	0	0	0	0
YCL023C	YCL023C		0	0	0	0	0	0	0	0	0	0	0	0	0	0	0	0
YBR224W	YBR224W		0	0	0	0	0	0	0	0	0	0	0	0	0	0	0	0
YCL001W-A	YCL001W-A		0	0	0	0	0	0	0	0	0	0	0	0	0	0	0	0
YDR544C	YDR544C		0	0	0	0	0	0	0	0	0	0	0	0	0	0	0	0
YHR139C-A	YHR139C-A		0	0	0	0	0	0	0	0	0	0	0	0	0	0	0	0
YDR269C	YDR269C		0	0	0	0	0	0	0	0	0	0	0	0	0	0	0	0
YCR001W	YCR001W		0	0	0	0	0	0	0	0	0	0	0	0	0	0	0	0
YHL045W	YHL045W		0	0	0	0	0	0	0	0	0	0	0	0	0	0	0	0
YJL037W	IRC18		0	0	0	0	0	0	0	0	0	0	0	0	0	0	0	0
YHR125W	YHR125W		0	0	0	0	0	0	0	0	0	0	0	0	0	0	0	0
YIR020W-A	YIR020W-B		0	0	0	0	0	0	0	0	0	0	0	0	0	0	0	0
YER135C	YER135C		0	0	0	0	0	0	0	0	0	0	0	0	0	0	0	0
YDL026W	YDL026W		0	0	0	0	0	0	0	0	0	0	0	0	0	0	0	0
YCL058C	FYV5		0	0	0	0	0	0	0	0	0	0	0	0	0	0	0	0
YDR442W	YDR442W		0	0	0	0	0	0	0	0	0	0	0	0	0	0	0	0
YGL109W	YGL109W		0	0	0	0	0	0	0	0	0	0	0	0	0	0	0	0
YDL118W	YDL118W		0	0	0	0	0	0	0	0	0	0	0	0	0	0	0	0
YDR215C	YDR215C		0	0	0	0	0	0	0	0	0	0	0	0	0	0	0	0
YDR095C	YDR095C		0	0	0	0	0	0	0	0	0	0	0	0	0	0	0	0
YDL152W	YDL152W		0	0	0	0	0	0	0	0	0	0	0	0	0	0	0	0
YBL108W	YBL108W		0	0	0	0	0	0	0	0	0	0	0	0	0	0	0	0
YIL032C	YIL032C		0	0	0	0	0	0	0	0	0	0	0	0	0	0	0	0
YBR186W	PCH2		0	0	0	0	0	0	0	0	0	0	0	0	0	0	0	0
YGL007W	BRP1		0	0	0	0	0	0	0	0	0	0	0	0	0	0	0	0
YFR054C	YFR054C		0	0	0	0	0	0	0	0	0	0	0	0	0	0	0	0
YDL016C	YDL016C		0	0	0	0	0	0	0	0	0	0	0	0	0	0	0	0
YDR250C	YDR250C		0	0	0	0	0	0	0	0	0	0	0	0	0	0	0	0
YDR491C	YDR491C		0	0	0	0	0	0	0	0	0	0	0	0	0	0	0	0
YGL235W	YGL235W		0	0	0	0	0	0	0	0	0	0	0	0	0	0	0	0
YDL068W	YDL068W		0	0	0	0	0	0	0	0	0	0	0	0	0	0	0	0
YBR019C	GAL10		0	0	0	0	0	0	0	0	0	0	0	0	0	0	0	0
YDR290W	SWS1		0	0	0	0	0	0	0	0	0	0	0	0	0	0	0	0
YGL118C	YGL118C		0	0	0	0	0	0	0	0	0	0	0	0	0	0	0	0
YBR027C	YBR027C		0	0	0	0	0	0	0	0	0	0	0	0	0	0	0	0
YGR025W	YGR025W		0	0	0	0	0	0	0	0	0	0	0	0	0	0	0	0
YDR521W	YDR521W		0	0	0	0	0	0	0	0	0	0	0	0	0	0	0	0
YGR114C	YGR114C		0	0	0	0	0	0	0	0	0	0	0	0	0	0	0	0
YDR445C	YDR445C		0	0	0	0	0	0	0	0	0	0	0	0	0	0	0	0
YCL048W	SPS22		0	0	0	0	0	0	0	0	0	0	0	0	0	0	0	0
YGR273C	IBI1		0	0	0	0	0	0	0	0	0	0	0	0	0	0	0	0
YFL051C	YFL051C		0	0	0	0	0	0	0	0	0	0	0	0	0	0	0	0
YDR048C	YDR048C		0	0	0	0	0	0	0	0	0	0	0	0	0	0	0	0
YCR085W	YCR085W		0	0	0	0	0	0	0	0	0	0	0	0	0	0	0	0
YDR187C	YDR187C		0	0	0	0	0	0	0	0	0	0	0	0	0	0	0	0
YGL138C	YGL138C		0	0	0	0	0	0	0	0	0	0	0	0	0	0	0	0
YBR051W	YBR051W		0	0	0	0	0	0	0	0	0	0	0	0	0	0	0	0
YDL221W	YDL221W		0	0	0	0	0	0	0	0	0	0	0	0	0	0	0	0
YDL050C	YDL050C		0	0	0	0	0	0	0	0	0	0	0	0	0	0	0	0
YDR535C	YDR535C		0	0	0	0	0	0	0	0	0	0	0	0	0	0	0	0
YER181C	YER181C		0	0	0	0	0	0	0	0	0	0	0	0	0	0	0	0
YBR064W	YBR064W		0	0	0	0	0	0	0	0	0	0	0	0	0	0	0	0
YIR040C	YIR040C		0	0	0	0	0	0	0	0	0	0	0	0	0	0	0	0
YGR242W	YGR242W		0	0	0	0	0	0	0	0	0	0	0	0	0	0	0	0
YFL019C	YFL019C		0	0	0	0	0	0	0	0	0	0	0	0	0	0	0	0
YGR022C	YGR022C		0	0	0	0	0	0	0	0	0	0	0	0	0	0	0	0
YEL069C	HXT13		0	0	0	0	0	0	0	0	0	0	0	0	0	0	0	0
YFR032C	RRT5		0	0	0	0	0	0	0	0	0	0	0	0	0	0	0	0
YBR076W	ECM8		0	0	0	0	0	0	0	0	0	0	0	0	0	0	0	0
YDL041W	YDL041W		0	0	0	0	0	0	0	0	0	0	0	0	0	0	0	0
YGL132W	YGL132W		0	0	0	0	0	0	0	0	0	0	0	0	0	0	0	0
YDL242W	YDL242W		0	0	0	0	0	0	0	0	0	0	0	0	0	0	0	0
YDR360W	OPI7		0	0	0	0	0	0	0	0	0	0	0	0	0	0	0	0
YDR015C	YDR015C		0	0	0	0	0	0	0	0	0	0	0	0	0	0	0	0
YGL170C	SPO74		0	0	0	0	0	0	0	0	0	0	0	0	0	0	0	0
YDR053W	YDR053W		0	0	0	0	0	0	0	0	0	0	0	0	0	0	0	0
YDR374C	PHO92		0	0	0	0	0	0	0	0	0	0	0	0	0	0	0	0
YDL196W	YDL196W		0	0	0	0	0	0	0	0	0	0	0	0	0	0	0	0
YCL069W	VBA3		0	0	0	0	0	0	0	0	0	0	0	0	0	0	0	0
YGL188C	YGL188C		0	0	0	0	0	0	0	0	0	0	0	0	0	0	0	0
YDL245C	HXT15		0	0	0	0	0	0	0	0	0	0	0	0	0	0	0	0
YHL041W	YHL041W		0	0	0	0	0	0	0	0	0	0	0	0	0	0	0	0
YBR103C-A	YBR103C-A		0	0	0	0	0	0	0	0	0	0	0	0	0	0	0	0
YDR426C	YDR426C		0	0	0	0	0	0	0	0	0	0	0	0	0	0	0	0
YER044C-A	MEI4		0	0	0	0	0	0	0	0	0	0	0	0	0	0	0	0
YHR185C	PFS1		0	0	0	0	0	0	0	0	0	0	0	0	0	0	0	0
YDR523C	SPS1		0	0	0	0	0	0	0	0	0	0	0	0	0	0	0	0
YHL042W	YHL042W		0	0	0	0	0	0	0	0	0	0	0	0	0	0	0	0
YDL244W	THI13		0	0	0	0	0	0	0	0	0	0	0	0	0	0	0	0
YJL007C	YJL007C		0	0	0	0	0	0	0	0	0	0	0	0	0	0	0	0
YCR087W	YCR087W		0	0	0	0	0	0	0	0	0	0	0	0	0	0	0	0
YHR014W	SPO13		0	0	0	0	0	0	0	0	0	0	0	0	0	0	0	0
YDR274C	YDR274C		0	0	0	0	0	0	0	0	0	0	0	0	0	0	0	0
YDR467C	YDR467C		0	0	0	0	0	0	0	0	0	0	0	0	0	0	0	0
YJL075C	APQ13		0	0	0	0	0	0	0	0	0	0	0	0	0	0	0	0
YDR029W	YDR029W		0	0	0	0	0	0	0	0	0	0	0	0	0	0	0	0
YEL010W	YEL010W		0	0	0	0	0	0	0	0	0	0	0	0	0	0	0	0
YHR021W-A	ECM12		0	0	0	0	0	0	0	0	0	0	0	0	0	0	0	0
YDR355C	YDR355C		0	0	0	0	0	0	0	0	0	0	0	0	0	0	0	0
YIL025C	YIL025C		0	0	0	0	0	0	0	0	0	0	0	0	0	0	0	0
YFL012W	YFL012W		0	0	0	0	0	0	0	0	0	0	0	0	0	0	0	0
YBR134W	YBR134W		0	0	0	0	0	0	0	0	0	0	0	0	0	0	0	0
YDL246C	SOR2		0	0	0	0	0	0	0	0	0	0	0	0	0	0	0	0
YDR024W	FYV1		0	0	0	0	0	0	0	0	0	0	0	0	0	0	0	0
YDR344C	YDR344C		0	0	0	0	0	0	0	0	0	0	0	0	0	0	0	0
YDL151C	BUD30		0	0	0	0	0	0	0	0	0	0	0	0	0	0	0	0
YBR144C	YBR144C		0	0	0	0	0	0	0	0	0	0	0	0	0	0	0	0
YEL035C	UTR5		0	0	0	0	0	0	0	0	0	0	0	0	0	0	0	0
YDR525W	API2		0	0	0	0	0	0	0	0	0	0	0	0	0	0	0	0
YGL259W	YPS5		0	0	0	0	0	0	0	0	0	0	0	0	0	0	0	0
YIL060W	YIL060W		0	0	0	0	0	0	0	0	0	0	0	0	0	0	0	0
YDR413C	YDR413C		0	0	0	0	0	0	0	0	0	0	0	0	0	0	0	0
Q0010	ORF6		0	0	0	0	0	0	0	0	0	0	0	0	0	0	0	0
YBR148W	YSW1		0	0.12486	-0.040089	-0.011655	0.220597	-0.243187	-0.070885	-0.083122	0	0.094516	0.111095	0.141507	0.059823	0.02007	-0.001139	0.149991
YDL032W	YDL032W		0	0.034238	-0.067479	-0.103478	0.222175	-0.196033	-0.196033	-0.196033	0	0.020938	-0.05114	0.123673	0.105918	-0.05114	0.081123	0.20077
YDR066C	RTR2		0	-0.014456	-0.040501	-0.052851	0.131594	-0.108505	-0.095206	-0.083994	0	0.059842	-0.016875	-0.042256	0.069023	0.052775	0.031271	0.003031
YDR434W	GPI17		0	-0.081595	-0.056966	-0.028349	0.037258	-2e-05	0.010548	-0.091345	0	0.000989	0.022499	0.097136	0.044452	-0.055974	0.050264	0.018182
YMR306W	FKS3		0	-0.037593	-0.103836	-0.060263	0.149121	0.034195	-0.029818	-0.131645	0	-0.027466	0.065714	-0.039326	0.158174	-0.118785	0.12735	0.069933
YLR123C	YLR123C		0	-0.088821	0.020948	0.040169	0.095694	-0.050247	0.110404	-0.088933	0	0.015412	0.002129	0.011373	0.100615	0.064582	0.101675	0.08008
YLR315W	NKP2		0	-0.08034	0.028795	-0.005464	0.024092	-0.030055	0.058064	0.017413	0	0.06719	-0.079283	0.023364	0.071275	-0.047387	0.046086	0.088119
YDR518W	EUG1		0	-0.042517	0.039265	-0.005074	-0.010915	-0.096902	0.017751	0.063504	0	0.043136	-0.038556	0.012195	-0.012243	-0.138622	0.172505	0.150578
YDL013W	SLX5		0	0.018463	-0.060584	-0.003037	-0.021417	-0.068463	0.038595	0.015607	0	0.035722	0.063721	0.024492	0.034992	-0.03597	0.13468	0.134543
YLR087C	CSF1		0	-0.018199	-0.014127	-0.066043	0.003743	-0.043954	0.006327	-0.035027	0	0.029134	0.075579	-0.02994	0.033209	-0.039932	0.117215	0.123221
YAL051W	OAF1		0	-0.029697	-0.003923	-0.000662	0.003244	0.025287	0.015619	-0.015606	0	0.055043	0.13465	0.085555	-0.038623	-0.060055	0.186769	0.077398
YIL166C	YIL166C		0	-0.098081	0.057975	-0.016975	-0.077734	-0.067708	-0.002701	0.045904	0	0.080436	0.187441	0.121432	-0.096428	-0.158008	0.053921	0.228099
YMR200W	ROT1		0	-0.010885	-0.027684	-0.030956	-0.057287	-0.030901	0.045346	-0.048987	0	0.09272	0.092493	0.11574	-0.011659	-0.102844	0.048972	0.111071
YDR353W	TRR1		0	0.037363	0.068836	0.062161	-0.113627	-0.044748	0.07488	-0.01267	0	0.010819	0.091274	0.134435	0.030309	-0.06774	0.118785	-0.043091
YGR296W	YRF1-3		0	0.053826	0.019527	0.031246	-0.089703	0.041131	0.081056	0.034568	0	0.024321	0.062937	0.102701	-0.009298	-0.13272	0.212441	-0.061545
YER077C	MRX1		0	0.014824	0.011404	0.050641	0.013312	0.015257	0.027644	0.029929	0	-0.061835	0.007246	0.055427	0.048281	-0.091652	0.067876	0.023868
YLR081W	GAL2		0	0.1146	0.049251	0.00092	-0.056385	-0.126102	0.033066	0.034803	0	-0.126439	0.177567	-0.042429	0.067916	-0.262134	0.177567	0.018732
YER190W	YRF1-2		0	0.00251	7e-05	-0.011099	-0.018642	0.166609	0.071529	-0.033266	0	0.057139	0.05827	0.089288	0.073701	-0.052015	0.19099	0.039943
YML133C	YML133C		0	-0.024039	-0.05551	-0.055559	-0.032079	0.140494	0.091724	-0.03447	0	0.039328	0.042306	0.086364	0.081038	-0.003274	0.258855	0.087431
YPR040W	TIP41		0	0.003668	-0.008431	-0.04712	-0.010434	0.083476	0.092435	-0.085275	0	-0.025065	0.022736	0.053375	0.049384	-0.11265	0.089332	0.062379
YOL013W-A	YOL013W-A		0	0	0	0	0	0	0	0	0	0	0	0	0	0	0.062406	0
YOR012W	YOR012W		0	0	0	0	0	0	0	0	0	0	0	0	0.000257	0	0.010663	0
YKL212W	SAC1		0	0.059112	-0.013518	0.010094	-0.056795	0.05792	0.010117	-0.103493	0	-0.004219	-0.012721	-0.087948	0.055974	-0.062867	0.04876	0.00722
YJL041W	NSP1		0	0.046181	0.019923	-0.028989	-0.026501	0.095142	0.00761	-0.05088	0	0.049617	-0.081121	-0.019747	0.07293	-0.061433	0.081453	0.133627
YMR156C	TPP1		0	0.027312	0.050608	-0.028635	-0.04219	0.02221	-0.034867	-0.100563	0	0.133383	-0.15718	-0.058936	0.034086	-0.141364	0.080211	0.056656
YDR230W	YDR230W		0	-0.029998	0.060355	-0.005228	0	0	0	0	0	0	0	0.022145	0	0	0	0
YER060W-A	FCY22		0	0.103727	-0.139835	-0.061748	-0.004794	-0.066213	-0.059066	0.011625	0	-0.026603	0.004736	0.17274	0.047994	-0.046759	0.076176	-0.01319
YDR186C	SND1		0	-0.008024	0.008729	-0.05734	0.062831	0.003768	-0.013668	0.066907	0	0.003954	0.069715	0.13757	0.052645	-0.051271	-0.000335	0.083823
YBR235W	VHC1		0	-0.090254	-0.016618	-0.039541	0.116804	-0.01508	0.047048	-0.010499	0	-0.020055	0.074285	0.158425	0.060958	-0.04539	0.101879	0.134642
YGR056W	RSC1		0	-0.039551	-0.019751	-0.015997	0.063723	0.027309	0.071995	0.083418	0	-0.024325	0.035622	0.10838	0.094403	-0.004555	0.118112	0.098042
YER085C	YER085C		0	0.144233	0.081281	0.104203	0	0.01252	0	0.063585	0	0.110032	0	0.449149	0.006581	0.077873	0	0.608125
YCL073C	GEX1		0	0.007593	0.031125	0.002263	0	0	0	0	0	-0.084561	-0.094456	0.272041	0.092647	-0.089302	0.140644	0.152864
YKL177W	YKL177W		0	0	0	0	0	0	0	0	0	0	0	0.06607	0	0	0.047827	0.050694
YBR275C	RIF1		0	0.072983	-0.027025	-0.054821	-0.034623	0.159575	0.312515	0.470655	0	0.069319	-0.137965	0.404973	-0.025042	0.037753	0.197715	0.472204
YER176W	ECM32		0	0.022979	0.016436	-0.036198	-0.010517	0.092403	0.12167	0.210422	0	0.032737	-0.073704	0.083788	0.0849	0.018283	0.041128	0.167587
YGL241W	KAP114		0	0.071934	0.045949	-0.010064	-0.088151	0.12678	0.139102	0.144089	0	-0.048392	-0.177157	0.22788	-0.048641	-0.04748	0.040313	0.153975
YLR424W	SPP382		0	-0.00763	-0.01083	0.059828	0.001002	-0.131307	0.182962	0.346369	0	-0.045181	-0.216605	0.492903	-0.028534	-0.023699	0.092414	0.266994
YOL150C	YOL150C		0	0	0	0	0	0	0	0.075123	0	0	0	0.147643	0	0	0	0.066337
YDR228C	PCF11		0	0.015683	0.080171	0.032831	0.045525	0.111982	0.114693	0.113775	0	-0.031231	-0.095477	0.141804	0.053309	0.014475	0.01138	0.074463
YDR421W	ARO80		0	0.168396	0.184803	0.10904	0.12084	0.095436	0.148531	0.125792	0	0.02435	-0.176199	0.32372	0.023277	-0.001062	-0.006441	0.098627
YPR023C	EAF3		0	0.088837	0.150439	0.100837	0.081027	0.115719	0.09104	0.064072	0	0.018766	-0.075874	0.137457	0.071772	-0.076407	-0.009971	0.035831
YDR495C	VPS3		0	0.027733	0.060357	0.080999	0.117455	0.102915	0.087876	0.061768	0	0.015807	-0.217759	0.381229	0.084428	-0.020056	0.065202	0.051438
YPR168W	NUT2		0	0.101453	0.093719	0.156584	0.15347	0.24804	0.255911	0.172211	0	0.014083	-0.105758	0.862473	0.128705	0.082798	0.104985	0.208991
YLR085C	ARP6		0	0.135153	0.108678	0.0593	0.059225	-0.000657	0.087929	0.132311	0	0.027751	-0.083243	0.474686	-0.02776	-0.036291	0.017839	0.087803
YDL087C	LUC7		0	0.03795	-0.033533	-0.073562	0.001541	0.016616	-0.024161	-0.068932	0	-0.034359	0.036129	0.238653	0.095466	0.005115	-0.002635	-0.09216
YBL098W	BNA4		0	0.035768	-0.035344	-0.077563	-0.060487	0.030668	-0.094264	-0.055444	0	-0.077901	-0.102901	0.368732	-0.030319	-0.09703	-0.120638	-0.108078
YHR058C	MED6		0	-0.048997	-0.051115	-0.027725	-0.051432	-0.026505	-0.10382	-0.106032	0	-0.044373	-0.131914	0.53353	0.02858	-0.021495	-0.08717	-0.08023
YMR320W	YMR320W		0	-0.064233	-0.033817	-0.044104	-0.081126	-0.082176	-0.011368	0.084085	0	0.003598	-0.314591	0.486956	-0.003662	-0.022795	-0.074636	0.021056
YGR059W	SPR3		0	0	0.024119	0	0	0	0	0	0	0.064825	0	0.244141	0	0	0	0
YDR437W	GPI19		0	0	0	0	0	0	0	0	0	0	0	0.172283	0	0	0.025415	0
YCR010C	ADY2		0	0	0.001493	0	0	0	0	0	0	0	0	0.140361	0	0	0	0
YDL240C-A	YDL240C-A		0	0	0	0	0	0	0	0	0	0	0	0.091347	0	0	0	0
YAL064C-A	TDA8		0	0	0	0	0	0	0	0	0	0	0	0.181367	0	0	0	0
YCR022C	YCR022C		0	0	0	0	0	0	0	0	0	0	0	0.338029	0	0	0	0
YDR537C	YDR537C		0	0	0	0	0	0	0	0	0	0	0	0.487072	0	0	0	0
YGL034C	YGL034C		0	0	0	0	0	0	0	0	0	0	0	0.382215	0	0	0	0
YNL034W	YNL034W		0	0	0	0	0	0	0	0	0	0	0	0.4814	0	0	0	0
YGR228W	YGR228W		0	0	0	0	0	0	0	0	0	0	0	0.310357	0	0	0	0
YCL042W	YCL042W		0	0	0	0	0	0	0	0	0	0	0	1.9965	0	0	0	0
YOL085C	YOL085C		0	0	0	0	0	0	0	0	0	0	0	0.573582	0	0	0	0
YJL086C	YJL086C		0	0	0	0	0	0	0	0	0	0	0	1.41222	0	0	0	0
YJL052C-A	YJL052C-A		0	0	0	0	0	0	0	0	0	0	0	0.004302	0	0	0	0
YER066C-A	YER066C-A		0	0	0	0	0	0	0	0	0	0	0	0.493202	0	0	0	0
YIL072W	HOP1		0	0	0	0	0	0	0	0	0	0	0	2.3457	0	0	0	0
YDL034W	YDL034W		0	0	0	0	0	0	0	0	0	0	0	0.429004	0	0	0	0
YDR431W	YDR431W		0	0	0	0	0	0	0	0	0	0	0	0.041072	0	0	0	0
YBL074C	AAR2		0	0	0	0	0	0	0	0	0	0	0	0.671775	0	0	0	0
YPL027W	SMA1		0	0	0	0	0	0	0	0	0	0	0	1.08341	0	0	0	0
YPL021W	ECM23		0	0	0	0	0	0	0	0	0	0	0	1.25434	0	0	0	0
YOL118C	YOL118C		0	-0.048659	0.166801	0.026757	0.062511	-0.045036	-0.164748	-0.200486	0	0.119759	-0.211882	1.5074	0.086732	0.02793	-0.047725	-0.02128
YKR035C	OPI8		0	0	0	-0.005088	0	0	0	0	0	0	0	0.01554	0	0	0	0
YML012C-A	YML013C-A		0	0	0	0	0	0	0	0	0	0	0	0.041821	0	0	0	0.018136
YOL114C	PTH4		0	0.150463	-0.074314	-0.172526	-0.09938	-0.04846	0.062568	0.150203	0	0.146982	-0.083836	1.15071	0.041546	0.083196	0.06768	0.252066
YDR327W	YDR327W		0	-0.007006	-0.211443	-0.27456	-0.295462	-0.018311	0.011905	-0.003329	0	0.153368	0.363565	1.5249	0.255972	0.175458	0.046912	0.254638
YPR074W-A	YPR074W-A		0	0	0	0	0	0	0	0	0	0	0.122981	0.287532	0	0	0	0
YFL053W	DAK2		0	0	0.012569	0	0	0	0	0	0	0	0	0.022818	0	0	0	0
YJL160C	PIR5		0	-0.015685	0.116001	-0.010783	-0.025691	0.013421	-0.025783	-0.025783	0	0.009509	0	0.185922	0.045264	0	0.048351	0
YPR076W	YPR076W		0	0.002184	0.180961	0.081182	0.062797	0.075482	-0.031866	-0.008687	0	-0.089346	-0.089346	0.420901	-0.0323	-0.089346	-0.084825	0.060491
YML037C	YML037C		0	-0.22447	-0.160516	0.003241	-0.041866	0.044402	0.020844	-0.028692	0	-0.220282	-0.114293	0.620823	-0.066326	-0.053044	0.021822	0.154556
YLR039C	RIC1		0	-0.022256	0.020127	-0.035501	-0.00064	0.028239	-0.026779	-0.034009	0	-0.043801	0.010976	0.121706	-0.042549	0.01021	-0.03923	-0.001006
YDR456W	NHX1		0	-0.050469	-0.007675	0.014416	0.070284	0.046383	-0.050487	-0.044427	0	0.008379	-0.070489	0.152857	0.070964	0.04217	0.036601	0.001077
YKR106W	GEX2		0	-0.08763	0.041024	-0.065715	0.061509	-0.120779	-0.172203	-0.076502	0	0.066604	-0.40641	0.233761	0.155377	0.034987	0.124423	-0.093695
YLR412W	BER1		0	-0.053339	0.018792	-0.034843	0.039686	-0.047606	-0.026262	-0.065009	0	-0.009094	-0.13749	0.232031	-0.044514	0.070063	-0.002382	-0.068399
YFL056C	AAD6		0	-0.005138	0.126204	0.096244	0.054684	0.070257	-0.073788	0.146036	0	-0.008361	-0.154878	0.088741	0.059673	-0.045306	0.078453	-0.051769
YBR260C	RGD1		0	0.002293	0.1141	0.074792	0.012386	0.172916	-0.000645	0.030292	0	-0.094068	-0.165361	0.223215	0.035169	-0.121955	-0.044272	-0.070203
YOL132W	GAS4		0	-0.071412	0.141649	0.1297	0.014151	0.071621	0.014954	0.121277	0	0.005745	-0.210144	0.356313	0.068171	0.087145	-0.072164	-0.160217
YLR213C	CRR1		0	-0.012779	0.017263	0.140123	0.039626	0.103432	-0.02575	0.01559	0	-0.052715	0.010745	0.129565	0.045089	0.067948	0.018805	0.038109
YLR139C	SLS1		0	-0.155328	-0.142624	0.000517	0.237941	0.121346	-0.086833	0.000722	0	-0.001769	-0.021701	0.356081	-0.065179	0.263395	-0.240646	-0.169081
YNR077C	YNR077C		0	-0.134967	-0.048437	-0.116647	0.120371	0.032863	0.075541	-0.032964	0	0.002565	0.0986	0.210597	-0.098721	0.051258	-0.120835	-0.039728
YLL065W	GIN11		0	-0.025587	-0.147943	-0.185836	0.186015	0.176135	0.002636	0.215225	0	0.053918	0.214034	0.329094	-0.059768	0.123994	-0.134535	0.02045
YOR325W	YOR325W		0	0.03728	-0.047182	-0.207894	0.029624	-0.015024	0.025321	0.021513	0	-0.022885	0.13985	0.245598	0.018333	0.116672	-0.142397	-0.031025
YGL087C	MMS2		0	0.073776	-0.022988	-0.022576	-0.084229	-0.023882	0.007712	0.041556	0	0.060966	-0.019581	0.075736	0.085795	0.071717	-0.013824	0.032217
YML129C	COX14		0	0.144755	-0.065716	-0.135635	-0.025301	-0.110474	0.034916	-0.025308	0	0.159073	0.00383	0.102954	0.113667	0.124021	-0.02828	0.013569
YPR050C	YPR050C		0	-0.000796	0.032528	-0.228945	0.001281	-0.038791	0.048372	0.1637	0	0.196438	-0.03202	0.091603	0.281609	0.159797	0.00724	0.277806
YDL114W-A	YDL114W-A		0	0.07009	0	-0.029902	-0.0518	-0.010298	0	0	0	0.030346	0.020204	0.041301	0.004974	-0.001178	0.013414	-0.097579
YBR066C	NRG2		0	0.284588	0.017448	-0.012397	-0.099433	-0.017041	0.008031	-0.012994	0	0.30776	0.080418	0.074319	-0.051655	0.070141	-0.059007	-0.015611
YDL125C	HNT1		0	0.10727	0.003635	0.018864	-0.104225	-0.136781	0.02405	-0.101938	0	0.149279	0.027233	0.040011	-0.101826	0.013359	-0.040634	-0.068518
YMR293C	HER2		0	0.109182	0.007351	0.054685	-0.055868	-0.036646	0.0279	-0.164621	0	0.084526	0.028926	-0.04713	-0.07034	0.021707	-0.008552	-0.058215
YBR193C	MED8		0	0.452295	0.071045	0.015766	-0.037786	-0.063762	-0.118949	-0.186012	0	-0.010125	0.049551	0.077352	-0.011825	-0.044811	-0.045814	-0.155875
YCR003W	MRPL32		0	0.436766	0.054588	0.034164	-0.042547	-0.275704	-0.144669	-0.196512	0	0.032978	-0.041632	0.012938	-0.068696	-0.080122	-0.055293	-0.17502
YOL042W	NGL1		0	0.272759	-0.034249	-0.013898	-0.013224	-0.070256	-0.048541	-0.041504	0	0.002888	0.079887	0.088838	-0.048785	-0.033769	-0.00746	-0.018913
YCR068W	ATG15		0	0.706925	0.057844	0.143537	-0.032284	-0.007472	0.027779	-0.11618	0	-0.032847	0.206226	-0.118597	0.052731	-0.122007	-0.110795	-0.253516
YHR116W	COX23		0	0.649931	0.134808	0.118816	0.126247	-0.007026	0.014508	-0.091437	0	0.001055	0.156384	0.106248	0.131265	0.00033	-0.091596	-0.11866
YDR207C	UME6		0	1.12564	0.162038	0.092021	0.228466	0.361325	0.04123	0.213177	0	-0.040943	-0.061487	-0.06061	0.076113	-0.077434	-0.020011	0.156531
YCR099C	YCR099C		0	0.571171	0.126511	0.04334	0.138677	0.08454	0.022689	0.14117	0	0.212334	0.030462	0.038093	0.113134	0.043624	0.01221	-0.038359
YGL141W	HUL5		0	0.524232	0.149816	0.104267	0.101152	0.093337	0.085212	0.120686	0	0.072124	0.018798	-0.066709	0.039423	-0.01183	-0.000188	-0.079105
YJL035C	TAD2		0	0.676175	-0.186326	-0.11144	-0.17369	-0.112946	-0.119178	-0.073611	0	-0.068495	-0.016944	0.019737	-0.049376	0.095393	0.064625	0.07062
YCR025C	YCR025C		0	0.822971	-0.021524	-0.089553	0.062511	-0.100089	-0.057518	0.053572	0	-0.070991	-0.04711	-0.124043	0.116397	-0.064278	-0.076306	0.049869
YJL009W	YJL009W		0	0.668223	0	0	0	0	0	0	0	0	0	0	0	0.026038	0	0
YEL057C	SDD1		0	0.01624	0	0	0	0	0	0	0	0	0	0	0	0	0	0
YDL186W	YDL186W		0	0.743279	0	0	0	0	0	0	0	0	0	0	0	0	0	0
YDR193W	YDR193W		0	0.42436	0	0	0	0	0	0	0	0	0	0	0	0	0	0
YJR153W	PGU1		0	1.29172	0	0	0	0	0	0	0	0	0	0	0	0	0	0
YFL052W	ZNF1		0	1.23854	0	0	0	0	0	0	0	0	0	0	0	0	0	0
YGR139W	YGR139W		0	2.1431	0	0	0	0	0	0	0	0	0	0	0	0	0	0
YHR212W-A	YHR212W-A		0	0.215106	0	0	0	0	0	0	0	0	0	0	0	0	0	0
YKL070W	YKL070W		0	1.79387	0	0	0	0	0	0	0	0	0	0	0	0	0	0
YNL198C	YNL198C		0	0.204132	0	0	0	0	0	0	0	0	0	0	0	0	0	0
YFL015C	YFL015C		0	0.604964	0	0	0	0	0	0	0	0	0	0	0	0	0	0
YGR292W	MAL12		0	0.058148	0	0	0	0	0	0	0	0	0	0	0	0	0	0
YOR235W	IRC13		0	0.008659	0	0	0	0	0	0	0	0	0	0	0	0	0	0
YNL017C	YNL017C		0	0.054078	0	0	0	0	0	0	0	0	0	0	0	0	0	0
YPL261C	YPL261C		0	0.125221	0	0	0	0	0	0	0	0	0	0	0	0	0	0
YOR169C	YOR169C		0	1.09034	0	-0.040958	0	0	0	0	0	0.019742	0.019742	0.019742	-0.090738	0.001799	-0.008697	0.019742
YPL258C	THI21		0	0.623135	0.01498	0.042796	0.043714	-0.070395	0.087418	0.067128	0	-0.092488	-0.044704	0.066288	0.0018	0.010519	0.145515	-0.003142
YDR407C	TRS120		0	0.403742	0.064379	0.005071	0.007956	-0.045761	0.075849	0.104251	0	-0.026889	0.141788	0.126682	-0.033944	-0.042024	0.069818	0.130347
YPR068C	HOS1		0	0.48306	0.010002	-0.062477	0.089854	0.009009	0.089925	0.196302	0	-0.046353	0.002227	0.025515	0.02518	0.011468	0.086806	0.194603
YJR156C	THI11		0	0.752757	0.107125	0.060893	0.103202	-0.092246	-0.006764	-0.152756	0	0.024628	-0.34351	0.415405	0.073179	0.029573	-0.007796	0.024447
YBR192W	RIM2		0	0.268501	-0.052085	-0.04234	-0.028103	-0.086064	-0.045389	-0.010416	0	-0.155758	-0.019036	-0.032272	0.022784	-0.085135	-0.003055	-0.101831
YPL201C	YIG1		0	0.383759	-0.158987	-0.067302	0.022624	-0.075598	-0.045888	0.182417	0	-0.141607	-0.023196	-0.129943	0.028464	-0.043099	-0.002651	0.032114
YER133W	GLC7		0	0.089335	0.044259	0.034806	0.020386	-0.026736	0.036563	-0.003466	0	-0.017156	0.127044	-0.00288	-0.030966	-0.066293	-0.007746	0.148966
YGL244W	RTF1		0	0.074723	0.081715	0.016812	-0.058523	-0.015086	-0.029739	-0.058945	0	0.015767	0.081333	0.043765	0.026954	-0.038561	-0.008694	0.106067
YDL238C	GUD1		0	0.22215	0.186399	0.044513	0.00917	0.019867	0.030766	0.021217	0	0.154889	0.084699	0.24217	0.086301	-0.094102	0.007226	0.099547
YDL174C	DLD1		0	0.181343	0.163663	0.12834	0.05786	0.109376	0.014431	-0.091284	0	0.090217	0.215812	0.29371	0.105637	-0.089002	0.089454	0.034219
YDR485C	VPS72		0	0.107746	0.114139	0.036799	0.011501	0.019987	0.000892	-0.018781	0	-0.024995	0.138967	0.19801	0.03456	-0.078082	0.061673	0.053408
YGR010W	NMA2		0	0.101034	0.142218	0.03528	0.043696	0.016303	-0.009755	0.010077	0	0.05302	0.116467	0.127082	-0.032283	-0.035063	0.068005	0.110209
YDL106C	PHO2		0	0.090162	0.0722	0.044425	-0.097141	0.101515	-0.029658	-0.054623	0	0.139193	0.166469	0.182322	0.078511	-0.053818	-0.002151	0.097062
YFL016C	MDJ1		0	0.065977	0.054671	0.0418	-0.096512	0.019892	0.00837	-0.009859	0	0.101809	0.132281	0.170353	0.148411	-0.014677	0.065205	0.140906
YNR031C	SSK2		0	0.048499	0.053548	0.079493	-0.05449	-0.022704	0.003659	0.066756	0	0.0311	0.071507	0.150578	0.074192	-0.049681	0.023562	0.071066
YMR086W	SEG1		0	0.08331	0.051312	-0.009657	-0.015762	0.046001	0.030994	-0.105589	0	0.110654	0.150003	0.055189	0.044827	-0.08406	0.069297	0.067412
YBL033C	RIB1		0	0.121747	0.141327	0.15851	-0.188696	0.030717	-0.033793	-0.054762	0	0.144462	0.070108	0.022663	0.117815	-0.015314	-0.03282	-0.052705
YDL193W	NUS1		0	0.159506	0.142564	0.057638	-0.057455	-0.023599	-0.075518	0.011212	0	0.176528	0.052138	0.113558	0.067874	0.031034	-0.009153	-0.042842
YKR052C	MRS4		0	0.165989	0.088615	0.077372	-0.121304	0.006881	-0.011204	0.01489	0	0.144249	0.065951	0.037829	0.070971	0.032617	0.029449	-0.010234
YDR392W	SPT3		0	0.105792	0.088903	0.044573	-0.035037	-0.059541	-0.01768	0.021582	0	0.05788	0.090675	0.010917	0.032712	0.019205	-0.06379	-0.01487
YFL029C	CAK1		0	0.123648	0.124554	0.118227	-0.073228	-0.00542	-0.03719	0.065981	0	0.094977	0.064755	0.014072	0.024218	0.019003	-0.071688	-0.003644
YHR001W	OSH7		0	0.138338	0.148647	0.14821	-0.012069	0.014786	-0.047425	0.01346	0	0.090773	0.072264	0.034751	0.080244	0.02118	-0.086908	-0.062787
YDR054C	CDC34		0	0.182792	0.130609	0.195506	-0.054534	0.059664	0.040319	0.030065	0	0.097583	0.10918	-0.001181	-0.012554	-0.050787	-0.12981	-0.012744
YLR330W	CHS5		0	0.171641	0.118761	0.096287	-0.038409	0.013532	0.027363	0.012429	0	0.060481	0.027722	0.042936	0.032206	0.015049	-0.094582	0.045807
YDR027C	VPS54		0	0.107769	0.087013	0.046884	-0.046634	-0.035951	-0.0566	0.112345	0	0.134332	0.120173	0.211622	0.059438	-0.00607	-0.12523	0.070727
YHR180W	YHR180W		0	0.172061	0.140963	0.076807	-0.065241	-0.035297	-0.107252	0.058061	0	0.231127	0.215075	0.360883	0.048107	0.049479	-0.17915	0.02021
YHR076W	PTC7		0	0.091642	0.131259	0.074976	-0.207146	-0.038548	-0.062832	0.092265	0	0.067797	0.002806	0.181913	-0.002671	-0.111651	-0.083894	-0.005977
YGR021W	HAH1		0	0.262272	0.126805	0.150709	-0.014035	-0.104318	-0.025381	-0.027332	0	0.156152	-0.030807	0.120366	-0.157332	-0.150698	-0.050804	-0.032306
YBR137W	YBR137W		0	0.196097	0.18038	0.209679	-0.051045	-0.178847	-0.005235	-0.043698	0	0.134768	0.117344	0.042282	-0.054221	-0.058902	-0.07778	-0.063539
YGR167W	CLC1		0	0.271145	0.220982	0.159439	-0.130842	-0.188163	-0.054211	-0.098981	0	0.097099	0.147254	0.033564	-0.11278	-0.057979	-0.160444	-0.160432
YDR287W	INM2		0	0.186186	0.217271	0.155874	-0.011435	-0.144497	0.012599	-0.034477	0	0.07675	0.178852	0.11243	-0.084988	-0.080531	-0.017659	-0.215412
YGR111W	YGR111W		0	0.217682	0.189239	0.106486	-0.006314	-0.219312	-0.033492	-0.038814	0	0.095645	0.128877	0.072251	-0.046273	-0.13552	-0.026472	-0.083673
YGL250W	RMR1		0	0.152627	0.23904	0.13694	0.029791	-0.146603	-0.177305	-0.074708	0	0.155517	0.184294	0.103356	-0.060991	-0.130461	-0.08606	-0.101903
YDL078C	MDH3		0	0.108965	0.106673	0.135153	-0.067684	-0.100423	-0.048591	-0.014307	0	0.049279	0.125622	0.135851	-0.046067	-0.098216	0.016524	-0.066072
YKL117W	SBA1		0	0.103755	0.169798	0.150042	-0.039863	-0.140488	-0.082295	-0.102884	0	0.071308	0.135442	0.164353	0.014714	-0.196725	-0.058196	-0.026571
YMR160W	YMR160W		0	0.191538	0.234807	0.153628	-0.094754	-0.040995	-0.002089	-0.018617	0	0.141332	0.205024	0.196777	0.005979	-0.157191	-0.079734	-0.05847
YPL260W	CUB1		0	0.167916	0.167119	0.041922	-0.093399	-0.069888	-0.023253	-0.008538	0	0.111754	0.1136	0.104004	-0.032478	-0.137938	-0.025978	0.004392
YHR161C	YAP1801		0	0.355731	0.209122	0.017563	-0.021904	-0.115764	0.04826	-0.101145	0	0.26334	0.219554	0.213097	-0.053573	-0.067863	-0.019541	-0.064609
YDL113C	ATG20		0	0.305515	0.21875	0.034911	-0.01555	-0.177966	0.037261	-0.089646	0	0.167665	0.147964	0.134486	-0.130288	-0.163732	0.061085	-0.161312
YNL025C	SSN8		0	0.241534	0.156293	0.014192	-0.022754	-0.158851	-0.064459	0.005056	0	0.235982	0.117915	0.114007	-0.063952	-0.140801	0.04056	-0.10567
YHR211W	FLO5		0	0.068323	0.039142	0.048139	0.03612	-0.09529	0.020603	0.058702	0	0.120917	0.024641	0.027997	-0.058089	-0.055768	-0.039565	-0.048573
YAL001C	TFC3		0	0.163196	0.169332	0.094919	0.019067	-0.160066	0.038723	0.061045	0	0.019464	0.125478	0.111976	-0.138149	-0.141422	0.108589	0.082682
YKR062W	TFA2		0	0.036495	0.052849	0.041851	-0.028348	-0.054872	0.053348	-0.019876	0	0.043151	0.049514	0.025188	-0.091474	-0.06632	0.035971	0.009111
YGR009C	SEC9		0	0.117914	0.097223	0.030076	-0.006206	-0.07765	0.027419	0.10647	0	0.002083	0.049799	0.045322	-0.099017	-0.068448	-0.050171	0.035553
YDR226W	ADK1		0	0.113452	0.068562	0.076756	-0.013182	-0.095557	0.061093	0.047045	0	0.022343	-0.006817	0.101942	-0.149787	-0.124347	-0.027596	0.035632
YKR095W	MLP1		0	0.116999	0.028178	0.028701	0.018822	-0.059705	0.049169	0.02441	0	-0.007968	0.074606	0.066875	-0.101639	-0.081545	-0.041228	0.012723
YBR272C	HSM3		0	0.098688	0.114301	0.106602	-0.02871	-0.076639	-0.007362	0.103049	0	0.073402	0.09309	0.04736	-0.061582	0.006934	-0.083026	0.043076
YDR177W	UBC1		0	0.139637	0.067196	0.062858	-0.026626	-0.093097	-0.037784	0.096421	0	0.095192	0.087597	0.052307	-0.079361	0.001881	-0.058052	0.070188
YDR282C	MRX10		0	0.099932	0.080382	0.089093	-0.049355	-0.216196	0.008153	0.037889	0	0.10771	0.100554	0.164869	-0.098555	-0.054484	-0.00086	0.041861
YPL133C	RDS2		0	0.183028	0.104011	0.06264	-0.072566	-0.142573	0.028752	0.080907	0	0.115714	0.067426	0.091078	-0.069072	-0.073357	-0.039989	0.044492
YHR029C	YHI9		0	0.21207	0.042628	0.048517	0.012968	-0.101253	-0.003095	0.126523	0	0.056649	0.120682	0.025405	0.01627	0.008801	-0.009159	0.135212
YBR199W	KTR4		0	0.188628	0.151173	0.077713	-0.001915	-0.067563	-0.006722	0.090684	0	0.07022	0.114975	0.060747	-0.025638	-0.023086	0.026903	0.082865
YNL317W	PFS2		0	0.115521	0.102789	0.048346	0.040713	-0.060573	0.038281	0.028476	0	0.064107	0.080023	0.069632	-0.043456	-0.033122	-0.006116	0.065075
YLR290C	COQ11		0	0.200116	0.223179	0.164046	-0.007176	-0.095739	0.086876	0.042611	0	0.07541	0.209298	0.128171	-0.048377	0.057835	0.052396	0.133846
YER134C	YER134C		0	0.107363	0.1042	0.051184	-0.020491	-0.148202	0.032235	0.018242	0	0.059416	0.116402	0.023909	-0.168489	-0.005007	-0.071152	-0.077626
YLR093C	NYV1		0	0.156886	0.077287	0.078932	0.022241	-0.141293	0.025337	0.017946	0	0.11758	0.111415	0.093922	-0.042851	0.022904	-0.003393	-0.022103
YPR158W	CUR1		0	0.216319	0.120047	0.035501	-0.031335	-0.194515	0.026126	0.062765	0	0.169481	0.205584	0.015774	-0.077954	0.037586	0.08661	0.066873
YPR199C	ARR1		0	0.080104	0.098409	0.051369	-0.001388	-0.096025	0.003567	-0.018046	0	0.062504	0.167709	0.071561	-0.097254	0.043719	0.030157	-0.016565
YDR168W	CDC37		0	0.108251	0.12982	0.030854	0.050039	-0.063099	0.023792	-0.049527	0	0.071365	0.109434	-0.002554	0.011613	-0.027444	0.045445	0.047685
YNL215W	IES2		0	0.071498	0.038401	0.0163	0.052389	-0.068769	-0.025906	0.012849	0	0.071579	0.051757	-0.026203	-0.02581	-0.002531	0.041411	0.030545
YJR044C	VPS55		0	0.06835	0.057825	0.013591	0.047054	-0.18655	-0.05511	-0.052877	0	0.144559	0.012772	0.025268	-0.018146	-0.065489	0.053883	-0.007948
YEL013W	VAC8		0	-0.008632	0.100267	0.134101	0.063755	0.016807	-0.05168	0.064469	0	0.04521	0.189375	0.027923	-0.051882	-0.047745	0.032933	0.039048
YDR214W	AHA1		0	0.131585	0.193585	0.137431	-0.043388	-0.009974	0.000178	0.043655	0	0.020529	0.103629	0.112313	-0.063853	-0.178325	0.055107	0.070207
YER153C	PET122		0	0.085989	0.123663	0.194997	0.070625	0.014204	0.038479	0.034683	0	0.005223	0.036197	0.13446	-0.063744	-0.140268	0.055172	0.067041
YKR070W	YKR070W		0	0.108646	0.101085	0.100743	0.037877	0.011452	-0.005208	0.032779	0	0.008631	0.040935	0.105017	-0.055397	-0.095541	0.011031	-0.016373
YDL047W	SIT4		0	0.067739	0.06874	0.073771	0.031951	0.069937	0.007026	0.026035	0	-0.00431	0.04827	0.066617	-0.014556	-0.119469	0.00603	-0.012463
YNL026W	SAM50		0	0.08501	0.102342	0.041849	0.065999	0.068758	0.009173	0.045432	0	-0.003287	0.125807	0.083784	-0.068249	-0.115979	0.017079	0.000915
YDR505C	PSP1		0	0.104297	0.20641	0.112479	0.03725	0.007561	-0.055357	0.041613	0	0.052049	0.131022	-0.019613	-0.029394	-0.160274	0.006447	-0.012074
YOR223W	DSC3		0	0.233405	0.157056	0.164689	-0.01166	0.051156	-0.109763	0.050501	0	0.170475	0.163944	0.13074	0.00764	-0.180218	0.047958	-0.034201
YPR011C	YPR011C		0	0.069695	0.068414	0.082447	0.020123	-0.024467	-0.032493	-0.005315	0	0.100558	0.086051	0.034125	0.013394	-0.054869	0.039698	0.003338
YBL065W	YBL065W		0	0	0	0.056919	0	0	0	0	0	0	0	-0.005416	0	0	0	-0.08365
YDR376W	ARH1		0	0.059259	0.084859	0.13852	0.041693	-0.037909	0.027126	-0.010391	0	0.045396	0.049516	-0.052981	0.023905	-0.057582	-0.00559	-0.207844
YJL067W	YJL067W		0	0.013308	0.039245	0.044459	-0.015814	-0.016599	0.005606	0.001115	0	0.110649	0.018067	-0.038359	0.056219	-0.026459	-0.043975	-0.110719
YIL137C	TMA108		0	0.035696	0.065143	0.036957	0.061598	0.073903	0.048167	-0.082752	0	0.019832	0.070579	0.046312	0.059241	-0.025903	0.103494	-0.140348
YGL150C	INO80		0	0.068749	0.08568	0.056946	0.07335	0.068013	0.057744	-0.037884	0	0.002635	0.022647	0.028442	0.014632	-0.107949	0.031854	-0.104417
YLR389C	STE23		0	0.043754	0.076824	0.073614	0.060308	0.028385	0.0163	0.017729	0	0.044916	0.02369	-0.031392	0.006921	-0.110594	0.053096	-0.118351
YBL100C	YBL100C		0	0.047644	0.081338	0.22837	0.231926	0.102962	0.096938	-0.216637	0	0.143207	0.2258	-0.210124	0.266168	-0.050819	0.062916	-0.258836
YOR029W	YOR029W		0	0.114306	0.127454	0.231437	0.151581	0.223554	0.074573	-0.028321	0	0.250529	0.099862	-0.02296	0.148282	-0.063667	-0.06395	-0.202766
YOR160W	MTR10		0	0.041009	0.076665	0.115924	0.06377	0.133032	0.028384	0.025973	0	0.052451	0.030548	-0.059573	0.087467	0.012068	0.003685	-0.085538
YBR044C	TCM62		0	0.097001	0.050936	0.036921	0.053356	-0.060709	-0.13146	-0.06142	0	0.013252	0.041757	0.114197	-0.021715	-0.10731	-0.076562	-0.036222
YLR439W	MRPL4		0	0.078623	0.092823	0.094279	0.030116	0.082462	-0.150057	-0.082629	0	0.061171	-0.056552	0.140637	-0.007113	-0.160133	-0.054431	-0.152804
YGL083W	SCY1		0	0.00211	0.070978	0.09348	0.069523	0.021725	-0.18804	-0.042117	0	0.050564	-0.026242	-0.084263	0.012474	-0.152411	-0.222975	-0.116767
YGR282C	BGL2		0	0.035879	0.104424	0.085458	0.02697	-0.011397	-0.128973	0.00553	0	0.02825	0.04988	0.008618	0.011902	-0.08981	-0.111918	-0.005
YBR221C	PDB1		0	-0.008933	0.101585	0.06046	0.133548	-0.01698	-0.101208	-0.06701	0	0.032109	-0.037117	-0.037053	0.049695	-0.132788	-0.002722	-0.147006
YDR470C	UGO1		0	-0.028494	0.095716	0.068184	0.117926	0.084779	-0.025181	-0.101616	0	0.057196	-0.061899	0.00254	0.116683	-0.128883	-0.057223	-0.09665
YLR310C	CDC25		0	0.029106	0.113087	0.100531	0.099181	0.096077	-0.028435	-0.102452	0	0.029946	-0.119739	-0.015646	0.036733	-0.13957	-0.076288	-0.074455
YHL004W	MRP4		0	0.024135	0.008552	0.088048	-0.029812	0.091364	-0.175098	-0.190945	0	0.02433	0.114004	-0.009627	0.059349	-0.115344	-0.148605	-0.218912
YHR183W	GND1		0	0.00409	0.055249	0.114475	0.040607	0.037763	-0.100644	-0.091209	0	0.030632	0.061116	0.032876	0.054678	-0.073609	-0.077924	-0.163722
YLR429W	CRN1		0	0.03144	0.112888	0.04394	0.047855	0.085659	-0.046243	-0.134394	0	0.009185	0.02751	-0.028459	0.041755	-0.044587	-0.038234	-0.165817
YDL243C	AAD4		0	0.126006	0.050093	0.053837	0.106067	0.097995	-0.149797	-0.188335	0	0.159674	0.030213	-0.152574	-0.020672	-0.094399	-0.215658	-0.22611
YPR119W	CLB2		0	0.040559	0.066143	-0.000595	0.119162	0.00157	-0.189913	-0.224134	0	0.025733	0.072207	-0.059805	-0.04701	-0.059005	-0.091027	-0.246853
YPR012W	YPR012W		0	-0.122089	0.047885	0.057505	0.07999	-0.021302	-0.273448	-0.114938	0	0.066332	0.072071	0.008682	0.051332	-0.008295	-0.094666	-0.145326
YCR083W	TRX3		0	0.098123	0.107595	0.131963	0.102732	-0.036663	-0.018758	-0.116676	0	0.123013	0.096188	-0.065523	0.0815	0.138179	0.02865	-0.069815
YDR248C	YDR248C		0	0.079866	0.163604	0.153231	0.175432	-0.017245	-0.029589	-0.127153	0	0.115476	0.074269	0.067965	0.145503	0.185857	-0.003419	-0.083413
YDR377W	ATP17		0	0.012725	0.109373	0.185041	0.146149	-0.051593	-0.052058	-0.203038	0	0.016905	0.132427	0.105698	0.166409	0.064554	-0.038887	-0.182901
YBL049W	MOH1		0	0.092703	0.23204	0.207619	0.166017	0.044732	0.037599	-0.32946	0	0.188513	0.085855	0.054813	0.124811	0.003921	0.006004	-0.24626
YHR138C	YHR138C		0	0.116601	0.153069	0.142088	0.12742	-0.03805	-0.067817	-0.198775	0	0.196826	0.117116	0.050786	0.062003	0.084177	0.009343	-0.124047
YPL059W	GRX5		0	0.012115	0.065588	0.080223	0.104934	0.039595	-0.064344	-0.161559	0	0.093819	0.054849	-0.009584	0.086991	0.053004	-0.060745	-0.089742
YFR013W	IOC3		0	0.061601	0.024666	-0.02746	0.021104	0.039014	-0.016381	-0.148194	0	0.002387	0.026106	0.065521	0.030668	-0.029395	-0.046376	-0.122612
YAL039C	CYC3		0	0.092416	0.084489	0.081166	0.070452	0.091809	0.004799	-0.292233	0	0.060221	0.127452	0.223012	0.125996	-0.030511	-0.046012	-0.160993
YGL136C	MRM2		0	0.058499	0.011098	0.042973	0.043291	0.016328	0.004954	-0.143538	0	0.051692	0.066188	0.105865	0.043397	0.029421	-0.034118	-0.137039
YMR043W	MCM1		0	0.106592	0.034966	-0.007691	-0.006019	0.052028	1.5e-05	-0.134718	0	0.018653	0.087373	0.107539	0.046936	0.031799	-0.02235	-0.097277
YDR357C	CNL1		0	-0.01389	0.041944	0.083738	0.058745	-0.065136	-0.09843	-0.361433	0	0.084387	0.00806	0.011375	0.11577	0.186591	-0.113786	-0.318805
YGR062C	COX18		0	0.01443	0.102951	0.064389	0.068374	-0.003783	-0.064257	-0.189253	0	0.053415	-0.00341	0.110541	0.120669	0.082371	-0.004662	-0.171214
YIR036C	IRC24		0	0.05916	0.120562	0.101641	0.120489	-0.043032	-0.068074	-0.201006	0	0.083347	-0.066537	0.033676	0.143174	-0.006859	-0.10251	-0.265683
YLL009C	COX17		0	0.091533	0.06589	0.082397	0.134657	-0.037358	-0.105171	-0.296475	0	0.177906	0.023133	0.062091	0.168297	0.09012	-0.128275	-0.291096
YDL218W	YDL218W		0	0.108531	0.264034	0.345859	0.361959	0.224837	-0.139056	-1.27631	0	0.189238	0.453553	0.471093	0.532951	0.278547	-0.020846	-1.11853
YDR055W	PST1		0	-0.02969	0.129409	0.165396	0.198043	0.174966	-0.016826	-0.608625	0	-0.010175	0.126188	0.194116	0.133802	0.124514	-0.020822	-0.637248
YOR010C	TIR2		0	0.008826	0.004685	0.112627	0.129893	0.131131	0.043285	-0.349228	0	0.067505	0.127739	0.075961	0.143087	0.117598	-0.083091	-0.466394
YPL036W	PMA2		0	0.054479	0.23515	0.236915	0.24933	0.208442	-0.068415	-0.452459	0	0.058458	0.157965	0.045325	0.168536	0.034129	-0.019489	-0.51126
YOR344C	TYE7		0	0.019397	0.038763	0.075413	0.20291	0.110616	0.016111	-0.155073	0	-0.023432	0.101127	0.030072	0.112796	0.011136	0.000183	-0.232641
YIL176C	PAU14		0	-0.003431	0.060733	0.126153	-0.018944	0.028665	0.013779	-0.08275	0	0.035529	0.027525	0.061665	0.065774	-0.010016	-0.018245	-0.079748
YCR046C	IMG1		0	0.077187	0.0356	0.118681	0.161221	0.132821	-0.063172	-0.09655	0	0.045067	0.04148	0.036599	0.164009	0.094099	-0.051525	-0.126975
YER169W	RPH1		0	0.19189	0.094336	0.082544	0.178741	0.188397	0.040429	-0.019465	0	0.140189	-0.015018	0.119938	0.208794	0.101254	-0.072826	-0.155651
YHL017W	YHL017W		0	-0.002086	0.028083	0.087984	0.083768	0.073302	-0.031723	-0.065286	0	0.080404	-0.066433	0.013558	0.048614	0.025405	-0.035504	-0.049251
YBR119W	MUD1		0	0.081715	0.122596	0.054837	0.077838	-0.024618	-0.025508	-0.09497	0	0.085092	-0.062667	0.06008	0.09661	0.012961	-0.055055	-0.072573
YKL071W	YKL071W		0	0.053219	0.072349	0.050638	0.165818	0.007977	0.002653	-0.115121	0	0.103815	-0.044481	0.01258	0.135392	0.065125	0.003796	-0.088488
YJR080C	AIM24		0	0.087665	0.150804	0.020454	0.176122	0.109132	-0.023757	-0.131625	0	0.133102	-0.001246	-0.021773	0.116648	-0.083734	-0.027734	-0.093581
YLR240W	VPS34		0	0.096133	0.107509	0.080979	0.118782	0.124985	-0.043687	-0.216826	0	0.151471	-0.048035	0.037334	0.152845	-0.03324	0.014754	-0.075206
YPR099C	YPR099C		0	0.122189	-0.059412	0.040216	0.041827	0.106984	-0.088395	-0.185158	0	0.096146	-0.089676	0.010951	0.100596	0.070453	-0.079617	-0.140856
YLR077W	FMP25		0	0.050827	0.041188	0.09573	0.114246	0.096651	0.035946	-0.081131	0	-0.058965	-0.057578	0.035525	0.125708	0.014056	0.028487	-0.112208
YOR328W	PDR10		0	-0.078348	0.056212	0.076293	0.141186	0.104037	0.002334	-0.271497	0	-0.064275	-0.036783	0.074264	0.08352	0.074943	0.074422	-0.134699
YBR036C	CSG2		0	0.038524	0.009945	0.000764	0.021772	-0.016081	-0.050003	-0.098454	0	0.052926	0.071565	-0.012073	0.012924	0.003492	0.053207	-0.040643
YDR359C	EAF1		0	0.103596	0.023751	0.029493	0.01339	0.055949	-0.051369	-0.098231	0	0.013032	0.117303	0.032018	0.047401	-0.003361	0.043678	-0.027737
YJL084C	ALY2		0	0.112174	0.061868	0.016936	-0.003867	0.12925	0.009015	-0.220655	0	0.103677	0.149023	0.092401	0.085353	-0.037112	0.090646	-0.097736
YDL194W	SNF3		0	0.260144	0.137702	0.083784	0.125312	0.081047	-0.057841	-0.188672	0	0.341617	0.168053	0.107457	0.149698	0.112749	0.050462	-0.248534
YNR014W	YNR014W		0	0.766443	0.241844	0.140849	0.181356	-0.049899	-0.275432	-0.355088	0	0.873657	0.549078	0.41458	0.22309	0.102838	-0.066588	-0.331914
YGR260W	TNA1		0	0.036495	0.023964	0.004298	0.053736	0.073862	-0.069262	-0.148637	0	0.117992	0.138871	0.01947	0.081767	0.034448	0.015994	-0.14738
YOR181W	LAS17		0	0.08221	0.00912	0.038136	0.066061	0.101422	-0.053474	-0.143078	0	0.152776	0.074346	0.036415	0.028436	0.040246	-0.021134	-0.046444
YDR125C	ECM18		0	0.092701	0.209068	0.197637	0.0384	-0.024866	-0.001201	-0.133106	0	0.095244	0.114117	0.076228	-0.018609	-0.122552	0.092665	-0.207688
YDL027C	MRX9		0	0.21293	0.245286	0.127433	0.026869	-0.111808	-0.00616	-0.226411	0	0.121001	0.256547	0.146214	-0.047591	-0.083727	-0.029009	-0.241466
YMR020W	FMS1		0	0.115072	0.146778	0.126955	0.049812	-0.064785	-0.064838	-0.118025	0	0.055762	0.155496	0.181953	-0.036179	-0.037348	0.020455	-0.171787
YLR284C	ECI1		0	0.136116	0.206091	0.184587	0.012566	-0.228316	-0.023469	-0.139586	0	0.127525	0.211691	0.155484	0.012063	-0.010758	-0.01809	-0.100468
YBR225W	YBR225W		0	0.173143	0.175856	0.158493	-0.11438	-0.01863	-0.063908	-0.170032	0	0.187699	0.248276	0.163779	0.075448	-0.113427	-0.046277	-0.178946
YDR490C	PKH1		0	0.316206	0.244265	0.200315	-0.0558	0.05113	-0.137622	-0.332762	0	0.202334	0.307786	0.294745	0.03248	-0.097249	-0.034358	-0.191425
YJL102W	MEF2		0	0.191856	0.392717	0.350483	-0.071579	-0.012292	-0.199581	-0.347677	0	0.159993	0.391789	0.440812	0.138347	-0.199064	-0.209307	-0.234814
YDR517W	GRH1		0	0.141905	0.12755	0.1583	-0.132712	-0.047099	-0.146488	-0.254434	0	0.13388	0.153067	0.195437	-0.02536	-0.099442	-0.113735	-0.276693
YGL219C	MDM34		0	0.077652	0.113741	0.098548	-0.067231	0.006407	-0.113344	-0.1756	0	0.044647	0.151617	0.159564	-0.012345	-0.096323	-0.087728	-0.18111
YKL064W	MNR2		0	0.055323	0.1299	0.062838	-0.010707	0.046679	-0.027184	-0.079083	0	0.047966	0.14133	0.115683	0.056993	-0.001838	-0.092894	-0.131183
YML118W	NGL3		0	0.204289	0.317199	0.144587	-0.002986	0.062251	-0.04797	-0.163945	0	0.172304	0.23427	0.240116	-0.03359	-0.145003	-0.120036	-0.321257
YCR091W	KIN82		0	0.543603	0.356939	0.164987	-0.018057	-0.012055	-0.194555	-0.275717	0	0.550606	0.058401	0.402474	0.144318	-0.213644	-0.114234	-0.304105
YLR446W	YLR446W		0	0.286271	0.203195	0.165779	0.058136	-0.014261	-0.20398	-0.063016	0	0.306122	0.19417	0.238836	0.063932	-0.107353	-0.189378	-0.162531
YGL208W	SIP2		0	0.264476	0.187355	0.133953	-0.10068	-0.039054	-0.033663	-0.097335	0	0.262372	0.170348	0.176978	0.021354	-0.175293	-0.038129	-0.168551
YMR124W	EPO1		0	0.226477	0.161609	0.114885	-0.076301	-0.054029	-0.049017	-0.066748	0	0.109961	0.12339	0.157083	0.020981	-0.115324	-0.015822	-0.155593
YIL077C	YIL077C		0	0.284819	0.254461	0.20594	-0.198181	-0.117689	-0.137776	-0.116303	0	0.232744	0.162912	0.224071	0.036678	-0.061291	-0.114685	-0.176626
YOL013C	HRD1		0	0.157071	0.171039	0.090386	-0.076907	-0.089873	-0.102871	-0.125318	0	0.206384	0.161297	0.224851	0.046385	-0.011383	-0.065132	-0.108412
YBR223C	TDP1		0	0.085375	0.041514	0.06397	-0.010975	-0.041006	-0.042818	-0.128367	0	0.120312	0.149506	0.066854	0.073373	-0.045976	0.061551	-0.056307
YCL047C	POF1		0	0.127022	0.104808	0.077959	-0.036664	-0.122459	-0.030969	-0.137982	0	0.152925	0.174479	0.088589	0.075587	0.019037	0.063138	-0.042382
YDR231C	COX20		0	0.233482	0.198393	0.121526	-0.014381	-0.11931	-0.026979	-0.308679	0	0.203946	0.194595	0.132609	0.093571	-0.006171	0.024507	-0.131772
YGR132C	PHB1		0	0.118306	0.122936	0.033534	0.081862	-0.046467	-0.082619	-0.227	0	0.095982	0.181623	0.121892	0.127006	0.072257	0.033436	-0.122452
YPL104W	MSD1		0	0.102756	0.111373	0.085782	0.059467	0.01387	-0.047099	-0.255052	0	0.13882	0.197884	0.220004	0.116599	0.043919	0.008232	-0.06623
YML110C	COQ5		0	0.154417	0.142125	0.130099	0.031101	-0.055132	0.003765	-0.246404	0	0.09019	0.204358	0.219371	0.084181	-0.044502	0.071928	-0.14775
YEL020C	PXP1		0	0.131437	0.276054	0.198597	0.004714	0.014417	-0.043591	-0.073105	0	0.102571	0.201688	0.220885	0.036372	-0.065863	0.010664	-0.130204
YLR001C	YLR001C		0	0.063889	0.105599	0.134917	0.016006	0.023342	0.038409	-0.032985	0	0.058991	0.092814	0.130386	0.009488	-0.032229	0.058069	-0.020671
YDR129C	SAC6		0	0.161662	0.282323	0.139324	0.094539	0.090031	-0.02478	-0.154634	0	0.10978	0.136607	0.261484	0.150651	-0.126958	-0.08418	-0.144391
YDR430C	CYM1		0	0.185995	0.193548	0.199781	0.061191	0.135254	0.002975	-0.142714	0	0.108723	0.182446	0.122186	0.131141	-0.122376	-0.076349	-0.158365
YDR178W	SDH4		0	0.05368	0.278699	0.305359	0.220222	0.082595	0.009807	-0.057059	0	0.127067	0.196885	0.226372	0.144226	-0.016747	-0.117607	-0.189929
YBR169C	SSE2		0	0.38203	0.52436	0.445666	0.251024	0.20222	-0.030044	-0.164912	0	0.288069	0.349539	0.435643	0.235911	-0.03514	0.033814	-0.302763
YBR149W	ARA1		0	0.279395	0.42556	0.375511	0.282052	0.108491	-0.009003	-0.120422	0	0.18051	0.233855	0.243588	0.211885	-0.070182	-0.10932	-0.177903
YML131W	YML131W		0	0.190842	0.440392	0.464859	0.277651	0.03126	-0.026292	-0.177547	0	0.193012	0.268196	0.288378	0.192806	-0.101551	-0.032401	-0.195697
YHL035C	VMR1		0	0.124633	0.293945	0.227225	0.219179	0.083205	-0.077435	-0.130383	0	0.058095	0.20538	0.211871	0.100581	-0.015735	-0.08086	-0.184337
YKL217W	JEN1		0	0.31413	0.422493	0.354971	0.320243	0.137127	0.006043	-0.105392	0	0.186605	0.323218	0.307712	0.136134	-0.082165	-0.085727	-0.429511
YNL134C	YNL134C		0	0.176002	0.292082	0.26877	0.169198	0.150306	-0.008498	-0.133511	0	0.13207	0.284042	0.234787	0.082213	-0.070883	-0.095731	-0.299833
YFR016C	YFR016C		0	0.123813	0.168489	0.10203	0.098578	0.014737	0.033715	-0.103037	0	0.091621	0.236937	0.162029	0.08851	-0.022798	-0.012375	-0.114102
YJL005W	CYR1		0	0.149326	0.331029	0.163351	0.185199	0.072916	-0.009871	-0.310154	0	0.134312	0.347479	0.294631	0.176129	-0.022915	-0.057944	-0.209268
YLR267W	BOP2		0	0.182488	0.33103	0.253445	0.128293	-0.055822	0.15714	-0.130955	0	0.042803	0.362882	0.295615	0.124737	-0.105377	-0.062513	-0.279207
YDL024C	DIA3		0	0.199479	0.189545	0.21146	0.061145	0.100352	-0.000863	-0.015174	0	0.242235	0.191112	0.204282	0.267141	0.094869	0.052821	-0.157103
YDR085C	AFR1		0	0.469459	0.477126	0.382911	0.169672	0.118717	0.017012	-0.323943	0	0.447033	0.284739	0.336277	0.298064	0.04433	0.115853	-0.222059
YLR031W	YLR031W		0	0.283128	0.276769	0.282914	0.226103	0.108367	0.02704	-0.217464	0	0.23415	0.11472	0.084954	0.20421	0.027317	0.079179	-0.146708
YDR530C	APA2		0	0.090062	0.171181	0.140377	0.146929	0.02848	-0.056919	-0.083789	0	0.156813	0.126919	0.090221	0.177644	0.041486	-0.022751	-0.067038
YDR018C	YDR018C		0	0.558196	0.485195	0.426631	0.340448	0.182181	0.001711	-0.178777	0	0.367639	0.422179	0.440072	0.365224	0.171219	0.114037	-0.229024
YNR036C	MRPS12		0	0.131971	0.154393	0.1623	0.142584	0.057912	-0.00363	-0.04759	0	0.146171	0.111054	0.115081	0.129379	0.05817	-0.025496	-0.076484
YHR160C	PEX18		0	0.207851	0.242731	0.288317	0.212443	0.051019	0.004858	-0.214924	0	0.201225	0.388903	0.27051	0.25008	0.125434	0.11752	-0.130151
YMR107W	SPG4		0	0.485917	0.696781	0.606077	0.481775	0.220855	0.028503	-0.549592	0	0.523349	0.786454	0.669964	0.486509	0.237881	0.095874	-0.526379
YHR106W	TRR2		0	0.110427	0.186681	0.088703	0.122212	0.051997	0.016149	-0.106106	0	0.091525	0.19227	0.139914	0.029749	0.118018	0.035969	-0.092072
YBR269C	SDH8		0	0.076919	0.10918	0.064416	0.002206	-0.006509	0.018568	-0.065433	0	0.13531	0.188967	0.160233	0.051518	0.052312	-0.017325	-0.077923
YJL199C	MBB1		0	0.217162	0.27097	0.216116	-0.038013	-0.103004	-0.046612	-0.3188	0	0.296116	0.349209	0.327495	0.146497	0.010612	-0.160929	-0.186448
YBR132C	AGP2		0	0.261285	0.206998	0.136358	0.126305	-0.062826	-0.114144	-0.256712	0	0.306643	0.344073	0.260936	0.128906	-0.069096	0.017052	-0.15324
YER033C	ZRG8		0	0.197999	0.174946	0.057273	0.135297	0.009702	-0.11442	-0.176386	0	0.264217	0.244508	0.148253	0.128243	-0.012807	-0.008658	-0.091615
YLR203C	MSS51		0	0.126807	0.144323	0.120976	0.032674	-0.066823	-0.084264	-0.165241	0	0.236989	0.296483	0.271694	0.089248	-0.053305	-0.016531	-0.100473
YMR181C	YMR181C		0	0.176229	0.289653	0.229036	0.076479	-0.058959	-0.190391	-0.293192	0	0.371078	0.4264	0.309992	0.133072	0.029853	0.007	-0.165436
YDL199C	YDL199C		0	0.250334	0.20985	0.188169	0.062153	-0.018015	-0.085466	-0.056975	0	0.383518	0.326469	0.272896	0.207578	0.051848	0.039774	-0.108006
YNL073W	MSK1		0	0.165314	0.064472	0.080214	-0.051417	-0.022938	-0.088496	-0.099784	0	0.208623	0.177742	0.163893	0.146756	0.025119	-0.017631	-0.096242
YBR280C	SAF1		0	0.304886	0.324547	0.199511	-0.00585	0.050292	0.03773	-0.166582	0	0.32289	0.363208	0.28217	0.10078	-0.004506	0.100782	-0.136615
YDR330W	UBX5		0	0.258031	0.194589	0.146257	0.061615	0.00013	0.020204	-0.142868	0	0.198783	0.274114	0.223071	0.040616	-0.03331	-0.040192	-0.085129
YKR067W	GPT2		0	0.246757	0.212373	0.140068	0.019073	-0.058667	0.036479	-0.180142	0	0.195915	0.270675	0.213905	0.024325	-0.069815	0.068593	-0.108666
YGR174C	CBP4		0	0.386798	0.30617	0.283173	-0.031738	-0.2027	0.021156	-0.16727	0	0.344432	0.318107	0.169676	0.033141	-0.003244	-0.020641	-0.152497
YLR345W	YLR345W		0	0.426969	0.32997	0.19456	-0.034942	-0.059358	-0.109971	-0.151162	0	0.361616	0.31315	0.213694	0.021299	-0.062213	-0.009826	-0.141511
YBR053C	YBR053C		0	0.296476	0.31297	0.24749	-0.020155	-0.067362	-0.028468	-0.144308	0	0.260527	0.142279	0.182208	0.078219	-0.072547	-0.091623	-0.16303
YKL188C	PXA2		0	0.302752	0.348742	0.26947	0.075135	-0.034486	-0.062884	-0.15605	0	0.15195	0.210081	0.145243	0.112189	-0.037854	-0.107739	-0.257755
YFL054C	AQY3		0	0.433683	0.309843	0.196063	0.170941	0.062569	-0.078565	-0.302458	0	0.48559	0.208675	0.186076	0.101882	0.034715	-0.057885	-0.36182
YJL163C	YJL163C		0	0.365639	0.344397	0.180805	0.264607	0.034814	-0.08136	-0.255941	0	0.368387	0.256375	0.194591	0.101352	0.003824	-0.116774	-0.290019
YER053C	PIC2		0	0.846308	0.772605	0.40982	0.250257	-0.118671	-0.169381	-0.404489	0	0.759078	0.621212	0.375855	0.093542	-0.133318	-0.251462	-0.436125
YIL113W	SDP1		0	0.726022	0.51974	0.40712	0.204501	-0.124655	-0.170142	-0.455528	0	0.728356	0.506559	0.386661	0.172321	-0.129604	-0.140324	-0.451539
YOL084W	PHM7		0	0.625167	0.530706	0.396011	0.233057	-0.008194	-0.201302	-0.463704	0	0.656505	0.439696	0.225003	0.229985	-0.009628	-0.100042	-0.400029
YNL093W	YPT53		0	0.412863	0.431469	0.226089	0.166373	-0.018032	-0.061274	-0.349839	0	0.417599	0.260009	0.168061	0.005508	-0.152186	-0.187453	-0.417623
YBL015W	ACH1		0	0.271129	0.432506	0.422374	0.300516	0.046855	-0.111156	-0.331163	0	0.314708	0.525921	0.48866	0.248695	-0.124458	-0.07928	-0.348322
YDL204W	RTN2		0	0.814448	1.01864	0.691795	0.392703	0.006938	-0.154883	-0.850098	0	0.604218	0.776381	0.661299	0.21989	-0.225752	-0.214195	-0.912
YNR001C	CIT1		0	0.278161	0.43104	0.298203	0.172894	0.042184	-0.112026	-0.256789	0	0.227738	0.329248	0.31121	0.165337	-0.135511	-0.135325	-0.279179
YKL093W	MBR1		0	0.419324	0.451124	0.320587	0.158949	0.111827	-0.098745	-0.421124	0	0.425503	0.498978	0.459318	0.194406	0.001224	-0.106752	-0.417147
YIL125W	KGD1		0	0.147866	0.240518	0.250762	0.155594	0.050032	-0.086457	-0.23257	0	0.118546	0.220878	0.185829	0.032141	-0.082387	0.027388	-0.177302
YJL066C	MPM1		0	0.292938	0.315895	0.207255	0.1007	-0.032578	-0.067437	-0.212577	0	0.290967	0.30529	0.290447	0.14189	-0.177585	0.008988	-0.119398
YHR104W	GRE3		0	0.462502	0.564521	0.402264	0.140188	0.022086	-0.125903	-0.292309	0	0.357404	0.451973	0.406687	0.105023	-0.249537	-0.044248	-0.295397
YNL092W	YNL092W		0	0.401689	0.4329	0.27614	0.13788	-0.001717	-0.107845	-0.285946	0	0.267979	0.305845	0.221894	-0.010997	-0.158724	-0.075314	-0.185987
YDR391C	YDR391C		0	0.322679	0.344507	0.332396	0.176888	0.0116	0.008493	-0.166961	0	0.291151	0.184897	0.371715	0.133383	0.125915	-0.093477	-0.174751
YBR056W	MRX18		0	0.285439	0.325008	0.248963	0.123467	0.06957	-0.02623	-0.149141	0	0.22087	0.263039	0.208246	0.091843	0.049584	-0.055609	-0.150201
YJL161W	FMP33		0	0.557684	0.698299	0.549344	0.261232	-0.026541	-0.13888	-0.411558	0	0.654548	0.532797	0.484532	0.219036	0.046732	-0.169281	-0.367542
YEL011W	GLC3		0	0.827452	0.86564	0.522066	0.195055	-0.013074	-0.098882	-0.404971	0	0.818077	0.831593	0.576431	0.141278	-0.099088	-0.096399	-0.37603
YFR053C	HXK1		0	1.16579	1.22563	0.796719	0.327696	0.057668	-0.129101	-0.757512	0	1.09219	1.09345	0.866261	0.481004	-0.134573	-0.07157	-0.676189
YGR070W	ROM1		0	0.626089	0.538748	0.403551	0.126611	0.051395	-0.04228	-0.335604	0	0.502689	0.429428	0.326449	0.157648	0.007889	-0.083839	-0.36631
YOR377W	ATF1		0	0.322121	0.286822	0.132681	0.012761	0.020318	-0.046946	-0.169501	0	0.26872	0.23019	0.242097	0.084982	0.051237	-0.034567	-0.116745
YKL151C	NNR2		0	0.486214	0.575613	0.484346	0.130969	0.034072	-0.07318	-0.294225	0	0.379533	0.462035	0.508931	0.191213	-0.048479	0.04208	-0.180557
YML002W	YML002W		0	0.212663	0.276513	0.188807	0.027233	0.073408	-0.036667	-0.11571	0	0.175098	0.218478	0.247868	0.085132	0.054227	-0.023566	-0.110479
YBR285W	YBR285W		0	0.544401	0.575227	0.440027	0.327528	0.009993	-0.133353	-0.163567	0	0.555347	0.690632	0.45198	0.269866	0.142724	-0.104233	-0.189295
YER142C	MAG1		0	0.223853	0.265145	0.153677	0.143093	-0.059243	0.006488	-0.094015	0	0.200288	0.258441	0.126374	0.135609	0.072696	-0.029675	-0.121086
YDR516C	EMI2		0	0.581799	0.796906	0.598615	0.414421	0.127209	-0.056151	-0.439954	0	0.588847	0.697006	0.599083	0.419947	0.005913	-0.026099	-0.455108
YMR105C	PGM2		0	0.88098	1.19618	0.861083	0.551195	0.118985	-0.117334	-0.470688	0	0.868211	0.971806	0.805568	0.586196	-0.058485	-0.031356	-0.455591
YNR034W-A	EGO4		0	0.793581	1.07858	0.960702	0.713347	0.153203	-0.181356	-0.681627	0	0.847523	1.11816	0.893999	0.644665	0.27313	-0.152167	-0.63709
YPL186C	UIP4		0	0.634613	0.752464	0.562316	0.354575	0.034776	-0.123243	-0.470004	0	0.656128	0.791972	0.635245	0.416798	0.121341	-0.017374	-0.422403
YOR289W	YOR289W		0	0.265301	0.337544	0.239161	0.195076	0.037268	0.003996	-0.160919	0	0.244556	0.382715	0.255274	0.153017	0.081785	0.017896	-0.169755
YKL051W	SFK1		0	0.376729	0.376807	0.386465	0.096883	0.148625	-0.203209	-0.226576	0	0.414641	0.585979	0.417617	0.286119	0.091403	-0.088018	-0.373731
YDR379C-A	SDH6		0	0.107649	0.248771	0.280399	0.122813	-0.068591	-0.036838	-0.148649	0	0.173408	0.166395	0.141656	0.152901	0.031359	-0.076806	-0.138517
YNL237W	YTP1		0	0.113811	0.192885	0.200327	0.083469	-0.095128	-0.021433	-0.141545	0	0.157503	0.10588	0.115928	0.054277	-0.076248	0.026142	-0.103303
YBR097W	VPS15		0	0.04249	0.126928	0.096122	0.004119	0.000432	-0.094443	-0.089071	0	0.060257	0.122649	0.192765	0.102661	-0.029616	0.011509	-0.006202
YGR250C	RIE1		0	0.096118	0.196579	0.157436	0.026803	0.063722	-0.028312	-0.097666	0	0.163748	0.216319	0.210611	0.182071	0.049962	0.047166	-0.044682
YMR087W	PDL32		0	0.094212	0.1409	0.082975	0.049237	0.066532	-0.107762	-0.142241	0	0.185363	0.22084	0.236003	0.165881	0.03434	-0.019921	-0.042906
YDR477W	SNF1		0	0.192435	0.201483	0.11679	-0.011407	0.105053	-0.020579	-0.078437	0	0.123219	0.182259	0.124893	0.100463	-0.023133	0.023046	-0.029188
YJR125C	ENT3		0	0.193674	0.193275	0.122717	-0.071439	0.112102	-0.020305	-0.014476	0	0.187588	0.251449	0.188581	0.165508	0.009623	-0.028141	0.027431
YOR155C	ISN1		0	0.103163	0.114997	0.096201	0.00772	0.017812	-0.019561	-0.046523	0	0.087558	0.139076	0.177429	0.027753	0.002449	-0.039747	-0.001164
YEL052W	AFG1		0	0.012875	0.082128	0.116968	0.134159	-0.042482	-0.031624	-0.118185	0	0.052381	0.131356	0.174501	0.00345	-0.110443	-0.06213	-0.15294
YLR128W	DCN1		0	0.046928	0.133147	0.075729	0.035006	-0.055144	-0.061416	-0.071145	0	0.070087	0.049559	0.18626	0.042116	-0.054916	0.004835	-0.083282
YBR222C	PCS60		0	-0.010293	0.123227	0.156562	0.18697	-0.011437	-0.052847	-0.089216	0	0.077857	0.090998	0.173251	0.132025	-0.06645	0.051335	-0.092284
YDR011W	SNQ2		0	0.035565	0.114288	0.137182	0.152245	0.047137	-0.0022	-0.125277	0	0.086483	0.033174	0.193067	0.119807	-0.069699	0.108008	-0.037144
YGR011W	YGR011W		0	0.02259	0.131631	0.042467	0.066686	0.071254	0.006681	-0.139407	0	0.051485	0.111533	0.178849	0.110047	-0.038708	0.023019	-0.055385
YLR113W	HOG1		0	0.008099	0.105951	0.079192	0.110844	0.012331	-0.000857	-0.146848	0	0.100759	0.154039	0.200428	0.128786	-0.027335	0.04788	-0.154071
YNL202W	SPS19		0	0.016419	0.167521	0.216842	0.211591	0.011496	-0.075444	-0.213398	0	0.101659	0.240213	0.260757	0.197259	0.023103	0.010897	-0.170228
YLR069C	MEF1		0	0.099364	0.07826	0.090242	0.08416	0.039317	-0.019311	-0.081297	0	0.045028	0.066464	0.148269	0.102578	-0.094885	0.00828	-0.136541
YLR090W	XDJ1		0	0.089171	0.082934	0.081002	0.057145	0.0401	0.007875	-0.114768	0	0.047616	0.008279	0.136944	0.102689	-0.04241	-0.023545	-0.128824
YIL115C	NUP159		0	0.030594	0.07639	0.035732	-0.047872	0.007241	-0.002922	-0.059202	0	0.033883	0.090694	0.11378	0.036925	-0.074303	-0.02422	-0.016127
YIL146C	ATG32		0	0.105515	0.060279	0.090942	0.006689	-0.005285	-0.009713	-0.089336	0	0.057865	0.156914	0.138098	0.013183	-0.12946	0.002021	-0.064749
YKR002W	PAP1		0	0.162482	0.122615	-0.00221	0.007057	-0.022578	0.026682	-0.082372	0	0.042253	0.135095	0.089452	0.068271	-0.126204	0.041781	-0.07278
YAL005C	SSA1		0	0.383767	0.539687	0.55612	0.426279	0.283758	0.0525	-0.067314	0	0.124475	0.234358	0.160664	0.157745	-0.180222	-0.10222	-0.333044
YIL034C	CAP2		0	0.086902	0.183068	0.111274	0.08368	0.10321	0.054314	-0.001849	0	0.063213	0.066853	0.034596	0.047045	-0.040204	-0.022622	-0.055498
YDR122W	KIN1		0	0.292454	0.288382	0.178958	0.165045	0.097527	0.038091	-0.012433	0	0.167698	0.139333	0.042203	0.008494	-0.129556	0.008537	-0.025934
YFL042C	LAM5		0	0.347113	0.414583	0.280454	0.216659	0.128792	0.097078	0.043122	0	0.22808	0.17277	0.103304	0.078829	-0.14264	-0.045044	-0.210371
YDR247W	VHS1		0	0.317238	0.240366	0.247217	0.219688	0.211144	0.057758	-0.012559	0	0.321518	0.241987	0.145752	0.133337	-0.041029	-0.048058	-0.202845
YKL085W	MDH1		0	0.353673	0.383455	0.26772	0.266192	0.186157	0.041758	-0.104647	0	0.20722	0.215869	0.229161	0.114926	-0.079577	-0.105109	-0.205997
YCR073W-A	SOL2		0	0.171296	0.223057	0.149997	0.072668	0.003426	0.039092	-0.056403	0	0.112376	0.14818	0.042995	0.069324	-0.066511	0.019691	-0.121378
YPR140W	TAZ1		0	0.189097	0.217162	0.197759	0.130667	0.004044	0.048377	-0.10724	0	0.075838	0.125549	0.132196	-0.009879	-0.041255	-0.005904	-0.175873
YER116C	SLX8		0	0.196604	0.189267	0.154684	0.13394	0.008807	0.120446	-0.01692	0	0.078153	0.144857	0.131928	0.032162	-0.132642	-0.131021	-0.137515
YOR136W	IDH2		0	0.176594	0.260799	0.273585	0.184117	0.006053	0.003978	0.000353	0	0.133784	0.112349	0.11765	0.00911	-0.137646	-0.096529	-0.147705
YBR059C	AKL1		0	0.193447	0.192642	0.128381	0.107758	0.142144	0.040132	-0.119164	0	0.10719	0.084101	0.015397	0.09978	0.003639	-0.05127	-0.085483
YLL029W	FRA1		0	0.225245	0.1322	0.151199	-0.017378	0.144686	0.009712	-0.112008	0	0.147808	0.062553	0.055759	0.140975	-0.070711	-0.065401	-0.131954
YDR466W	PKH3		0	0.148154	0.124594	0.080951	0.142438	0.152487	0.093784	-0.018774	0	0.095837	0.078167	0.067855	0.072131	0.008139	0.005966	-0.036791
YMR140W	SIP5		0	0.389177	0.229226	0.250127	0.15491	0.278801	0.186322	0.06519	0	0.216936	0.20314	0.025161	0.119059	0.040149	0.026868	-0.171699
YDR277C	MTH1		0	0.688689	0.320241	0.263208	0.242897	0.36437	0.298093	-0.05814	0	0.573368	0.319548	0.352221	0.289912	0.217435	0.304925	-0.220689
YHR097C	YHR097C		0	0.437609	0.360181	0.132637	0.207994	0.207274	0.074353	-0.095806	0	0.364255	0.143713	0.096395	0.118353	-0.060294	0.030613	-0.138434
YMR103C	YMR103C		0	0.479163	0.316362	0.159103	0.203213	0.235728	0.148871	-0.10968	0	0.475851	0.135378	0.043011	0.144459	0.059022	0.021739	-0.180009
YMR081C	ISF1		0	0.682785	0.32764	0.292892	0.355465	0.310831	0.236283	-0.192104	0	0.645912	0.173593	0.24227	0.316997	0.142656	0.082595	-0.391993
YOR358W	HAP5		0	0.244511	0.188295	0.036273	0.117611	0.114089	0.099716	-0.110258	0	0.163472	0.077551	0.075489	0.075945	0.031253	0.037828	-0.16419
YGR193C	PDX1		0	0.124283	0.168191	0.003771	0.049752	0.073048	-0.055921	-0.060345	0	0.068716	0.095483	0.098249	0.005563	-0.089661	-0.013788	-0.005031
YGR046W	TAM41		0	0.16199	0.151307	0.084908	0.046293	0.021805	-0.020875	-0.043191	0	0.059582	-0.012953	0.051893	0.003501	-0.057418	-0.017248	-0.01708
YOL060C	MAM3		0	0.174562	0.274766	0.09535	-0.019722	0.108841	-0.017866	-0.040945	0	0.181577	0.021245	0.123391	0.060575	-0.112603	-0.009896	-0.085932
YDL079C	MRK1		0	0.612701	0.352411	0.248495	0.561425	0.042258	0.020459	-0.104596	0	0.418859	0.119799	0.232168	-0.057065	-0.150411	-0.154082	-0.212679
YKR089C	TGL4		0	0.292695	0.181375	0.081671	0.164139	0.026405	0.056477	-0.007604	0	0.195675	0.018883	0.085018	0.032702	-0.083276	-0.023469	-0.132893
YDR329C	PEX3		0	0.165955	0.159476	0.053603	0.055239	-0.022356	-0.032854	0.063229	0	0.0704	0.013318	0.026435	0.020223	-0.078348	-0.040172	-0.06537
YLR299W	ECM38		0	0.188866	0.199477	0.112879	0.132419	0.008477	0.021251	0.033022	0	0.071656	0.019928	0.027556	0.002858	-0.16724	-0.061675	-0.126039
YMR115W	MGR3		0	0.1977	0.088113	0.053423	0.04714	-0.003708	-0.050536	-0.037288	0	0.062153	-0.009216	0.046142	-0.028443	-0.105177	-0.055902	-0.092117
YER020W	GPA2		0	0.292704	0.172531	0.091095	-0.082768	0.006658	-0.097495	-0.140973	0	0.211099	0.099033	0.014581	0.001764	-0.140273	-0.073225	-0.135044
YDR255C	RMD5		0	0.300539	0.165655	0.052416	0.004517	-0.022367	-0.048448	-0.099518	0	0.247072	0.059128	-0.001362	0.017107	-0.094286	-0.029804	-0.12385
YLR327C	TMA10		0	1.07828	0.665614	0.354477	0.135782	-0.210191	-0.188545	-0.483521	0	0.991068	0.481197	0.20921	0.018908	-0.216154	-0.245279	-0.540136
YDR251W	PAM1		0	0.287489	0.197412	0.143595	0.046392	-0.001501	0.023425	-0.072135	0	0.194693	0.137033	0.067844	-0.008696	-0.080609	-0.008021	-0.122048
YJL141C	YAK1		0	0.604791	0.291941	0.172951	0.075963	0.128281	0.020428	-0.021006	0	0.390876	0.179278	0.13131	0.045138	-0.090648	-0.110938	-0.236816
YKR058W	GLG1		0	0.693824	0.465723	0.242038	0.222405	0.079633	0.026027	-0.078822	0	0.46912	0.130089	0.062206	0.082173	-0.098827	-0.154026	-0.250589
YOR054C	VHS3		0	0.398297	0.311594	0.203216	0.069974	0.160595	0.001902	-0.116485	0	0.206646	0.061335	-0.002924	-0.033275	-0.20186	-0.085953	-0.188592
YMR029C	FAR8		0	0.133773	0.198737	0.108613	0.070257	-0.066843	-0.031413	-0.024246	0	0.12583	0.100938	-0.020974	0.032049	-0.060027	-0.025075	-0.072051
YOL073C	DSC2		0	0.262409	0.145875	0.202028	0.046773	-0.043696	-0.028468	-0.05593	0	0.180261	0.246775	0.028343	0.020823	-0.071254	-0.047673	-0.09935
YOL117W	RRI2		0	0.296361	0.277182	0.116894	0.173758	-0.146783	0.026067	-0.006239	0	0.168774	0.178184	0.138323	-0.026389	-0.145071	-0.087002	-0.105893
YFL018C	LPD1		0	0.160669	0.277561	0.254621	0.182566	0.183641	0.003067	-0.175864	0	0.058773	-0.031543	0.063481	0.18057	-0.088202	-0.118939	-0.282545
YFR033C	QCR6		0	0.124315	0.23765	0.206186	0.072501	0.018425	-0.017837	-0.037463	0	0.058966	-0.006694	0.024182	0.078936	-0.079489	-0.037294	-0.125758
YKL194C	MST1		0	0.159398	0.198459	0.164975	0.146044	0.047707	-0.078066	-0.07285	0	0.12399	0.058217	0.044615	-0.03673	-0.022823	-0.069281	-0.157897
YJL016W	TPH3		0	0.236077	0.215811	0.203934	0.193715	0.109399	-0.000676	-0.205139	0	0.214517	0.077423	-0.01031	0.059565	0.005483	-0.059944	-0.328524
YML120C	NDI1		0	0.301189	0.325784	0.264651	0.151843	0.068392	-0.015464	-0.201346	0	0.22779	0.093778	0.00832	0.085505	-0.211325	-0.125108	-0.328692
YPL134C	ODC1		0	0.064	0.122248	0.214125	0.09716	0.019967	-0.021613	-0.151268	0	0.007757	-0.021839	0.061789	0.057403	-0.035493	-0.028845	-0.263493
YFL034W	MIL1		0	0.039863	0.123732	0.084817	-0.043418	0.062108	-0.006684	0.001468	0	0.03825	0.023062	-0.010606	0.054516	-0.039065	-0.049015	-0.072463
YPL181W	CTI6		0	0.029901	0.097475	0.06347	0.032939	0.016198	-0.015085	-0.035885	0	0.041055	0.080748	0.010702	0.064367	-0.044434	-0.075196	-0.112397
YBR216C	YBP1		0	0.038872	0.16641	0.055451	0.076518	0.002879	-0.020179	-0.145033	0	-0.00027	0.086475	0.038665	-0.0076	-0.133502	0.001106	-0.029503
YGL180W	ATG1		0	0.163784	0.19632	0.177549	0.188761	-0.058506	-0.098648	-0.299801	0	0.13782	0.188351	0.012856	0.072535	-0.24699	-0.037853	-0.258381
YKR003W	OSH6		0	0.118347	0.172224	0.122723	0.231605	-0.092381	-0.173487	-0.235108	0	0.073891	0.103818	0.00605	-0.072867	-0.134759	-0.056471	-0.152105
YFL048C	EMP47		0	0.040252	0.070963	0.018979	-0.030358	-0.064985	-0.112993	-0.145584	0	-0.004398	0.098326	0.120023	0.005834	-0.118168	0.037745	-0.102804
YGL160W	AIM14		0	0.090325	0.172865	0.085048	0.010527	-0.105143	-0.103705	-0.195189	0	0.117006	0.201825	0.124754	-0.015602	-0.149142	0.078362	-0.115536
YOL025W	LAG2		0	0.06933	0.070582	0.014494	0.104835	-0.109377	-0.109175	-0.130447	0	0.12596	0.097069	0.101069	-0.007934	-0.162154	0.159575	-0.055047
YOL057W	YOL057W		0	-0.009208	0.089915	0.021843	0.122345	-0.01712	-0.119067	-0.149184	0	0.036824	0.077244	0.130029	-0.066924	-0.118999	0.028026	-0.105883
YAL040C	CLN3		0	0.145254	-0.05326	0.012117	0.14064	0.027868	-0.02331	-0.259011	0	0.005274	0.196768	0.153802	-0.103374	-0.028064	-0.177031	-0.309197
YOL059W	GPD2		0	0.257908	-0.078696	1e-06	0.043025	-0.042359	-0.102624	-0.118502	0	0.129486	0.195611	0.231588	-0.037792	0.005729	-0.215441	-0.284276
YBL017C	PEP1		0	0.029525	0.063394	0.034844	0.007154	0.094081	-0.094484	-0.094794	0	0.022879	0.058934	0.077286	0.048952	-0.010106	-0.076506	-0.144084
YAR042W	SWH1		0	0.068435	0.098586	0.060603	0.063932	0.079629	-0.077533	-0.161804	0	0.068468	0.068468	0.02439	0.068468	-0.035158	-0.072307	-0.205184
YOR329C	SCD5		0	0.072816	0.21625	0.069584	0.136722	0.15454	-0.153355	-0.247214	0	0.135357	0.133651	0.147806	0.039753	-0.176367	-0.161223	-0.34673
YBR039W	ATP3		0	0.099998	0.174146	0.148707	0.173357	-0.00855	-0.088988	-0.214459	0	0.00765	0.066577	0.104425	0.130816	-0.123771	-0.171766	-0.28744
YDR148C	KGD2		0	0.130404	0.276105	0.269294	0.231926	0.140325	-0.171592	-0.308782	0	0.122021	0.235333	0.250318	0.177016	-0.10862	-0.145956	-0.387951
YJR045C	SSC1		0	0.047715	0.219257	0.160721	0.157761	0.088739	-0.039779	-0.197193	0	0.036048	0.201262	0.206144	0.142338	-0.055751	-0.050421	-0.229327
YPL270W	MDL2		0	0.073542	0.164559	0.124949	0.099237	0.117669	-0.051874	-0.2012	0	0.06265	0.060156	0.120528	0.059637	-0.107931	-0.032389	-0.22188
YFL058W	THI5		0	0.056389	0.12594	0.071682	0.062321	0.055339	-0.115567	-0.235928	0	0.065598	0.18239	0.25085	0.059008	0.054574	-0.058213	-0.254605
YHL032C	GUT1		0	0.102029	0.137212	0.118802	-0.027052	0.037505	-0.157506	-0.35651	0	0.129893	0.160455	0.187776	0.11146	-0.002797	-0.161505	-0.35308
YKL016C	ATP7		0	0.040636	0.144821	0.146135	0.049827	-0.004316	-0.068716	-0.141104	0	0.029035	0.08558	0.176243	0.086717	0.011367	-0.120854	-0.197671
YBL030C	PET9		0	0.062546	0.221068	0.226483	0.235985	0.029189	-0.170423	-0.4423	0	0.104051	0.277532	0.240329	0.009859	-0.260159	-0.149388	-0.55144
YBR218C	PYC2		0	0.078707	0.138744	0.076417	0.126663	0.083529	-0.11406	-0.282611	0	0.036518	0.196042	0.157044	0.058978	-0.085231	-0.136867	-0.304697
YJR065C	ARP3		0	0.139337	0.171191	0.11404	0.058024	-0.002196	-0.116189	-0.267199	0	0.125062	0.189379	0.187497	0.064254	-0.144668	-0.016758	-0.305825
YGL006W	PMC1		0	0.162546	0.246903	0.15704	0.099411	0.022737	-0.142346	-0.328254	0	0.114576	0.141874	0.148796	0.140153	-0.091148	-0.121947	-0.33813
YJL103C	GSM1		0	0.190566	0.343983	0.23363	0.095687	-0.089213	-0.192695	-0.50272	0	0.231518	0.18264	0.213261	0.094992	-0.164061	-0.12654	-0.496697
YIL155C	GUT2		0	0.318584	0.480505	0.322238	0.249996	-0.009116	-0.429496	-0.99609	0	0.213013	0.422507	0.380463	0.180819	-0.343798	-0.384058	-0.99279
YPR160W	GPH1		0	0.450075	0.792579	0.641232	0.416609	-0.217482	-0.614745	-0.993038	0	0.455415	0.693779	0.645912	0.343582	-0.356164	-0.558572	-0.963624
YFR049W	YMR31		0	0.11994	0.212628	0.219294	0.093404	-0.130115	-0.115417	-0.281172	0	0.118235	0.223093	0.177584	0.018078	0.007553	-0.122867	-0.321507
YLR164W	SHH4		0	0.198219	0.245736	0.246295	0.123918	-0.131567	-0.210972	-0.581934	0	0.217859	0.306984	0.265597	0.048622	0.015143	-0.160227	-0.556597
YPL171C	OYE3		0	0.122047	0.205695	0.222022	0.155798	-0.051127	-0.138999	-0.35827	0	0.047804	0.235145	0.208643	0.133165	0.003201	-0.226618	-0.512968
YFL030W	AGX1		0	-0.010475	0.197002	0.239915	0.051183	-0.182931	-0.289139	-0.563872	0	0.16376	0.401844	0.488082	0.188813	0.000637	-0.094392	-0.491745
YIR037W	HYR1		0	0.029752	0.154252	0.173821	0.033258	-0.066119	-0.132482	-0.330397	0	0.108428	0.191816	0.187789	0.162182	-0.016048	-0.10961	-0.274629
YJR121W	ATP2		0	-0.048189	0.115166	0.158772	0.086517	-0.037018	-0.226065	-0.371405	0	0.078221	0.204504	0.238854	0.179726	-0.062862	-0.096339	-0.358015
YKL148C	SDH1		0	-0.000245	0.191294	0.233601	0.09497	-0.124272	-0.136956	-0.317669	0	0.121251	0.378741	0.269005	0.033702	-0.089945	-0.108552	-0.464791
YLR241W	CSC1		0	-0.034551	0.063745	0.056516	0.065514	-0.048005	-0.095441	-0.127025	0	0.063406	0.110287	0.068327	0.060297	-0.003848	-0.039482	-0.203406
YML086C	ALO1		0	0.03381	0.036161	0.064586	0.015781	0.081313	-0.058137	-0.132532	0	0.076172	0.167738	0.150352	0.087659	-0.050023	-0.030976	-0.098613
YOR065W	CYT1		0	0.045721	0.113444	0.093424	0.062584	-0.005772	-0.127223	-0.376587	0	0.1659	0.296191	0.284807	0.105076	-0.134947	-0.041534	-0.226794
YEL050C	RML2		0	0.139836	0.126656	0.130355	-0.003016	0.016559	-0.037558	-0.180966	0	0.060214	0.04531	0.088576	0.051847	-0.003931	-0.087481	-0.147251
YKR009C	FOX2		0	0.261999	0.186187	0.257218	0.171695	-0.069847	-0.044717	-0.275574	0	0.129184	0.140216	0.190076	-0.008991	-0.067963	-0.111411	-0.162847
YBR114W	RAD16		0	0.205581	0.161424	0.066556	0.00052	-0.020332	-0.013182	-0.201566	0	0.091262	0.153746	0.072619	0.015213	-0.103575	-0.148015	-0.184263
YGR205W	TDA10		0	0.470045	0.340667	0.383717	0.109125	-0.044928	-0.178628	-0.311057	0	0.450721	0.326293	0.123625	0.165577	-0.057426	-0.303506	-0.480169
YMR206W	YMR206W		0	0.725737	0.667478	0.495078	0.175926	-0.001537	-0.46838	-0.70601	0	0.650308	0.549568	0.349976	0.16856	-0.209604	-0.382747	-1.14478
YHR043C	DOG2		0	0.294418	0.323495	0.192587	0.089153	-0.0759	-0.151294	-0.30903	0	0.294085	0.098492	0.004015	0.061958	-0.087451	-0.230945	-0.395939
YNL173C	MDG1		0	0.374989	0.453119	0.202497	0.027213	-0.078739	-0.302597	-0.457028	0	0.285372	0.254203	0.081104	0.00296	-0.195056	-0.297389	-0.506031
YPR005C	HAL1		0	0.429409	0.251542	0.113284	0.073202	-0.021013	-0.176228	-0.212909	0	0.237251	0.121974	0.131864	0.02662	-0.216016	-0.241412	-0.410296
YDL048C	STP4		0	0.189607	0.150343	0.089682	0.171311	0.099763	-0.180545	-0.447367	0	0.299172	0.2587	0.26348	0.197218	-0.056487	-0.071834	-0.437703
YGR052W	FMP48		0	0.508042	0.269074	0.196626	0.103221	0.117929	-0.192832	-0.536223	0	0.499548	0.360181	0.299112	0.193907	-0.064481	-0.053275	-0.557414
YML035C	AMD1		0	0.167598	0.090687	0.048812	0.103877	-0.001646	0.017791	-0.213191	0	0.069895	0.131554	0.062331	-0.013735	-0.061018	-0.052692	-0.240973
YPL017C	IRC15		0	0.384324	0.260121	0.26013	0.250942	0.098218	-0.27269	-0.623894	0	0.282842	0.556626	0.099136	-0.064238	-0.086017	-0.155646	-0.57637
YBR203W	COS111		0	0.444844	0.08088	0.047846	-0.130215	-0.188908	-0.202286	-0.341863	0	0.410215	0.163838	0.117848	-0.119006	-0.200208	-0.047869	-0.353729
YDL146W	LDB17		0	0.352101	0.175125	0.1353	-0.00566	-0.174777	-0.123099	-0.270794	0	0.290599	0.200311	0.076492	-0.006325	-0.090469	-0.108913	-0.293691
YGR288W	MAL13		0	0.19957	0.05983	0.010381	-0.018124	-0.050884	-0.075032	-0.295466	0	0.190504	0.153665	0.058131	0.034464	-0.09552	-0.035735	-0.31513
YDL230W	PTP1		0	0.214217	0.123219	0.060037	0.041036	-0.039724	-0.075407	-0.174954	0	0.197638	0.270679	0.153947	0.030614	-0.035918	-0.094091	-0.248946
YPR151C	SUE1		0	0.268858	0.169011	0.152066	0.083872	-0.09678	-0.144438	-0.231977	0	0.282555	0.280789	0.151481	0.150927	0.048262	-0.158604	-0.216823
YDR435C	PPM1		0	0.230072	0.120326	0.128519	0.033416	-0.112233	-0.097172	-0.327794	0	0.232628	0.139327	0.189481	-0.024496	-0.042138	-0.054525	-0.208692
YMR232W	FUS2		0	0.299131	0.206873	0.129259	0.039816	-0.08325	-0.076488	-0.415432	0	0.189055	0.213342	0.135264	0.011233	-0.092828	0.016508	-0.260131
YOL048C	RRT8		0	0.33125	0.251275	0.077051	0.044046	-0.310444	-0.20123	-0.551575	0	0.433216	0.372613	0.227482	0.058141	-0.138044	-0.068409	-0.286466
YOR220W	RCN2		0	0.189444	0.143258	0.015499	0.033904	-0.139424	-0.088177	-0.180354	0	0.181854	0.166931	0.120568	0.029525	-0.060951	-0.058294	-0.11311
YPR149W	NCE102		0	0.247964	0.222349	0.121811	0.010255	-0.172976	-0.221838	-0.377908	0	0.301371	0.312085	0.272912	0.054611	-0.087745	-0.160772	-0.314863
YFL033C	RIM15		0	0.086271	0.197033	0.118713	-0.005395	-0.026695	-0.176634	-0.270573	0	-6.1e-05	0.100351	0.123164	0.026487	-0.175928	-0.115193	-0.244566
YFL055W	AGP3		0	0.082246	0.124797	0.143661	-0.031499	-0.09594	-0.224379	-0.318346	0	0.110963	0.072092	0.17343	0.040731	-0.162993	-0.135915	-0.239333
YBR108W	AIM3		0	0.108633	0.154217	0.067638	0.004462	-0.179343	-0.32446	-0.578593	0	0.105925	0.361336	0.262019	-0.016235	-0.288843	-0.150821	-0.666048
YLL041C	SDH2		0	0.106015	0.23733	0.182682	-0.017044	-0.321842	-0.328463	-0.546875	0	0.162457	0.395711	0.296181	-0.027274	-0.27791	-0.246044	-0.652561
YOL155C	HPF1		0	0.024086	0.230095	0.22855	0.078144	-0.17858	-0.605235	-0.665464	0	0.153932	0.404366	0.370882	0.054169	-0.161661	-0.375756	-0.582971
YHR051W	COX6		0	0.054989	0.126053	0.127587	-0.008654	-0.172258	-0.121606	-0.225667	0	0.034738	0.126204	0.12546	-0.004235	-0.070514	-0.150318	-0.196108
YPL078C	ATP4		0	0.067327	0.13173	0.11164	0.066706	-0.118966	-0.09644	-0.224599	0	-0.008375	0.123526	0.139536	0.00701	-0.018168	-0.128334	-0.209795
YBR033W	EDS1		0	0.261892	0.282743	0.119958	-0.010422	-0.338295	-0.318867	-0.416697	0	0.199045	0.324649	0.193965	-0.09568	-0.222175	-0.369871	-0.422549
YPR066W	UBA3		0	0.155351	0.166054	0.10284	0.011577	-0.054235	-0.133064	-0.198023	0	0.04666	0.150684	0.102175	-0.064295	-0.174314	-0.153497	-0.179188
YDR005C	MAF1		0	0.106717	0.108208	0.039222	-0.056977	-0.093341	-0.096717	-0.169095	0	0.096163	0.093853	0.040814	-0.001292	-0.108034	-0.022387	-0.128283
YNR034W	SOL1		0	0.337927	0.299099	0.070995	-0.017	-0.194118	-0.314759	-0.44977	0	0.362954	0.376268	0.191881	-0.017058	-0.306784	-0.205216	-0.438487
YML091C	RPM2		0	0.092801	0.219713	0.103147	-0.065498	-0.18728	-0.143628	-0.286495	0	0.129614	0.195339	0.092831	0.046144	-0.126726	-0.117733	-0.290908
YIR007W	EGH1		0	0.238429	0.242479	0.167047	-0.207089	-0.176265	-0.495487	-0.593268	0	0.144318	0.313791	0.263271	-0.149846	-0.450227	-0.501061	-0.698114
YNL074C	MLF3		0	0.05236	0.052349	0.049232	0.014384	-0.004489	-0.140976	-0.167975	0	0.118649	0.126723	0.03487	-0.058391	-0.132147	-0.12545	-0.224756
YBR050C	REG2		0	0.266488	0.192062	0.140054	0.053868	-0.21299	-0.142401	-0.313993	0	0.206156	0.125428	0.108536	-0.107997	-0.160813	-0.163235	-0.445793
YOR228C	MCP1		0	0.124538	0.107923	0.133797	0.03438	-0.144732	-0.040327	-0.221147	0	0.133773	0.16187	0.087754	-0.092544	-0.077226	0.005827	-0.266131
YPL236C	ENV7		0	0.132651	0.175636	0.110587	-0.034204	-0.132288	-0.118841	-0.101684	0	0.12847	0.109405	0.135453	-0.091232	-0.150297	-0.02856	-0.243953
YDR328C	SKP1		0	0.027088	0.080048	0.045184	-0.05497	-0.045065	-0.070614	-0.06484	0	0.016624	0.020995	0.095145	0.125589	-0.024469	-0.053875	-0.120035
YJL055W	YJL055W		0	0.053439	0.114775	0.032889	-0.016376	-0.085078	-0.086592	-0.141907	0	0.036558	0.029848	0.036134	0.054093	-0.025939	-0.065256	-0.040268
YKL087C	CYT2		0	0.14893	0.097303	0.084165	-0.11141	-0.052216	-0.097449	-0.22544	0	0.191592	0.061346	0.116449	0.10465	0.020655	-0.072503	-0.116339
YOL051W	GAL11		0	0.061855	0.085975	0.053243	-0.069538	0.070718	-0.082652	-0.180453	0	0.084762	0.100023	0.04079	0.100986	-0.045816	-0.025989	-0.105323
YDR322C-A	TIM11		0	-0.015409	0.022051	0.038811	-0.001754	-0.181271	-0.052514	-0.229016	0	0.083561	0.151696	0.095094	0.047956	0.142289	-0.063362	-0.253096
YDL120W	YFH1		0	-0.019582	0.020978	0.001582	-0.005023	-0.094123	-0.115419	-0.170831	0	0.039951	0.122721	0.080662	0.089986	0.108994	-0.068856	-0.054251
YDL004W	ATP16		0	0.060519	0.050686	0.102406	0.081357	-0.155343	-0.127347	-0.229244	0	0.091726	0.150142	0.154651	0.117131	0.071082	-0.148789	-0.210434
YDR529C	QCR7		0	0.05288	0.083399	0.089169	-0.004594	-0.181425	-0.132584	-0.283118	0	0.113389	0.282426	0.217357	0.118746	0.066167	-0.129203	-0.156583
YGR182C	YGR182C		0	0.057255	0.098511	0.078923	-0.065908	-0.11471	-0.263984	-0.302894	0	0.129929	0.230778	0.168962	0.177858	0.035759	-0.100216	-0.250108
YMR157C	AIM36		0	0.005635	0.046434	0.083381	0.025122	-0.055995	-0.182468	-0.252239	0	0.131447	0.086629	0.184191	0.096696	0.0662	-0.077971	-0.233404
YDR304C	CPR5		0	-0.021531	0.051936	0.01766	-0.06243	-0.106639	-0.117429	-0.194658	0	0.115659	0.107907	0.170742	0.056282	-0.014736	-0.092189	-0.090174
YIR019C	FLO11		0	0.020846	0.058079	0.061488	0.010165	-0.192169	-0.258933	-0.302381	0	0.168621	0.330503	0.303397	0.079591	-0.052401	-0.144392	-0.061072
YDR512C	EMI1		0	0.117025	0.147488	0.1574	-0.08179	-0.213689	-0.184034	-0.303606	0	0.175343	0.293907	0.305252	-0.002118	-0.006005	0.005456	-0.165299
YPL271W	ATP15		0	0.020563	0.024919	0.103067	-0.083881	-0.184886	-0.172915	-0.350059	0	0.126305	0.244407	0.262989	-0.012259	0.009227	-0.030531	-0.184778
YKL218C	SRY1		0	0.037341	0.044302	0.044045	-0.015886	-0.091378	-0.11837	-0.130846	0	0.122731	0.105799	0.063297	0.022044	0.009564	-0.047808	-0.064835
YPR003C	YPR003C		0	0.028382	0.064976	0.044663	-0.007584	-0.068468	-0.100961	-0.185184	0	0.150287	0.227886	0.123901	0.034945	-0.007983	-0.009268	-0.073269
YDR409W	SIZ1		0	0.00768	-0.024997	-0.076579	-0.081966	0.022956	-0.068913	-0.208256	0	0.033912	0.159306	0.144107	0.134306	0.003359	-0.007016	-0.16422
YGR110W	CLD1		0	-0.006295	0.023429	-0.014673	-0.13606	-0.080864	-0.203835	-0.47459	0	0.157674	0.156684	0.215172	0.07289	-0.08297	-0.027239	-0.251932
YNL241C	ZWF1		0	-0.038904	0.00103	0.035412	-0.041112	-0.044248	-0.134416	-0.336761	0	0.129267	0.279206	0.197442	0.100979	0.050017	-0.055266	-0.239234
YNR047W	FPK1		0	0.015287	-0.016923	-0.022074	-0.023272	0.002769	-0.143044	-0.306486	0	0.139837	0.185394	0.196805	0.066407	0.03444	-0.031342	-0.175818
YJR061W	YJR061W		0	0.061107	0.094979	0.018167	-0.054794	-0.130014	-0.149659	-0.296846	0	0.083399	0.232148	0.151937	0.033654	-0.002267	0.017554	-0.052208
YLR254C	NDL1		0	0.004993	0.043741	-0.008837	-0.034724	-0.060128	-0.077074	-0.239848	0	0.089336	0.157279	0.081527	0.092919	0.034968	0.000451	-0.060242
YOR219C	STE13		0	0.054989	0.088474	-0.024023	0.043129	-0.058106	-0.162559	-0.366861	0	0.098875	0.138941	0.120685	0.113199	-0.018538	0.0094	-0.153629
YNR065C	YSN1		0	-0.044117	0.094164	0.095386	-0.095415	0.028174	-0.137927	-0.291131	0	-0.006685	0.15196	0.221142	0.083621	0.011254	-0.089676	-0.157056
YDR034C-A	YDR034C-A		0	0.00979	0.046052	0.046693	-0.145053	-0.101382	-0.093687	-0.225206	0	0.163552	0.125639	0.141511	-0.014604	-0.112558	-0.009089	-0.120034
YKL020C	SPT23		0	0.057585	0.00686	0.017782	-0.085648	-0.040947	-0.114051	-0.180224	0	0.132366	0.133662	0.111278	0.060736	-0.110673	0.020702	-0.083162
YJR102C	VPS25		0	0.049213	0.064038	0.085349	-0.18437	-0.203076	0.005662	-0.233955	0	0.120253	0.163726	0.172446	-0.017962	-0.102933	-0.043636	-0.15308
YNL063W	MTQ1		0	0.006367	0.034794	-0.022752	-0.070538	-0.11123	-0.026761	-0.168716	0	0.071256	0.086553	0.100825	-0.022002	-0.036187	0.032189	-0.108403
YNR055C	HOL1		0	0.054772	0.020442	0.013332	-0.011974	-0.09605	-0.11471	-0.161903	0	0.127016	0.154132	0.066239	-0.083395	-0.054661	-0.060959	-0.141544
YPR154W	PIN3		0	0.000541	0.057087	0.038965	-0.04224	-0.051928	-0.091262	-0.157046	0	0.110248	0.240226	0.083909	-0.151176	-0.11513	-0.016239	-0.1023
YKL019W	RAM2		0	0.07239	0.009057	0.038568	-0.028746	-0.032485	-0.057814	-0.06632	0	0.013037	0.042683	0.097308	0.007592	-0.027405	-0.055325	-0.152416
YKL039W	PTM1		0	0.003132	0.065439	-0.003852	-0.018861	-0.090411	-0.094219	-0.15936	0	0.084478	0.106377	0.16053	0.004407	-0.031682	-0.050711	-0.225835
YKR065C	PAM17		0	0.025109	0.026894	0.015274	-0.046912	-0.059495	-0.086648	-0.073646	0	0.048367	0.110846	0.17824	-0.005287	-0.048509	-0.013598	-0.177183
YMR275C	BUL1		0	0.025979	0.043953	-0.031297	-0.048769	0.029618	-0.061122	-0.124889	0	0.017477	0.091974	0.13189	0.019913	-0.060977	-0.053056	-0.114404
YNR045W	PET494		0	0.179773	0.097658	-0.025155	-0.146519	-0.069046	-0.078119	-0.280213	0	0.148268	0.322419	0.245885	-0.050608	-0.072164	-0.112683	-0.201821
YIL122W	POG1		0	0.138586	-0.057262	0.058188	-0.033178	0.160971	-0.043108	0.06249	0	0.117936	0.202356	0.174489	0.000301	0.172064	-0.13882	-0.150645
YJL044C	GYP6		0	0.055077	0.075114	0.016858	0.030441	0.023553	0.075116	0.039149	0	0.009282	0.069527	0.056918	-0.012142	0.124784	-0.050448	-0.117281
YDR484W	VPS52		0	0.077888	0.10486	0.021703	0.047858	0.04646	-0.044866	0.049792	0	0.031845	-0.0038	0.071375	0.043813	0.011895	-0.045981	-0.088428
YHR091C	MSR1		0	0.09118	0.07377	0.048619	0.065734	0.0727	-0.081123	-0.050519	0	0.046857	0.104385	0.177274	0.006036	0.034822	-0.0847	-0.09287
YNL094W	APP1		0	0.089563	0.057301	0.05225	0.101569	0.068761	-0.00143	-0.04587	0	0.029574	0.06574	0.165589	0.078132	0.071977	-0.056392	-0.150869
YLR247C	IRC20		0	0.03629	0.083797	0.080254	-0.000354	0.062049	0.027553	0.029851	0	-0.03516	0.029317	0.12114	0.057398	0.031665	-0.011796	-0.083543
YAL056W	GPB2		0	0.018376	0.10501	0.015083	-0.005749	-0.005014	0.066259	0.040596	0	-0.015711	0.035572	0.036894	-0.002917	-0.024976	-0.009539	-0.074285
YBL091C	MAP2		0	0.089237	0.105973	0.051029	0.048881	0.001178	0.028017	0.025654	0	-0.018238	0.018389	0.092293	-0.009956	-0.005825	-0.062108	-0.027394
YMR162C	DNF3		0	0.022907	0.091731	0.042552	0.046695	0.018738	0.017813	0.012795	0	-0.068939	0.030238	0.10469	-0.083545	0.00528	-0.002741	-0.073041
YGL251C	HFM1		0	0.099395	0.063094	0.048313	-0.00244	0.013199	0.023428	-0.015684	0	-0.083553	-0.002211	0.053827	0.055668	-0.035871	-0.056992	-0.102734
YLR266C	PDR8		0	0.027878	0.110278	0.075378	0.016044	-0.08942	0.053858	-0.028855	0	-0.026182	0.069951	0.067512	-0.019998	0.048254	0.007662	-0.104906
YLR250W	SSP120		0	0.133637	0.222776	0.160404	0.031472	-0.06347	0.078502	-0.052918	0	0.087589	0.017238	0.015533	0.007021	0.071554	0.057625	-0.116297
YPR029C	APL4		0	0.11504	0.170467	0.131878	0.039875	-0.00857	0.062296	-0.015882	0	-0.000242	-0.02039	-0.002997	0.028992	-0.017092	0.040862	-0.109447
YGL073W	HSF1		0	0.142489	0.063608	0.03921	-0.014063	-0.02971	0.082548	-0.076785	0	0.011678	0.032894	0.129939	-0.092633	-0.120951	0.004421	-0.160167
YHR155W	LAM1		0	0.122318	0.046681	0.114866	-0.005954	-0.057026	0.025283	-0.208484	0	0.043832	0.070481	0.110182	-0.07099	-0.163073	0.08409	-0.088977
YAL049C	AIM2		0	0.059089	0.097213	0.081809	-0.026673	-0.04002	-0.013263	-0.061602	0	0.038383	0.011504	0.006576	-0.072227	-0.025392	-0.031258	-0.087775
YFL044C	OTU1		0	0.165944	0.245699	0.153477	0.074468	-0.077955	-0.084601	-0.096169	0	0.026248	0.055164	-0.044944	-0.075678	-0.195249	-0.049098	-0.189985
YER078C	ICP55		0	0.224397	0.17326	0.130573	-0.031486	-0.035735	-0.068862	-0.156963	0	0.060014	0.062992	0.224026	-0.109284	-0.163322	-0.134102	-0.273669
YHR112C	YHR112C		0	0.104816	0.117279	0.084077	0.00203	-0.034012	-0.011175	-0.076041	0	0.0162	0.01608	0.07897	0.018432	-0.127373	-0.061182	-0.189882
YKR016W	MIC60		0	0.198767	0.246442	0.107489	-0.047526	-0.102416	-0.084762	-0.2021	0	0.039253	0.08499	0.093607	-0.062986	-0.325496	-0.191138	-0.320044
YHR212C	YHR212C		0	0.182168	0.221885	0.052857	-0.123017	0.050161	-0.014816	-0.17435	0	-0.010043	0.065383	0.103091	-0.185882	-0.158903	-0.1158	-0.220863
YDL029W	ARP2		0	0.13211	0.168148	0.044027	-0.04418	-6.2e-05	-0.017571	-0.123693	0	0.103461	-0.037926	-0.023673	-0.023399	-0.100711	-0.123929	-0.143676
YDR475C	JIP4		0	0.239017	0.22225	0.211215	0.054236	0.038241	0.00454	-0.189423	0	0.098255	-0.035275	-0.125789	0.042926	-0.158706	-0.163482	-0.245182
YKL213C	DOA1		0	0.19253	0.164122	0.104796	0.016842	-0.017377	0.013588	-0.057099	0	0.013447	-0.08882	-0.059705	-0.072826	-0.163214	-0.085982	-0.206296
YPR148C	YPR148C		0	0.225091	0.203084	0.165409	0.076541	-0.029916	-0.069669	-0.107776	0	-0.003006	-0.035767	-0.124107	-0.167912	-0.158206	-0.297939	-0.319101
YKL038W	RGT1		0	0.090035	0.095864	0.081145	0.03776	0.057008	-0.052651	-0.050384	0	0.042333	0.098929	0.062709	-0.094338	-0.117211	-0.029998	-0.031498
YPL249C	GYP5		0	0.223052	0.261859	0.168474	0.120908	0.020301	0.051509	-0.097192	0	0.004394	0.152783	0.169245	-0.098807	-0.209205	-0.022008	-0.077333
YHR165C	PRP8		0	0.076155	0.07154	0.034079	0.072067	0.058806	-0.01213	-0.016655	0	-0.031144	0.039356	0.008664	-0.077839	-0.175486	-0.042638	-0.046688
YNL224C	SQS1		0	0.118838	0.094394	0.056893	0.079187	0.049399	0.048581	0.009791	0	-0.055918	-0.002659	0.04183	-0.045423	-0.157069	-0.069934	-0.072466
YPL040C	ISM1		0	0.161571	0.1473	0.156901	0.079428	0.013401	0.022274	-0.084639	0	-0.043369	0.016106	0.096433	-0.117097	-0.201531	-0.077539	-0.192376
YPL119C	DBP1		0	0.34059	0.334124	0.280504	0.123033	0.193501	0.079652	-0.120338	0	0.073877	0.140612	0.051017	-0.137946	-0.349185	-0.059127	-0.380123
YBL056W	PTC3		0	0.161695	0.15006	0.089647	0.054907	0.031334	-0.001472	0.030199	0	0.026234	0.006002	-0.033911	-0.049151	-0.039626	-0.111456	-0.063449
YOR069W	VPS5		0	0.165456	0.171544	0.095924	0.035645	-0.031002	-0.090184	0.051155	0	0.013348	0.056975	0.013941	-0.152442	-0.091298	-0.129337	-0.113649
YMR282C	AEP2		0	0.141519	0.097722	0.070781	0.068354	0.062918	0.010051	-0.004591	0	-0.047338	0.062333	-0.01159	-0.001428	0.006655	-0.106611	-0.12101
YDR379W	RGA2		0	0.186017	0.125397	0.108503	0.106037	0.037654	0.131946	-0.048681	0	0.074825	0.103854	0.032673	-0.039748	0.022	-0.039147	-0.143083
YMR111C	YMR111C		0	0.104422	0.0672	0.110885	0.006639	0.023245	0.077048	-0.011489	0	0.057866	0.085718	0.04158	-0.080931	0.018501	-0.029037	-0.100649
YOR193W	PEX27		0	0.276487	0.209494	0.145127	-0.005411	-0.046428	-0.032133	-0.10228	0	0.046327	0.267633	0.101462	-0.073709	0.049602	-0.170955	-0.138561
YBR058C	UBP14		0	0.1152	0.163717	0.038621	0.029719	-0.024057	0.030819	0.001699	0	0.001388	-0.003048	0.136564	-0.108541	-0.254408	0.05498	-0.095192
YJL106W	IME2		0	0.163709	0.252629	0.017243	-0.008074	-0.119541	0.009391	0.045662	0	0.071815	0.051063	0.149704	-0.197264	-0.210452	0.014653	-0.068312
YHR099W	TRA1		0	0.179929	0.134791	0.059793	0.014859	0.074552	0.016788	-0.044098	0	0.038482	-0.012925	0.019876	-0.214675	-0.315538	0.018799	-0.007346
YPL159C	PET20		0	0.048266	0.082033	0.027602	0.008646	0.01233	-0.05064	0.002786	0	-0.019692	-0.004823	0.014704	-0.053061	-0.17783	0.097183	-0.027763
YGL105W	ARC1		0	0.107324	0.080556	-0.004447	-0.110602	-0.094721	0.040387	0.031083	0	-0.061493	-0.027429	0.007485	-0.128066	-0.162542	0.027691	-0.061217
YIL126W	STH1		0	0.156652	0.138918	0.037602	-0.091487	-0.049798	0.036293	0.039613	0	-0.074824	-0.004204	-0.029183	-0.159417	-0.165454	0.009769	-0.032793
YOR171C	LCB4		0	0.166412	0.179604	0.121711	-0.023535	-0.120104	0.044538	0.018073	0	-0.042679	0.036478	0.033976	-0.158783	-0.25343	0.005706	-0.049053
YPL009C	RQC2		0	0.142964	0.08102	0.079557	-0.100306	-0.000495	-0.004301	-0.049267	0	-0.056744	0.007831	0.01143	-0.092085	-0.170852	-0.019023	-0.066722
YDL160C	DHH1		0	0.14468	0.07774	0.122359	0.044554	-0.037539	0.000606	-0.095758	0	0.071248	0.132064	-0.091767	-0.099217	-0.324575	-0.072011	-0.204895
YGR161C	RTS3		0	0.112793	0.043655	0.045042	-0.042348	-0.06799	-0.051935	0.033595	0	0.022116	0.083868	0.043282	-0.082634	-0.322031	0.058572	-0.188168
YOL063C	CRT10		0	0.057821	0.059246	0.043721	0.01675	-0.135306	-0.098822	0.045429	0	-0.005594	0.105512	0.106488	-0.120925	-0.152798	-0.047566	-0.157609
YML095C	RAD10		0	0.072092	0.025051	0.084465	-0.006415	-0.159719	-0.004082	-0.048536	0	0.001226	0.20022	0.012926	-0.17775	-0.180733	0.015149	-0.054304
YNL167C	SKO1		0	0.064295	0.066293	0.075513	0.006899	0.000954	0.012825	-0.039812	0	0.087271	0.108808	0.006344	-0.183369	-0.110879	0.001308	-0.051105
YIL005W	EPS1		0	0.014892	0.069196	0.001461	-0.066615	0.025031	-0.025387	0.045651	0	-0.053365	0.064318	0.038329	-0.03072	-0.079908	-0.028584	-0.054244
YNL020C	ARK1		0	0.032047	0.075958	0.001508	0.012349	-0.006458	-0.063246	0.025103	0	-0.081409	0.023683	0.068391	-0.010894	-0.165745	-0.061073	-0.052652
YAL038W	CDC19		0	-0.033171	0.133214	0.143527	0.124408	0.081483	0.053903	-0.008438	0	0.023426	-0.054842	0.040888	0.04016	-0.084349	-0.050658	-0.127376
YHR210C	YHR210C		0	0.081213	0.151948	0.150275	0.103958	0.174237	0.022005	0.079666	0	-0.005057	0.011798	0.140179	0.045161	-0.084903	-0.085905	-0.15033
YBL045C	COR1		0	0.111197	0.166595	0.096431	0.324089	0.228009	0.064191	-0.007622	0	-0.091336	-0.034188	0.130548	0.14324	-0.121268	-0.1041	-0.20815
YDR164C	SEC1		0	0.062056	0.145895	0.0522	0.15925	0.209113	0.050871	0.024462	0	-0.045498	-0.079906	-0.004675	0.136529	-0.055737	0.036386	-0.118165
YML025C	YML6		0	0.108824	0.119321	0.024802	0.091992	0.11655	-0.004593	0.02193	0	0.027822	-0.000467	0.008143	0.114345	-0.058043	-0.049144	-0.108963
YDR069C	DOA4		0	0.032628	0.075603	0.082349	0.036752	0.063218	-0.006497	0.017298	0	0.04926	-0.038244	0.03339	0.062161	-0.05678	0.089065	-0.027948
YGL048C	RPT6		0	0.071625	0.157681	0.138762	0.100722	0.069393	0.058003	-0.004971	0	0.027773	-0.096923	0.043986	0.091255	-0.041927	0.091628	0.035739
YHR028C	DAP2		0	0.090394	0.196819	0.171031	0.086799	0.0647	0.002933	-0.012677	0	0.005203	-0.092862	0.007675	0.021647	-0.135612	0.043317	0.039282
YER143W	DDI1		0	0.097521	0.096138	0.105529	0.100459	0.140593	-0.019226	0.01151	0	0.0929	-0.053659	0.018849	0.095233	-0.047766	-0.021928	-0.046043
YOR022C	DDL1		0	0.098992	0.222741	0.123421	0.133407	0.141947	-0.023309	0.005007	0	0.159689	-0.041996	0.040232	0.132488	-0.034676	0.02631	-0.007378
YOR134W	BAG7		0	0.305823	0.601257	0.471141	0.450705	0.223161	-0.022882	-0.022882	0	0.422378	-0.230346	0.258243	0.543998	0.205524	0.061711	-0.079933
YDR463W	STP1		0	0.044447	0.016238	0.000232	0.06986	0.112605	0.020285	0.001802	0	0.010124	-0.030526	-0.013888	0.044072	-0.037848	0.117859	0.014805
YAL002W	VPS8		0	0.06667	0.068208	0.053824	0.148388	0.119902	0.067463	-0.038211	0	0.089988	-0.028288	-0.057117	0.137651	-0.063666	0.109483	0.035055
YOR014W	RTS1		0	0.125614	0.090792	0.060227	0.191322	0.06126	0.060669	-0.022344	0	0.032136	-0.030102	-0.034802	0.072163	-0.113225	0.058794	0.078201
YJL034W	KAR2		0	0.071025	0.092023	0.019928	0.08315	0.051072	-0.013945	-0.015462	0	-0.036673	-0.018273	0.083369	0.067686	-0.093799	0.051765	0.033197
YGR184C	UBR1		0	0.018499	0.069327	0.05564	0.126513	0.085415	-0.003856	-0.054199	0	-0.047526	-0.005218	0.068775	0.022731	-0.08972	0.073128	-0.030783
YNL085W	MKT1		0	0.009101	0.099489	0.008593	0.186017	0.152951	0.099838	-0.051739	0	-0.043615	0.036815	0.039051	0.044028	-0.066459	0.07076	-0.029673
YBR078W	ECM33		0	0.066192	0.153797	0.109457	0.189787	0.13515	0.025215	0.227194	0	0.047266	0.079363	0.0826	0.148238	-0.111995	0.014712	0.166551
YGL193C	YGL193C		0	-0.033968	0.039297	0.079982	0.098157	0.106271	0.02959	0.114343	0	0.057917	-0.004253	0.041326	0.063847	-0.040048	-0.008417	0.030417
YOR142W	LSC1		0	0.008544	0.146982	0.165924	0.282296	0.072513	0.076276	0.150068	0	0.027869	0.017981	0.017696	-0.004301	-0.110611	-0.022392	-0.027289
YML076C	WAR1		0	-0.009044	0.030674	0.006977	0.12587	0.096691	-0.009957	-0.017061	0	0.013519	-0.009215	0.026531	0.084846	-0.026122	-0.036154	0.035073
YMR238W	DFG5		0	-0.034716	0.02453	-0.008623	0.088419	0.044607	-0.021364	0.067995	0	-0.034109	0.031809	0.004299	0.064152	-0.054846	-0.044559	0.005381
YCR041W	YCR041W		0	-0.048909	0.003375	0.057411	-0.038123	-0.067141	0.021924	0.082796	0	0.22036	-0.111008	0.001967	0.204214	0.17684	0.153188	0.029075
YBL084C	CDC27		0	0.05192	0.067511	0.066529	0.005698	0.062996	0.030269	0.065745	0	0.111062	-0.046181	-0.025184	0.120474	0.116956	0.046089	-0.017856
YCR040W	MATALPHA1		0	0.098487	0.094282	0.117617	0.04762	0.044133	0.127144	0.08273	0	0.220366	-0.003855	-0.038396	0.136993	0.239846	0.075673	-0.063962
YOL008W	COQ10		0	0.099925	0.095812	0.125117	-0.017231	0.041848	0.026341	0.073603	0	0.093013	-0.051792	-0.022689	0.105942	0.075184	0.04356	0.075012
YGL164C	YRB30		0	0.039787	0.020542	0.043398	0.009471	0.028101	0.058582	0.045759	0	0.108815	0.01265	-0.06678	0.066651	0.046693	-0.010101	0.024852
YML090W	YML090W		0	0.159591	0.095681	0.200661	0.095763	0.090668	0.181683	0.200298	0	0.167815	0.010105	-0.110345	0.232513	0.123987	0.336158	-0.103772
YDR366C	YDR366C		0	-0.036618	0.021453	0.144893	0.042371	0.03666	0.049544	0.046041	0	0.099056	-0.023019	-0.055715	0.111816	0.225557	0.055577	0.067761
YMR046W-A	YMR046W-A		0	-0.018316	0.00807	0.072771	0.116446	0.105535	-0.029643	0.061963	0	0.077675	0.01011	0.034505	0.122167	0.194968	0.011984	-0.016028
YCR101C	YCR101C		0	0.251693	0.008152	0.105817	0.125016	0.099032	0.067154	-0.169254	0	0.438926	0.092545	0.008017	0.327305	0.212665	0.203096	0.102189
YKL053C-A	MDM35		0	0.183268	0.085825	0.105867	0.02136	-0.002264	0.02959	-0.112172	0	0.257901	-0.084033	-0.020065	0.191057	0.203475	0.067309	-0.045709
YJR086W	STE18		0	0.107092	0.011496	0.001265	0.027207	-0.116718	-0.04593	-0.125588	0	0.228668	-0.029453	-0.039314	0.065072	0.098657	0.026113	0.062608
YDR196C	CAB5		0	0.102984	0.090568	0.077078	0.068886	-0.103901	-0.010657	-0.054008	0	0.1844	0.105775	0.066313	0.067775	0.157944	0.007802	0.062071
YKL013C	ARC19		0	0.08371	0.112862	0.102261	0.025453	-0.076934	0.019291	-0.071571	0	0.118593	0.0184	0.016441	0.048727	0.092414	-0.013278	0.046015
YKL167C	MRP49		0	0.099799	0.087143	0.112198	0.003422	-0.09216	-0.001848	-0.039701	0	0.151133	0.023416	-0.004864	0.100537	0.127142	-0.004344	0.034354
YEL005C	VAB2		0	0.174038	0.188701	0.133363	0.041215	-0.083165	-0.06565	-0.110316	0	0.195553	0.030028	-0.00755	0.061394	0.039969	-0.059944	-0.170404
YOL086W-A	MHF1		0	0.091612	0.068995	0.113349	-0.023892	-0.08126	-0.012452	-0.04881	0	0.144417	-0.04082	0.028906	0.043343	0.10503	-0.058101	-0.081658
YJL131C	AIM23		0	0.199019	0.247963	0.15826	0.053044	-0.009839	-0.072005	-0.010427	0	0.222486	0.032969	-0.039396	0.12971	0.038155	-0.097653	-5.5e-05
YLR165C	PUS5		0	0.1293	0.166903	0.15503	0.037168	-0.032628	0.044606	-0.033109	0	0.174745	-0.016793	-0.040502	0.078131	0.057281	0.009546	-0.013746
YKL023W	YKL023W		0	0.215404	0.047446	0.122588	0.020002	0.004087	0.02092	-0.063061	0	0.134114	0.0161	-0.10821	0.012945	-0.006449	-0.027296	-0.027005
YDR306C	YDR306C		0	0.169048	0.096717	0.038591	0.043791	-0.032302	0.004899	-0.020912	0	0.150235	-0.02104	0.031828	0.023556	0.003929	0.067826	-0.061045
YGR076C	MRPL25		0	0.143547	0.088474	0.100142	0.033039	-0.0143	0.028711	0.01085	0	0.245263	0.055818	-0.065548	0.040364	0.092869	0.026171	0.063233
YLR218C	COA4		0	0.3445	0.143061	0.094669	0.070705	0.000852	0.107577	0.076915	0	0.357397	-0.046017	-0.121977	0.086745	0.124567	0.012956	0.09382
YJL142C	IRC9		0	0.42295	0.14225	0.151469	0.128379	0.176702	0.07526	0.007661	0	0.390707	-0.021537	0.033711	0.157042	-0.000239	0.044425	-0.035063
YPL219W	PCL8		0	0.190809	0.070522	0.085989	0.061509	0.050678	-0.016787	0.066529	0	0.24528	0.086574	-0.027775	0.128203	0.016328	0.09366	0.004483
YNL193W	YNL193W		0	0.232507	0.142067	0.114667	-0.005168	0.021318	0.030816	0.105212	0	0.163046	-0.002396	-0.040466	0.136498	0.018887	0.025391	-0.002146
YLR436C	ECM30		0	0.158539	0.036209	0.088209	-0.048942	0.110516	-0.019001	0.045339	0	0.153362	0.070513	0.042501	0.059319	-0.020726	0.053676	0.09427
YDL099W	BUG1		0	0.011959	0.074352	-0.015479	0.098886	0.000134	0.065117	0.043605	0	0.080765	0.120673	0.053578	0.017336	0.03848	0.023684	0.067594
YDR252W	BTT1		0	0.079869	0.137421	0.084661	0.422812	-0.029074	-0.019584	0.154845	0	0.162508	0.269719	0.199866	0.019736	-0.069755	0.015927	0.173311
YBR168W	PEX32		0	0.081979	0.073325	0.043198	0.082167	0.028064	-0.0008	0.121494	0	0.089773	0.159955	0.045949	0.123932	0.091977	0.020201	0.073407
YHR002W	LEU5		0	0.132108	0.037627	0.014136	0.076546	-0.021522	-0.011324	0.073924	0	0.080338	0.143905	0.052636	0.089148	0.123856	0.003458	0.052976
YEL070W	DSF1		0	0.10244	0.026218	0.091595	0.149882	0.008037	-0.055142	0.210296	0	0.094436	0.373201	0.133032	0.07008	0.2157	-0.089642	0.080958
YGL153W	PEX14		0	0.097626	0.096463	-0.002617	0.084954	-0.04865	0.006188	0.064306	0	0.112264	0.078812	0.033894	0.037402	0.050858	0.015866	0.036812
YBR196C	PGI1		0	0.024099	0.129029	0.124107	0.133042	0.134027	0.017754	0.039473	0	0.054698	0.130035	0.169769	-0.01536	0.02447	0.099323	0.125837
YDL185W	VMA1		0	0.067733	0.089148	0.113943	0.097757	0.248831	0.045706	0.032108	0	0.073507	0.190953	0.191268	-0.011038	0.062364	0.084016	0.042183
YDL247W	MPH2		0	0.00846	0.038334	0.099422	0.030196	0.090004	0.077372	0.112345	0	-0.00943	0.198781	0.145439	0.008876	0.073643	0.006101	0.022807
YHL028W	WSC4		0	0.080978	0.090817	0.164899	0.083084	0.094933	0.160397	0.142043	0	0.086173	0.294109	0.231343	0.08828	0.086609	0.088439	0.07494
YOR003W	YSP3		0	0.077568	0.190917	0.183137	0.132815	0.016398	0.166966	0.182608	0	0.096819	0.50614	0.32745	0.087904	0.055478	0.201023	0.188661
YBL029C-A	YBL029C-A		0	0.266631	0.16829	0.040278	-0.010834	-0.020307	0.047761	0.042709	0	0.351221	0.296193	0.24348	0.20857	0.143176	0.143239	0.254255
YDR405W	MRP20		0	0.101648	0.064712	0.043308	0.037126	0.027089	0.049212	0.055296	0	0.157538	0.108156	0.219219	0.140298	0.014062	0.088598	0.145128
YDR276C	PMP3		0	0.026575	0.059963	0.067654	0.004463	-0.041007	-0.062883	0.022853	0	0.148913	0.123498	0.173627	0.17993	0.12689	0.100105	0.189048
YDR262W	YDR262W		0	0.044316	0.039617	0.000615	0.048529	0.001435	0.001673	-0.037837	0	0.168456	0.15683	0.17301	0.166163	0.099071	0.170587	0.110078
YHR135C	YCK1		0	0.06504	0.07937	0.011322	0.019963	-0.002264	-0.008095	-0.030309	0	0.131147	0.18749	0.176669	0.159204	0.057439	0.093713	0.134919
YAL030W	SNC1		0	0.063114	0.049395	0.090658	0.046897	-0.085736	-0.003296	-0.040872	0	0.081492	0.216035	0.168328	0.136306	0.114999	0.023476	0.086797
YER093C-A	AIM11		0	0.066366	0.079262	0.071707	0.099597	0.010413	0.001826	0.019132	0	0.13931	0.132312	0.104597	0.166783	0.142741	0.012642	0.081423
YGL248W	PDE1		0	0.052746	0.106805	0.036555	0.09083	0.018489	-0.047108	0.017329	0	0.101674	0.211946	0.155965	0.142801	0.18358	0.019586	0.058315
YOR177C	MPC54		0	0.087395	0.135814	0.066255	0.017958	0.042411	0.002806	0.040807	0	0.129673	0.223047	0.29686	0.169865	0.195512	0.092562	0.115546
YDL057W	YDL057W		0	0.058891	0.152196	0.071447	0.066077	0.126308	0.086392	-0.028873	0	0.154876	0.183695	0.156046	0.162148	0.113195	0.141573	0.070194
YDL233W	MFG1		0	0.135176	0.152633	0.125378	0.09779	0.139298	0.127614	0.045697	0	0.274305	0.246642	0.315651	0.253063	0.213996	0.147382	0.116239
YAR020C	PAU7		0	0.132435	0.208071	0.19548	0.200849	0.113724	0.080367	-0.044143	0	0.195769	0.235115	0.26957	0.265527	0.143371	0.168085	0.120748
YHR075C	PPE1		0	0.078876	0.133365	0.158176	0.096253	0.07644	0.030266	0.02032	0	0.1366	0.152658	0.138034	0.191089	0.168644	0.115701	0.086021
YJR151C	DAN4		0	0.083628	0.106902	0.103082	0.231225	0.16735	0.071782	-0.008438	0	0.250452	0.287081	0.279854	0.161851	0.065062	0.114631	0.008
YNL045W	LAP2		0	-0.002916	0.174052	0.182008	0.231999	0.134649	0.063754	-0.017388	0	0.246895	0.332448	0.313154	0.262472	0.156821	0.256576	0.041071
YCL039W	GID7		0	0.155595	0.159411	0.110044	0.239364	0.220602	0.091181	0.096955	0	0.178843	0.338372	0.337407	0.236418	0.134736	0.195352	0.127866
YIL066C	RNR3		0	0.054935	0.142107	0.173245	0.157452	0.171608	0.007467	0.081014	0	0.158691	0.259589	0.259764	0.150032	0.032479	0.119473	0.214271
YDR415C	YDR415C		0	0.037148	0.048466	0.039015	0.055555	0.096115	-0.014429	0.05344	0	0.041168	0.130807	0.109124	0.104174	0.055195	0.048197	0.128751
YLR072W	LAM6		0	0.05286	0.057869	0.04885	0.109187	0.14821	0.058894	0.108206	0	0.060919	0.146908	0.156542	0.150008	0.073077	0.080488	0.157079
YIL002C	INP51		0	0.011728	0.099827	0.063798	0.096113	0.119421	0.002464	0.032104	0	0.023355	0.193119	0.143168	0.126168	0.045714	0.079394	0.060046
YNL106C	INP52		0	-0.022428	0.083829	0.061295	0.119578	0.111788	0.064329	-0.010416	0	0.045581	0.184869	0.200649	0.140258	0.024016	0.088807	0.040173
YDL132W	CDC53		0	0.131367	0.122886	0.086918	0.155166	0.046428	0.056253	0.071754	0	0.09349	0.176722	0.111068	0.049228	0.118554	0.069072	0.069632
YDR003W	RCR2		0	0.182665	0.167243	0.13716	0.138238	0.026434	0.120494	0.087253	0	0.259743	0.204221	0.106826	0.175215	0.201107	0.074764	0.166795
YDR063W	AIM7		0	0.14176	0.167384	0.098872	0.105768	-0.009282	0.079203	0.086618	0	0.197144	0.153073	0.178456	0.134592	0.175618	0.057651	0.123067
YKL065C	YET1		0	0.120494	0.157246	0.082173	0.111872	0.00201	0.027771	0.084766	0	0.164692	0.171961	0.157777	0.145501	0.164068	0.068834	0.164576
YGL010W	MPO1		0	0.183628	0.190064	0.111103	0.18021	0.093138	0.050247	0.134716	0	0.308209	0.237638	0.202439	0.20925	0.217854	0.139879	0.139357
YIL065C	FIS1		0	0.190373	0.161703	0.132511	0.1572	0.066665	0.077368	0.046161	0	0.233152	0.216744	0.185621	0.207226	0.197769	0.028495	0.0641
YLL023C	POM33		0	0.145491	0.182828	0.140242	0.183494	0.126114	0.08116	0.0695	0	0.242133	0.34155	0.297579	0.196005	0.200959	0.065861	0.118969
YMR041C	ARA2		0	0.121225	0.139898	0.15131	0.046118	0.051711	0.130838	0.072573	0	0.132577	0.221414	0.149337	0.080623	0.166788	0.115328	0.106672
YBR013C	YBR013C		0	0.086776	0.155554	0.215395	0.159009	0.02449	0.088255	0.108823	0	0.110426	0.240753	0.159473	0.101131	0.23596	0.079995	0.160297
YER119C	AVT6		0	0.016624	0.096703	0.134559	0.129783	0.025595	0.062166	0.127418	0	0.092732	0.109314	0.119183	0.080618	0.104585	0.031124	0.125559
YPR067W	ISA2		0	0.033392	0.076814	0.066958	0.063597	0.026184	0.001071	0.104299	0	0.07813	0.137582	0.141496	0.07711	0.134647	0.016801	0.089247
YBR110W	ALG1		0	-0.006516	0.017433	0.079853	0.078367	0.060406	0.053386	0.045694	0	0.076154	0.153746	0.039167	0.091269	0.089541	0.056709	0.073105
YJL205C	NCE101		0	0.082601	-0.018898	0.109626	0.085583	0.030329	0.042034	0.114234	0	0.131134	0.208063	0.187508	0.204485	0.294693	0.104587	0.156035
YLR390W	ECM19		0	0.023026	0.018478	0.059243	0.076911	0.1443	0.007096	0.092397	0	0.213161	0.247568	0.198817	0.267668	0.214992	0.129722	0.063725
YGL228W	SHE10		0	0.066757	0.045211	0.039232	0.037667	0.057323	0.08347	0.007231	0	0.097111	0.120327	0.073895	0.142453	0.106749	0.079849	0.145194
YPL152W	RRD2		0	0.052445	0.094741	0.081962	0.06945	0.118654	0.142684	0.099294	0	0.173674	0.182715	0.18622	0.236927	0.177053	0.138418	0.18607
YLR346C	CIS1		0	0.190439	0.227032	0.234893	0.234548	0.085927	0.206673	0.337528	0	0.310859	0.368701	0.383237	0.306016	0.373784	0.330006	0.440373
YNL305C	BXI1		0	0.092144	0.070094	0.095495	0.11695	0.121513	0.0976	0.150459	0	0.197699	0.252424	0.205766	0.186953	0.256022	0.200022	0.205358
YDL195W	SEC31		0	0.012869	-0.005433	-0.007442	0.060367	0.057137	0.03249	0.014392	0	0.089541	0.083457	0.128571	0.055046	0.061433	0.042346	0.038643
YDR195W	REF2		0	0.030589	-0.005592	0.007417	0.064548	0.048058	-0.035694	0.023778	0	0.030849	0.157039	0.129187	0.070439	0.082547	-0.008826	0.025906
YIL006W	YIA6		0	0.033584	0.010037	0.015728	0.048344	0.020178	-0.014894	0.090231	0	0.207185	0.289071	0.269674	0.141233	0.160322	0.035395	0.061022
YLR094C	GIS3		0	0.085149	-0.006109	0.031517	0.051375	0.095718	0.028228	0.024617	0	0.129608	0.272336	0.18375	0.04774	0.200909	0.037971	0.0699
YFL057C	YFL057C		0	-0.022286	0.028821	0.039612	0.131177	0.016368	0.013428	0.045071	0	0.091892	0.270141	0.151085	0.09787	0.209973	0.063161	0.111997
YBR241C	YBR241C		0	-0.055541	0.121304	0.16857	0.149987	0.023547	0.076489	0.072037	0	0.187323	0.414035	0.43784	0.332374	0.254296	0.250376	0.313956
YHL031C	GOS1		0	0.017861	0.051934	0.016371	0.052846	0.024445	0.006699	0.047937	0	0.125906	0.216394	0.17139	0.147644	0.079228	0.062234	0.161005
YOR122C	PFY1		0	-0.014063	0.018034	0.026816	0.128385	0.009386	0.01685	0.070221	0	0.05379	0.165989	0.184659	0.125337	0.121368	0.050122	0.149609
YBR255C-A	RCF3		0	-0.031681	0.007257	-0.008109	0.078569	0.005502	-0.062296	0.06	0	0.10997	0.198912	0.207551	0.117114	0.157329	0.095559	0.123598
YOR044W	IRC23		0	-0.014619	0.043208	-0.005313	0.078774	-0.075177	-0.005812	0.003873	0	0.092512	0.149046	0.201843	0.173289	0.185284	0.106578	0.162945
YLR361C	DCR2		0	-0.026564	-0.008723	-0.000688	0.054435	-0.005313	0.027668	-0.007513	0	0.043323	0.125999	0.1276	0.021903	0.058417	0.076966	0.078798
YBL109W	YBL109W		0	-0.079377	-0.12697	-0.088505	0.073578	0.024442	-0.019074	0.119496	0	0.091867	0.32912	0.350151	0.103894	0.204158	0.125873	0.266941
YOR009W	TIR4		0	-0.045074	-0.017625	-0.008153	0.112529	0.078442	0.013888	0.101384	0	0.12336	0.34265	0.396169	0.149825	0.113716	0.0085	0.257622
YOR221C	MCT1		0	-0.054181	-0.012191	-0.048463	0.070797	0.077107	0.014351	0.083082	0	0.035201	0.15475	0.194553	0.086523	0.03634	0.037725	0.146065
YDR510W	SMT3		0	0.109773	0.027807	0.035534	0.096547	0.067157	0.130956	0.198504	0	0.078729	0.261123	0.322306	0.108509	0.272994	0.057273	0.273673
YOL009C	MDM12		0	0.091253	0.062185	0.052886	0.04385	-0.053317	0.062258	0.023267	0	0.084887	0.189598	0.164828	0.0109	0.167372	0.060724	0.145774
YHL002W	HSE1		0	0.101367	0.017974	0.046492	0.040761	0.016551	0.034624	-0.037959	0	0.090098	0.097539	0.097276	0.018394	0.04398	0.008215	0.069181
YBL011W	SCT1		0	0.149064	0.091101	0.024769	0.098997	0.180271	0.012765	-0.044585	0	0.153597	0.163884	0.119087	0.088027	-0.036295	0.054662	0.055898
YPR042C	PUF2		0	0.215432	0.146628	0.038781	0.125632	0.169146	-0.052873	-0.033126	0	0.281474	0.203561	0.163664	0.168762	0.06533	0.002254	-0.004617
YCL057W	PRD1		0	-0.032075	0.075822	0.099203	0.079322	0.038475	-0.024135	-0.009942	0	0.041258	0.225778	0.226895	0.177121	-0.032287	0.042246	-0.00283
YBR020W	GAL1		0	0.027241	0.103941	0.064702	0.121013	0.035024	-0.03906	-0.03433	0	0.116001	0.186639	0.181077	0.14937	0.065261	0.066015	0.003191
YGL081W	YGL081W		0	0.05378	0.240361	0.04002	0.16949	0.111374	-0.174043	-0.119091	0	0.219436	0.532935	0.328295	0.205673	0.115057	0.115023	-0.046747
YMR148W	OSW5		0	0.008444	0.063762	0.077009	0.072769	0.003813	-0.022133	3.5e-05	0	0.123521	0.228931	0.2488	0.047298	0.089086	-0.014256	-0.007884
YLR137W	RKM5		0	0.051114	0.05236	0.044855	0.064632	0.051279	-0.000627	0.052072	0	0.102637	0.160907	0.169009	0.12652	-0.005124	0.019381	0.067954
YNR035C	ARC35		0	0.091747	0.091305	0.035817	0.052286	0.080569	0.028847	0.017151	0	0.12082	0.215687	0.241387	0.098692	0.026142	0.003007	0.059068
YOL111C	MDY2		0	0.070443	0.070186	0.023288	0.043318	0.033543	-0.011323	-0.042885	0	0.153106	0.126526	0.16087	0.107739	0.031383	-0.052936	0.034452
YDR542W	PAU10		0	0.004053	0.025819	0.058308	0.100614	0.039364	0.013501	0.030238	0	0.044166	0.121901	-0.001588	0.030035	0.06263	-0.01363	0.044501
YGL018C	JAC1		0	0.030981	0.039782	0.086618	0.064707	0.122837	0.000588	0.040396	0	0.097632	0.113403	0.06105	0.118194	0.082148	-0.051027	0.078255
YGL001C	ERG26		0	0.003691	0.020923	0.068821	0.065582	0.031151	-0.003093	0.044262	0	0.010383	0.051444	0.046884	0.074257	0.052449	-0.004839	0.0244
YKL153W	YKL153W		0	0.043137	0.060611	0.112208	0.236255	0.191446	0.016318	0.156712	0	0.094515	0.332518	0.145163	0.364829	0.295243	-0.030487	0.201177
YCL067C	HMLALPHA2		0	0.02838	0.038431	0.044045	0.099327	-0.049695	0.028142	0.06146	0	0.07241	0.100377	0.04848	0.122163	0.19372	0.005399	0.048365
YCR096C	HMRA2		0	0.034205	0.037468	0.042465	0.081362	-0.037335	0.03089	0.073478	0	0.088825	0.095685	0.046821	0.121533	0.21364	0.022683	0.038465
YOL043C	NTG2		0	0.001903	0.059215	0.024351	0.124024	0.003193	0.066344	0.109367	0	-0.015273	0.071659	0.090546	0.095894	0.152214	0.042322	0.042933
YPR020W	ATP20		0	-0.071218	0.068988	0.19649	0.192395	0.01912	0.12716	0.192545	0	0.035636	0.252403	0.359119	0.200621	0.383323	0.178351	0.248494
YAL009W	SPO7		0	0.040239	0.079712	0.084879	0.059211	0.040111	0.055942	0.093095	0	0.058351	0.077782	-0.011168	0.119074	0.134465	0.051952	0.102543
YCR013C	YCR013C		0	0.008774	0.057375	0.244448	0.218213	0.204864	0.16795	0.166612	0	0.158016	0.142671	0.004192	0.342423	0.425717	0.21994	0.324377
YOR139C	YOR139C		0	0.043313	0.065094	0.10742	0.324329	0.229037	0.207444	0.215255	0	0.154601	0.167909	0.047842	0.290846	0.340742	0.236549	0.287302
YDL165W	CDC36		0	0.035596	0.018495	0.048263	0.07901	0.012864	0.066718	0.219984	0	0.018308	0.03345	0.014717	0.128871	0.161961	0.015095	0.194212
YHR121W	LSM12		0	0.010099	0.048555	0.07329	0.061651	-0.010391	0.07	0.18829	0	0.053838	0.078189	0.07196	0.113678	0.189374	0.02852	0.160169
YMR052W	FAR3		0	0.004835	0.060195	0.045198	0.083948	0.055731	0.074997	0.262925	0	0.078237	0.125262	0.006442	0.096964	0.151472	0.059564	0.256615
YPL072W	UBP16		0	0.056574	0.07939	0.024573	0.103587	0.010662	-0.029104	0.246045	0	0.079392	0.08735	0.030591	0.121299	0.127698	0.030189	0.250685
YMR180C	CTL1		0	-0.011689	0.010152	0.04879	0.109153	-0.02521	0.015808	0.10765	0	0.062814	0.078901	0.119538	0.092893	0.148958	-0.005389	0.136226
YMR298W	LIP1		0	0.033048	0.006142	0.029472	0.13824	0.05449	0.026379	0.103632	0	0.123785	0.123563	0.075329	0.123283	0.177145	0.029799	0.244232
YOR331C	YOR331C		0	-0.004071	0.039129	0.105135	0.119146	0.02078	0.03619	0.225835	0	0.243093	0.125316	0.047127	0.257696	0.114656	0.157375	0.088195
YGL098W	USE1		0	0.047782	0.067478	0.094005	-0.028107	0.01544	0.002816	0.02241	0	0.070897	0.143311	0.036998	-0.006282	0.020132	0.001439	0.046322
YIL014W	MNT3		0	0.038707	0.022379	0.018577	-0.031943	-0.022128	0.013033	0.015748	0	0.051563	0.103219	0.018681	-0.000759	0.063097	0.044548	0.024003
YEL075W-A	YEL076W-C		0	-0.088458	-0.114963	0.017083	0.051669	0.063543	-0.036487	0.034306	0	0.159743	0.210031	0.10983	0.10231	0.103662	0.068449	0.099514
YJR079W	YJR079W		0	-0.013956	-0.040008	0.035819	0.00956	0.015117	-0.024704	-0.012862	0	0.172951	0.212041	-0.001582	0.023088	0.112287	0.075732	0.119859
YIL101C	XBP1		0	0.082626	-0.01555	0.105362	0.091159	-0.059268	0.131718	0.06237	0	0.296767	0.327534	0.137008	0.139565	0.106271	0.213981	0.231737
YLR317W	YLR317W		0	0.00298	-0.009535	-0.011792	0.086427	0.023393	-0.009476	0.043315	0	0.145356	0.158944	0.076425	0.066931	0.059533	0.093623	0.087199
YDR185C	UPS3		0	0.232569	-0.026006	-0.037971	-0.06481	-0.077217	-0.040456	-0.016461	0	0.371473	0.271554	0.129899	0.024828	0.137021	0.123472	0.011199
YAR023C	YAR023C		0	0.093735	0.063883	0.005908	0.06916	-0.139618	-0.046809	-0.068029	0	0.256723	0.210676	0.119671	0.12218	0.111109	0.131927	0.122357
YLR338W	OPI9		0	0.069395	-0.010547	-0.010547	-0.010547	-0.010547	-0.010547	-0.010547	0	0.140143	0.057269	0.057269	0.064294	0.098022	0.070369	0.09549
YAL027W	SAW1		0	0.088389	-0.038625	-0.025019	-0.03517	-0.124328	-0.092874	-0.009794	0	0.239784	0.22845	0.192976	0.159442	0.157866	-0.010892	0.074109
YLR408C	BLS1		0	0.06518	0.078617	0.002583	-0.062968	-0.092353	-0.047135	0.127334	0	0.300171	0.285148	0.182096	0.15794	0.183745	0.057586	0.219869
YNL214W	PEX17		0	0.208537	0.088869	0.061682	-0.003511	-0.02324	-0.079875	0.058635	0	0.266011	0.390385	0.138236	0.083136	0.036817	0.002132	0.12122
YPL257W	YPL257W		0	0.098878	0.094539	0.06557	-0.004322	-0.036987	-0.035921	0.018324	0	0.212699	0.326427	0.139941	0.179395	0.045598	0.083326	0.117504
YOR110W	TFC7		0	0.003483	0.046999	-0.014213	-0.021398	-0.011988	-0.033779	0.060876	0	0.129038	0.07708	0.091544	0.039981	0.038967	0.069821	0.015821
YDL046W	NPC2		0	-0.02745	0.044916	0.008921	0.015019	-0.030384	-0.026717	0.080306	0	0.129747	0.121341	0.083318	0.016348	0.050776	-0.049196	0.113628
YBR086C	IST2		0	0.021683	0.025518	0.008351	0.056709	0.007812	-0.054373	0.084022	0	0.077451	0.178837	0.133224	-0.007923	0.11857	0.033759	0.173577
YOR298W	MUM3		0	-0.019605	-0.054433	-0.018495	0.099874	0.007889	-0.151455	0.208617	0	0.044335	0.327592	0.241083	0.115956	0.094941	-0.021763	0.255952
YFL062W	COS4		0	-0.049611	0.030662	0.050647	0.04516	-0.120009	-0.001639	0.084895	0	0.088807	0.195064	0.174524	0.078918	0.105672	0.143253	0.156841
YLR450W	HMG2		0	-0.061512	0.017752	0.006916	-0.008114	-0.149008	-0.067576	0.010809	0	0.101686	0.231254	0.268638	-0.004815	0.032234	0.082132	0.190796
YMR065W	KAR5		0	-0.03511	0.034992	0.031055	-0.003765	-0.137172	-0.063446	-0.006051	0	0.088154	0.188699	0.089358	-0.010677	0.105718	-0.001649	0.080173
YJL003W	COX16		0	-0.004796	-0.023473	-0.013006	-0.015829	-0.038864	0.008652	0.052679	0	0.130618	0.182944	0.147926	0.023525	0.220785	0.081729	0.219503
YKR022C	NTR2		0	-0.018245	0.010848	-0.012785	0.001659	-0.061762	-0.015638	0.066902	0	0.028975	0.114247	0.049023	0.024587	0.206983	0.040766	0.104787
YNL331C	AAD14		0	-0.049133	-0.036209	0.051624	0.038492	-0.012406	-0.046932	0.039023	0	0.043664	0.083156	0.070109	0.025047	0.130995	0.023007	0.066781
YDR009W	GAL3		0	0.121145	0.16687	0.061755	0.224022	0.211275	0.034196	-0.060373	0	0.071472	0.191861	-0.005201	0.164201	0.131851	0.082689	-0.106468
YDR387C	CIN10		0	0.015325	0.123717	0.102212	0.153628	0.096425	-0.00828	0.036103	0	0.11096	0.170404	-0.001355	0.102332	0.098137	0.066308	-0.032649
YBR129C	OPY1		0	0.044732	0.102901	0.081423	0.09967	0.002973	-0.01376	0.018471	0	0.033548	0.120634	-0.015283	0.078675	0.142443	0.068332	0.00503
YJL146W	IDS2		0	0.057523	0.034502	0.011368	0.04164	0.030889	0.009298	0.02283	0	0.045822	0.105499	-0.017333	0.102105	0.112157	0.074551	-0.014277
YCR082W	AHC2		0	0.058924	0.039851	0.094898	0.013287	0.034779	0.020503	0.010061	0	0.029982	0.06086	0.000308	0.042189	0.116317	-0.016082	-0.00417
YHL009C	YAP3		0	0.05522	0.078578	0.090858	0.021544	0.075999	-0.00389	0.085267	0	-0.010478	0.140506	-0.01824	0.020635	0.068149	-0.062012	0.020262
YBR255W	MTC4		0	0.12691	0.056693	0.124998	0.104048	0.084783	0.049463	0.112057	0	0.087441	0.04824	-0.015373	0.00489	0.020387	-0.0684	0.037677
YGL199C	YGL199C		0	0.188521	0.040915	0.283238	0.256477	0.182437	0.210194	0.260379	0	0.112506	0.058477	-0.216536	0.093377	0.126568	-0.068223	0.077541
YBR037C	SCO1		0	0.281517	0.155753	0.182799	0.162174	0.17481	0.167252	0.10452	0	0.141944	0.029102	-0.056903	0.07206	0.00273	-0.056584	0.011547
YJL100W	LSB6		0	0.17686	0.154802	0.093114	0.151895	0.138547	0.017525	0.047809	0	0.130364	0.019747	-0.039868	0.052409	-0.011325	-0.074014	0.010431
YJL082W	IML2		0	0.212296	0.140775	0.166848	0.224952	0.185833	0.082608	0.087008	0	0.190516	-0.020976	-0.108062	-0.005275	-0.02336	0.057201	-0.018833
YDR223W	CRF1		0	0.502686	0.38435	0.441293	0.517957	0.243649	0.242908	0.087292	0	0.192102	0.100649	0.062006	0.101188	0.068369	-0.0084	0.011485
YJR149W	YJR149W		0	0.299163	0.302111	0.232724	0.194547	0.160198	0.092539	0.131963	0	0.112454	0.122154	-0.035633	0.041293	0.03519	0.076082	0.026691
YLR174W	IDP2		0	0.181407	0.243264	0.201007	0.264834	0.20867	0.141989	0.027609	0	0.060996	0.084782	-0.083516	0.161433	0.097804	0.00885	-0.014115
YBL019W	APN2		0	0.12836	0.116721	0.10855	0.12424	0.035185	0.091502	0.09864	0	0.062054	0.002357	-0.012761	-0.005877	0.021366	-0.040025	0.048874
YKL002W	DID4		0	0.171038	0.184129	0.166073	0.157827	0.064197	0.123799	0.143213	0	0.120998	-0.05319	0.049499	0.043614	0.088524	-0.026776	0.0032
YOL082W	ATG19		0	0.159907	0.221781	0.22577	0.19828	0.109302	0.119862	0.124446	0	0.053041	-0.030327	0.038833	0.07433	0.08127	-0.040241	0.054676
YGR241C	YAP1802		0	0.233518	0.117239	0.084165	0.074958	0.247532	0.109921	0.173504	0	0.144564	0.045757	0.063308	0.061016	0.110774	-0.057771	0.009737
YJR059W	PTK2		0	0.379663	0.145276	0.016187	0.146787	0.232147	0.17245	0.175155	0	0.182041	-0.000795	0.079582	0.066028	0.014659	0.022549	0.015216
YDR479C	PEX29		0	0.306292	0.154479	0.024493	0.120838	0.189615	0.12342	0.19964	0	0.282428	0.04833	-0.141286	0.021731	0.056837	0.085503	0.082707
YDL020C	RPN4		0	0.213613	0.142851	0.135986	0.034214	0.080787	0.07213	0.188788	0	0.188165	-0.018448	0.006829	0.022014	0.065706	0.080609	0.139936
YDL025C	RTK1		0	0.272281	0.144649	0.154113	0.089196	0.109885	0.152661	0.206592	0	0.192873	0.026061	0.000518	-0.004617	0.077825	0.021522	0.116001
YJR036C	HUL4		0	0.447312	0.341214	0.346419	0.214927	0.232671	0.20894	0.353722	0	0.27949	0.029413	0.119495	0.104913	0.064586	0.148046	0.260227
YLR132C	USB1		0	0.212163	0.212402	0.106411	0.163718	0.103139	0.099805	0.14298	0	0.152018	0.060082	0.044071	0.071422	0.05551	0.049036	0.133464
YKL189W	HYM1		0	0.242167	0.147468	0.106776	0.099526	0.097054	0.117799	0.145549	0	0.249167	-0.022004	0.028624	0.043286	0.003895	0.09278	0.152897
YLR392C	ART10		0	0.188751	0.252254	0.117025	0.129532	0.106813	0.141289	0.117186	0	0.306663	-0.063195	0.040332	0.125432	0.045652	0.105646	0.24986
YGR080W	TWF1		0	0.155579	0.137899	0.04855	0.141253	0.120794	0.140979	0.186348	0	0.153407	0.048303	0.05772	0.133178	-0.013323	0.103758	0.085545
YNL293W	MSB3		0	0.230801	0.210198	0.087749	0.144988	0.16844	0.090398	0.265873	0	0.230147	0.025486	-0.036557	0.176672	0.053399	0.118811	0.198667
YAL034C	FUN19		0	0.414723	0.214116	0.226359	0.219577	0.195678	0.10055	0.083162	0	0.409284	0.111299	0.000281	0.082332	0.029625	-0.014542	0.040701
YDR246W	TRS23		0	0.244993	0.195168	0.157763	0.1326	0.140599	0.112858	0.089566	0	0.2214	0.022101	-0.067258	0.086385	0.076892	0.039381	0.029486
YIL036W	CST6		0	0.37585	0.250394	0.187603	0.073294	0.101662	0.135435	0.148648	0	0.341465	0.061625	0.021415	0.053579	0.003817	0.087287	0.097054
YOR386W	PHR1		0	0.560212	0.320478	0.383297	0.14264	0.183941	0.264414	0.183747	0	0.372086	0.196329	-0.008253	0.149699	-0.002878	0.124169	0.162505
YER027C	GAL83		0	0.186014	0.182365	0.126147	0.128847	0.190271	0.069675	0.105133	0	0.104689	0.024493	0.002321	0.083326	-0.059601	0.030474	0.096037
YER079W	YER079W		0	0.426156	0.354726	0.280682	0.186929	0.265948	0.155658	0.133699	0	0.308049	0.118642	-0.009995	0.123593	-0.033825	0.033162	0.124579
YPR091C	NVJ2		0	0.236552	0.200636	0.104026	0.100283	0.183501	0.078297	0.065791	0	0.177565	0.043145	0.017998	0.118953	-0.021751	0.043358	0.045958
YNL007C	SIS1		0	0.25085	0.230118	0.090731	0.091599	0.17005	0.090705	0.216596	0	0.210854	0.008734	-0.0523	0.053536	-0.084851	0.036487	0.137711
YBR170C	NPL4		0	0.227918	0.172242	0.214518	0.082362	0.243743	0.201391	0.141489	0	0.107288	0.153543	0.00428	0.069989	-0.002704	0.129424	0.167557
YNL138W	SRV2		0	0.138158	0.173369	0.120747	0.113306	0.228699	0.129758	0.109036	0	0.057086	0.079776	0.04901	0.103691	-0.094624	0.140426	0.117642
YLR024C	UBR2		0	0.131294	0.131666	0.11969	0.016931	0.189355	0.189785	0.057326	0	0.077011	0.133879	0.0726	0.141706	0.006508	0.149371	0.196288
YER080W	AIM9		0	0.180178	0.162964	0.080584	0.083042	0.149323	0.068861	-0.019248	0	0.075926	0.115915	0.131529	0.13185	-0.076902	0.14664	0.130253
YMR092C	AIP1		0	0.189148	0.210218	0.104773	0.044186	0.153956	0.099914	0.014266	0	0.135527	0.013732	0.081741	0.074785	-0.119135	0.094973	0.052988
YNL243W	SLA2		0	0.166435	0.207568	0.116507	-0.000636	0.165491	0.057409	0.058434	0	0.028019	0.082113	0.026021	0.012659	-0.063246	0.065202	0.076589
YDL097C	RPN6		0	0.109567	0.149677	0.069326	0.04942	0.07702	0.06906	0.120154	0	0.003944	0.066075	0.132076	0.091351	0.001627	-0.023417	0.023676
YDR273W	DON1		0	0.215261	0.175334	0.11419	0.158928	0.002275	0.061483	0.190139	0	0.121688	0.156438	0.111751	0.130361	0.008256	-0.064543	0.018974
YLR354C	TAL1		0	0.126116	0.178677	0.171247	0.105595	0.09114	0.024288	0.034683	0	0.033736	0.094048	0.168228	0.060367	-0.104333	0.002557	-0.048762
YOR035C	SHE4		0	0.140713	0.168899	0.096553	0.034675	0.088365	-0.005729	0.088197	0	0.119958	0.130676	0.137885	0.070731	-0.058259	0.008294	-0.018187
YLR248W	RCK2		0	0.116338	0.186881	0.148535	0.094846	0.017386	0.100933	0.058628	0	0.105174	0.035907	0.082036	0.060635	-0.065387	0.031232	0.019419
YLR425W	TUS1		0	0.181286	0.162037	0.189051	0.119021	0.031893	0.035429	0.082094	0	0.064603	0.048933	0.066545	0.025944	-0.052905	0.0145	0.041105
YNL071W	LAT1		0	0.156648	0.21655	0.213052	0.168035	0.130877	0.063051	0.158302	0	0.022858	0.060387	0.102397	0.032265	-0.13592	0.055348	0.054061
YOR027W	STI1		0	0.258386	0.32878	0.237922	0.11043	0.169188	0.04527	0.152174	0	0.115184	0.177322	0.1958	0.112406	-0.186643	0.033724	0.063405
YPL240C	HSP82		0	0.456926	0.520056	0.346362	0.208883	0.228471	0.237342	0.224922	0	0.159447	0.140996	0.197152	0.110336	-0.173442	0.040746	0.11682
YDR050C	TPI1		0	0.047963	0.174999	0.197749	0.224	0.040006	0.025653	0.117104	0	0.040135	0.122304	0.160394	0.137284	-0.070284	0.056233	-0.020299
YKL221W	MCH2		0	0.050366	0.172866	0.139753	0.184582	0.020868	0	0	0	0.065964	0.122577	0	0.107071	0	0.019032	0
YDL237W	AIM6		0	0.001231	0.101138	0.074201	0.143309	-0.01375	0.05805	0.045888	0	0.048524	0.125555	0.131013	0.133507	0.052001	0.105457	0.090466
YLR044C	PDC1		0	0.002494	0.110523	0.133808	0.250168	0.077886	0.068728	0.010953	0	0.085955	0.090363	0.074546	0.169008	0.044761	0.167196	0.027773
YDR116C	MRPL1		0	0.103985	0.051252	0.093347	0.064762	0.056284	0.011394	-0.007049	0	0.055791	0.101215	0.105824	0.110693	0.062323	-0.053426	-0.023369
YNL284C	MRPL10		0	0.039151	0.054739	0.119532	0.122495	0.01989	0.071678	-0.00349	0	0.053236	0.065543	0.088836	0.065373	0.042592	-0.047275	-0.06064
YDR216W	ADR1		0	0.148252	0.380492	0.367404	0.306706	0.193017	0.163229	0.032333	0	0.110763	0.563735	0.307009	0.113427	0.117933	0.189458	0.004373
YLR356W	ATG33		0	0.043648	0.164964	0.243628	0.183479	0.052993	-0.012646	-0.003888	0	0.128994	0.323228	0.121218	0.101527	0.039979	0.040772	0.039267
YKL224C	PAU16		0	0.044516	0.085363	0.123069	0.121778	0.027989	0.024453	-0.015785	0	0.060486	0.159372	0.082728	-0.010095	-0.024573	0.020736	0.062152
YAL008W	FUN14		0	0.098353	0.20601	0.232482	0.095362	0.024631	0.041775	0.074983	0	0.171078	0.295378	0.214085	0.200363	0.069642	0.09331	0.082237
YDL021W	GPM2		0	0.234006	0.416243	0.332958	0.173163	0.042782	0.014426	0.057249	0	0.374798	0.446034	0.38351	0.314999	0.159179	0.094361	0.081367
YBR230C	OM14		0	0.294823	0.408365	0.382654	0.220742	0.15647	0.151513	0.107997	0	0.330698	0.512417	0.412939	0.303086	0.173	0.130633	0.075067
YLR178C	TFS1		0	0.522905	0.727104	0.608677	0.346229	0.12677	0.182005	0.175649	0	0.464195	0.662441	0.645542	0.378092	0.124481	0.137525	0.054596
YKL142W	MRP8		0	0.257189	0.306243	0.262963	0.190411	0.00973	0.057498	0.076011	0	0.226877	0.277112	0.209495	0.217728	0.105828	0.027643	0.053927
YGL229C	SAP4		0	0.287387	0.323972	0.256914	0.121635	-0.049775	0.023285	0.09829	0	0.334677	0.450903	0.35308	0.1825	0.104373	0.171763	0.184159
YJR104C	SOD1		0	0.304061	0.310289	0.300502	0.098282	0.048191	0.17846	0.157656	0	0.223282	0.38116	0.440454	0.186125	0.060674	0.178089	0.16291
YBR214W	SDS24		0	0.34527	0.422709	0.319634	0.407064	0.224658	0.107379	0.153129	0	0.526017	0.602728	0.437313	0.270528	0.145205	0.163981	0.110089
YPL084W	BRO1		0	0.154618	0.14268	0.082623	0.092519	0.11798	0.047856	0.041309	0	0.195213	0.249084	0.192471	0.094373	0.010927	0.045366	0.079723
YNL159C	ASI2		0	0.148024	0.164483	0.090055	0.144199	-0.024797	0.042929	0.012891	0	0.165521	0.222686	0.177603	0.070738	0.043029	0.032214	0.019578
YBR126C	TPS1		0	0.490342	0.578279	0.415993	0.220852	0.228358	0.127574	0.061398	0	0.451453	0.659846	0.544538	0.389604	0.105075	0.083595	0.076337
YIL107C	PFK26		0	0.282965	0.335188	0.252323	0.08075	0.104462	-0.001861	0.009024	0	0.234687	0.351085	0.386459	0.194255	0.014536	0.063871	0.039437
YGR019W	UGA1		0	0.244516	0.270467	0.290844	0.152098	0.166195	0.032476	-0.012834	0	0.191468	0.338435	0.355759	0.194384	0.063266	0.035275	-0.009865
YCL040W	GLK1		0	0.366871	0.629782	0.543646	0.389006	0.048677	0.061087	-0.144256	0	0.462392	0.726052	0.608565	0.287681	0.043349	0.065108	-0.071696
YGL104C	VPS73		0	0.235728	0.435103	0.366558	0.274151	0.001058	0.000462	-0.046067	0	0.322193	0.448052	0.369714	0.1818	0.096571	0.14943	0.044708
YDL124W	YDL124W		0	0.285287	0.511898	0.429133	0.285319	0.098796	0.001141	-0.039936	0	0.293166	0.395351	0.364514	0.226071	0.028475	0.050372	-0.116418
YBR046C	ZTA1		0	0.291534	0.43763	0.342677	0.231082	0.097909	-0.028015	-0.025942	0	0.26373	0.444593	0.415853	0.214422	-0.043506	0.120629	0.048726
YOL126C	MDH2		0	0.294227	0.45468	0.380863	0.272736	0.174793	-0.005741	-0.001752	0	0.298903	0.433661	0.460369	0.227538	0.030281	0.113941	-0.026398
YJR096W	YJR096W		0	0.350108	0.519328	0.474725	0.342173	0.060449	0.055272	-0.025807	0	0.293667	0.462172	0.539075	0.272323	0.017684	0.114749	-0.042366
YIL033C	BCY1		0	0.142661	0.308365	0.280142	0.144384	0.170173	-0.006273	-0.00518	0	0.190564	0.313081	0.255982	0.138797	0.007958	0.038032	-0.07365
YMR280C	CAT8		0	0.257418	0.341045	0.287499	0.151282	0.007145	0.052056	-0.061091	0	0.205039	0.356495	0.342355	0.22229	-0.107555	0.081518	-0.092644
YOL083W	ATG34		0	0.226038	0.254286	0.20657	0.08409	0.004387	0.011717	-0.000746	0	0.220766	0.310045	0.21531	0.067804	0.021286	0.061881	-0.032584
YOR347C	PYK2		0	0.315145	0.388059	0.296057	0.150956	0.037796	0.095394	-0.06559	0	0.335334	0.380639	0.233271	0.144432	-0.05066	0.110012	-0.08843
YEL030W	ECM10		0	0.157905	0.114438	0.062662	0.141921	-0.001983	0.047104	-0.042548	0	0.167908	0.168389	0.248118	0.102655	0.097201	0.052246	0.024211
YNL332W	THI12		0	0.183294	0.130189	0.110109	0.183721	0.083172	0.016606	-0.118631	0	0.129598	0.296059	0.362062	0.163867	0.151713	0.101226	-0.030854
YKL124W	SSH4		0	0.144469	0.130484	0.094172	0.096878	0.074697	-0.003005	-0.0722	0	0.234557	0.193484	0.146647	0.141765	0.05759	0.088425	0.004685
YJR051W	OSM1		0	0.11319	0.197094	0.107062	0.105402	0.117317	-0.007956	-0.063707	0	0.136468	0.218157	0.19935	0.174723	0.063722	0.082306	0.019164
YNL200C	NNR1		0	0.226395	0.363778	0.293616	0.269411	0.198069	0.039739	-0.008261	0	0.35387	0.578098	0.437746	0.382352	0.192466	0.173366	0.022157
YNR002C	ATO2		0	0.381222	0.3451	0.295219	0.270307	0.204326	0.10108	-0.046265	0	0.511835	0.559917	0.552375	0.38906	0.207283	0.17708	0.029374
YML057W	CMP2		0	0.131851	0.13357	0.088792	0.090797	0.040212	0.063941	-0.076558	0	0.14338	0.183662	0.196794	0.089781	0.020335	0.117289	-0.044972
YCR030C	SYP1		0	0.095104	0.158603	0.123284	0.149988	0.022066	-0.013617	0.027485	0	0.129569	0.173659	0.085622	0.101304	0.116794	0.018343	-0.038203
YCL035C	GRX1		0	0.206029	0.258974	0.229926	0.19886	0.025374	0.014546	0.05446	0	0.167967	0.258108	0.265842	0.208734	0.20136	-0.007937	0.028779
YPR015C	YPR015C		0	0.235655	0.236092	0.246072	0.158114	0.039871	0.098344	0.028034	0	0.175722	0.147449	0.199257	0.198317	0.198221	0.062573	0.067156
YKR049C	FMP46		0	0.160225	0.23874	0.241978	0.146405	-0.016048	0.082336	-0.056411	0	0.168697	0.129055	0.148481	0.176321	0.11431	0.016133	-0.001579
YOL071W	SDH5		0	0.224678	0.198047	0.223909	0.155569	0.030422	0.045002	-0.020185	0	0.23946	0.150843	0.106351	0.18593	0.183756	-0.019134	-0.027676
YBL001C	ECM15		0	0.085687	0.122557	0.167812	0.24948	0.129399	0.10836	0.028978	0	0.151005	0.207709	0.192831	0.26759	0.253061	0.069879	0.058236
YGL121C	GPG1		0	0.034838	0.1875	0.296472	0.326937	0.135649	0.114994	-0.106591	0	0.146877	0.336855	0.315101	0.380907	0.326959	0.122405	-0.012612
YCR104W	PAU3		0	0.072881	0.130974	0.190885	0.122618	0.089797	0.014641	0.03131	0	0.125212	0.245218	0.249373	0.202229	0.140462	0.103204	0.022607
YIL087C	AIM19		0	0.142919	0.307674	0.317676	0.239576	0.065627	0.022067	-0.052019	0	0.303638	0.458217	0.378604	0.325979	0.337927	0.080351	0.053884
YCL049C	YCL049C		0	0.104039	0.150785	0.219725	0.240081	0.164036	0.001715	-0.056896	0	0.15896	0.223634	0.257363	0.329508	0.124175	0.158931	-0.01619
YDR453C	TSA2		0	0.214465	0.350557	0.454905	0.31011	0.262996	0.054914	-0.273833	0	0.252337	0.485402	0.593882	0.524441	0.287125	0.15451	-0.136805
YMR118C	SHH3		0	0.170538	0.327185	0.369792	0.275866	0.288543	0.181044	-0.202261	0	0.181238	0.402295	0.458288	0.38135	0.226128	0.158841	-0.134989
YER150W	SPI1		0	0.189091	0.418678	0.507983	0.553383	0.36168	0.150439	-0.213996	0	0.360788	0.682519	0.698008	0.618376	0.375735	0.220597	-0.131988
YMR174C	PAI3		0	0.282399	0.532753	0.726277	0.544188	0.396991	0.153511	-0.09788	0	0.408823	0.736051	0.667318	0.634895	0.470088	0.156438	-0.108478
YGR066C	YGR066C		0	0.274643	0.450745	0.376261	0.450276	0.246577	0.042624	-0.02115	0	0.336326	0.766606	0.414494	0.394653	0.17862	0.122513	-0.136673
YML042W	CAT2		0	0.236474	0.379413	0.287122	0.462227	0.279062	0.100627	-0.180591	0	0.276118	0.764361	0.438524	0.449759	0.267057	0.128273	-0.12177
YDR368W	YPR1		0	0.076245	0.168642	0.155403	0.171638	0.112544	0.025998	0.045336	0	0.064054	0.149159	0.220612	0.219051	0.05324	-0.000786	0.042338
YDL085W	NDE2		0	0.268695	0.560824	0.560542	0.536698	0.439837	0.171867	-0.091095	0	0.337573	0.531773	0.638017	0.601118	0.149106	0.304195	-0.027625
YHR008C	SOD2		0	0.241936	0.383724	0.353749	0.32574	0.24754	0.026491	-0.016876	0	0.23465	0.355464	0.358965	0.461598	0.095144	0.077509	0.038572
YFR024C-A	LSB3		0	0.061401	0.102232	0.117808	0.120191	0.084843	0.009798	0.031023	0	0.076531	0.137691	0.142182	0.104502	0.03448	0.04	-0.007907
YPR184W	GDB1		0	0.364881	0.724495	0.708159	0.631724	0.461234	0.117595	-0.034187	0	0.447478	0.90533	0.813463	0.62694	0.32193	0.20717	0.010483
YDR070C	FMP16		0	0.363051	0.535862	0.659988	0.649721	0.419465	0.284252	0.021572	0	0.340717	0.661676	0.687873	0.618658	0.490122	0.129174	-0.008997
YDR533C	HSP31		0	0.239798	0.410411	0.432556	0.389066	0.272645	0.134557	0.107808	0	0.219041	0.370534	0.381863	0.398953	0.26752	0.077432	0.023708
YOR285W	RDL1		0	0.18002	0.22868	0.326541	0.287046	0.116091	0.138657	0.044102	0	0.161167	0.213063	0.215306	0.263115	0.124975	-0.002762	0.009679
YDR204W	COQ4		0	0.202746	0.24755	0.221692	0.194408	0.140498	0.096659	0.037109	0	0.190291	0.3129	0.28331	0.310993	0.146959	0.082532	0.078587
YMR196W	YMR196W		0	0.411215	0.733909	0.628909	0.564174	0.32894	0.236085	0.143086	0	0.335911	0.665914	0.663653	0.532065	0.229804	0.251795	0.092251
YMR090W	YMR090W		0	0.240699	0.477432	0.509876	0.420774	0.148077	0.183	0.210988	0	0.268338	0.384101	0.494752	0.359963	0.238912	0.162449	0.212831
YOL052C-A	DDR2		0	0.233658	0.447428	0.512833	0.448873	0.225703	0.219775	0.108345	0	0.354234	0.566902	0.59207	0.516059	0.330966	0.24372	0.1986
YOR185C	GSP2		0	0.16269	0.294038	0.319257	0.296922	0.145946	0.114764	0.119244	0	0.155729	0.299279	0.317938	0.341952	0.172099	0.122847	0.120435
YGR143W	SKN1		0	0.130371	0.241624	0.161085	0.205361	0.213756	0.103797	-0.037758	0	0.168182	0.258549	0.217849	0.180121	0.145958	0.155785	-0.021024
YIL055C	YIL055C		0	0.176758	0.319279	0.319776	0.247134	0.331378	0.152681	-0.081362	0	0.205458	0.176637	0.235299	0.298136	0.13017	0.178198	0.013894
YIR041W	PAU15		0	0.082508	0.142136	0.160542	0.115839	0.141496	0.042204	-0.00261	0	0.111895	0.131917	0.061194	0.123085	0.114816	0.049694	0.057478
YBR006W	UGA2		0	0.092138	0.16552	0.169429	0.186213	0.166874	0.100045	0.039633	0	0.105236	0.103166	0.107272	0.13007	0.08524	0.037793	-0.057821
YOR121C	YOR121C		0	0.554	0.466997	0.493802	0.550774	0.487912	0.17246	0.033478	0	0.294342	0.495943	0.366175	0.609107	0.393617	0.028994	-0.106826
YDR032C	PST2		0	0.032846	0.144319	0.205239	0.209806	0.164486	0.057951	0.020738	0	0.064193	0.142849	0.15278	0.209971	0.112092	0.036305	-0.059716
YGR256W	GND2		0	0.245612	0.491346	0.636214	0.742864	0.603912	0.262184	0.02613	0	0.199574	0.520678	0.657825	0.729548	0.401768	0.25092	-0.066336
YGR043C	NQM1		0	0.204445	0.384554	0.480862	0.505793	0.521313	0.235623	-0.161837	0	0.206982	0.378888	0.473751	0.558618	0.344084	0.290029	-0.205888
YMR175W	SIP18		0	0.158529	0.372199	0.575814	0.725511	0.58856	0.380455	-0.112832	0	0.354833	0.647228	0.533498	0.720233	0.653932	0.281098	-0.136109
YDR077W	SED1		0	0.1632	0.28091	0.33159	0.364041	0.346424	0.26485	0.105291	0	0.124966	0.391579	0.472267	0.323682	0.167179	0.115649	-0.001519
YPL222W	FMP40		0	0.263266	0.320448	0.290094	0.332315	0.379691	0.171108	-0.024295	0	0.189107	0.296725	0.390604	0.365192	0.118565	0.099557	-0.072039
YDL223C	HBT1		0	0.255385	0.56131	0.61544	0.631381	0.545392	0.274796	-0.206421	0	0.071621	0.258147	0.485028	0.508085	0.141904	0.294088	-0.28718
YBR116C	YBR116C		0	0.480677	0.846854	0.892671	0.922986	0.859928	0.39715	-0.296656	0	0.383315	0.369794	0.552468	0.845853	0.417916	0.260686	-0.431369
YIL160C	POT1		0	0.310786	0.454468	0.473843	0.492577	0.438665	0.186171	-0.139598	0	0.215342	0.271235	0.339671	0.477128	0.178329	0.139382	-0.162336
YPR127W	YPR127W		0	0.112711	0.241161	0.288428	0.33864	0.259175	0.125149	-0.119765	0	0.105904	0.089763	0.177536	0.292481	0.1595	0.102117	-0.119172
YBR117C	TKL2		0	0.569307	0.887404	0.897335	0.872244	0.718505	0.311435	-0.410102	0	0.374236	0.722194	0.792605	0.665675	0.354673	0.276262	-0.488913
YMR169C	ALD3		0	0.484988	0.863361	0.864461	0.92136	0.779495	0.302375	-0.21403	0	0.406658	0.759534	0.860842	0.896686	0.443024	0.238035	-0.356885
YMR250W	GAD1		0	0.528217	0.746922	0.7861	0.585507	0.378524	0.123026	-0.042801	0	0.457123	0.602067	0.622582	0.638067	0.206488	0.118373	-0.11203
YML128C	MSC1		0	0.503783	0.784861	0.695149	0.549282	0.3801	0.114189	-0.180136	0	0.361139	0.601165	0.777464	0.587525	0.148746	0.113176	-0.250655
YOR120W	GCY1		0	0.509963	0.682192	0.636646	0.583547	0.404593	0.155802	-0.200319	0	0.428402	0.595944	0.610446	0.580743	0.313745	0.070348	-0.308834
YML070W	DAK1		0	0.235579	0.371362	0.379147	0.270031	0.300289	0.149722	-0.128687	0	0.123892	0.277596	0.361033	0.241169	0.030569	0.194888	-0.13101
YBR026C	ETR1		0	0.254622	0.318694	0.285093	0.206487	0.256399	0.151944	0.013342	0	0.14587	0.104872	0.254477	0.274055	-0.028411	0.129319	0.010242
YGR244C	LSC2		0	0.179935	0.290925	0.262947	0.251897	0.162589	0.136057	0.009803	0	0.084282	0.19984	0.227574	0.224672	0.039767	0.088281	-0.032152
YKR076W	ECM4		0	0.316316	0.458734	0.385362	0.334035	0.149718	0.144181	-0.02499	0	0.213143	0.240353	0.260321	0.294503	-0.00784	0.122668	-0.04467
YHR096C	HXT5		0	0.463043	0.539707	0.437983	0.39957	0.26387	0.141133	-0.096484	0	0.409663	0.429705	0.465496	0.405758	0.15008	0.201331	-0.038578
YLR080W	EMP46		0	0.291073	0.425936	0.374522	0.24981	0.228035	0.106207	-0.064931	0	0.27315	0.30358	0.236509	0.347947	0.114926	0.143854	0.033056
YDL222C	FMP45		0	0.788101	0.713505	0.734389	0.686789	0.590167	0.344006	0.135109	0	0.643735	0.647155	0.512904	0.54808	0.395906	0.137508	-0.164874
YNL195C	YNL195C		0	0.630355	0.698064	0.608513	0.514006	0.356024	0.223351	-0.011532	0	0.570081	0.498781	0.47663	0.372264	0.165275	0.102702	-0.118715
YIL136W	OM45		0	0.60448	0.753688	0.541305	0.456579	0.313486	0.17902	0.083481	0	0.519078	0.632421	0.412933	0.506283	0.129329	0.075571	-0.008
YKL150W	MCR1		0	0.388734	0.526166	0.449596	0.402039	0.290982	0.110887	0.095257	0	0.305655	0.450891	0.387838	0.390706	0.067204	0.04917	0.001913
YPR026W	ATH1		0	0.326834	0.449439	0.39539	0.335747	0.249342	0.102727	0.033614	0	0.243542	0.357366	0.233964	0.132088	0.081174	0.006669	-0.078846
YLR270W	DCS1		0	0.361496	0.484059	0.395437	0.154191	0.182777	0.089682	-0.014846	0	0.267965	0.165597	0.217398	0.263141	-0.068501	0.028414	-0.032549
YLR070C	XYL2		0	0.345703	0.335387	0.292682	0.159368	0.157519	0.144674	-0.109469	0	0.195303	0.159407	0.222843	0.221457	0.032887	0.034946	-0.133162
YMR315W	YMR315W		0	0.316243	0.406706	0.353575	0.196556	0.168225	0.131843	-0.022268	0	0.220113	0.207037	0.248333	0.184226	0.016923	0.015689	-0.182656
YNL115C	YNL115C		0	0.217897	0.306236	0.270008	0.187065	0.20681	0.071442	-0.146476	0	0.134034	0.15857	0.165234	0.246707	0.042639	0.054252	-0.131627
YMR297W	PRC1		0	0.054663	0.153269	0.153129	0.242293	0.066514	-0.021502	0.021013	0	0.122155	0.100865	0.141582	0.119721	0.0606	-0.003709	0.006499
YNL055C	POR1		0	0.086864	0.229062	0.208336	0.310569	0.069951	-0.007107	-0.070518	0	0.156071	0.209221	0.334718	0.150577	0.020858	0.047621	-0.023365
YBR127C	VMA2		0	0.1337	0.193657	0.171182	0.06676	0.144271	0.021755	-0.007438	0	0.083431	0.143166	0.155845	0.173373	-0.033326	0.059014	0.03756
YJR103W	URA8		0	0.060735	0.144521	0.166389	0.071507	0.139958	-0.003803	0.049037	0	0.08264	0.177117	0.266012	0.122292	-0.036077	0.055933	0.082492
YJR033C	RAV1		0	0.060251	0.19127	0.123671	0.152953	0.088826	0.076579	0.009174	0	0.060622	0.184731	0.181776	0.165894	-0.084731	0.114321	0.095309
YMR304W	UBP15		0	0.116026	0.313536	0.208787	0.2232	0.163797	0.157284	0.074802	0	0.11944	0.283678	0.309558	0.210766	-0.006875	0.159049	0.113553
YLR454W	FMP27		0	0.07434	0.188166	0.170605	0.156079	0.116293	0.10146	-0.035799	0	0.004365	0.195936	0.204223	0.125888	-0.00509	0.095159	-0.002284
YBL091C-A	SCS22		0	0.172119	0.183903	0.159796	0.027896	-0.076937	0.05209	0.234497	0	0.250267	0.046211	0.052975	0.152337	0.107477	0.112157	0.191782
YLR370C	ARC18		0	0.094928	0.077763	0.045826	0.069987	-0.011297	0.039794	0.095428	0	0.103935	0.084503	0.040694	0.104873	-0.003097	0.08938	0.137348
YDL119C	HEM25		0	0.272536	0.187257	0.129299	0.17389	-0.040658	0.141519	0.099359	0	0.270168	0.144919	0.183319	0.09852	0.094197	0.116022	0.27447
YLR257W	YLR257W		0	0.2921	0.199341	0.124002	0.117132	-0.011048	0.166024	0.097515	0	0.205554	0.178131	0.217369	0.090239	0.095387	0.124468	0.106673
YFR003C	YPI1		0	0.265131	0.187664	0.116385	0.055569	-0.028639	0.058429	0.137743	0	0.213223	0.027247	0.050358	0.049677	0.15079	-0.012775	0.134226
YNL157W	IGO1		0	0.122659	0.097036	0.067557	0.046535	-0.00834	0.025946	0.056704	0	0.086502	0.057691	0.067493	0.060181	0.088822	0.012813	0.050676
YDL076C	RXT3		0	0.157874	0.160715	0.107855	0.023626	-0.02272	0.032194	0.260909	0	0.148969	0.188867	0.085488	0.082099	0.126497	0.02923	0.122357
YDR058C	TGL2		0	0.130121	0.120385	0.127151	-0.0095	0.00801	0.005518	0.163827	0	0.139878	0.224431	0.139714	0.044836	0.089365	0.018092	0.111356
YEL039C	CYC7		0	0.839093	0.804151	0.63543	0.39354	0.07189	0.24714	1.03495	0	0.870501	0.895176	0.610351	0.449953	0.267252	0.361605	1.11897
YHR171W	ATG7		0	0.229789	0.167251	0.145531	0.062563	0.016711	0.030009	0.204909	0	0.297649	0.196281	0.219923	0.098266	0.065921	0.110812	0.25032
YOL053W	AIM39		0	0.170374	0.115356	0.129938	0.04381	-0.0918	0.082377	0.154767	0	0.214334	0.184138	0.142841	0.116793	0.153407	0.069885	0.190256
YOR125C	CAT5		0	0.191691	0.144634	0.123914	0.053837	-0.068753	0.058951	0.172149	0	0.243934	0.249073	0.20021	0.059262	0.165819	0.095131	0.252833
YGL047W	ALG13		0	0.2601	0.306821	0.309027	0.196542	0.02562	0.147355	0.247172	0	0.229209	0.257472	0.100109	0.135	0.132479	0.097978	0.20679
YIL062C	ARC15		0	0.160917	0.1684	0.156775	0.140677	-0.001405	0.098609	0.176473	0	0.13258	0.106298	0.029023	0.067832	0.152037	0.046519	0.145224
YBR062C	YBR062C		0	0.157848	0.256416	0.208005	0.17212	0.021742	0.082511	0.298667	0	0.213391	0.14082	0.156241	0.093955	0.130449	0.09527	0.305566
YNL155W	CUZ1		0	0.162799	0.186322	0.105852	0.073696	-0.033502	0.081179	0.171361	0	0.1746	0.083248	0.076774	0.106597	0.098744	0.047145	0.208794
YHL044W	YHL044W		0	0.23463	0.28669	0.213035	0.199142	0.050606	0.051435	0.327891	0	0.155572	0.296287	0.284959	0.030559	0.158144	0.058668	0.30502
YIL111W	COX5B		0	0.174275	0.222935	0.233555	0.127105	-0.085082	0.104268	0.234034	0	0.148665	0.161746	0.184118	0.044535	0.08136	0.031635	0.221098
YHR209W	CRG1		0	0.132799	0.278205	0.359872	0.091159	0.106838	0.133448	0.212199	0	0.231213	0.176237	0.153049	0.148793	0.140226	0.153843	0.255792
YJR021C	REC107		0	0.263294	0.181766	0.148421	0.201976	0.137636	0.181448	0.296288	0	0.217715	0.18895	-0.003811	0.043796	0.051925	0.063251	0.14532
YKL140W	TGL1		0	0.254026	0.256517	0.222443	0.17188	0.137886	0.086224	0.311167	0	0.170351	0.202053	0.18457	0.012962	-0.013098	0.043313	0.211637
YDR258C	HSP78		0	0.523529	0.449844	0.26359	0.165403	0.209556	0.290315	0.525898	0	0.439906	0.382942	0.262535	0.234884	0.121723	0.231956	0.476876
YKL193C	SDS22		0	0.325948	0.327406	0.205959	0.223153	0.138273	0.135541	0.318546	0	0.235736	0.266907	0.172776	0.132413	0.040976	0.11257	0.276191
YPL164C	MLH3		0	0.395285	0.303988	0.088903	0.203337	0.117612	0.066977	0.306243	0	0.280754	0.245455	0.180592	0.107656	0.031615	0.034043	0.327749
YER039C	HVG1		0	0.032095	0.125406	0.114021	0.038655	0.106409	0.021935	0.090888	0	0.207438	0.119082	0.10304	0.046838	0.038973	0.094252	0.070667
YBR128C	ATG14		0	0.22838	0.182182	0.209518	0.17385	0.095464	0.011175	0.193334	0	0.251079	0.105636	0.232175	0.175897	0.068163	0.044874	0.166745
YMR052C-A	YMR052C-A		0	0.149192	0.136396	0.177965	0.111642	0.081468	-0.019267	0.095126	0	0.241579	0.124367	0.219042	0.24255	0.08028	0.097432	0.162343
YGR023W	MTL1		0	0.269622	0.112782	0.04968	0.209594	0.215871	0.261868	0.177278	0	0.359366	0.319085	0.233975	0.118536	0.048729	0.124967	0.085242
YBL051C	PIN4		0	0.203426	0.153599	0.07666	0.155486	0.180016	0.125896	0.134974	0	0.151219	0.264241	0.253982	0.156301	0.060852	0.021182	0.081247
YER098W	UBP9		0	0.251476	0.147188	0.076424	0.130005	0.150375	0.118694	0.189393	0	0.222659	0.222288	0.143569	0.102257	0.129141	0.084213	0.078264
YCL051W	LRE1		0	0.197008	0.120027	0.050489	0.127323	0.153917	0.090157	0.163108	0	0.163822	0.143645	0.167563	0.131202	0.072032	0.08671	0.161447
YLR206W	ENT2		0	0.265722	0.184337	0.098175	0.234784	0.251297	0.136857	0.263018	0	0.186511	0.264767	0.225343	0.13707	0.148704	0.049286	0.193551
YER101C	AST2		0	0.211116	0.18596	0.112486	0.159203	0.259108	0.111338	0.175706	0	0.248954	0.131975	0.203683	0.239673	0.110285	0.143628	0.15454
YGL036W	YGL036W		0	0.234019	0.22961	0.170441	0.181645	0.174525	0.057973	0.139812	0	0.315514	0.208554	0.198609	0.198913	0.109798	0.10587	0.159502
YJR091C	JSN1		0	0.259021	0.162313	0.166242	0.203781	0.229089	0.104971	0.077434	0	0.343875	0.272585	0.200012	0.216659	0.108401	0.115301	0.129623
YGR255C	COQ6		0	0.161297	0.221309	0.155607	0.202416	0.154458	0.097456	0.165937	0	0.215974	0.223236	0.153343	0.261914	0.114927	0.158651	0.13725
YIL017C	VID28		0	0.176378	0.197374	0.13109	0.187472	0.157041	0.143979	0.122516	0	0.182254	0.252122	0.263293	0.191101	0.114481	0.108863	0.147247
YMR316C-B	YMR316C-B		0	0.194179	0.192778	0.121264	0.175021	0.158453	0.094305	0.133311	0	0.214929	0.187174	0.206991	0.186818	0.136217	0.122867	0.1788
YKR051W	YKR051W		0	0.149784	0.122085	0.119092	0.139177	0.112409	0.050838	0.134358	0	0.165578	0.200935	0.138921	0.155013	0.113697	0.025448	0.103841
YDL089W	NUR1		0	0.105071	0.134769	0.049286	0.056447	0.075407	0.018885	0.065777	0	0.174803	0.186393	0.1743	0.088145	0.035947	0.13333	0.152528
YMR085W	YMR085W		0	0.328464	0.223053	0.120145	0.09526	0.175165	0.077291	0.156658	0	0.309585	0.339168	0.254292	0.226813	0.055909	0.137304	0.206461
YPL100W	ATG21		0	0.174017	0.083277	0.056564	0.10563	0.117236	0.062226	0.017623	0	0.147475	0.111783	0.141828	0.117223	0.026354	0.063095	0.173493
YBL007C	SLA1		0	0.135921	0.213095	0.101427	0.177274	0.172522	0.016587	-0.049748	0	0.108182	0.201833	0.186716	0.25388	0.050953	0.110628	0.085654
YBR001C	NTH2		0	0.182618	0.18118	0.071857	0.121994	0.107653	0.059807	0.011471	0	0.15726	0.15974	0.15366	0.151934	0.032756	0.074924	0.079753
YJL132W	YJL132W		0	0.21898	0.285597	0.187267	0.18609	0.150978	0.043775	0.010535	0	0.256753	0.17368	0.241429	0.334869	0.107611	0.12101	0.124648
YBL058W	SHP1		0	0.168807	0.149357	0.065392	0.147968	0.170145	0.054568	0.011118	0	0.131644	0.142606	0.108646	0.1988	0.048845	0.00868	-0.002876
YMR278W	PRM15		0	0.261352	0.226556	0.13166	0.151574	0.206637	0.083737	0.08049	0	0.246876	0.197058	0.201349	0.204044	0.031977	0.02621	0.015718
YOR259C	RPT4		0	0.192757	0.115346	0.057326	0.085278	0.113392	0.042034	0.072189	0	0.034477	0.120695	0.101101	0.182295	0.030277	0.042383	0.070845
YFR045W	YFR045W		0	0.179845	0.195719	0.216921	0.174813	0.097407	0.117502	0.07337	0	0.23926	0.1555	0.073574	0.161385	-0.006801	0.10144	0.128178
YIL007C	NAS2		0	0.114575	0.152644	0.160663	0.194448	0.056654	0.020138	0.053436	0	0.154037	0.117168	0.032441	0.164675	0.083709	0.072568	0.095272
YBR124W	YBR124W		0	0.45176	0.393496	0.290874	0.448357	0.362482	0.299817	0.083269	0	0.351784	0.20748	0.282666	0.37015	0.282837	0.130984	0.020012
YGR100W	MDR1		0	0.148231	0.214148	0.107858	0.202958	0.17155	0.124071	0.075857	0	0.102451	0.108152	0.099685	0.189054	0.096685	0.085178	0.061274
YHR114W	BZZ1		0	0.122006	0.083595	0.042296	0.071186	0.070947	0.066526	0.034088	0	0.105323	0.052161	0.036996	0.108618	0.071134	0.050746	0.03322
YLR297W	YLR297W		0	0.315187	0.268083	0.291933	0.275725	0.243061	0.229856	0.111846	0	0.370446	0.104943	0.139862	0.207294	0.214704	0.21465	0.104279
YJR155W	AAD10		0	0.130599	0.189222	0.209473	0.159214	0.09644	0.159843	0.093981	0	0.13133	0.094423	0.153435	0.126149	0.075683	0.147993	0.002929
YHR087W	RTC3		0	0.992927	0.917457	0.865727	0.834248	0.59461	0.588437	0.285561	0	1.05588	0.995429	0.983813	0.865954	0.644839	0.709812	0.446075
YOR186W	YOR186W		0	0.406773	0.438178	0.449889	0.408078	0.236285	0.332252	0.152787	0	0.458248	0.40497	0.379278	0.356404	0.277936	0.332071	0.222019
YOR152C	ATG40		0	0.199252	0.265215	0.285392	0.342205	0.207489	0.211007	0.037656	0	0.230654	0.260588	0.217344	0.21489	0.100945	0.205825	0.118348
YDR099W	BMH2		0	0.134958	0.222765	0.139654	0.130434	0.073687	0.050349	0.101037	0	0.080669	0.170968	0.14681	0.041406	-0.115611	0.088324	0.085898
YLR201C	COQ9		0	0.137244	0.213785	0.168986	0.122519	0.045701	0.011101	0.145105	0	0.134981	0.238953	0.183959	0.115454	-0.061389	0.097265	0.102407
YDL022W	GPD1		0	0.341455	0.35024	0.238162	0.141815	0.126274	0.140571	0.229788	0	0.395259	0.453614	0.331156	0.111964	-0.033129	0.186018	0.193277
YDL019C	OSH2		0	0.295969	0.36446	0.239085	0.059706	0.151808	0.168013	0.192636	0	0.177527	0.337888	0.249036	0.118495	0.059228	0.11813	0.103849
YLR258W	GSY2		0	0.589864	0.779197	0.552342	0.470992	0.309844	0.392601	0.392535	0	0.564878	0.75741	0.553376	0.38982	0.190836	0.368517	0.327115
YHR080C	LAM4		0	0.254435	0.287284	0.206116	0.139687	0.109462	0.035183	0.109039	0	0.179868	0.300948	0.18875	0.074788	0.023154	0.143116	0.087852
YKL035W	UGP1		0	0.466859	0.690719	0.54028	0.238363	0.139434	0.183634	0.226102	0	0.455065	0.638125	0.574679	0.19681	0.00718	0.194877	0.205247
YGR142W	BTN2		0	0.226097	0.247667	0.211479	0.129132	0.063593	0.190526	0.282181	0	0.166516	0.225514	0.226077	0.066245	0.021601	0.108675	0.075216
YLL039C	UBI4		0	0.242598	0.297331	0.309768	0.181465	0.224881	0.220133	0.340879	0	0.185089	0.343382	0.280565	0.221758	0.032093	0.120179	0.229745
YNL274C	GOR1		0	0.295719	0.405203	0.361298	0.215595	0.094862	0.232061	0.268241	0	0.185549	0.322863	0.280462	0.15753	0.029445	0.129685	0.290746
YDR229W	IVY1		0	0.213368	0.111535	0.102053	0.056982	0.127874	0.027433	0.101646	0	0.186443	0.094707	0.056964	0.059536	0.024732	-0.049705	0.060046
YLR219W	MSC3		0	0.256794	0.184898	0.103056	0.109986	0.191601	0.02935	0.171976	0	0.191103	0.181087	0.093424	0.180778	0.00315	0.013683	0.104082
YJL155C	FBP26		0	0.405174	0.238959	0.129395	0.232916	0.20176	0.235773	0.183444	0	0.296225	0.152548	0.070159	0.132524	0.090683	0.072117	0.104926
YER067W	RGI1		0	1.26244	0.815711	0.610516	0.442853	0.306881	0.525812	0.669396	0	1.18622	0.739662	0.488799	0.321427	0.423717	0.509388	0.585445
YJL036W	SNX4		0	0.382838	0.215838	0.158526	0.164313	0.148688	0.091472	0.212247	0	0.270051	0.239221	0.055991	0.147169	0.106789	0.114389	0.176998
YKL171W	NNK1		0	0.183401	0.118244	0.146703	0.09435	0.118542	0.075404	0.097725	0	0.209305	0.100932	0.026514	0.11126	0.064325	0.065949	0.091087
YMR291W	TDA1		0	0.52505	0.230691	0.310844	0.248979	0.301477	0.188842	0.321287	0	0.549705	0.2743	0.084248	0.150267	0.120655	0.19551	0.22806
YGR194C	XKS1		0	0.531389	0.45656	0.283391	0.266798	0.114392	0.051585	0.3232	0	0.474755	0.361534	0.319748	0.153822	0.061121	0.094713	0.233692
YIR016W	YIR016W		0	0.532107	0.369182	0.292955	0.197098	0.162111	0.207499	0.191261	0	0.559046	0.397506	0.339066	0.375261	0.193834	0.279956	0.272486
YJL144W	YJL144W		0	0.43775	0.333214	0.272565	0.227181	0.057462	0.060676	0.123861	0	0.513183	0.328734	0.225079	0.271512	0.140598	0.145294	0.144015
YLR177W	YLR177W		0	0.845014	0.421567	0.306037	0.310942	0.225254	0.19757	0.251421	0	0.847095	0.373375	0.318145	0.25622	0.136493	0.258593	0.309544
YOR178C	GAC1		0	0.949326	0.516689	0.396269	0.380103	0.201241	0.205917	0.238887	0	1.09168	0.646563	0.467016	0.407115	0.22125	0.347158	0.297088
YJL048C	UBX6		0	0.199466	0.118254	0.127012	0.138677	0.103169	0.125959	0.039897	0	0.162238	0.151952	0.089043	0.057392	0.034049	-0.009592	-0.055328
YKL168C	KKQ8		0	0.219663	0.174017	0.138422	0.134437	0.096622	0.076103	0.078094	0	0.134755	0.207978	0.113702	0.01044	0.088367	0.02766	-0.007102
YBR212W	NGR1		0	0.173763	0.22468	0.162926	0.188153	0.186293	0.070478	0.093654	0	0.230019	0.111049	0.09227	0.10426	0.028944	-0.001645	0.05381
YHR198C	AIM18		0	0.217247	0.228069	0.178503	0.20423	0.09362	0.039198	0.1069	0	0.276441	0.181825	0.127737	0.171716	0.059463	0.035576	0.020773
YDR171W	HSP42		0	0.746996	0.659543	0.339072	0.32099	0.334034	0.260756	0.252188	0	0.603951	0.382711	0.202036	0.313828	-0.055909	0.142233	0.119975
YDR358W	GGA1		0	0.533578	0.368585	0.245436	0.236876	0.179488	0.140987	0.154124	0	0.414998	0.290429	0.173865	0.201283	0.028421	0.032893	0.140885
YKL091C	SFH1		0	0.592368	0.50798	0.338183	0.296865	0.200805	0.164704	0.186459	0	0.51765	0.338225	0.224755	0.258646	0.062914	0.061718	0.096119
YPL203W	TPK2		0	0.430968	0.338888	0.253523	0.179527	0.197783	0.197797	0.085044	0	0.296143	0.111517	0.13246	0.113165	0.057406	0.076036	0.09224
YJL164C	TPK1		0	0.615461	0.622356	0.419991	0.382851	0.138973	0.257278	0.256537	0	0.516814	0.209623	0.13917	0.124886	0.019124	0.15053	0.073423
YMR261C	TPS3		0	0.344393	0.390669	0.262856	0.230512	0.215566	0.192394	0.18294	0	0.274728	0.17189	0.140775	0.100778	-0.049818	0.112869	0.072864
YJR039W	YJR039W		0	0.391414	0.323322	0.330095	0.252351	0.24136	0.200734	0.226956	0	0.262619	0.265859	0.181563	0.19439	0.118802	0.129795	0.073378
YGR130C	YGR130C		0	0.355025	0.392964	0.231445	0.188396	0.243996	0.166631	0.180144	0	0.320545	0.236186	0.149075	0.241985	0.046301	0.114026	0.216873
YPR155C	NCA2		0	0.288495	0.229811	0.228202	0.16413	0.124305	0.120272	0.181089	0	0.21426	0.20442	0.123307	0.136011	-0.005608	0.057734	0.131026
YGR112W	SHY1		0	0.318562	0.245804	0.162979	0.213951	0.282055	0.114919	0.119445	0	0.2037	0.159651	0.094147	0.142225	0.062892	0.049966	-0.004621
YKL086W	SRX1		0	0.476868	0.455491	0.294232	0.27125	0.506004	0.22772	0.201858	0	0.349915	0.196369	0.073952	0.23297	0.098135	0.166326	0.034287
YMR110C	HFD1		0	0.338624	0.30675	0.204204	0.312011	0.21159	0.183224	0.085039	0	0.211278	0.149903	0.173468	0.207958	0.041072	0.09492	0.027421
YOL087C	DUF1		0	0.293878	0.284606	0.160837	0.202783	0.163047	0.112136	0.077243	0	0.136295	0.138967	0.115709	0.14417	0.046704	0.014235	0.031219
YDR001C	NTH1		0	0.357825	0.451124	0.304575	0.258193	0.190376	0.137572	0.141108	0	0.20505	0.246226	0.19174	0.160659	-0.012797	0.0278	0.030039
YLL026W	HSP104		0	0.54118	0.692138	0.474115	0.330135	0.26121	0.215985	0.275786	0	0.391884	0.486631	0.327017	0.296348	-0.027691	0.139472	0.139363
YPL109C	YPL109C		0	0.230371	0.303659	0.204465	0.19956	0.258254	0.093111	0.133352	0	0.221375	0.293373	0.13648	0.216141	-0.008917	0.053715	0.027461
YML117W	NAB6		0	0.202202	0.244689	0.176929	0.090777	0.195789	0.055071	0.135733	0	0.120555	0.130139	0.09792	0.073942	-0.010465	-0.024383	0.035934
YGR053C	YGR053C		0	0.352276	0.233474	0.254226	0.194936	0.008558	0.129541	0.153505	0	0.327094	0.204253	0.017084	0.100424	0.139255	0.016074	0.059534
YKR014C	YPT52		0	0.18527	0.174344	0.129168	0.117509	0.036688	0.057207	0.121086	0	0.146365	0.129496	0.052319	0.067822	0.114245	0.04749	0.015666
YPL123C	RNY1		0	0.333422	0.336756	0.298079	0.202081	0.10049	0.0874	0.201096	0	0.276378	0.225709	0.100116	0.149704	0.120189	-0.018163	0.143438
YOR215C	AIM41		0	0.275615	0.280581	0.240945	0.209768	0.053833	0.139971	0.177222	0	0.172586	0.129201	0.083229	0.093317	0.07761	-0.050998	-0.001409
YMR322C	SNO4		0	0.49205	0.500378	0.51152	0.332934	0.100127	0.315028	0.21107	0	0.261368	0.401195	0.312664	0.12764	0.188568	0.08196	0.145731
YOR391C	HSP33		0	0.398991	0.497827	0.422491	0.38747	0.145598	0.187079	0.207194	0	0.280194	0.260886	0.233167	0.05733	0.089242	0.157217	0.120573
YDL096C	OPI6		0	0.219849	0.266922	0.21406	0.211058	0.122723	0.225047	0.277754	0	0.102338	0.466409	0.035219	0.130857	-0.1436	0.092018	-0.043444
YAL017W	PSK1		0	0.167427	0.232086	0.152827	0.161704	0.110939	0.038757	0.120619	0	0.164373	0.281177	0.09369	0.061861	0.091814	0.010904	0.032746
YNL009W	IDP3		0	0.155927	0.171253	0.141637	0.20107	0.150047	0.031312	0.143044	0	0.108769	0.339135	0.053141	0.075301	0.073613	-0.015643	0.052236
YCL008C	STP22		0	0.201258	0.129598	0.184628	0.290721	0.395247	0.221823	0.195992	0	0.092218	0.519227	0.188846	0.144283	0.137374	0.089595	-0.023635
YGL045W	RIM8		0	0.176415	0.139542	0.118504	0.076157	0.21776	0.109889	0.065764	0	0.091407	0.236558	0.060928	0.013444	0.037427	0.050519	0.071006
YPL221W	HUF1		0	0.274783	0.053707	0.137973	0.19125	0.226118	0.04957	0.123331	0	0.1313	0.403923	0.076329	0.113581	0.136622	0.090811	0.178718
YPR021C	AGC1		0	0.103509	0.114624	0.165918	0.1335	0.136164	-0.013941	0.116431	0	0.065101	0.118362	-0.01215	0.06483	0.055321	0.038111	0.012866
YPR084W	YPR084W		0	0.028041	0.03113	0.105062	0.060071	0.13102	0.041424	0.076881	0	0.074066	0.098487	0.039619	0.035524	0.065497	0.073193	0.017152
YCL033C	MXR2		0	0.146555	0.122049	0.178696	0.083289	-0.004995	0.083694	-0.033868	0	0.088034	0.12837	0.026854	0.068464	0.148366	-0.005794	-0.128291
YEL012W	UBC8		0	0.318876	0.248659	0.20396	0.121095	-0.020927	0.009521	-0.009173	0	0.190761	0.162168	-0.026456	0.013845	0.046448	-0.103966	-0.044821
YER058W	PET117		0	0.258014	0.22681	0.240259	0.17337	-0.031991	-0.010729	0.040504	0	0.304881	0.255475	0.102289	0.12513	0.160136	-0.09623	-0.125431
YML030W	RCF1		0	0.222643	0.150351	0.117535	0.04129	-0.061579	0.004825	0.010649	0	0.179741	0.148961	-0.000939	0.040887	0.14359	-0.101146	-0.117339
YER066W	RRT13		0	0.124745	0.11583	0.091952	0.134234	-0.070554	0.023336	-0.065872	0	0.198339	0.283574	0.094523	-0.015196	0.101418	0.086221	-0.056701
YBL078C	ATG8		0	0.27203	0.212896	0.199935	0.034584	-0.167192	-0.03193	-0.030965	0	0.28336	0.41385	0.314582	0.043981	0.094167	0.027357	0.088612
YDR513W	GRX2		0	0.307272	0.289108	0.229137	0.055866	-0.05648	0.018586	-0.040463	0	0.354011	0.463724	0.438749	0.128644	0.083161	0.128788	0.076073
YDL130W-A	STF1		0	0.21533	0.248781	0.240652	0.052269	-0.095012	-0.016479	-0.157971	0	0.320294	0.470577	0.475774	0.279	0.14962	0.04661	0.006978
YBR111C	YSA1		0	0.120864	0.157917	0.124155	0.067489	-0.184768	0.012675	-0.009066	0	0.128511	0.237032	0.234522	0.068505	0.030572	0.036667	-0.00675
YEL073C	YEL073C		0	0.18902	0.247282	0.126258	0.001189	-0.149847	-0.042009	-0.021759	0	0.19007	0.22839	0.227163	0.071486	0.003912	0.015942	-0.00832
YMR284W	YKU70		0	0.23364	0.238929	0.071544	0.019591	-0.163127	-0.004157	-0.07619	0	0.186834	0.266852	0.142749	0.086387	-0.023394	0.052451	-0.005268
YLR271W	CMG1		0	0.249947	0.219353	0.158616	0.049569	-0.214573	0.058652	-0.075191	0	0.283071	0.283939	0.200249	0.018007	0.019302	0.052565	0.045094
YGL053W	PRM8		0	0.144403	0.19141	0.142881	0.075772	-0.078201	0.050079	-0.157479	0	0.225527	0.191213	0.212031	0.251016	0.158153	0.046956	-0.002101
YIL010W	DOT5		0	0.050117	0.110329	0.107845	0.076649	-0.081948	-0.015773	-0.047449	0	0.086696	0.083233	0.115895	0.099021	0.041028	0.0402	0.030526
YBR052C	RFS1		0	0.307237	0.353482	0.30856	0.149704	-0.050328	0.058221	0.136801	0	0.207007	0.266334	0.209203	0.070286	-0.004308	-0.012568	0.064049
YAL060W	BDH1		0	0.426614	0.470239	0.339423	0.097127	-0.069417	-0.002144	0.104221	0	0.3936	0.40031	0.211383	0.062258	-0.065635	-0.037023	0.046497
YKL133C	YKL133C		0	0.305897	0.308876	0.206508	0.096101	-0.122959	-0.003422	0.063451	0	0.234753	0.243601	0.219715	0.017672	-0.028232	0.03316	0.039594
YNR069C	BUL3		0	0.212024	0.243582	0.083962	0.007913	-0.042783	-0.009104	0.031117	0	0.148626	0.183833	0.132162	0.032596	-0.053611	-0.019955	0.077708
YKL067W	YNK1		0	0.25716	0.278919	0.158285	0.046334	-0.097771	0.070343	-0.009008	0	0.223851	0.180345	0.082611	-0.007287	-0.030031	-0.004994	0.000695
YBR284W	YBR284W		0	0.32106	0.233452	0.225463	0.159007	0.033921	-0.075744	-0.095354	0	0.370192	0.320901	0.272162	0.004929	0.092968	-0.03541	-0.026475
YGR136W	LSB1		0	0.193292	0.242178	0.177475	0.072356	0.040493	-0.00043	0.072447	0	0.191782	0.210253	0.167149	0.018144	0.068778	-0.006572	0.007259
YNL100W	MIC27		0	0.235073	0.175554	0.179838	0.042492	-0.012692	-0.043346	0.029545	0	0.203239	0.199455	0.182196	0.007885	0.074839	-0.05114	0.009575
YDR342C	HXT7		0	1.35224	1.06586	0.708542	0.462671	0.235775	0.192671	0.096689	0	1.21305	0.924946	0.563046	0.294721	0.137614	0.111488	-0.05408
YFR015C	GSY1		0	1.45509	1.12069	0.76014	0.510445	0.302652	0.309585	0.138049	0	1.31124	0.911308	0.750676	0.457018	0.087026	0.308269	0.143394
YER054C	GIP2		0	0.958454	0.834576	0.646926	0.464065	0.275403	0.30711	0.085173	0	0.845431	0.587824	0.406286	0.334485	-0.003983	0.147685	0.073157
YFR014C	CMK1		0	0.482097	0.427582	0.329096	0.198204	0.191763	0.099855	0.012087	0	0.42985	0.372557	0.172826	0.0756	0.025962	0.08028	0.019157
YBR024W	SCO2		0	0.226292	0.223906	0.237147	0.109854	0.076029	0.060741	-0.011943	0	0.186711	0.188565	0.174835	0.06874	0.038462	0.002645	-0.043198
YOR173W	DCS2		0	0.762677	0.769416	0.531018	0.326228	0.123647	0.115514	-0.020862	0	0.648683	0.626749	0.445991	0.332714	0.067042	0.013713	-0.053123
YMR031C	EIS1		0	0.472445	0.40143	0.315549	0.158381	0.222472	0.129377	-0.001215	0	0.401133	0.281181	0.290838	0.184632	0.066961	0.048787	-0.078777
YDL110C	TMA17		0	0.419434	0.337292	0.253731	0.192402	0.154269	0.10495	0.122834	0	0.339134	0.353676	0.262482	0.227167	0.071305	0.040824	0.12084
YGL227W	VID30		0	0.385392	0.32467	0.22418	0.125643	0.128287	0.111216	0.016479	0	0.306391	0.333473	0.219565	0.188007	0.041208	0.039857	0.047242
YJL070C	YJL070C		0	0.237008	0.207152	0.127165	0.087221	0.046334	0.053832	0.022152	0	0.251841	0.270719	0.159385	0.111646	0.062134	0.060503	0.035943
YDR074W	TPS2		0	0.724414	0.669336	0.438014	0.400909	0.318207	0.213791	0.047204	0	0.712535	0.629083	0.427294	0.468873	0.14141	0.233564	0.064577
YML100W	TSL1		0	0.736869	0.833012	0.563351	0.437886	0.26838	0.262347	0.049907	0	0.793753	0.778665	0.545768	0.426944	0.076393	0.34165	0.091345
YNL194C	YNL194C		0	0.814123	0.747151	0.532748	0.583738	0.45049	0.171149	0.031527	0	0.872589	0.626079	0.545749	0.584471	0.300336	0.236196	-0.031556
YMR053C	STB2		0	0.378781	0.276499	0.222204	0.102782	0.103247	0.005215	-0.054445	0	0.26808	0.24769	0.24122	0.131304	0.031767	0.136158	0.03551
YDL169C	UGX2		0	0.329254	0.370462	0.235773	0.064574	-0.023388	0.04971	0.028857	0	0.294604	0.325971	0.283745	0.210415	0.108371	0.053358	0.059183
YIL124W	AYR1		0	0.286822	0.346989	0.254634	0.060542	0.033976	0.080913	0.027975	0	0.237458	0.182744	0.265595	0.125699	-0.004302	0.121506	0.062761
YGL037C	PNC1		0	0.557988	0.557916	0.391173	0.174985	-0.031253	0.149481	0.141569	0	0.464481	0.495433	0.445165	0.112348	0.008571	0.151037	0.153094
YOR052C	TMC1		0	0.503831	0.40717	0.40218	0.233208	0.025678	0.135534	0.086849	0	0.456126	0.401992	0.434714	0.188839	0.104337	0.160361	0.139492
YGR127W	YGR127W		0	0.407457	0.340725	0.270732	0.130359	0.069674	0.062452	0.059342	0	0.339739	0.20962	0.24125	0.059465	-0.113629	0.010731	-0.036603
YGR248W	SOL4		0	0.934252	0.940618	0.601646	0.340547	0.096135	0.111817	0.105125	0	0.681096	0.534383	0.41838	0.173755	-0.051139	-0.113743	-0.110515
YPL004C	LSP1		0	0.414949	0.53952	0.346281	0.218031	0.239561	0.103619	0.099569	0	0.398116	0.314712	0.307172	0.200551	-0.104156	-0.067241	-0.060065
YAL028W	FRT2		0	0.585688	0.37747	0.328349	0.121041	0.069014	0.089057	-0.08518	0	0.551996	0.412699	0.372674	0.235937	0.087043	0.101217	-0.062459
YDR343C	HXT6		0	1.23954	0.91385	0.586837	0.385606	0.077844	0.031951	-0.170988	0	1.24366	0.877741	0.676898	0.392348	0.070177	0.052548	-0.232616
YGR008C	STF2		0	0.803038	0.600409	0.392807	0.185626	-0.011763	0.000206	-0.134243	0	0.823189	0.650857	0.460812	0.299814	0.156529	-0.021467	-0.106822
YFR017C	IGD1		0	0.870993	0.580435	0.344599	0.260773	0.238479	0.140683	-0.133469	0	0.784877	0.578388	0.418996	0.274498	0.058384	0.080972	-0.165797
YHL021C	AIM17		0	1.01692	0.719115	0.476036	0.33235	0.205321	0.07777	-0.110107	0	0.980482	0.582317	0.380364	0.323351	-0.048651	0.06022	-0.14799
YLR251W	SYM1		0	0.5301	0.427682	0.34942	0.216614	-0.051383	0.035739	-0.063969	0	0.516637	0.395945	0.259324	0.126728	0.059218	-0.022885	-0.042537
YJL057C	IKS1		0	0.450185	0.304214	0.240521	0.138239	0.093977	-0.007788	-0.115848	0	0.413801	0.153164	0.146832	0.075275	0.01771	-0.0893	-0.065651
YPL196W	OXR1		0	0.274755	0.248802	0.215997	0.092929	0.038768	0.025973	-0.038305	0	0.332129	0.157157	0.139952	0.098357	0.017236	-0.065911	-0.044932
YDL214C	PRR2		0	0.859949	0.635136	0.422657	0.333019	0.19636	0.020077	-0.264375	0	0.702463	0.510779	0.42086	0.204694	-0.01632	-0.112383	-0.439124
YLR149C	YLR149C		0	0.574048	0.442508	0.34108	0.232097	0.081	0.003081	-0.225068	0	0.565619	0.488596	0.305363	0.181124	0.01906	-0.036215	-0.239626
YMR139W	RIM11		0	0.35332	0.266381	0.122119	0.123818	0.069656	0.080747	-0.13024	0	0.289625	0.23323	0.25506	0.109725	-0.00351	-0.004974	-0.152643
YKL026C	GPX1		0	0.569118	0.580946	0.479276	0.335515	0.096405	0.005276	-0.212552	0	0.530402	0.437816	0.440634	0.092386	0.102224	0.068952	-0.238453
YDR096W	GIS1		0	0.424552	0.302855	0.226802	0.141015	0.125646	0.067613	0.003302	0	0.404606	0.190525	0.24413	0.099101	-0.127324	0.098619	0.010623
YGR237C	YGR237C		0	0.357798	0.1818	0.124402	0.053501	0.099255	0.062463	0.017404	0	0.335513	0.223774	0.157992	0.082319	-0.041055	0.051235	0.025563
YPL247C	YPL247C		0	0.738034	0.346095	0.210671	0.213959	0.106555	0.039792	-0.107789	0	0.76525	0.310776	0.230354	0.132118	-0.072159	0.046621	-0.110472
YER182W	FMP10		0	0.357576	0.256678	0.172896	0.074019	-0.004881	0.102415	0.058427	0	0.343067	0.277276	0.154646	0.084331	0.01236	-0.001765	-0.005936
YMR119W-A	YMR119W-A		0	0.217295	0.184618	0.122115	0.097588	-0.040609	0.050212	0.074905	0	0.246633	0.271938	0.138009	0.047532	0.013402	0.02861	-0.069876
YLR252W	YLR252W		0	0.498741	0.324732	0.30882	0.148786	-0.177863	0.036123	-0.043219	0	0.546065	0.409829	0.33461	0.082487	0.035553	0.076999	-0.081466
YIL097W	FYV10		0	0.325502	0.20929	0.188094	0.159107	0.040577	0.004242	-0.006238	0	0.310332	0.26754	0.12164	0.116507	0.00946	0.066234	0.108307
YKL162C	YKL162C		0	0.352222	0.198161	0.132197	0.033679	0.043493	0.018834	0.047994	0	0.322597	0.227507	0.110248	-0.002068	-0.038549	0.105784	0.082863
YLR312C	ATG39		0	0.503125	0.459331	0.252336	0.125304	0.025719	0.008609	0.091168	0	0.453806	0.36216	0.188833	0.037299	-0.007255	0.145296	0.064133
YOL100W	PKH2		0	0.216192	0.191921	0.152362	0.094589	0.042549	0.036678	0.005772	0	0.154924	0.191197	0.042209	0.024871	-0.011302	0.050035	-0.005419
YLR289W	GUF1		0	0.257684	0.2211	0.213631	0.092728	0.112238	0.015789	0.067749	0	0.25389	0.239363	0.039182	-0.021693	-0.010438	0.002375	0.114724
YKL121W	DGR2		0	0.168086	0.197651	0.098953	0.126581	-0.01627	-0.003538	-0.059324	0	0.152927	0.147118	0.140488	0.129448	-0.051174	0.010862	0.006341
YDL115C	IWR1		0	0.240019	0.198588	0.115942	0.008476	0.044376	0.013731	0.016023	0	0.154106	0.165097	0.124911	-0.038059	0.009884	0.023588	-0.027827
YNL223W	ATG4		0	0.317537	0.299933	0.165309	0.025398	0.002536	-0.017134	-0.006861	0	0.229351	0.187746	0.142532	-0.002721	-0.145476	0.003366	-0.031112
YOR018W	ROD1		0	0.327404	0.223715	0.181733	0.059851	0.140759	-0.00576	-0.114373	0	0.213818	0.213714	0.228927	-0.014615	-0.152859	0.014186	-0.072544
YDL206W	YDL206W		0	0.193353	0.151353	0.169636	0.123677	0.043299	0.025868	0.04678	0	0.220147	0.091106	0.023096	0.050441	-0.017363	0.05651	-0.062889
YIL157C	COA1		0	0.174898	0.20199	0.210658	0.125285	0.010698	0.056088	0.019414	0	0.173581	0.027226	0.032338	0.068232	0.015191	-0.011017	-0.046393
YER121W	YER121W		0	0.480741	0.472883	0.327589	0.160401	0.020926	0.080489	0.055423	0	0.437054	0.170692	0.266329	0.081033	0.17313	-0.001988	-0.105577
YJR008W	MHO1		0	0.387157	0.303626	0.28978	0.16993	-0.028653	0.117595	0.019758	0	0.292633	0.182463	0.129013	0.034509	0.052011	-0.012117	-0.167074
YKR018C	YKR018C		0	0.330016	0.270813	0.369935	0.145833	0.125554	0.15135	0.01649	0	0.207943	0.140793	0.218936	0.05104	0.035355	0.003821	-0.14144
YMR104C	YPK2		0	0.695907	0.518452	0.406762	0.219087	0.21181	0.225972	-0.047487	0	0.385128	0.06767	0.082289	0.084008	-0.072298	-0.061954	-0.335215
YPL003W	ULA1		0	0.321532	0.255564	0.230783	0.072415	0.145347	0.07075	-0.021779	0	0.322229	0.069019	0.045493	0.088664	0.056887	-0.029434	-0.094179
YCL052C	PBN1		0	0.216233	0.228859	0.080144	0.083265	0.060177	0.022754	0.016135	0	0.225195	0.050459	0.101643	0.065634	0.018139	0.000504	0.024859
YOL096C	COQ3		0	0.398844	0.301272	0.217941	0.162407	0.036392	0.016351	0.008188	0	0.320371	0.092815	0.113376	0.170155	0.035872	0.016415	-0.024392
YKL195W	MIA40		0	0.263722	0.235303	0.123716	0.069152	-0.015703	0.02561	0.049978	0	0.189672	0.040914	0.074311	0.117863	-0.034361	0.033009	0.085251
YIR014W	YIR014W		0	0.408614	0.312826	0.244036	0.112893	0.084253	0.07522	-0.003711	0	0.286836	0.045888	0.140878	0.066714	-0.072357	-0.038437	0.005653
YMR262W	YMR262W		0	0.40769	0.304421	0.248771	0.068618	0.017273	0.055027	0.053727	0	0.330328	0.072383	0.055949	-0.026406	-0.081408	0.009916	-0.043298
YDR313C	PIB1		0	0.083651	0.157993	0.015743	0.04335	0.041282	-0.035198	-0.017601	0	0.164656	0.076335	0.098892	0.051393	0.073933	0.021587	0.046208
YGL059W	PKP2		0	0.265462	0.13577	0.043148	0.044293	0.002558	-0.024882	-0.045718	0	0.251919	0.120608	0.053903	0.109528	0.085435	-0.005814	0.017138
YNL234W	YNL234W		0	0.254137	0.12714	0.017598	0.053907	0.065166	-0.045491	-0.006548	0	0.307861	0.149868	0.084614	0.019511	-0.002852	-0.029044	0.031732
YDR272W	GLO2		0	0.132563	0.158852	0.083532	-0.005515	-0.003337	0.018148	-0.022793	0	0.114661	0.168969	0.034974	0.131082	0.082003	0.076663	0.008689
YGL237C	HAP2		0	0.167494	0.143585	0.016554	0.064052	0.044459	0.018998	-0.024621	0	0.308016	0.166113	0.161682	0.10381	0.078132	0.055443	0.045432
YHR195W	NVJ1		0	0.274431	0.162202	0.113837	0.123418	-8.4e-05	0.019316	0.004584	0	0.355588	0.197971	0.213168	0.218909	0.079719	0.087316	0.083216
YKR091W	SRL3		0	0.221511	0.277294	0.199321	0.004204	0.051545	0.047544	-0.012227	0	0.366049	0.316642	0.178405	0.186727	0.09734	0.076141	0.018503
YLR152C	YLR152C		0	0.289502	0.287506	0.222144	0.002041	-0.071484	-0.018917	-0.044333	0	0.402642	0.25782	0.226516	0.146157	0.095533	0.098015	-0.001733
YOR040W	GLO4		0	0.19954	0.325892	0.14243	0.004771	0.032479	-0.05106	-0.091067	0	0.363861	0.204009	0.216526	0.232031	0.155821	0.1641	-0.025887
YLR311C	YLR311C		0	0.350281	0.316725	0.090884	0.134726	0.009312	0.099379	0.101378	0	0.346062	0.460965	0.220745	0.265508	0.019972	0.167227	0.07369
YOL016C	CMK2		0	0.18203	0.147914	0.054528	0.049323	-0.042462	0.06123	-0.020733	0	0.192184	0.129373	0.092247	0.101693	-0.019033	0.033292	0.051362
YDR100W	TVP15		0	0.100666	0.147282	0.132329	0.040173	-0.12874	-0.036921	0.033749	0	0.209527	0.160329	0.128586	0.117217	0.071503	0.01181	0.064107
YHR132W-A	IGO2		0	0.18639	0.122912	0.122991	-0.015854	-0.06406	0.000805	0.010171	0	0.251033	0.192732	0.091348	0.118826	0.13929	0.029972	0.013728
YOR292C	YOR292C		0	0.163124	0.091556	0.111048	0.05706	-0.064726	-0.02181	0.019596	0	0.282804	0.206624	0.047695	0.081108	0.137611	0.015817	0.021726
YOR036W	PEP12		0	0.120706	0.12697	0.032077	0.011578	-0.064048	0.006462	0.012728	0	0.150884	0.141554	0.028128	0.058838	0.036523	0.011574	0.067045
YGR249W	MGA1		0	0.809641	0.310958	0.103536	-0.059737	-0.075325	0.205585	0.08534	0	0.764203	0.475876	0.362251	0.028653	-0.151167	0.076279	0.475876
YMR313C	TGL3		0	0.211054	0.081978	0.08838	-0.050186	-0.059349	0.000794	0.051725	0	0.157706	0.173084	0.11898	0.013932	-0.049885	0.050409	0.036582
YOR298C-A	MBF1		0	0.257803	0.133056	0.092943	-0.067844	-0.088928	-0.040026	0.049724	0	0.263237	0.185931	0.104686	0.037279	0.029603	0.04955	0.051307
YMR030W	RSF1		0	0.224777	0.151855	0.061804	0.006904	-0.038252	-0.070398	0.033271	0	0.279219	0.1244	0.193532	-0.077228	0.013202	-0.003452	0.109435
YNR007C	ATG3		0	0.31196	0.241488	0.088027	0.027078	0.050678	0.014404	0.083605	0	0.225359	0.077363	0.067302	-0.008411	-0.150763	0.06216	0.03253
YOR352W	TFB6		0	0.222209	0.173582	0.155758	-0.049143	-0.065261	-0.000437	0.141025	0	0.264186	0.070797	0.016241	0.018734	-0.034093	0.033709	0.072874
YJR126C	VPS70		0	0.110688	0.074361	0.035485	-0.00893	0.042801	-0.014897	-0.004997	0	0.089388	0.138858	0.081271	0.011671	0.076577	-0.008533	-0.033098
YMR244C-A	COA6		0	0.126701	0.048256	0.058138	0.049822	1.5e-05	0.119454	0.036573	0	0.09606	0.164218	0.077992	0.012468	0.092893	-0.048936	-0.015566
YBR251W	MRPS5		0	0.110861	0.070441	0.106223	0.114646	-0.016396	0.013294	-0.00134	0	0.057004	-0.021843	0.053195	0.071732	0.095955	-0.036084	0.020422
YLR097C	HRT3		0	0.147573	0.103289	0.068487	0.117397	0.017084	0.125561	0.015905	0	0.102715	-0.01646	0.031117	0.035134	0.068353	0.039812	0.054556
YNL015W	PBI2		0	0.169115	0.151987	0.117627	0.245448	-0.057881	0.202849	0.090606	0	0.069387	0.019128	0.094747	0.125679	0.015376	0.073267	0.028179
YIL009C-A	EST3		0	0.345304	-0.038499	-0.002095	0.084332	0.020026	0.032525	0.003202	0	0.051359	0.072538	0.054602	0.156264	0.204543	0.049911	0.022969
YCL068C	YCL068C		0	0.295825	0.071623	0.155931	0.195513	0.200922	0.232718	0.301391	0	0.08444	0.144909	0.026434	0.211589	0.014606	0.119559	0.179801
YJR160C	MPH3		0	0.447711	0.178153	0.197568	0.240946	0.220665	0.116495	0.21061	0	0.148141	0.092583	0.114184	0.232023	0.128511	0.216909	0.149546
YOL122C	SMF1		0	0.443759	0.03087	0.101693	0.279383	0.247513	0.286637	0.311337	0	-0.008374	0.12811	0.147227	0.211328	0.309852	0.22051	0.255355
YLR159W	YLR159W		0	0.633739	0.111096	0.139903	0.170571	-0.031313	0.161723	0.244771	0	0.166158	0.143898	0.164328	0.174034	0.153676	0.216205	0.183281
YNL285W	YNL285W		0	0.204597	0.012352	0.009324	0.079183	-0.002457	0.077378	0.111237	0	0.01682	0.100396	0.131359	0.126821	0.158884	0.03301	0.132507
YBR014C	GRX7		0	0.013158	0.034775	0.090568	0.017189	-0.038866	-0.012012	0.095317	0	0.067283	-0.086425	0.051515	0.121051	0.046808	0.039821	0.153656
YKL132C	RMA1		0	0.02809	0.021358	0.070295	0.053869	-0.018595	0.069013	0.099053	0	0.052116	-0.014741	0.059135	0.064811	0.079042	0.03129	0.17993
YFR004W	RPN11		0	0.051406	0.055563	0.028038	0.005759	0.037321	0.057108	0.121094	0	0.0504	-0.073895	0.015837	0.06203	-0.006923	-0.035122	0.058001
YBL050W	SEC17		0	0.18471	0.12429	0.154585	0.052459	0.035218	0.146692	0.192685	0	0.069128	0.014228	0.025791	0.050226	0.11127	0.036854	0.050085
YAL015C	NTG1		0	0.12574	0.093278	0.102545	0.07154	0.037549	0.095036	0.201403	0	0.087427	-0.072388	0.041677	0.086068	0.049336	0.040349	0.094653
YMR267W	PPA2		0	0.067369	0.135669	0.100901	0.081167	0.032838	0.02532	0.130335	0	0.061448	-0.050992	0.080936	0.056931	0.063656	0.031169	0.04811
YOR275C	RIM20		0	0.076868	0.09826	0.086355	0.04831	0.09015	0.119935	0.099271	0	0.028978	-0.083647	0.038709	0.033336	0.045116	-0.011432	0.066229
YER163C	GCG1		0	0.072502	0.078086	0.171499	0.055917	-0.018125	0.07872	0.156846	0	0.090166	-0.002816	0.078491	0.024175	0.101486	-0.045812	0.102712
YJR034W	PET191		0	0.070793	0.083609	0.131241	0.066965	-0.053743	-0.017187	0.089419	0	0.078386	-0.038665	-0.029785	0.051273	0.078368	-0.069134	0.10941
YAL064W-B	YAL064W-B		0	0.291188	0.036906	0.125059	0.039759	0.037539	0.190934	0.151407	0	0.162116	0.159314	-0.089693	0.0201	0.171034	-0.079516	0.148264
YDL107W	MSS2		0	0.107044	0.136602	0.172483	0.096383	-0.052845	0.053053	0.140531	0	0.057614	0.097697	-0.057359	-0.030727	0.082111	-0.06531	0.114542
YMR097C	MTG1		0	0.106689	0.106834	0.0676	0.03525	-0.081919	0.02656	0.14867	0	0.088524	0.051192	-0.047505	-0.04829	0.053356	-0.093136	0.078691
YDL216C	RRI1		0	0.170885	0.158882	0.080347	0.058654	-0.007168	0.093012	0.258008	0	0.173145	0.096942	0.055837	0.030124	0.076672	-0.018266	0.173215
YML068W	ITT1		0	0.142368	0.134485	0.07917	0.02869	-0.01853	0.050632	0.248786	0	0.06136	0.10173	0.012988	-0.015152	0.162615	-0.057783	0.126531
YHR159W	TDA11		0	0.150492	0.066767	0.038715	0.01662	0.032676	0.108756	0.260957	0	0.098051	0.080683	0.022998	-0.08377	0.118812	0.045456	0.12771
YKL041W	VPS24		0	0.15851	0.065444	0.042401	0.046304	-0.11417	0.099335	0.204538	0	0.062274	0.095201	-0.001063	-0.03158	0.063931	-0.012806	0.096321
YOR278W	HEM4		0	0.085992	0.093299	0.099709	0.019073	-0.033242	0.078536	0.131517	0	8e-05	0.091259	0.076833	-0.02093	0.047237	0.026235	0.068027
YDR150W	NUM1		0	0.163724	0.163719	0.131179	0.143149	0.038675	0.079943	0.184219	0	0.020759	0.152027	0.088827	-0.055906	-0.066265	-0.052518	0.165671
YKL126W	YPK1		0	0.12206	0.15881	0.092312	0.054934	0.048708	0.01476	0.137335	0	0.046525	0.046273	0.040944	-0.004382	-0.03778	-0.044188	0.072347
YKL162C-A	YKL162C-A		0	0.156882	0.201211	0.265703	0.207656	0.099831	0.088552	0.163821	0	0.055404	0.240896	-0.072895	-0.038761	-0.021014	-0.02439	0.245581
YKL011C	CCE1		0	0.067288	0.087569	0.10721	0.120938	0.071043	-0.034957	0.214962	0	-7e-05	0.204985	-0.1073	-0.104042	-0.027773	-0.092974	0.149709
YGL159W	YGL159W		0	0.024006	0.078523	0.06468	0.101069	0.013538	0.095368	0.187871	0	-0.014939	0.068637	-0.021309	-0.057893	0.046826	0.048595	0.092562
YDL154W	MSH5		0	0.04302	0.095386	0.102907	0.045746	0.003636	0.047291	0.132282	0	-0.014836	0.006415	0.013583	0.027355	0.093084	0.013475	0.073155
YIL029C	YIL029C		0	0.090796	0.150622	0.087198	0.190384	0.085334	0.137941	0.279813	0	0.03208	0.013336	0.014984	0.039123	0.191864	-0.007796	0.113636
YCR036W	RBK1		0	0.122269	0.158107	0.163933	0.109898	0.044465	0.12256	0.250089	0	0.085182	0.133676	-0.023864	0.079466	0.120454	0.079142	0.201073
YMR178W	YMR178W		0	0.085693	0.122045	0.106427	0.138103	0.035487	0.149554	0.185568	0	0.102271	0.098197	-0.048151	0.062202	0.135067	0.083517	0.107751
YJL203W	PRP21		0	0.071096	0.116049	0.087925	0.095074	0.035286	0.037579	0.176972	0	-0.013247	0.091377	-0.03479	0.038681	0.087074	-0.000638	0.117251
YOR362C	PRE10		0	0.10522	0.08637	0.077013	0.09935	0.022443	0.023748	0.09403	0	0.01427	0.068494	-0.019824	0.039343	0.049674	-0.017128	0.045377
YDL147W	RPN5		0	0.008278	0.148249	0.068011	0.140408	0.012284	0.039245	0.161436	0	-0.005875	0.065508	0.013063	0.023323	-0.019487	-0.060753	0.068323
YHR011W	DIA4		0	0.07998	0.110865	0.107074	0.152765	-0.027822	0.111128	0.268541	0	0.020692	0.085882	0.176607	0.096569	0.047688	-0.01685	0.174916
YCR069W	CPR4		0	0.078903	0.200437	0.17931	0.186224	0.125947	0.079929	0.209307	0	0.090032	0.189694	0.077448	0.111249	0.051065	0.022951	0.101759
YPR108W	RPN7		0	0.064886	0.138566	0.11677	0.1099	0.047809	0.05728	0.120287	0	0.026289	0.117928	0.035596	0.079561	0.006545	-0.05358	0.083997
YNL117W	MLS1		0	0.054142	0.13309	0.158542	0.287212	0.080352	0.094089	0.251168	0	0.04979	0.136912	0.164796	0.185473	0.128814	-0.024074	0.103428
YDR131C	YDR131C		0	0.115558	0.105102	0.025518	0.042098	-0.02021	0.099003	0.140229	0	0.005041	0.008877	0.048028	0.015387	-0.058718	0.054306	0.04545
YCL004W	PGS1		0	0.092356	0.12049	0.032355	0.140296	0.051883	0.129537	0.168618	0	0.03354	-0.044449	0.06646	0.047436	-0.027472	0.037314	0.187084
YJL112W	MDV1		0	0.095103	0.124741	0.048343	0.085295	0.014228	0.058331	0.166326	0	-0.00873	-0.00717	0.012151	0.056419	-0.0709	-0.033003	0.124123
YGL207W	SPT16		0	0.098844	0.107901	0.053097	-0.004681	0.163208	0.166471	0.191928	0	-0.01747	0.060982	0.046997	0.078112	-0.064719	0.101101	0.104538
YHR202W	YHR202W		0	0.138176	0.173461	0.1487	0.027091	0.074388	0.087926	0.249814	0	0.095301	0.026515	0.005414	0.061425	-0.080189	0.063201	0.213659
YDR238C	SEC26		0	0.054844	0.109118	0.065731	0.071794	0.109208	0.135517	0.23111	0	-0.006731	0.016286	0.019712	0.008062	-0.059172	0.085263	0.15432
YOR290C	SNF2		0	0.114544	0.179445	0.118308	0.125217	0.143427	0.148824	0.244262	0	0.03623	0.016349	0.049003	0.011512	-0.098284	0.101022	0.154218
YBL037W	APL3		0	0.087678	0.099888	0.072363	0.021654	0.106218	0.09507	0.115522	0	0.006609	0.081995	0.105139	0.024822	-0.053236	0.04923	0.109092
YMR089C	YTA12		0	0.077128	0.06752	0.070365	0.067378	0.054853	0.065115	0.054294	0	0.010027	0.063005	0.127932	0.046252	-0.024358	0.066173	0.077416
YBR208C	DUR1,2		0	0.027751	0.065526	0.059786	0.122036	0.051963	0.088387	0.191672	0	-0.016526	0.079099	0.093977	0.014804	-0.071183	0.161376	0.147083
YOR336W	KRE5		0	0.035997	0.047208	0.066916	0.06288	0.089525	0.070519	0.09697	0	-0.006827	0.025741	0.09242	0.011885	-0.056909	0.100965	0.120703
YJR094C	IME1		0	0.087646	0.067259	-0.091966	0.114646	0.129805	0.068359	0.160055	0	0.056492	0.027952	0.068192	0.050065	-0.154384	0.120005	0.195456
YLR176C	RFX1		0	0.25232	0.08631	-0.030466	0.062776	0.093453	0.073032	0.251858	0	0.14713	-0.033027	0.025155	-0.032964	-0.192943	0.179776	0.189676
YAL016W	TPD3		0	0.122519	0.15618	0.102692	0.05755	-0.026894	0.042092	0.051361	0	0.071721	-0.029253	0.040869	0.015173	-0.135712	0.043478	0.072956
YPL228W	CET1		0	0.074563	0.116136	0.057526	0.034854	0.043759	0.09095	0.060828	0	0.122275	-0.026033	0.095187	0.063479	-0.05201	0.097485	0.14545
YDR169C	STB3		0	0.07339	0.062021	0.061696	0.13491	0.165724	0.057665	0.026184	0	0.117302	0.042735	0.031413	0.158792	0.000826	0.085965	0.042609
YGL035C	MIG1		0	0.199573	0.149569	0.107943	0.191497	0.275977	0.211768	0.125903	0	0.149109	0.11053	0.140977	0.187891	0.021287	0.142929	0.013796
YLR352W	YLR352W		0	0.098698	0.076704	0.073187	0.086956	0.153858	0.062988	0.052241	0	0.143822	0.057421	0.098884	0.094471	0.082743	0.014208	0.013905
YBR003W	COQ1		0	0.191914	0.17408	0.206923	0.189378	0.197764	0.241937	0.247205	0	0.197329	0.076947	0.042668	0.243942	0.130589	0.090578	-0.019838
YHR113W	APE4		0	0.159017	0.126936	0.170503	0.099948	0.096131	0.084028	0.026784	0	0.096032	-0.01341	0.029365	0.119549	0.04982	0.061265	-0.061243
YOR291W	YPK9		0	0.096622	0.137064	0.062904	0.147685	0.173004	0.074776	0.066711	0	0.060853	-0.036274	0.090369	0.093291	0.058446	0.082209	-0.09583
YBR080C	SEC18		0	0.020183	0.090228	0.074009	0.109976	0.13338	0.051296	0.044081	0	0.013701	-0.007126	0.052372	0.063737	-0.068336	0.044068	0.030664
YCR012W	PGK1		0	0.109197	0.247442	0.336549	0.317339	0.237065	0.053638	0.120797	0	0.118407	0.001798	0.067291	0.337587	0.097637	0.15425	0.01429
YFL039C	ACT1		0	0.006883	0.134897	0.154775	0.194936	0.150729	0.031412	0.088816	0	0.045498	-0.00826	0.027663	0.139308	-0.023367	0.033023	0.030638
YBL022C	PIM1		0	0.108272	0.188492	0.221868	0.174091	0.234049	0.103459	0.105401	0	0.017472	-0.06461	-0.061619	0.220502	-0.032098	0.081804	0.043486
YML013W	UBX2		0	0.063225	0.140051	0.146352	0.125333	0.229925	0.052778	0.07665	0	0.075368	0.011966	0.003579	0.184818	-0.040047	0.12383	-0.000549
YKL152C	GPM1		0	0.066038	0.262543	0.261435	0.296963	0.333337	0.213296	0.13749	0	0.072778	0.024284	0.223118	0.417042	0.119975	0.122214	0.000192
YNL208W	YNL208W		0	0.108458	0.143447	0.143767	0.149821	0.257152	0.113346	0.110982	0	0.050641	0.068298	0.090702	0.316673	0.056248	0.075845	0.104239
YMR323W	ERR3		0	0.285952	0.654655	0.688335	0.636503	0.702648	0.385888	0.170555	0	0.183496	-0.268186	0.673069	0.48508	0.260635	0.479015	0.405567
YAL004W	YAL004W		0	0.233462	0.403461	0.42512	0.393974	0.338879	0.109163	0.019347	0	0.15483	-0.007537	0.374128	0.18214	0.042038	-0.004539	-0.060526
YLL040C	VPS13		0	0.208978	0.365852	0.319322	0.252404	0.344359	0.196981	0.165987	0	0.020444	0.013609	0.26006	0.172536	0.027201	-0.010182	0.052833
YGL197W	MDS3		0	0.09701	0.263126	0.120442	0.173696	0.167278	0.110729	0.082438	0	0.116314	0.05072	0.080949	0.131457	-0.036767	0.040712	0.049023
YGL206C	CHC1		0	0.191357	0.316628	0.252597	0.239078	0.257194	0.066245	0.040116	0	0.060267	0.021815	0.148527	0.129744	-0.101179	0.015574	0.008449
YLR394W	CST9		0	0.21486	0.271087	0.230282	0.264227	0.308018	0.097836	0.084698	0	0.171101	0.050944	0.13489	0.198869	-0.090917	0.047631	-0.025886
YBL064C	PRX1		0	0.376718	0.576485	0.571428	0.416723	0.236487	0.199063	0.155278	0	0.217913	0.228123	0.338181	0.369768	0.128504	0.067285	0.032668
YML004C	GLO1		0	0.239559	0.359795	0.351351	0.262687	0.160436	0.156749	0.154796	0	0.184455	0.17192	0.185206	0.283481	0.090141	0.020385	0.06615
YMR271C	URA10		0	0.221091	0.371094	0.420051	0.267483	0.077883	0.114533	0.106972	0	0.224502	0.131026	0.099957	0.186828	0.10844	-0.006319	0.076658
YMR325W	PAU19		0	0.079355	0.211023	0.284924	0.292882	0.235971	0.153563	0.159009	0	0.076628	0.091771	0.076955	0.173993	0.137689	0.018661	0.038908
YPR081C	GRS2		0	0.150761	0.311523	0.317663	0.263828	0.199761	0.16629	0.180891	0	0.078528	0.121627	0.064765	0.229742	0.058298	0.094071	0.095197
YDR221W	GTB1		0	0.058503	0.041844	0.051641	0.085496	0.165291	0.013992	0.104416	0	0.085339	0.066196	0.073808	0.18819	-0.009777	0.139679	0.066798
YIL135C	VHS2		0	0.040693	0.019399	0.066835	0.025818	0.194963	0.049628	0.076664	0	0.148782	0.054005	0.12048	0.171166	0.034599	0.078736	0.186399
YOL024W	YOL024W		0	0.08867	0.115017	0.12266	0.136032	0.364309	0.079193	0.254046	0	0.225229	0.114255	0.155243	0.282779	0.142967	0.207368	0.240469
YBR018C	GAL7		0	0.154979	0.104995	0.101461	0.261208	0.183027	0.131879	0.180155	0	0.111511	0.289779	0.120556	0.217083	0.195123	0.133185	0.220069
YCR062W	YCR062W		0	0.097424	0.214817	0.244352	0.289547	0.239512	0.19199	0.39233	0	0.145065	0.313579	0.159095	0.24477	0.200459	0.203433	0.302134
YMR251W-A	HOR7		0	0.164306	0.252243	0.24337	0.341502	0.199081	0.242325	0.357454	0	0.200163	0.231297	0.150108	0.357451	0.236766	0.235374	0.261528
YJL099W	CHS6		0	0.049167	0.12709	0.057736	0.174872	0.158773	0.140736	0.221549	0	0.095859	0.212409	0.141009	0.23301	0.112088	0.137262	0.175424
YDR422C	SIP1		0	0.05042	0.056195	0.070934	0.179818	0.162698	0.094653	0.110862	0	0.069596	0.121986	0.063735	0.137132	0.069153	0.09193	0.077564
YOL004W	SIN3		0	0.061434	0.109227	0.071121	0.145024	0.115477	0.104019	0.116363	0	0.059849	0.14219	0.027651	0.113115	0.022281	0.063272	0.084005
YDR350C	ATP22		0	0.095535	0.089025	0.071804	0.199654	0.170251	0.098809	0.201649	0	0.073668	0.129044	0.159296	0.080253	0.105863	0.045669	0.055832
YER065C	ICL1		0	0.05085	0.084015	0.015731	0.128647	0.148633	0.081734	0.105576	0	-0.007185	0.10577	0.096122	0.080958	0.092578	0.073784	0.076317
YBL005W	PDR3		0	0.069898	0.120698	0.147921	0.218481	0.222831	0.111623	0.223664	0	0.066113	0.209616	0.218887	0.16761	0.160301	0.185651	0.180777
YMR170C	ALD2		0	0.081411	0.195695	0.22054	0.260993	0.317719	0.111392	0.26328	0	0.164504	0.202308	0.270945	0.223938	0.122614	0.140742	0.214929
YGR178C	PBP1		0	0.095625	0.107218	0.108879	0.186758	0.251183	0.081738	0.182887	0	0.035687	0.10587	0.128316	0.159899	0.08139	0.091724	0.123302
YPL048W	CAM1		0	0.049672	0.060938	0.06373	0.137937	0.153087	0.049113	0.111085	0	0.057411	0.063556	0.115043	0.181998	0.035214	0.073606	0.107945
YLR207W	HRD3		0	0.069705	0.070958	0.092138	0.114497	0.216482	0.145127	0.170995	0	0.038022	0.10619	0.223712	0.192264	0.15647	0.126318	0.165927
YGR258C	RAD2		0	0.094957	0.095873	0.01063	0.138009	0.100635	0.107273	0.078729	0	0.09483	0.07825	0.119671	0.166528	0.05955	0.118996	0.158284
YLR371W	ROM2		0	0.061668	0.086723	0.033163	0.176009	0.114487	0.072116	0.130441	0	0.063239	0.065301	0.088837	0.131235	0.037782	0.128335	0.077845
YOR070C	GYP1		0	0.033395	0.050093	0.014115	0.201244	0.172846	0.082538	0.106323	0	0.104308	0.111332	0.052442	0.21854	0.068356	0.154383	0.149372
YFL014W	HSP12		0	0.347976	0.558705	0.780468	0.761614	0.689286	0.450283	0.653996	0	0.249971	0.461504	0.619275	0.694126	0.57035	0.318352	0.487212
YGR209C	TRX2		0	0.11429	0.21138	0.262699	0.309342	0.141063	0.159539	0.284096	0	0.144049	0.167556	0.19891	0.321386	0.15223	0.095309	0.28327
YER177W	BMH1		0	0.13692	0.261268	0.234037	0.292373	0.183975	0.101458	0.184055	0	0.131872	0.175686	0.204898	0.283505	0.058013	0.08393	0.191176
YHL030W	ECM29		0	0.135698	0.299388	0.339435	0.317492	0.300466	0.12061	0.252851	0	0.076569	0.184116	0.230399	0.250531	0.056959	0.144047	0.156128
YGR254W	ENO1		0	0.081839	0.368471	0.428893	0.535987	0.353956	0.280493	0.433429	0	0.12351	0.278651	0.272097	0.382416	0.153794	0.36375	0.301618
YEL062W	NPR2		0	0.070473	0.143387	0.111566	0.159387	0.124054	0.036562	0.125676	0	0.134024	0.084273	0.152346	0.179699	0.0219	0.119073	0.150122
YGR225W	AMA1		0	0.32159	0.443521	0.389007	0.322712	0.286551	0.097037	0.337269	0	0.311119	0.338798	0.475254	0.378131	0.099405	0.270408	0.366844
YKL103C	APE1		0	0.263974	0.42864	0.42053	0.290995	0.350579	0.207258	0.419076	0	0.215728	0.353891	0.390819	0.384672	0.091486	0.229815	0.411351
YDR155C	CPR1		0	0.023292	0.175143	0.220227	0.251458	0.139757	0.063956	0.143212	0	0.107425	0.204779	0.156053	0.154026	0.181535	0.141302	0.074565
YJL068C	YJL068C		0	0.013421	0.120497	0.138653	0.233311	0.12549	0.06979	0.131491	0	0.052352	0.143789	0.137353	0.176056	0.081815	0.077661	0.055515
YKR102W	FLO10		0	0.116283	0.19945	0.249091	0.378597	0.21686	0.156609	0.254702	0	0.132433	0.277911	0.380187	0.287577	0.131392	0.184915	0.115786
YDR443C	SSN2		0	0.022609	0.068442	0.078693	0.109748	0.086732	0.028455	0.034243	0	0.035607	0.035037	0.069528	0.102064	0.020982	0.036476	0.018849
YBR072W	HSP26		0	0.386323	0.826444	0.879797	0.938467	0.663662	0.340285	0.201261	0	0.304682	0.558493	0.662856	0.83901	0.233529	0.163595	0.047353
YOR230W	WTM1		0	0.098309	0.202476	0.241064	0.314643	0.202551	0.138203	0.08655	0	0.111046	0.21728	0.278611	0.236365	0.025479	0.050923	0.062087
YKL157W	APE2		0	0.108499	0.209416	0.187356	0.218794	0.217267	0.091196	0.084062	0	0.06332	0.132185	0.193477	0.251272	-0.025388	0.128226	0.118422
YNL239W	LAP3		0	0.059713	0.139446	0.157876	0.195322	0.23288	0.113535	0.058732	0	0.05654	0.161128	0.187663	0.195835	0.015858	0.059239	0.092097
YIR039C	YPS6		0	0.184256	0.327689	0.340529	0.344396	0.381756	0.180534	0.188947	0	0.232254	0.285429	0.393436	0.533882	0.237645	0.138071	0.218944
YML028W	TSA1		0	0.047505	0.146464	0.170753	0.298552	0.234657	0.130016	0.070275	0	0.114575	0.218644	0.270375	0.301265	0.139907	0.039812	0.074958
YBR286W	APE3		0	0.139677	0.266509	0.291887	0.215691	0.264546	0.086034	0.128698	0	0.153316	0.275963	0.229667	0.247026	0.09429	0.095182	0.071526
YGR088W	CTT1		0	0.593471	0.91456	0.797235	0.733501	0.671766	0.411169	0.349083	0	0.419278	0.618212	0.645235	0.689471	0.296409	0.316957	0.167359
YGL156W	AMS1		0	0.283684	0.441245	0.432464	0.447556	0.472881	0.315121	0.149927	0	0.107672	0.391633	0.407443	0.412856	0.11567	0.190344	0.09435
YKL129C	MYO3		0	0.193106	0.25765	0.188849	0.23397	0.317011	0.199731	0.096085	0	0.09898	0.270177	0.272212	0.265082	0.14074	0.160139	0.120302
YBL047C	EDE1		0	0.085526	0.189102	0.134411	0.236658	0.203385	0.08191	0.114117	0	0.092911	0.208025	0.135758	0.194612	0.099057	0.109209	0.087512
YOR374W	ALD4		0	0.216211	0.475846	0.502751	0.477306	0.451488	0.311242	0.357797	0	0.340418	0.590469	0.549585	0.484899	0.22428	0.372977	0.306498
YKL050C	YKL050C		0	0.216426	0.284207	0.208291	0.255139	0.249428	0.184992	0.221823	0	0.069698	0.159211	0.208727	0.170162	0.081293	0.168368	0.098518
YPL281C	ERR2		0	0.388264	0.488574	0.573693	0.559045	0.536125	0.432928	0.327107	0	0.224325	0.377356	0.427381	0.49677	0.321955	0.34986	0.170371
YOR124C	UBP2		0	0.194609	0.309474	0.155657	0.183773	0.155381	0.174203	0.137248	0	0.098192	0.215648	0.265558	0.135999	0.043226	0.068387	0.108851
YOR394W	PAU21		0	0.142889	0.207839	0.231572	0.149524	0.212957	0.136023	0.061296	0	0.090214	0.230303	0.258703	0.144846	0.114149	0.048926	0.124248
YDR332W	IRC3		0	0.07795	0.120937	0.081778	0.108486	0.063554	0.059611	0.150446	0	0.008009	0.046079	0.111604	0.061113	0.026149	0.075813	0.077542
YDL126C	CDC48		0	0.219943	0.322991	0.280507	0.235971	0.313596	0.240264	0.295771	0	0.088986	0.138824	0.235252	0.225198	-0.001003	0.176901	0.245567
YGL049C	TIF4632		0	0.172518	0.254105	0.187431	0.175279	0.253695	0.099212	0.296437	0	0.12545	0.111106	0.20036	0.176778	0.024074	0.085631	0.178458
YMR173W-A	YMR173W-A		0	0.354589	0.429181	0.418019	0.335388	0.33429	0.276111	0.31532	0	0.178395	0.265617	0.316618	0.203941	-0.022667	0.124127	0.188167
YKL105C	SEG2		0	0.179622	0.250792	0.203314	0.179568	0.243791	0.155069	0.230027	0	0.072807	0.036349	0.104809	0.133899	0.030293	0.053079	0.145838
YMR173W	DDR48		0	0.318222	0.526203	0.447354	0.493354	0.577496	0.352538	0.389339	0	0.177692	0.087846	0.178511	0.430774	0.042509	0.109708	0.194981
YOR090C	PTC5		0	0.203794	0.214664	0.181553	0.198899	0.246205	0.135815	0.242133	0	0.040124	0.108866	0.007886	0.151232	-0.008385	0.040269	0.098586
YOL123W	HRP1		0	0.192294	0.132569	0.190764	0.178796	0.158596	0.121854	0.209336	0	0.035848	0.07717	0.058554	0.10948	-0.014053	0.049605	0.173262
YBL088C	TEL1		0	0.110997	0.137753	0.107691	0.120709	0.123604	0.145711	0.173456	0	0.008216	0.079206	0.062755	0.034704	0.045991	0.02221	0.026032
YNR016C	ACC1		0	0.094736	0.158736	0.176032	0.230348	0.297231	0.207431	0.268653	0	0.014064	0.153777	0.06902	0.016412	0.022215	0.102843	0.117787
YPL091W	GLR1		0	0.076553	0.197428	0.146546	0.157647	0.185664	0.172565	0.119021	0	0.030512	0.095225	0.163882	0.05654	-0.034848	0.082844	0.035858
YCR088W	ABP1		0	-0.019567	0.096117	0.105602	0.21766	0.398772	0.040667	0.105909	0	0.023635	0.145248	0.191678	0.167511	0.064119	0.113077	0.056722
YDR389W	SAC7		0	0.007831	0.031321	0.043599	0.135739	0.223587	0.105895	0.154849	0	0.044174	0.078697	0.067411	0.165353	0.095309	0.146123	0.064736
YGR271W	SLH1		0	0.00819	0.05919	0.057575	0.105585	0.186112	0.090579	0.068977	0	0.020513	0.05374	0.094089	0.130498	0.037749	0.101291	0.116738
YJL153C	INO1		0	0.01717	0.065159	0.155864	0.275951	0.421476	0.187374	0.251623	0	0.04619	0.104193	0.147313	0.250447	0.138765	0.177742	0.289311
YPL231W	FAS2		0	0.00116	0.034555	0.066837	0.175939	0.344224	0.121283	0.159243	0	0.018826	0.076464	0.161362	0.195354	0.001789	0.139597	0.124905
YDL149W	ATG9		0	0.064102	0.126716	0.099165	0.184126	0.152172	0.141557	0.155712	0	0.040381	0.081887	0.070691	0.17978	0.152976	0.160904	0.165189
YIL173W	VTH1		0	0.070713	0.14879	0.10591	0.212693	0.136094	0.142279	0.180233	0	0.062164	-0.019991	0.072905	0.142728	0.133408	0.172516	0.122568
YLR109W	AHP1		0	0.217101	0.421328	0.409025	0.496591	0.380397	0.402334	0.46441	0	0.135139	0.044364	0.10087	0.536673	0.234326	0.324877	0.299515
YDR301W	CFT1		0	0.040407	0.076248	0.084318	0.120885	0.150717	0.096535	0.101341	0	0.001504	0.014354	0.032437	0.151463	0.082041	0.077756	0.087023
YKL215C	OXP1		0	0.110578	0.160174	0.112017	0.220056	0.290039	0.16733	0.142582	0	-0.001724	0.114745	0.081285	0.203088	0.064465	0.146076	0.098547
YPL061W	ALD6		0	0.216829	0.223853	0.24859	0.451625	0.552211	0.325331	0.320263	0	0.157771	0.161228	0.124324	0.461845	0.170575	0.36398	0.208861
YKL201C	MNN4		0	0.065836	0.161506	0.172658	0.15473	0.318773	0.141672	0.121376	0	0.051263	0.083602	0.052957	0.202679	0.066381	0.130542	0.180607
YER088C	DOT6		0	0.127529	0.056752	0.088815	0.288149	0.363939	0.297893	0.244324	0	0.203743	-0.041316	0.058443	0.213308	0.179114	0.238641	0.198478
YPR097W	YPR097W		0	0.100963	0.030142	0.021082	0.104641	0.177543	0.17722	0.178397	0	0.070291	-0.007224	0.05451	0.111263	0.106162	0.12302	0.147464
YOL138C	RTC1		0	0.0364	0.088286	0.070014	0.191639	0.213026	0.141517	0.138396	0	0.075607	-0.049107	0.053725	0.177067	0.069519	0.099175	0.079426
YER089C	PTC2		0	0.108342	0.128133	0.114226	0.104971	0.212198	0.077607	0.123322	0	0.074562	0.096396	0.028317	0.122505	0.053878	0.017249	0.028589
YER138W-A	YER138W-A		0	0.140005	0.193251	0.248985	0.169368	0.46964	0.25961	0.190012	0	0.040722	0.074765	0.035977	0.240503	0.107994	0.116217	0.077828
YHL050C	YHL050C		0	0.200501	0.140556	0.187616	0.16328	0.449458	0.307303	0.127907	0	0.053711	0.227831	0.151907	0.172609	0.167824	0.106081	0.059126
YGL062W	PYC1		0	0.02086	0.107247	0.144565	0.188675	0.254036	0.130966	0.058882	0	0.019869	0.103939	0.153715	0.15432	0.069712	0.076175	-0.034889
YBL075C	SSA3		0	0.18081	0.261337	0.37634	0.404735	0.477223	0.436388	-0.009477	0	0.056084	0.299412	0.357244	0.343583	0.336884	0.300535	-0.101118
YPL223C	GRE1		0	0.22342	0.368077	0.444932	0.398514	0.554755	0.353754	0.037511	0	0.033248	0.228151	0.316945	0.356264	0.27512	0.206899	-0.123188
YKL163W	PIR3		0	0.103205	0.29224	0.293542	0.402407	0.508873	0.396406	0.127666	0	0.154359	0.356595	0.444741	0.423778	0.387045	0.393408	0.117975
YOR393W	ERR1		0	0.269861	0.421671	0.465317	0.522627	0.591124	0.441061	0.319158	0	0.236467	0.384309	0.435912	0.651656	0.560564	0.493022	0.330512
YOR296W	YOR296W		0	0.083704	0.097139	0.076397	0.078139	0.179591	0.094199	0.076801	0	-0.00794	0.081209	0.133655	0.117686	0.140261	0.068551	0.043058
YHR139C	SPS100		0	0.182367	0.324443	0.397822	0.499434	0.611762	0.540909	0.29164	0	0.042989	0.18152	0.250186	0.357246	0.385832	0.398113	0.204029
YLR273C	PIG1		0	0.102831	0.218572	0.225688	0.351138	0.236711	0.341431	0.117849	0	0.011137	0.115459	0.079806	0.122757	0.264442	0.245181	0.054383
YOR127W	RGA1		0	0.073929	0.099634	0.129633	0.212327	0.239924	0.265284	0.143033	0	-0.02619	0.033386	0.019497	0.091525	0.206213	0.151665	-0.036407
YBR105C	VID24		0	0.088142	-0.007773	0.097738	0.244241	0.188428	0.153961	0.263412	0	0.121472	0.015454	-0.000281	0.059973	0.037272	0.149026	0.11657
YNL047C	SLM2		0	0.049841	0.039703	0.007027	0.130718	0.165278	0.059095	0.142285	0	0.003376	-0.006355	0.02908	0.027124	0.07569	0.060633	0.044828
YHL010C	ETP1		0	0.221884	0.109776	0.077166	0.171347	0.173049	0.146871	0.2075	0	0.056842	0.045718	-0.027404	0.038789	0.078218	-0.018926	0.162903
YKL169C	YKL169C		0	0.198702	0.0808	0.096122	0.261125	0.251684	0.105122	0.213223	0	0.146029	-0.093509	-0.025733	0.116728	0.111612	0.012582	0.100275
Q0050	AI1		0	0.34021	0.24183	0.361356	0.339179	0.354069	0.526689	0.461676	0	0.122865	0.148283	-0.153617	0.326158	0.251677	0.367028	0.38779
Q0055	AI2		0	0.164899	0.109113	0.222704	0.104719	0.083526	0.283401	0.215439	0	0.097851	0.090622	-0.211043	0.156328	0.031361	0.245985	0.306237
YIL172C	IMA3		0	0.16115	0.149598	0.133199	0.01126	0.028449	0.125059	0.229818	0	0.154315	-0.053726	-0.065368	0.012385	0.074983	0.094274	0.237838
YIL050W	PCL7		0	0.148734	0.138441	0.111444	0.086782	0.161777	0.111229	0.36417	0	0.202827	0.012498	-0.056704	0.071315	0.106548	0.09956	0.358489
YLR238W	FAR10		0	0.124441	0.157912	0.082297	0.090054	0.095374	0.159495	0.337901	0	0.152337	0.025478	-0.074063	0.08542	0.112962	0.047897	0.297881
YKR011C	TOS5		0	0.249384	0.22185	0.131022	0.113583	0.131771	0.158248	0.385526	0	0.244045	-0.005247	-0.007314	0.09265	-0.012582	0.182408	0.347526
YOR111W	YOR111W		0	0.161465	0.135615	0.118487	0.060289	0.081903	0.198536	0.309866	0	0.154399	0.05542	0.026289	0.067559	0.063167	0.124961	0.350693
YPR095C	SYT1		0	0.072661	0.060852	0.074645	0.027524	0.125134	0.069522	0.166417	0	0.112023	0.003467	-0.098241	0.027583	0.04396	0.080982	0.094766
YBR289W	SNF5		0	0.07813	0.033485	0.041314	0.067144	0.144131	0.039498	0.155253	0	0.041038	0.033718	0.023549	0.085257	0.009825	0.076601	0.235017
YHR200W	RPN10		0	0.075487	0.068051	0.11673	0.142973	0.203024	0.092413	0.165976	0	0.034777	0.019308	0.05816	0.170781	0.046825	0.074436	0.225005
YOL135C	MED7		0	0.042973	0.080235	0.075777	0.050719	0.19937	0.091549	0.165043	0	0.059383	0.020874	0.007154	0.140263	0.10504	-0.002571	0.164381
YBR049C	REB1		0	0.088339	0.127848	0.093071	0.109382	0.19354	0.14181	0.350876	0	0.04661	0.063329	-0.049033	0.097163	0.043065	0.089312	0.238823
YCR011C	ADP1		0	0.070533	0.121721	0.110876	0.084626	0.167198	0.139233	0.26065	0	0.01121	0.119494	-0.002096	0.097782	0.04231	0.06402	0.239083
YGL212W	VAM7		0	0.157874	0.13163	0.197165	0.171048	0.281559	0.263042	0.442606	0	0.081756	0.127985	-0.060246	0.261257	0.06901	0.160529	0.471782
YIL042C	PKP1		0	0.055223	0.080068	0.11718	0.137307	0.182416	0.092981	0.243807	0	0.013841	0.059568	-0.014623	0.086338	0.061431	0.027242	0.17501
YER162C	RAD4		0	0.138099	0.12917	0.158385	0.087527	0.264879	0.164426	0.324536	0	0.08117	0.133294	0.02522	0.140329	0.157458	0.138041	0.204812
YHR034C	PIH1		0	0.123388	0.086944	0.157072	0.109938	0.244238	0.178156	0.275262	0	0.069749	0.111397	0.021223	0.03136	0.139193	0.065631	0.229187
YOR250C	CLP1		0	0.044207	0.146697	0.127951	0.14431	0.147619	0.123458	0.223918	0	0.037077	0.083978	-0.015836	0.03785	0.095235	0.127633	0.187298
YPL075W	GCR1		0	0.107805	0.202698	0.236576	0.268539	0.234037	0.250984	0.364032	0	0.004481	0.051829	0.095706	0.070881	0.177501	0.122022	0.24741
YAL044C	GCV3		0	0.157725	0.120637	0.144637	0.127738	0.246341	0.258738	0.498351	0	0.04482	0.055548	0.082438	0.168435	0.189341	0.224197	0.390297
YBR138C	HDR1		0	0.150311	0.17584	0.171171	0.207833	0.287517	0.328843	0.61405	0	0.161391	0.038339	0.069278	0.188701	0.267574	0.319541	0.586054
YOR100C	CRC1		0	0.292961	0.319489	0.386121	0.335701	0.45417	0.47958	0.923914	0	0.287506	0.03759	0.227542	0.274636	0.33907	0.536673	0.837663
YJL137C	GLG2		0	0.21254	0.263728	0.235701	0.276424	0.260873	0.265902	0.651541	0	0.201142	0.055365	0.015439	0.142173	0.21607	0.271287	0.563509
YGR223C	HSV2		0	0.141371	0.151308	0.158215	0.143696	0.100816	0.214821	0.348063	0	0.124416	0.027712	0.043634	0.166796	0.143648	0.213198	0.282265
YGL179C	TOS3		0	0.09854	0.102716	0.142556	0.240857	0.161309	0.234068	0.398413	0	0.127801	0.126307	0.1822	0.169861	0.196722	0.174707	0.364721
YIR027C	DAL1		0	0.076011	0.131052	0.184648	0.205988	0.111698	0.164739	0.344499	0	0.104868	0.070422	0.11139	0.154562	0.148974	0.162387	0.398168
YER094C	PUP3		0	0.139692	0.10128	0.11808	0.13672	0.097707	0.189962	0.250102	0	0.097819	-0.041396	0.035479	0.120983	0.084973	0.061134	0.22846
YDL137W	ARF2		0	0.126237	0.136568	0.202255	0.208128	0.143253	0.21274	0.325672	0	0.01093	-0.008411	0.066016	0.138176	0.098804	0.104317	0.258441
YPR036W	VMA13		0	0.118953	0.173558	0.116262	0.166607	0.156467	0.189803	0.290057	0	0.024607	-0.017354	0.059184	0.182627	0.074872	0.051844	0.226664
YMR226C	YMR226C		0	0.122632	0.137527	0.137151	0.087628	0.198208	0.19744	0.345818	0	0.011554	0.024901	0.118671	0.169483	0.123882	0.134166	0.270417
YPL031C	PHO85		0	0.107937	0.156893	0.147095	0.171708	0.22343	0.154559	0.337453	0	0.084893	0.058626	0.136943	0.194713	0.129014	0.073933	0.200495
YGL196W	DSD1		0	0.070596	0.122072	0.126011	0.200334	0.103785	0.175935	0.251363	0	0.058115	0.012208	-0.004155	0.075326	0.008448	0.099201	0.277316
YER014W	HEM14		0	0.168167	0.203746	0.119458	0.126516	0.263847	0.232555	0.423543	0	0.11299	0.065202	0.10565	0.211144	0.026296	0.197671	0.372009
YFR019W	FAB1		0	0.191027	0.284618	0.234504	0.280777	0.335634	0.292196	0.520773	0	0.158717	0.076075	0.025432	0.17606	0.049261	0.273442	0.464327
YOR176W	HEM15		0	0.154705	0.173034	0.13797	0.162173	0.168692	0.147384	0.343534	0	0.138517	0.106224	0.026178	0.143835	-0.081497	0.132476	0.244261
YKL060C	FBA1		0	0.217753	0.315373	0.362623	0.419142	0.424941	0.47367	0.748941	0	0.061849	-0.066295	0.147229	0.152146	0.090064	0.367225	0.469208
YLR256W	HAP1		0	0.097166	0.083507	0.102221	0.156315	0.251857	0.190685	0.236011	0	0.032028	0.003171	0.062766	0.041716	0.02294	0.173547	0.24359
YBL080C	PET112		0	0.211283	0.175843	0.121561	0.21267	0.173717	0.14763	0.328906	0	0.161634	-0.03151	0.027671	0.074983	0.052237	0.098939	0.252445
YPR185W	ATG13		0	0.245739	0.180256	0.073485	0.240939	0.228746	0.314258	0.407301	0	0.158592	0.059351	0.056033	0.020021	0.057962	0.133899	0.264592
YIL041W	GVP36		0	0.067574	0.116262	0.105782	0.149031	0.197552	0.126262	0.246055	0	0.023253	0.060063	0.022405	0.184297	0.058823	0.009125	0.112205
YDL007W	RPT2		0	0.112848	0.148015	0.131414	0.125905	0.209654	0.166792	0.204771	0	0.025338	0.030181	-0.00147	0.126034	0.005171	0.063822	0.145172
YMR186W	HSC82		0	0.154358	0.292976	0.248332	0.350472	0.26504	0.280903	0.457108	0	0.0155	-0.020515	-0.035244	0.242672	-0.030665	0.0835	0.24665
YDL215C	GDH2		0	0.118448	0.211888	0.185925	0.253299	0.221776	0.193281	0.372973	0	0.103785	0.083014	0.097223	0.220866	0.056144	0.204147	0.243827
YKR001C	VPS1		0	0.097685	0.143914	0.078723	0.179978	0.209565	0.125228	0.253256	0	0.050854	0.060716	0.060315	0.163165	0.058503	0.090919	0.173525
YKR096W	ESL2		0	0.119546	0.166506	0.164038	0.206844	0.209814	0.132098	0.249362	0	0.066409	0.041574	0.008499	0.142762	0.04841	0.119284	0.142925
YNL183C	NPR1		0	0.04997	0.091881	0.062266	0.136254	0.153427	0.103933	0.186439	0	0.021546	0.000711	0.011208	0.087991	0.047274	0.110026	0.091551
YJL029C	VPS53		0	0.182875	0.104832	0.078056	0.189236	0.289879	0.173667	0.322862	0	0.144408	0.002469	-0.086498	0.156927	0.055242	0.134476	0.227864
YLR131C	ACE2		0	0.130661	0.13485	0.158237	0.157598	0.36326	0.208093	0.310308	0	0.064719	-0.049382	-0.068561	0.106317	0.133565	0.106815	0.193882
YMR147W	YMR147W		0	0.084673	0.184889	0.279276	0.308553	0.363596	0.271531	0.400773	0	0.043713	-0.124393	0.02706	0.188118	0.11214	0.154234	0.195851
YMR165C	PAH1		0	0.139238	0.132044	0.119103	0.178281	0.262043	0.235391	0.223559	0	0.074914	-0.099386	-0.029365	0.14632	0.035549	0.117974	0.101707
YML127W	RSC9		0	0.046409	0.071685	0.113501	0.157941	0.190052	0.09958	0.360113	0	0.128988	-0.04276	-0.044584	0.10614	-0.048812	0.117189	0.236486
YMR253C	YMR253C		0	0.031707	0.118357	0.106299	0.117626	0.173819	0.133886	0.216278	0	0.143176	-0.03513	-0.034266	0.129755	0.134536	0.120737	0.216978
YOR330C	MIP1		0	0.067026	0.120316	0.141343	0.109894	0.23193	0.142904	0.207691	0	0.086425	-0.029671	-0.064979	0.143649	0.023792	0.168941	0.323519
YGL066W	SGF73		0	0.00726	0.037466	-0.026927	0.084541	0.086243	0.05123	0.076981	0	0.00881	-0.004017	-0.002545	0.108199	0.018196	0.05131	0.072795
YLR260W	LCB5		0	0.010141	0.068025	0.009273	0.17018	0.157304	0.106685	0.14675	0	-0.043942	0.015521	0.003744	0.106805	0.027586	0.087155	0.140919
YHR164C	DNA2		0	0.054229	0.106037	0.067022	0.135751	0.159851	0.065067	0.221651	0	-0.052618	-0.035739	0.028887	0.081881	0.049072	0.090846	0.172861
YGR134W	CAF130		0	0.010291	0.042669	0.073883	0.139686	0.207489	0.160472	0.258288	0	-0.032271	0.012287	0.019837	0.102835	0.132426	0.08912	0.195206
YPR035W	GLN1		0	0.00609	0.110567	0.135892	0.242736	0.357172	0.237347	0.471582	0	-0.121274	0.013242	0.055386	0.231262	0.080331	0.161493	0.365359
YOL011W	PLB3		0	-0.020288	0.011523	0.08967	0.171903	0.162443	0.118559	0.245506	0	-0.010121	-0.068998	0.061615	0.130165	0.05539	0.112662	0.191501
YLR309C	IMH1		0	0.042037	0.11188	0.053213	0.128281	0.062952	0.079781	0.145843	0	-0.02269	0.012555	-0.002466	0.105443	0.061403	0.088725	0.034593
YCR093W	CDC39		0	0.044075	0.034337	-0.006519	0.114905	0.06831	0.070624	0.119596	0	0.054713	0.160681	0.123228	0.085297	-0.029315	0.114549	0.102408
YKL025C	PAN3		0	0.009149	0.092353	0.002547	0.141787	0.057674	0.086936	0.173724	0	0.13795	0.258292	0.228153	0.118568	-0.001526	0.086996	0.168975
YBR041W	FAT1		0	0.019381	0.122862	0.099541	0.156559	0.123474	0.066719	0.185612	0	0.071575	0.197559	0.113215	0.03877	0.035816	0.087662	0.205203
YLR144C	ACF2		0	0.02814	0.1187	0.083704	0.154808	0.14469	0.064745	0.166965	0	0.079989	0.195776	0.17713	0.086811	0.040074	0.094223	0.13457
YIL013C	PDR11		0	-0.012889	0.078416	-0.004418	0.143052	0.176275	0.051927	0.232458	0	0.119361	0.206259	0.105758	0.117924	0.072637	0.108066	0.251245
YBL069W	AST1		0	0.010094	0.086447	0.087157	0.039904	0.189153	0.068424	0.248498	0	0.052434	0.317618	0.242009	0.157409	0.143038	0.089451	0.240489
Q0110	BI2		0	0.094549	0.051057	0.145615	0.211248	0.26016	0.322912	0.321503	0	0.137869	0.544252	0.544252	0.267745	0.157751	0.270078	0.460444
YMR272C	SCS7		0	0.028692	0.065427	0.094684	0.104391	0.117649	0.078899	0.211421	0	0.123742	0.209969	0.184931	0.117327	0.071959	0.111606	0.187895
YOR081C	TGL5		0	0.022915	-0.018813	0.0207	0.072651	0.106419	0.026821	0.156707	0	0.111606	0.152539	0.154348	0.109271	0.041053	0.11551	0.136122
YDL239C	ADY3		0	0.145361	0.25206	0.11732	0.184075	0.08968	0.187946	0.274724	0	0.183713	0.26325	0.316579	0.20621	0.048233	0.241744	0.322445
YEL060C	PRB1		0	0.055963	0.077886	0.067951	0.106249	0.090327	0.134624	0.166711	0	0.047224	0.179992	0.191834	0.177705	0.021656	0.164394	0.170107
YJL222W	VTH2		0	-0.004269	0.05103	0.010784	0.037445	0.041143	0.07641	0.094943	0	0.046068	0.102385	0.138001	0.080612	0.084941	0.178963	0.185695
YHR140W	YHR140W		0	0.092328	0.179452	0.186269	0.148738	0.083343	0.246766	0.381746	0	0.224473	0.307731	0.348592	0.23274	0.234285	0.429351	0.526837
YML064C	TEM1		0	0.074581	0.120034	0.05796	0.111801	0.016891	0.119516	0.150426	0	0.043092	0.158845	0.159686	0.099611	0.109679	0.135209	0.225905
YER096W	SHC1		0	0.109782	0.202995	0.184215	0.262355	0.149155	0.323798	0.496208	0	0.068078	0.225681	0.231246	0.137488	0.050311	0.243351	0.319401
YGR044C	RME1		0	0.142764	0.251545	0.273151	0.186636	0.214504	0.485885	0.541759	0	0.122462	0.230758	0.245459	0.171163	0.303149	0.479373	0.318626
YJR148W	BAT2		0	0.189206	0.258467	0.244918	0.004912	0.070533	0.364835	0.295524	0	0.101983	0.200987	0.257592	0.022918	0.110341	0.252492	0.353522
YDL197C	ASF2		0	0.168874	0.092531	0.047678	0.065414	0.12656	0.243731	0.339976	0	0.176626	0.151749	0.143158	0.065962	0.133616	0.164298	0.275592
YLR151C	PCD1		0	0.376206	0.241182	0.103595	0.019192	0.058775	0.313467	0.578671	0	0.341728	0.317599	0.278331	0.065141	0.1711	0.225599	0.51377
YBR183W	YPC1		0	0.510213	0.300504	0.246735	0.216215	0.210525	0.308515	0.503762	0	0.609079	0.346726	0.254773	0.289603	0.309539	0.452948	0.63022
YBL086C	YBL086C		0	0.561275	0.304334	0.228145	0.239223	0.30043	0.380719	0.693901	0	0.595293	0.3445	0.109819	0.208961	0.28183	0.29348	0.544372
YNL144C	YNL144C		0	0.787029	0.286262	0.197336	0.25254	0.313348	0.4069	0.711263	0	0.794784	0.37721	0.290779	0.230398	0.299351	0.475224	0.497519
YOR273C	TPO4		0	0.452873	0.154683	0.189373	0.10524	0.193162	0.346646	0.519312	0	0.407953	0.19191	0.126428	0.15883	0.104097	0.370047	0.489731
YGR238C	KEL2		0	0.247665	0.196722	0.068204	0.080516	0.117182	0.186265	0.277947	0	0.162059	0.206324	0.131184	0.113458	0.047226	0.215031	0.282674
YKL062W	MSN4		0	0.170524	0.182741	0.102818	0.136576	0.214742	0.275687	0.247861	0	0.149804	0.213499	0.158278	0.037835	0.038263	0.286916	0.371568
YER037W	PHM8		0	0.173337	0.231403	0.148046	0.086609	0.101042	0.15233	0.326127	0	0.147385	0.155486	0.142559	0.016925	0.025721	0.171959	0.386918
YPL116W	HOS3		0	0.126617	0.133948	0.154719	0.041168	0.121231	0.100831	0.264022	0	0.137644	0.172456	0.004306	0.084839	0.005704	0.115496	0.307831
YAR027W	UIP3		0	0.207208	0.191252	0.18972	0.120047	0.182735	0.25563	0.266787	0	0.183408	0.058148	0.088811	0.136561	0.179074	0.201717	0.348637
YCR021C	HSP30		0	0.791755	0.782799	0.603963	0.619922	0.68899	0.915777	1.56455	0	0.766721	0.531477	0.644874	0.615107	0.589722	0.935012	1.44203
YIL045W	PIG2		0	0.925785	0.663881	0.593754	0.590447	0.694706	0.884964	1.23764	0	0.759075	0.540863	0.493531	0.580439	0.548173	0.758306	1.11151
YDR406W	PDR15		0	0.265628	0.649251	0.639985	0.58014	0.602293	0.605126	0.867193	0	0.239533	0.412913	0.379329	0.538883	0.387909	0.56258	0.903675
YBR085C-A	YBR085C-A		0	0.26792	0.384262	0.430052	0.386933	0.255544	0.446745	0.566762	0	0.188735	0.256763	0.27721	0.237953	0.325894	0.320389	0.431199
YOL151W	GRE2		0	0.305975	0.452566	0.45145	0.331752	0.224919	0.361298	0.554566	0	0.225406	0.244327	0.308604	0.24986	0.179729	0.398642	0.555959
YJL042W	MHP1		0	0.181343	0.263864	0.240693	0.215134	0.225582	0.240737	0.34047	0	0.084773	0.173108	0.113771	0.083966	0.07365	0.236505	0.284579
YHL019C	APM2		0	0.15591	0.196943	0.10004	0.150227	0.178881	0.18291	0.218982	0	0.128523	0.102266	0.136832	0.075411	0.168404	0.057919	0.238936
YGR086C	PIL1		0	0.285043	0.324536	0.296635	0.324009	0.457225	0.294823	0.416708	0	0.144092	0.282941	0.244537	0.263606	0.142905	0.205276	0.323243
YJR052W	RAD7		0	0.153227	0.195482	0.171875	0.198877	0.189318	0.146411	0.244771	0	0.129467	0.162698	0.122432	0.161731	0.080827	0.066104	0.241367
YIL051C	MMF1		0	0.135849	0.174339	0.207114	0.243902	0.214926	0.149656	0.368303	0	0.114835	0.200727	0.233675	0.220968	0.130784	0.139158	0.320703
YNL036W	NCE103		0	0.278603	0.254349	0.244918	0.212205	0.33221	0.325407	0.493124	0	0.242393	0.294411	0.332955	0.328529	0.218704	0.229185	0.450685
YHR037W	PUT2		0	0.127503	0.169458	0.119086	0.121198	0.224248	0.166969	0.270407	0	0.029432	0.099065	0.151736	0.107006	0.036857	0.091584	0.218841
YPR103W	PRE2		0	0.181941	0.174919	0.182906	0.141291	0.17017	0.117026	0.313036	0	0.124699	0.101119	0.142117	0.089956	0.034352	0.057175	0.21441
YLL001W	DNM1		0	0.140976	0.208164	0.188263	0.122263	0.163253	0.081971	0.249563	0	0.047567	0.140474	0.177202	0.163059	0.039529	0.069202	0.238513
YML072C	TCB3		0	0.09804	0.152214	0.159781	0.152658	0.168824	0.062151	0.306005	0	0.023352	0.167386	0.163133	0.111366	0.07756	0.021197	0.260098
YBR139W	ATG42		0	0.162772	0.287366	0.232489	0.234016	0.154927	0.248228	0.23696	0	0.183215	0.172441	0.051588	0.149452	0.163494	0.207448	0.128823
YOR227W	HER1		0	0.209721	0.327153	0.235829	0.222274	0.186302	0.193097	0.301042	0	0.120167	0.229182	0.183976	0.084641	0.096342	0.207009	0.134335
YEL021W	URA3		0	2.91459	3.33615	3.30101	3.41692	3.28601	3.19339	2.96199	0	2.7732	3.46329	3.4675	3.32042	3.36653	3.12161	3.13991
YHR177W	ROF1		0	3.49214	4.21088	4.02663	4.2387	4.49547	3.9913	3.77078	0	3.36266	4.17161	4.54277	4.08854	4.22726	3.78433	4.24114
YGR243W	MPC3		0	0.84825	0.879476	1.03641	0.950683	1.02294	1.1171	1.27228	0	0.784207	0.818388	0.795855	0.894111	0.953606	0.973985	1.24204
YPR030W	CSR2		0	0.402003	0.464031	0.377345	0.353405	0.462362	0.431361	0.354596	0	0.414903	0.479474	0.385632	0.356223	0.213716	0.489921	0.472654
YLR030W	YLR030W		0	0.140843	0.145577	0.157207	0.174528	0.126515	0.275776	0.20603	0	0.191823	0.201613	0.112003	0.185705	0.127191	0.209796	0.196484
YER035W	EDC2		0	0.226971	0.202418	0.208233	0.143629	0.142539	0.157257	0.215994	0	0.180533	0.164983	0.136461	0.233521	0.088978	0.11355	0.155135
YML054C	CYB2		0	0.695412	0.740165	0.607284	0.529958	0.526317	0.481593	0.508458	0	0.574609	0.544879	0.509	0.547376	0.221016	0.45305	0.478736
YIL099W	SGA1		0	0.412655	0.323589	0.343609	0.30734	0.436059	0.235785	0.523703	0	0.366887	0.321979	0.305801	0.241469	0.232331	0.312372	0.444585
YHL024W	RIM4		0	0.383373	0.368394	0.360157	0.309312	0.33381	0.379838	0.628257	0	0.394147	0.415968	0.232392	0.306446	0.197142	0.338587	0.442464
YOR161C	PNS1		0	0.552859	0.417645	0.393823	0.342877	0.314664	0.385098	0.625019	0	0.531688	0.269549	0.294054	0.376055	0.305604	0.394754	0.53902
YPL230W	USV1		0	0.68503	0.626195	0.625496	0.48562	0.536018	0.463545	0.750827	0	0.778641	0.637124	0.472211	0.551146	0.339334	0.498647	0.72976
YER087W	AIM10		0	0.172421	0.215086	0.181493	0.151009	0.153661	0.111553	0.184021	0	0.15778	0.25545	0.173365	0.14462	0.16232	0.059982	0.19888
YPL280W	HSP32		0	0.365337	0.417272	0.364067	0.314255	0.224406	0.24655	0.332244	0	0.332816	0.43053	0.35486	0.249576	0.289594	0.179707	0.299656
YLR156W	YLR156W		0	0.205884	0.230469	0.180299	0.062747	0.117267	0.152332	0.195911	0	0.185915	0.169855	0.159543	0.143676	0.145261	0.084453	0.14577
YLR324W	PEX30		0	0.127189	0.185577	0.153738	0.133445	0.097201	0.086245	0.132024	0	0.029863	0.136264	0.083809	0.055568	0.160317	0.064442	0.140113
YBR237W	PRP5		0	0.053381	0.084077	0.06531	0.053009	0.09411	0.115569	0.149277	0	-0.037444	0.056589	0.130065	0.122583	0.157697	0.093298	0.085128
YGR270W	YTA7		0	0.049273	0.064299	0.010678	0.042438	0.091744	0.123254	0.09144	0	-0.000116	0.065002	0.106789	0.153324	0.058108	0.123571	0.140315
YER120W	SCS2		0	0.018272	0.048889	0.096178	0.166739	0.203716	0.094358	0.275427	0	0.054321	0.19516	0.189001	0.227499	0.114205	0.083719	0.335753
YMR183C	SSO2		0	0.090632	0.049595	0.041077	0.054193	0.124354	0.072856	0.205799	0	0.022109	0.14655	0.07278	0.183031	0.097455	0.085858	0.301392
YCL026C-B	HBN1		0	0.05764	0.11317	0.145195	0.064863	0.21365	0.158759	0.29731	0	0.150956	0.17956	0.248265	0.262293	0.06073	0.195126	0.36152
YDR307W	PMT7		0	-0.008185	0.072685	0.076612	0.070313	0.098047	0.126308	0.258617	0	0.113366	0.131332	0.169014	0.11664	0.032983	0.212763	0.284121
YIL106W	MOB1		0	-0.034956	0.056842	0.092536	0.082974	0.140005	0.034869	0.211981	0	0.034695	0.113952	0.095404	0.093301	0.157315	0.120687	0.274155
YDR133C	YDR133C		0	0.118606	0.142704	0.220078	0.052633	0.269102	0.369387	0.725312	0	0.127093	0.196101	0.222537	0.212435	0.26854	0.351148	0.703581
YKL096W	CWP1		0	0.075084	0.159642	0.230769	0.205753	0.260041	0.340974	0.878932	0	0.251318	0.196472	0.282122	0.356404	0.351089	0.320846	0.863973
YOR348C	PUT4		0	0.272058	0.339499	0.348144	0.341595	0.506345	0.615878	1.10044	0	0.257789	0.408214	0.44033	0.276818	0.4484	0.682124	1.03418
YOL069W	NUF2		0	0.067303	0.119571	0.106044	0.014351	0.113448	0.138456	0.315769	0	0.017628	0.14559	0.148717	0.135818	0.169077	0.197783	0.321903
YLR157C	ASP3-2		0	-0.05889	0.035216	0.107379	0.123824	0.16627	0.169478	0.467442	0	0.081118	0.233913	0.243024	0.256453	0.212678	0.237523	0.50527
YPR075C	OPY2		0	0.041355	0.052862	0.095885	0.14971	0.22136	0.172919	0.519529	0	0.121402	0.211347	0.129739	0.230911	0.220024	0.24327	0.45151
YLR438W	CAR2		0	-0.039178	0.140106	0.457432	0.34118	0.302158	0.402927	0.776384	0	0.214624	0.418752	0.417741	0.369224	0.426588	0.326068	0.714587
YOR104W	PIN2		0	0.020122	0.054844	0.132349	0.101999	0.107733	0.172288	0.22848	0	0.018283	0.15227	0.123968	0.109958	0.115926	0.20199	0.326692
YGL137W	SEC27		0	0.074915	0.009266	0.044823	0.070934	0.121338	0.124502	0.159929	0	0.07487	0.060971	0.071178	0.121857	0.013499	0.12062	0.231456
YIL056W	VHR1		0	0.151819	0.092004	0.160306	0.267076	0.249871	0.364953	0.422915	0	0.196542	0.101794	0.231748	0.249635	0.172141	0.41828	0.492733
YMR195W	ICY1		0	0.137404	0.049312	0.085185	0.232702	0.275957	0.408327	0.535967	0	0.20032	0.18943	0.275338	0.266458	0.353779	0.427436	0.619235
YLR108C	YLR108C		0	0.233212	0.068059	0.085697	0.125933	0.248959	0.308369	0.399278	0	0.161	0.087019	0.129153	0.190977	0.26513	0.277068	0.420896
YDR275W	BSC2		0	0.167346	0.115888	0.154664	0.186407	0.144172	0.259923	0.339025	0	0.227897	0.199685	0.147277	0.229703	0.301311	0.219937	0.443323
YLR161W	YLR161W		0	0.182103	0.103807	0.119947	0.181387	0.102531	0.276783	0.243848	0	0.166271	0.120366	0.153791	0.247851	0.239682	0.165565	0.312004
YLR417W	VPS36		0	0.079277	0.105453	0.055517	0.122505	0.126629	0.142872	0.30843	0	0.078728	0.077455	0.143951	0.167123	0.194489	0.143456	0.225593
YMR022W	UBC7		0	0.074243	0.040394	0.025924	0.117989	0.086659	0.101263	0.206806	0	0.102909	0.099392	0.109143	0.116252	0.184614	0.123921	0.177132
YOR380W	RDR1		0	0.041754	0.08571	0.027515	0.148772	0.150021	0.117684	0.199203	0	0.122104	0.119258	0.07148	0.148694	0.153032	0.158696	0.212401
YMR273C	ZDS1		0	0.072287	0.092886	0.009261	0.073813	0.140731	0.17892	0.221228	0	0.082314	0.135601	0.186202	0.081773	0.131889	0.147714	0.196064
YJL052W	TDH1		0	0.063315	0.243917	0.182095	0.541114	0.677949	0.633822	0.621335	0	0.091204	0.031998	0.255162	0.31422	0.330678	0.361736	0.553045
YGR087C	PDC6		0	0.157981	0.234176	0.195961	0.344427	0.511134	0.436258	0.409542	0	0.053457	0.110253	0.239203	0.225986	0.19583	0.384606	0.34705
YMR032W	HOF1		0	0.142408	0.158113	0.10468	0.151117	0.243397	0.242565	0.244412	0	0.008399	0.090119	0.098157	0.156409	0.143359	0.258445	0.221743
YPL066W	RGL1		0	0.070001	0.133258	0.09804	0.165875	0.178708	0.165211	0.164003	0	0.053563	0.090914	0.079903	0.04165	0.109083	0.232204	0.219976
YKR066C	CCP1		0	-0.043734	0.103928	0.194879	0.206236	0.197304	0.116983	0.290844	0	0.131048	0.250402	0.251535	0.297094	0.205039	0.259695	0.30932
YMR252C	YMR252C		0	0.009283	0.095426	0.116207	0.143583	0.22618	0.111097	0.207448	0	0.085138	0.113086	0.110341	0.147382	0.111967	0.253696	0.213363
YGR281W	YOR1		0	0.014535	0.208592	0.191741	0.322738	0.334888	0.410067	0.607333	0	0.043249	0.281455	0.264818	0.309957	0.274059	0.479903	0.644405
YLR231C	BNA5		0	-0.023036	0.041591	0.097521	0.160203	0.162332	0.148078	0.261343	0	0.060979	0.129822	0.138197	0.165707	0.141979	0.20465	0.231667
YJL026W	RNR2		0	0.002833	0.227137	0.463686	0.837751	1.26596	1.46596	1.86049	0	0.058512	0.326194	0.394415	0.754675	1.02381	1.54563	1.71981
YOR343C	YOR343C		0	-0.104452	0.310247	0.606348	1.00474	1.33881	1.431	1.66112	0	0.176484	0.566143	0.787726	0.99497	1.31608	1.52108	1.75548
YNL058C	YNL058C		0	-0.011755	0.167673	0.207113	0.232414	0.462108	0.635911	0.592157	0	0.114309	0.256082	0.295733	0.314345	0.419467	0.700955	0.686601
YML119W	YML119W		0	-0.017307	0.081454	0.100801	0.202245	0.259187	0.358998	0.321053	0	0.049422	0.165676	0.24924	0.274826	0.443788	0.406074	0.366935
YOR153W	PDR5		0	-0.014941	0.145391	0.227817	0.313319	0.416488	0.435794	0.329093	0	0.087747	0.328065	0.345208	0.403113	0.41173	0.593449	0.577195
YOR342C	YOR342C		0	-0.100677	0.190788	0.429047	0.466516	0.726714	0.684312	0.657963	0	-0.034205	0.103646	0.427744	0.6428	0.6887	0.836329	0.737287
YPL242C	IQG1		0	-0.034094	0.049693	0.069214	0.091297	0.212832	0.213455	0.237047	0	-0.01188	0.052346	0.04668	0.191756	0.303017	0.292447	0.351603
YJR142W	YJR142W		0	0.063504	0.154941	0.083009	0.072059	0.038146	0.060318	0.181766	0	0.059611	0.023106	0.021715	0.125087	0.106053	0.107695	0.154601
YPR129W	SCD6		0	0.097485	0.120975	0.029313	0.109744	0.13173	0.097501	0.143242	0	0.109763	0.001173	0.076089	0.15891	0.092223	0.19038	0.241745
YER111C	SWI4		0	0.126859	0.124519	0.018448	0.085803	0.161348	0.279813	0.18978	0	0.01634	0.020909	-0.009452	-0.026546	0.012981	0.220139	0.20214
YEL077C	YEL077C		0	0.121258	0.15758	0.112435	0.097282	0.438705	0.350952	0.318028	0	0.014991	0.00841	0.056313	0.120969	0.104538	0.290549	0.224141
YHR219W	YHR219W		0	0.050287	0.013898	0.056429	0.022602	0.156248	0.244089	0.128961	0	0.002119	0.041516	0.052404	0.03284	0.018586	0.248462	0.143351
YBL113C	YBL113C		0	0.073495	0.092936	0.081784	0.10307	0.278378	0.293414	0.252894	0	0.037251	0.073023	0.110131	0.10708	0.05156	0.261249	0.201076
YJL225C	YJL225C		0	0.076096	0.061616	0.052832	0.078979	0.296802	0.27774	0.175055	0	0.041399	0.090053	0.070525	0.108197	0.032809	0.294344	0.184074
YPL283C	YRF1-7		0	0.050608	0.085882	0.053709	0.032781	0.198928	0.234335	0.122898	0	0.011305	0.022868	0.100504	0.087527	0.021366	0.241369	0.168621
YKR077W	MSA2		0	0.092173	0.114205	0.127933	0.018269	0.272897	0.339172	0.226794	0	0.188969	0.105347	0.145659	0.087976	0.030498	0.357178	0.22214
YDR545W	YRF1-1		0	0.01909	0.055821	0.035887	0.078929	0.28533	0.231095	0.237805	0	0.012083	0.015972	-0.00931	0.118222	0.091512	0.293675	0.228514
YNL339C	YRF1-6		0	0.007251	0.005837	0.029875	0.045049	0.226367	0.217403	0.197584	0	0.006391	0.007428	0.02747	0.074849	0.082199	0.310241	0.281742
YIL177C	YIL177C		0	-0.001397	0.023303	0.041663	0.12462	0.28055	0.266674	0.088548	0	0.094006	0.102174	0.137114	0.173238	0.094625	0.299244	0.183438
YKL182W	FAS1		0	-0.021809	0.053854	0.034017	0.161145	0.235325	0.159176	0.055692	0	-0.00089	0.123	0.12414	0.214077	0.090676	0.287201	0.116121
YLR467W	YRF1-5		0	-0.002018	0.024662	0.0016	0.026795	0.227808	0.160563	0.049592	0	0.006613	0.019861	0.05202	0.088022	0.058295	0.210554	0.065706
YJL079C	PRY1		0	-0.103177	-0.064109	0.062302	0.16261	0.257362	0.317155	0.139449	0	0.090932	0.251435	0.368146	0.142332	0.373713	0.341934	0.22957
YGR189C	CRH1		0	-0.135932	-0.115008	-0.013926	0.203931	0.33843	0.350303	0.307426	0	-0.065299	0.123367	0.10887	0.17866	0.197417	0.319567	0.288447
YKL164C	PIR1		0	-0.071896	-0.001048	0.087922	0.143593	0.343789	0.340623	0.241948	0	0.036795	0.152823	0.226101	0.167306	0.282422	0.452288	0.228159
YPL158C	AIM44		0	-0.002858	-0.000407	0.102592	0.004983	0.272097	0.350418	0.218441	0	0.003602	0.069934	0.072484	0.139696	0.287958	0.33482	0.241253
YMR207C	HFA1		0	-0.00141	-0.002927	-0.006697	0.080518	0.194389	0.17122	0.035012	0	-0.051446	0.063491	0.050644	0.008606	0.005758	0.109028	0.165465
YLR023C	IZH3		0	-0.006263	0.0217	-0.083163	0.081655	0.096773	0.066431	0.032202	0	0.00725	0.007336	0.008395	0.050031	-0.020865	0.093773	0.067459
YIL024C	YIL024C		0	0.0226	0.126075	0.183614	-0.030691	0.067842	0.084361	0.229603	0	0.101964	0.179485	0.259367	0.131426	0.153894	0.156254	0.164718
YJL001W	PRE3		0	0.031532	0.038029	0.059525	0.032575	-0.006864	0.076937	0.03977	0	0.017425	0.090032	0.129087	0.112562	0.032613	0.053614	0.158222
YJR138W	IML1		0	0.056424	0.127947	0.105737	-0.017827	0.098214	0.072527	0.053348	0	0.014875	0.075741	0.211401	0.130177	0.050599	0.123616	0.201102
YEL025C	SRI1		0	0.118341	0.14735	0.12237	0.059326	0.055302	0.038648	0.126916	0	0.047947	0.074461	0.323557	0.093277	0.025124	0.103039	0.075595
YPL282C	PAU22		0	0.080812	0.030886	0.073149	0.144213	0.15466	0.088521	0.043637	0	0.044711	0.087805	0.392352	0.215224	0.060063	0.086825	0.03183
YJL149W	DAS1		0	0.017135	0.038871	0.070796	0.089347	0.129577	0.075945	0.093271	0	0.022834	-0.006635	0.19995	0.102241	-0.044208	0.098162	0.051379
YLR369W	SSQ1		0	0.094188	0.085662	0.068143	0.053398	0.120547	0.082993	0.159349	0	0.037333	0.002136	0.31479	0.184017	0.00184	0.139026	0.187297
YMR037C	MSN2		0	0.034372	0.122099	0.109753	0.107404	0.191395	0.136601	0.263752	0	0.06786	-0.007445	0.301217	0.133182	-0.005101	0.178755	0.243493
YNL334C	SNO2		0	0.007224	0.092448	0.025741	0.055289	0.053526	0.1253	0.021071	0	0.012272	0.000451	0.125838	0.06081	-0.001312	0.107213	0.087046
YAR060C	YAR060C		0	0.098454	0.223752	-0.003651	0.149822	0.157111	0.065452	0.053746	0	0.023273	0.196485	0.176711	0.056432	0.162226	0.191466	0.142151
YML007W	YAP1		0	0.045001	0.038841	-0.008082	0.114442	0.079586	-0.019002	0.053785	0	-0.012101	0.095881	0.138483	0.037562	0.083683	0.089192	0.066402
YNL335W	DDI3		0	0.041796	0.126432	0	0.159644	0.047419	0	0	0	0.046823	0	0.186614	0.012947	0.100601	0.070683	0.099401
YHR101C	BIG1		0	0.089718	0.124959	0.034104	0.083769	0.051057	0.103896	0.044913	0	0.036887	0.077554	0.111692	-0.036215	0.063347	0.066615	0.020052
YPR007C	REC8		0	0.195073	0.130723	0.140834	0.236199	0.12139	0.141607	0.183917	0	0.014256	0.01953	0.286626	-0.057659	0.264274	0.051308	0.09244
YLR119W	SRN2		0	0.253299	0.077073	0.07526	0.069001	-0.03249	0.101963	0.232224	0	0.151563	-0.016242	0.396542	-0.033191	0.124894	0.05572	0.159543
YPL180W	TCO89		0	0.109001	0.075765	-0.013126	0.132741	0.05952	0.068326	0.191983	0	0.003851	-0.013105	0.17341	0.077845	0.14297	0.070247	0.156733
YDR322W	MRPL35		0	0.016468	0.031215	0.110868	0.072151	0.13637	-0.027901	0.077477	0	-0.006132	0.114342	0.169028	0.152709	0.057993	-0.061572	-0.01045
YFL010C	WWM1		0	0.027935	0.034305	0.034598	0.038447	0.159117	-0.031403	0.023586	0	0.039673	0.154429	0.145382	0.190149	0.035019	-0.038601	0.037515
YGL133W	ITC1		0	0.09039	0.103219	0.045529	0.146834	0.160559	0.021469	0.059606	0	-0.008035	0.091396	0.0914	0.036701	0.040421	-0.022925	0.012941
YNR006W	VPS27		0	0.060002	0.072817	0.036089	0.046068	0.189968	0.013297	0.048334	0	0.067427	0.07794	0.123946	0.072261	0.042161	-0.061572	-0.008793
YDR335W	MSN5		0	0.074261	0.085454	0.025338	0.042272	0.148104	0.060617	0.152372	0	0.021838	0.117186	0.108411	0.029574	0.048346	0.009564	0.050567
YPR045C	THP3		0	0.081308	0.093991	0.048926	0.067068	0.117116	0.029519	0.17678	0	0.089575	0.130395	0.079589	0.124279	0.034132	0.052646	0.061036
YMR276W	DSK2		0	-0.021002	0.012489	0.025829	0.111	0.159423	0.013366	0.17489	0	0.036767	0.092654	0.137737	0.106572	0.081741	0.006762	0.016348
YGR116W	SPT6		0	0.042213	0.091984	0.028337	0.003319	0.071973	0.05919	0.015698	0	0.035152	0.019038	0.117985	0.097404	-0.010806	0.01045	-0.019606
YOR109W	INP53		0	0.107052	0.081544	0.066166	0.039491	0.129254	0.1056	-0.022388	0	0.055837	0.099949	0.137725	0.088084	-0.044521	0.054871	-0.021694
YPL085W	SEC16		0	0.052706	0.048264	0.044588	-0.035454	0.212889	0.04305	-0.06397	0	0.098697	0.138289	0.136894	0.175364	0.036098	0.083732	0.060927
YBR234C	ARC40		0	-0.006129	0.079284	0.104469	0.072302	0.014869	0.000325	0.01514	0	0.053951	-0.004793	0.046649	0.140417	0.041539	0.081063	0.111373
YGL205W	POX1		0	-0.097409	0.138386	0.09226	0.097826	0.054958	0.023398	0.095144	0	0.136474	-0.045637	0.180718	0.172758	0.089215	0.198608	0.226179
YOR345C	YOR345C		0	-0.095172	0.234293	-0.010439	0.198546	0.10794	0.157768	0.103778	0	0.211571	-0.13597	0.088044	0.063409	0.082283	0.345193	0.338027
YJR157W	YJR157W		0	0.043946	0.249552	0.191131	0.219432	-0.050806	-0.050806	0.097175	0	0.216956	-0.033703	0.447903	0.108727	-0.033703	0.202117	0.224829
YIL071C	PCI8		0	0.089763	0.109088	0.041606	0.066151	-0.037396	0.140535	0.008769	0	0.148429	0.051338	0.093054	0.112626	0.090503	0.174016	0.118954
YJL185C	ATG36		0	-0.043447	0.135781	0.121498	0.077537	0.052036	0.053567	-0.072511	0	0.197112	0.071166	0.161303	0.153999	0.058476	0.097807	0.066101
YOL133W	HRT1		0	0.072936	0.146453	0.090105	0.017736	0.052174	0.071463	0.005816	0	0.132385	0.036421	0.104675	0.101244	0.074238	0.069334	0.07609
YPL224C	MMT2		0	0.067032	0.142293	0.069096	0.086741	0.029388	0.009202	-0.027385	0	0.180892	0.026366	0.0761	0.164625	0.077649	0.099895	0.049316
YBR016W	YBR016W		0	0.024859	0.024825	-0.007568	-0.013345	0.068346	-0.028914	-0.011618	0	0.019007	0.058972	0.02322	0.133064	0.068949	-0.0405	-0.028773
YGL128C	CWC23		0	-0.003781	0.020219	-0.094544	0.056171	0.034952	-0.133488	-0.005274	0	0.067056	0.044524	0.117609	0.154334	0.002714	-0.042947	0.049774
YBR270C	BIT2		0	-0.080806	0.031639	-0.025916	0.035475	0.112693	-0.049105	-0.044498	0	-0.072146	0.057023	0.087068	0.060624	-0.003997	-0.020631	-0.019659
YDR036C	EHD3		0	-0.046044	0.040414	0.019425	0.167605	0.048799	-0.042753	-0.1291	0	-0.023344	0.104077	0.17847	0.116619	-0.025876	0.026461	0.018736
YMR024W	MRPL3		0	-0.063052	-0.011467	0.024973	0.065341	0.034961	-0.005642	-0.144013	0	-0.040167	0.020492	0.093746	0.131577	0.012012	0.006055	0.012361
YOR389W	YOR389W		0	-0.039019	0.023908	-0.092118	0.14032	0.096867	-0.012148	-0.16451	0	-0.098756	-0.011473	0.10472	0.128635	0.010839	0.042021	-0.043315
YER166W	DNF1		0	-0.07164	-0.04496	-0.074336	0.120776	0.026743	-0.064979	-0.015513	0	-0.032541	0.046403	0.101869	0.094239	0.070455	0.001222	0.044586
YLR034C	SMF3		0	-0.103613	0.023907	0.04433	0.149953	0.087182	0.016863	0.032519	0	-0.050991	0.114458	0.140622	0.117678	0.058527	0.007795	0.042683
YNR040W	YNR040W		0	-0.121426	-0.016031	0.015676	0.100954	0.029402	0.003071	-0.033843	0	-0.021421	0.041659	0.074207	0.14695	0.156201	-0.010804	0.031165
YHR079C	IRE1		0	-0.070719	-0.068641	-0.053326	0.084093	0.061418	-0.032526	-0.089154	0	0.033221	0.043621	0.061736	0.181414	0.09853	0.092242	-0.016626
YKR036C	CAF4		0	-0.034048	-0.009665	-0.019679	0.02899	0.04004	-0.021006	-0.034596	0	-0.020445	0.017259	0.061203	0.073055	0.086981	0.027457	-0.009772
YOL072W	THP1		0	-0.054125	-0.052062	-0.06832	0.024399	0.081521	0.02963	-0.083949	0	0.013712	0.089724	0.130735	0.136226	0.043288	0.059282	-0.002151
YBR236C	ABD1		0	-0.014414	0.030324	0.00881	0.05913	0.073442	0.047459	-0.009338	0	-0.001509	0.089892	0.090603	0.052417	0.055718	-0.023108	-0.069334
YGR037C	ACB1		0	0.017351	0.018261	0.018958	0.094444	0.094445	0.093232	-0.01603	0	0.027303	0.09295	0.092849	0.19108	0.12174	-0.019442	0.003263
YHL046C	PAU13		0	-0.015882	-0.01205	0.063861	0.094448	0.089962	0.021441	-0.025421	0	0.04429	0.084215	0.008703	0.115714	0.113522	-0.016014	0.031221
YGR201C	YGR201C		0	-0.003375	0.141846	0.301973	0.386739	0.32969	0.096754	-0.152523	0	0.08996	0.157809	0.270651	0.433841	0.357257	0.182256	-0.125134
YMR122W-A	YMR122W-A		0	-0.072149	0.039018	0.106113	0.088828	0.28469	0.143237	-0.126586	0	0.025626	0.026794	0.183468	0.221982	0.218763	0.104944	-0.033053
YDR511W	SDH7		0	0.131435	0.060749	0.114692	0.082551	0.081822	-0.019768	-0.047593	0	0.246984	0.222151	0.165836	0.125859	0.186592	0.032403	-0.045769
YGR268C	HUA1		0	0.029428	0.004382	0.039015	0.071248	0.089936	-0.007474	-0.083139	0	0.135908	0.139352	0.07101	0.14592	0.097674	-0.010164	-0.076412
YJL083W	TAX4		0	0.082274	0.022856	0.027873	0.187136	0.184617	0.002262	-0.00713	0	0.208459	0.195414	0.127586	0.133228	0.124896	0.046219	-0.144326
YNL125C	ESBP6		0	0.09229	0.052303	0.080432	0.132775	0.112446	0.080205	0.011157	0	0.186906	0.105736	0.050919	0.056892	0.136255	0.05684	-0.070814
YHR199C	AIM46		0	-0.019191	0.022409	0.017914	0.137911	0.128721	-0.010402	-0.131876	0	0.14234	0.235606	0.237323	0.223413	0.098334	0.084821	-0.052948
YIL154C	IMP2'		0	-0.029971	0.022712	0.042003	0.108838	0.237057	-0.054988	-0.071793	0	0.15137	0.242943	0.294966	0.244268	0.152328	0.068426	0.011095
YFR022W	ROG3		0	-0.09027	0.03719	0.107558	0.1299	0.076178	-0.040979	-0.055475	0	0.114137	0.143593	0.152065	0.18431	0.162246	0.113546	0.024331
YOR162C	YRR1		0	-0.030821	0.05842	0.020319	0.092286	0.067691	-0.011923	-0.022708	0	0.044495	0.072358	0.139772	0.150363	0.103672	0.067961	-0.022228
YKR005C	YKR005C		0	0.053574	0.093996	0.084504	0.094536	0.066765	-0.082666	-0.105376	0	0.079793	0.136869	0.352743	0.261535	0.275759	0.20074	0.02377
YGL178W	MPT5		0	-0.060419	-0.004557	0.084268	0.064737	0.145234	-0.018253	-0.084478	0	0.081682	0.114293	0.124096	0.121205	0.002617	0.039899	-0.070036
YMR205C	PFK2		0	-0.04881	0.050477	0.068314	0.111455	0.090552	-0.091663	-0.187491	0	0.101474	0.185928	0.200758	0.15257	-0.020912	0.070272	-0.041158
YKL053W	YKL053W		0	0.016571	0.066846	0.04456	0.182096	0.084394	-0.084209	-0.25513	0	0.169769	0.22581	0.11943	0.270654	0.283364	0.150021	-0.163009
YHL008C	YHL008C		0	0.097269	0.083288	0.073986	0.138547	0.111959	-0.017152	-0.1877	0	0.129848	0.137156	0.081516	0.15343	0.111404	0.025087	-0.109812
YDR034W-B	YDR034W-B		0	0.138162	0.291248	0.389478	0.354607	0.318687	-0.027248	-0.552201	0	0.339808	0.544825	0.534555	0.500037	0.391034	0.031111	-0.472521
YNL160W	YGP1		0	0.086604	0.350753	0.381456	0.462811	0.309288	0.007003	-0.520035	0	0.170187	0.43298	0.508871	0.416403	0.299309	0.018739	-0.510759
YLL015W	BPT1		0	0.013713	0.125003	0.1127	0.110501	0.105577	-0.006997	-0.126186	0	0.060133	0.16493	0.15114	0.136187	0.063675	0.103978	-0.058958
YKR050W	TRK2		0	0.018284	0.063855	0.079637	0.128705	0.132335	-0.045255	-0.040564	0	0.065407	0.147182	0.109911	0.117902	0.052583	0.072018	-0.044071
YOR015W	YOR015W		0	0.031289	0.05231	0.069638	0.070726	0.122759	-0.039148	-0.080358	0	0.064318	0.131952	0.090108	0.09486	0.018371	0.019731	-0.059719
YBR229C	ROT2		0	0.032328	0.078652	0.0136	0.18215	0.154643	0.114973	-0.065546	0	0.054315	0.02629	0.052967	0.116108	-0.014222	0.110311	-0.012999
YNL204C	SPS18		0	0.096172	0.221478	0.010444	0.211867	0.208135	0.104984	0.013931	0	0.071328	0.065439	0.062045	0.167062	0.065356	0.105196	-0.021497
YBL048W	RRT1		0	0.029302	0.214994	0.260766	0.256043	0.057053	0.015609	-0.1385	0	0.088713	0.198574	0.048278	0.171759	0.059896	0.023199	-0.200717
YDR293C	SSD1		0	0.032874	0.140174	0.115663	0.154528	0.105217	-0.015097	-0.117011	0	0.070324	0.072878	0.047011	0.109999	-0.060254	0.015678	-0.13329
YFL007W	BLM10		0	0.104929	0.146661	0.102601	0.176025	0.168792	0.076119	-0.068824	0	0.033429	0.062213	0.110756	0.093123	-0.028506	0.028413	-0.109842
YER103W	SSA4		0	0.368062	0.524684	0.467179	0.487388	0.462897	0.072761	-0.360983	0	0.205113	0.304796	0.378329	0.35259	0.127488	-0.023685	-0.456156
YKL107W	YKL107W		0	0.248654	0.364307	0.37858	0.432955	0.265273	0.06703	-0.260227	0	0.137446	0.090856	0.26307	0.221034	0.043134	0.007361	-0.385567
YIR038C	GTT1		0	0.117432	0.233112	0.312975	0.298284	0.144107	0.070317	-0.175251	0	0.088826	0.146917	0.207529	0.213717	0.101857	0.02087	-0.19532
YLR133W	CKI1		0	0.056639	0.102856	0.093642	0.088654	0.132917	-0.020132	-0.039675	0	0.072088	0.087872	0.092562	0.033439	-0.054396	0.027725	-0.044826
YIL129C	TAO3		0	-0.049248	0.088796	0.123818	0.107309	0.083263	0.029069	-0.012689	0	0.021211	0.088839	0.095969	0.100763	-0.043639	0.064676	-0.055907
YML029W	USA1		0	0.010595	0.091219	0.100837	0.163081	0.138487	0.09591	0.020754	0	0.061076	0.122518	0.089482	0.058751	0.005104	0.060632	-0.022299
YPL089C	RLM1		0	-0.002628	0.10702	0.083805	0.13324	0.234272	-0.008553	-0.074354	0	-0.014095	0.054689	0.170162	0.205048	0.053732	0.030715	-0.105814
YPR122W	AXL1		0	0.046581	0.137445	0.082636	0.233812	0.158745	0.079182	0.004428	0	-0.024661	0.04582	0.129378	0.154492	0.05834	0.034577	-0.07175
YPR117W	BSH1		0	0.002386	0.111782	0.164651	0.176404	0.183547	0.023348	-0.058918	0	-0.017784	0.063098	0.105169	0.082176	-0.011548	-0.011566	-0.037803
YBR198C	TAF5		0	-0.042429	0.009009	-0.028782	0.070228	0.175613	-0.013904	-0.04159	0	-0.042603	0.022426	-0.00709	0.153417	0.03173	0.014388	-0.03229
YML009W-B	YML010W-A		0	-0.022939	-0.022797	-0.037848	0.05057	0.152981	0.077129	-0.035882	0	0.010081	0.045511	-0.018945	0.221573	0.058701	0.074172	-0.00071
YDR433W	KRE22		0	-0.010774	0.026251	0.061855	0.108913	0.283295	0.01128	0.023429	0	0.043558	0.031176	-0.022429	0.21001	0.003985	0.02622	0.03829
YKL204W	EAP1		0	-0.00385	-0.004504	-0.010614	0.142411	0.26067	0.051449	0.028808	0	0.043407	0.057908	0.112217	0.213523	0.045499	0.016954	0.034832
YIR006C	PAN1		0	0.040495	-0.063797	0.035116	0.045143	0.205348	0.012781	-0.053405	0	0.022357	0.040361	0.043034	0.144502	0.04312	-0.039343	-0.07589
YDR432W	NPL3		0	0.088154	0.094195	0.081351	0.121268	0.244809	0.023084	-0.111959	0	0.047941	0.081147	0.051847	0.164012	-0.025591	0.046317	0.044255
YLR281C	YLR281C		0	0.102052	0.088525	0.130989	0.078385	0.198035	0.07568	-0.023604	0	0.054694	0.119564	-0.016312	0.163902	-0.025266	0.002569	-0.020022
YLR362W	STE11		0	0.023936	-0.02325	0.048155	0.042778	0.142426	0.031959	0.003312	0	0.032013	0.072386	-0.017537	0.058582	-0.016899	0.028221	-0.011791
YMR176W	ECM5		0	-0.020758	0.01856	-0.006012	0.083551	0.08988	-0.018521	-0.091236	0	0.059801	0.050393	-0.054841	0.078264	0.037367	0.122006	-0.003611
YOR349W	CIN1		0	-0.049356	0.036007	0.114858	0.131084	0.132734	0.025301	-0.07687	0	-0.000232	0.120892	-0.009535	0.107791	0.000311	0.099799	0.095252
YJL170C	ASG7		0	0.056348	-0.070489	0.021776	0.14839	0.120269	0.11401	-0.304905	0	0.26196	0.060095	0.143776	0.319376	0.306165	0.263426	-0.042599
YOR126C	IAH1		0	-0.001691	-0.032839	-0.009867	0.025323	0.094008	0.076029	-0.220516	0	0.018798	0.067319	0.077173	0.08232	0.171712	0.142206	-0.140051
YIR001C	SGN1		0	0.001657	0.017685	0.037536	0.055653	0.064975	0.092363	-0.14506	0	0.125705	-0.026103	-0.001064	0.219279	-0.007319	0.049889	0.00984
YNL032W	SIW14		0	0.047994	0.051499	0.049517	0.061004	0.043283	0.070556	-0.141881	0	0.003818	-0.068735	0.113512	0.059607	0.048245	0.054788	0.007097
YOR299W	BUD7		0	0.029188	0.032152	-0.004585	0.044233	0.043872	0.042242	-0.080384	0	0.049449	0.018356	0.087144	0.096569	0.003817	0.092633	0.024406
YBR178W	YBR178W		0	-0.127748	-0.060286	-0.09221	-0.043656	-0.140557	0.100299	0.047838	0	-0.013889	0.384772	0.522937	0.01403	0.027713	-0.124143	-0.107323
YJL020C	BBC1		0	0	0.084404	0	0	0	0	0	0	-0.028164	0.241168	0.148288	0.047587	-0.089743	-0.089743	-0.089743
YGL124C	MON1		0	0.044961	0.032421	0.018775	0.003213	0.009438	-0.040905	-0.10789	0	-0.033428	0.290034	0.050589	0.101647	0.019683	0.093645	-0.097538
YGR141W	VPS62		0	0.21512	0.129272	0.081742	0.094715	-0.001591	0.078069	-0.039417	0	0.157435	0.531798	0.063029	0.146822	-0.066782	0.049917	-0.042374
YGL131C	SNT2		0	0.055674	0.129371	0.071241	0.092345	0.051716	-0.041087	-0.120303	0	0.110637	0.463693	0.146111	-0.038299	-0.061036	-3.7e-05	-0.12735
YPL166W	ATG29		0	0.27057	0.348339	0.201364	0.129754	-0.087383	-0.102639	-0.249079	0	0.269398	0.873526	0.216829	0.114586	-0.169639	0.003965	-0.149418
YDL005C	MED2		0	0.039421	0.015339	-0.018256	-0.019825	-0.003119	-0.029585	0.062334	0	0.032269	0.151305	-0.044706	-0.041627	-0.044609	-0.046554	0.067848
YMR154C	RIM13		0	0.055515	0.079705	-0.015731	0.024264	0.017401	-0.030079	0.108526	0	0.031401	0.399748	-0.049591	-0.137793	-0.0692	-0.037106	0.019759
YER179W	DMC1		0	0.002797	0.082053	0.0797	-0.040638	-0.076741	0.024914	0.048073	0	0.096997	0.328647	0.121277	-0.021961	-0.045879	0.004374	0.053023
YDR314C	RAD34		0	0.196956	0.146599	0.113987	0.044678	0.02534	0.167348	0.295326	0	0.101348	0.899592	0.098241	0.004546	0.048699	0.154733	0.158044
YMR210W	MGL2		0	0.165193	0.15573	0.1878	0.16765	0.182363	0.222023	0.409926	0	0.192891	1.46512	0.262973	0.165418	0.122489	0.227805	0.350079
YGL089C	MF(ALPHA)2		0	-0.057771	-0.150842	-0.006727	-0.057664	0.00798	0.15768	0.040545	0	0.051329	0.5733	-0.111516	0.144066	-0.022087	-0.104346	0.106812
Q0060	AI3		0	0	0	0	0	0	0	0	0	0	0.243094	0	0	0	0	0
YDR396W	YDR396W		0	0	0	0	0	0	0	0	0	0	0.213156	0	0	0	0	0
YER119C-A	YER119C-A		0	0	0	0	0	0	0	0	0	0	0.121266	0	0	0	0	0
YKL036C	YKL036C		0	0	0	0	0	0	0	0	0	0	0.150261	0	0	0	0	0
YMR135W-A	YMR135W-A		0	0	0	0	0	0	0	0	0	0	0.15843	0	0	0	0	0
YPR038W	IRC16		0	0	0	0	0	0	0	0	0	0	0.107864	0	0	0	0	0
YPR130C	YPR130C		0	0	0	0	0	0	0	0	0	0	0.514193	0	0	0	0	0
YLL030C	RRT7		0	-0.045865	-0.000271	-0.012212	0.003433	0.015749	0.169484	0.052991	0	0.016473	0.793444	-0.036713	0.048043	-0.058003	-0.072144	-0.000334
YMR303C	ADH2		0	-0.053204	-0.066505	0.051602	-0.082078	-0.131129	0.003835	-0.02741	0	0.020495	0.671354	-0.010087	-0.087756	-0.126216	0.054854	0.082658
YBR102C	EXO84		0	-0.045647	0.023114	-0.129383	-0.024456	0.027246	0.02126	0.007804	0	0.046659	0.207991	0.027907	0.110476	-0.005104	0.01333	0.146195
YHL048W	COS8		0	0.205223	-0.047577	-0.056433	0.074714	-0.00726	0.068472	0.056663	0	0.029553	0.499107	0.15898	0.002424	-0.062866	0.070889	0.31792
YOR314W-A	YOR314W-A		0	0.405209	-0.118778	-0.064339	-0.121999	-0.048184	0.091769	-0.051938	0	0.040159	0.928229	0.391882	0.036866	0.033267	-0.094405	0.42212
YOR202W	HIS3		0	0.157807	-0.06846	-0.0749	-0.05729	-0.00328	0.143922	0.047702	0	0.016194	0.498138	0.192046	0.181381	0.009183	0.208531	0.341655
YJL064W	YJL064W		0	-0.032876	-0.133573	0.024735	-0.112631	0.028583	0.09749	0.004406	0	-0.036239	0.197571	-0.072063	0.106888	-0.005053	-0.121976	-0.147395
YCL029C	BIK1		0	-0.088118	-0.00294	-0.033313	0.027204	0.089425	0.019896	0.04044	0	9.8e-05	0.179398	-0.035834	0.024857	-0.056169	-0.023346	-0.016664
YNL276C	YNL276C		0	-0.198806	-0.167437	-0.053407	-0.01525	0.206679	0.039899	0.149592	0	-0.386368	0.773782	-0.012899	-0.05012	-0.059064	-0.284195	-0.041451
YLR226W	BUR2		0	-0.064658	0.024079	0.007214	0.088301	0.043112	-0.047122	-0.175994	0	-0.278467	0.367537	-0.174381	-0.088261	-0.175217	-0.208964	-0.18746
YNL187W	SWT21		0	-0.042243	0.034212	0.083879	0.082445	0.025859	0.053692	-0.02261	0	-0.072886	0.201282	0.005589	0.015061	-0.058466	-0.108511	-0.145066
YDL109C	YDL109C		0	0.236361	0.115568	0.066324	0.114597	0.194472	0.200142	0.268649	0	-0.029276	0.255726	-0.047565	0.02372	0.108445	-0.062837	-0.007132
YDR509W	YDR509W		0	0.32532	-0.00907	0.042548	0.190339	0.076497	0.256302	0.186727	0	-0.059168	0.539072	-0.088379	-0.028021	-0.034627	-0.096071	-0.074191
YNL146W	YNL146W		0	0.176392	0.113123	-0.005023	0.198979	0.060579	0.273286	0.217344	0	0.114221	0.412565	-0.157512	0.151869	0.042956	-0.059628	0.135113
YGR277C	CAB4		0	0.059517	0.007398	0.027268	0.028203	-0.004653	0.070709	0.057435	0	0.01164	0.101134	-0.02116	0.078106	0.095674	0.013481	0.001311
YJL197W	UBP12		0	0.007595	0.001205	0.000842	0.003488	0.010706	0.059081	0.00173	0	-0.031148	0.055868	-0.024662	0.008278	0.004791	-0.023239	0.000879
YBR113W	YBR113W		0	0.181966	0.05486	0.13832	-0.051437	0.099612	0.173413	0.1992	0	0.142098	0.23374	-0.255617	0.063913	-0.116445	-0.1614	-0.025511
YGR259C	YGR259C		0	0.099518	0.008458	0.059265	-0.030315	0.058149	0.129374	0.210881	0	0.004205	0.263713	-0.243032	-0.086459	-0.016963	-0.065095	0.008295
YGL177W	YGL177W		0	-0.045771	0.026753	-0.002793	0.142039	0.19965	0.291771	0.246874	0	-0.057768	0.15501	-0.41556	0.086469	-0.070581	-0.047818	-0.153778
YOL067C	RTG1		0	0.179775	0.236544	0.175824	0.148202	0.075512	0.33849	0.376034	0	-0.02161	0.213757	-0.461593	-0.060762	-0.176826	0.010553	-0.055428
YJR071W	YJR071W		0	0.009709	0.020068	0.005782	0.001367	0.075135	0.177326	0.165937	0	-0.057116	0.223206	-0.084857	0.15915	-0.116755	0.038506	-0.073841
YLR124W	YLR124W		0	0.027341	0.018839	-0.002476	0.106804	0.077065	0.229608	0.115578	0	-0.084423	0.491674	-0.310074	0.089121	-0.115915	-0.069995	-0.194246
YMR251W	GTO3		0	-0.131432	-0.056465	-0.049706	-0.021492	-0.030242	0.22158	0.28939	0	0.110494	0.561011	-0.259037	0.166977	0.087209	0.033617	-0.264115
YKL055C	OAR1		0	-0.042638	-0.095466	-0.048606	-0.039452	0.04473	0.245726	0.177271	0	0.014598	0.287299	-0.454802	0.008312	0.06701	-0.135892	-0.247994
YOR053W	YOR29-04		0	-0.062785	0.024749	0.15435	0.191906	0.356806	0.307163	0.396427	0	0.02539	0.881356	-0.573506	-0.277482	0.342318	-0.332307	-0.74544
YGR269W	YGR269W		0	-0.079237	0.015635	0.003839	0.142949	-0.067647	0.046202	0.16211	0	0.073073	0.170353	-0.121792	0.030957	0.082664	0.168551	0.008288
YNR066C	YNR066C		0	-0.10696	0.002325	-0.140658	0.093183	0.013489	0.107008	0.080911	0	0.133212	0.152415	-0.047075	0.084407	0.061716	-0.006826	-0.100011
YJL120W	YJL120W		0	-0.091423	-0.252333	0.033295	0.022679	-0.042117	0.101893	0.195896	0	-0.035072	0.168682	-0.363981	-0.042488	0.00236	-0.054125	-0.051109
YLR101C	YLR101C		0	-0.177964	-0.115308	-0.010612	-0.022142	0.018572	0.04832	0.175789	0	-0.096821	0.290216	-0.140595	-0.003152	0.13818	-0.066203	0.106831
YKR040C	YKR040C		0	-0.159945	-0.065871	0.027386	0.028618	-0.049012	0.094449	0.121683	0	-0.272925	0.219334	-0.182292	-0.154999	-0.032003	0.028681	-0.046637
YOR237W	HES1		0	-0.164131	-0.061731	-0.120017	0.011398	0.093406	0.208724	0.27062	0	-0.26923	0.264253	-0.023788	-0.128664	-0.11936	0.104137	0.232148
YPR179C	HDA3		0	-0.017269	0.002836	-0.008073	-0.037673	-0.030899	0.027752	0.019436	0	-0.009326	0.063012	-0.090603	-0.033608	-0.012904	0.046483	0.042589
YCR006C	YCR006C		0	-0.012337	-0.100087	-0.097105	-0.022224	-0.072949	0.168749	0.065301	0	0.111861	-0.053802	-0.07015	-0.022606	-0.137375	-0.07169	0.070778
YCL041C	YCL041C		0	0	0.021798	0	0	0	0.057601	0	0	0	0	0	0	0	0	0
YBL097W	BRN1		0	0	0	0	0	0	0.107931	0	0	0	0	-0.018423	0	0	0	0.020424
YDR271C	YDR271C		0	0	0	0	0	0	0.127227	0	0	0	0	0	0	0	0	0
YCL001W-B	YCL001W-B		0	0	0	0	0	0	1.41357	0	0	0	0	0	0	0	0	0
YOR314W	YOR314W		0	0	0	0	0	0	0.872354	0	0	0	0	0	0	0	0	0
YDR401W	YDR401W		0	0	0	0	0	0	0.600994	0	0	0	0	0	0	0	0	0
YPL033C	SRL4		0	0	0	0	0	0	1.5371	0	0	0	0	0	0	0	0	0
YPL248C	GAL4		0	0.244037	0.124872	0.157524	0.385221	0.245026	0.974193	0.026055	0	0.024268	0.018261	0.130781	0.159737	0.074153	0.014919	0.027838
YJR018W	YJR018W		0	0.024633	-0.103081	-0.050063	-0.01503	-0.020391	0.160326	-0.089009	0	-0.058075	0.024951	-0.039077	0.011423	0.133245	-0.014001	0.012806
YNL029C	KTR5		0	0.032881	-0.026559	-0.016927	-0.042857	0.022296	0.102049	0.017127	0	-0.019762	-0.059152	-0.009666	-0.052065	0.051627	0.028713	-0.008949
YOL127W	RPL25		0	-0.003636	-0.087537	-0.069035	-0.065319	0.040112	0.07617	-0.069347	0	-0.054108	-0.091737	-0.074744	-0.106829	0.180581	0.050875	0.02684
YBR176W	ECM31		0	-0.066059	-0.062911	-0.027644	-0.043513	0.035025	0.188673	-0.098439	0	0.0066	-0.086091	-0.002109	0.073444	0.003085	-0.040918	-0.135435
YOR238W	YOR238W		0	-0.09808	0.026092	0.002739	0.003191	0.015851	0.060321	-0.072443	0	-0.018302	-0.023382	0.053276	0.039748	0.110059	-0.052451	-0.081277
YDR411C	DFM1		0	-0.081499	-0.059813	-0.056256	0.072512	0.014913	-0.010452	0.01643	0	0.090287	-0.031282	-0.009448	0.0549	0.09458	-0.003583	0.017355
YDR205W	MSC2		0	-0.153284	-0.047897	-0.050213	0.075865	0.071035	-0.019073	-0.002821	0	0.024949	-0.037201	-0.005828	0.0574	0.067644	0.074191	0.034815
YGR038W	ORM1		0	-0.132812	-0.089018	0.009732	0.058609	0.041123	-0.017842	0.013939	0	0.01133	-0.075482	0.048887	0.079989	0.079991	0.060672	0.103039
YBR180W	DTR1		0	-0.12481	0.01051	-0.028513	0.117357	-0.015025	-0.052256	0.160537	0	-0.043755	-0.099456	0.077874	0.223597	0.078472	0.098389	0.070814
YDR030C	RAD28		0	-0.005476	-0.033848	-0.020155	0.037215	-0.000483	0.003664	0.116414	0	0.0003	-0.041169	0.035587	0.114229	0.098994	0.086246	0.064172
YKR078W	YKR078W		0	-0.079755	0.000286	-0.002844	0.021034	0.009983	-0.001554	0.044939	0	0.007383	-0.00577	-0.039587	0.11257	0.122863	0.075	0.044748
YBL094C	YBL094C		0	0	0	-0.018337	0.051832	0	0	0	0	0	0	-0.049117	0.091083	0.052743	0	0
YDL030W	PRP9		0	-0.042807	-0.058754	-0.073829	0.064682	0.036382	-0.019667	0.049566	0	-0.057874	-0.006399	-0.017406	0.089519	0.081186	-0.050796	-0.016844
YDL044C	MTF2		0	-0.045723	-0.027619	-0.012782	0.014468	0.047586	-0.001189	0.060713	0	-0.032177	-0.008011	-0.015865	0.120273	0.084096	-0.004581	0.014874
YGL134W	PCL10		0	-0.098311	0.02077	0.029179	0.012837	-0.001231	-0.021235	0.041587	0	-0.048429	0.039413	-0.016161	0.089389	0.13868	-0.035213	-0.037153
YPL199C	YPL199C		0	-0.037929	-0.019439	-0.008849	0.04533	-0.013251	-0.007884	0.012733	0	-0.055519	-0.006898	-0.035182	0.077446	0.099958	-0.018389	-0.022632
YGR054W	YGR054W		0	-0.080848	-0.053625	0.032136	0.122344	0.133894	0.043757	-0.032849	0	-0.048736	-0.143467	-0.089784	0.145495	0.075734	0.075053	-0.019163
YIR021W	MRS1		0	-0.072349	-0.015757	0.031721	0.094458	0.040355	0.017652	-0.019881	0	-0.061387	-0.06184	-0.03867	0.113726	0.09526	0.022436	-0.088976
YNR074C	AIF1		0	-0.051303	0.007919	0.015787	0.07588	0.038748	-0.034294	0.034942	0	-0.042892	-0.039592	-0.013007	0.035303	0.022851	0.001345	0.024075
YAL021C	CCR4		0	-0.06116	-0.203297	-0.13935	0.082968	0.159255	0.133158	0.129768	0	-0.059137	-0.001944	0.023773	0.001315	0.05405	-0.025809	0.042787
YNL251C	NRD1		0	-0.023382	-0.219402	-0.110688	0.054088	0.030248	0.074122	0.080882	0	-0.011021	-0.090826	-0.036059	-0.013221	-0.032312	-0.016548	0.009704
YCL036W	GFD2		0	-0.151762	-0.138453	-0.039357	0.085647	0.18471	0.000505	0.032973	0	-0.155728	-0.12849	0.069589	0.092754	0.012648	-0.030988	-0.031347
YEL053C	MAK10		0	-0.062873	-0.053848	-0.044856	0.055274	0.092082	-0.046286	0.02359	0	-0.134955	-0.117617	-0.022902	0.052572	0.054609	0.005617	-0.027957
YFR021W	ATG18		0	-0.112935	-0.163119	-0.077926	0.027093	0.14049	0.003446	0.014844	0	-0.038657	-0.016966	-0.001814	0.071401	0.048986	-0.015834	0.006777
YNR019W	ARE2		0	-0.093114	-0.134664	-0.04885	0.047944	0.158439	0.071339	0.026328	0	-0.033221	-0.101717	-0.041152	0.101686	0.029833	-0.02168	0.075809
YKR086W	PRP16		0	-0.092254	-0.13553	-0.021287	0.081643	0.137006	0.071553	0.074383	0	-0.079367	0.006807	-0.085344	0.083875	0.126609	0.009208	0.041971
YNL114C	YNL114C		0	-0.190642	-0.189921	-0.139211	0.109029	0.154007	0.065524	0.171534	0	-0.206528	-0.073881	-0.162118	0.150854	0.111152	0.048955	0.01769
YDL138W	RGT2		0	-0.085717	-0.05438	-0.101125	0.145997	0.164406	0.024176	0.014514	0	-0.036868	-0.041577	-0.017371	0.096595	0.106124	0.065302	0.007788
YAL043C	PTA1		0	-0.134166	-0.077608	-0.097918	0.085153	0.216446	-0.036314	-0.113247	0	-0.038622	0.005366	0.1213	0.191696	0.053223	0.096092	-0.061804
YER154W	OXA1		0	-0.137632	-0.039903	-0.039432	0.099966	0.191259	0.057094	-0.075094	0	-0.038414	-0.022201	0.055302	0.187518	0.055652	0.105909	-0.081835
YPR114W	YPR114W		0	-0.050316	-0.063076	-0.013578	0.043486	0.082983	0.030353	-0.001729	0	0.032764	-0.037335	0.024763	0.088956	0.035956	0.077426	-0.019557
YDR264C	AKR1		0	-0.157197	-0.099584	-0.031972	0.040481	0.046707	-0.037546	-0.033587	0	-0.040247	-0.010653	0.047481	0.054099	0.04273	0.119438	-0.031383
YGL167C	PMR1		0	-0.087176	-0.069652	-0.050664	0.060367	0.083686	-0.060365	-0.054808	0	-0.019495	-0.008907	0.01472	0.053532	0.020308	0.06429	-0.039896
YML103C	NUP188		0	-0.082154	-0.090849	-0.118066	0.056401	0.069157	0.036725	-0.130429	0	-0.036775	0.015964	0.049188	0.066552	0.060758	0.078472	-0.046109
YHL026C	YHL026C		0	-0.163057	-0.102367	0.036586	-0.005314	0.196605	-0.0096	-0.182402	0	-0.060941	0.008474	0.061989	0.15585	0.142661	0.073512	-0.208884
YAL042W	ERV46		0	-0.073675	-0.099732	-0.081267	-0.003007	0.05528	0.010279	0.027448	0	0.027707	-0.001543	0.012134	0.100977	0.044265	0.036928	0.024267
YPL056C	LCL1		0	-0.048258	-0.09894	0.010206	-0.024483	0.086806	0.017873	0.004146	0	0.054065	0.03856	0.01593	0.116363	0.049613	0.025994	0.018386
YGL056C	SDS23		0	-0.147627	-0.144257	-0.0714	0.001551	0.109772	0.070236	-0.025001	0	-0.089177	0.049847	0.006604	0.094323	-0.018289	0.117262	0.081143
YIL061C	SNP1		0	-0.125063	-0.101726	-0.075305	-0.012923	0.112758	-0.007271	-0.013392	0	-0.069099	-0.001323	0.079803	0.066861	0.143168	0.124992	-0.021425
YPR049C	ATG11		0	-0.093413	-0.143138	-0.045413	0.023038	0.141854	0.012322	0.015517	0	-0.078326	-0.07401	0.038775	0.118192	0.100906	0.12164	0.054111
YNL108C	HUF		0	-0.10059	-0.074139	-0.006242	-0.012859	0.042673	-0.0237	-0.038428	0	-0.014745	-0.016925	0.058993	0.074418	0.033588	0.082277	0.066824
YLR116W	MSL5		0	-0.078928	-0.133164	-0.02963	0.099675	0.1408	0.078438	0.011907	0	0.037726	0.001795	-0.021075	0.057318	0.134149	0.048454	-0.004864
YPL190C	NAB3		0	-0.021614	-0.100442	-0.018684	0.118302	0.146322	0.09923	0.003215	0	0.030132	0.090648	0.024133	0.020043	0.081559	0.003299	0.025248
YAR018C	KIN3		0	0.018535	0.099844	0.064546	0.039199	0.107015	0.162127	0.011794	0	-0.061398	0.078376	0.084844	0.120648	0.212729	0.146445	-0.042166
YDL179W	PCL9		0	-0.010013	0.047901	0.082115	-0.029656	0.088385	0.222846	-0.095408	0	-0.024448	-0.021069	0.018291	0.017866	0.077849	0.193343	-0.042685
YHR030C	SLT2		0	0.050299	0.060127	0.014008	-0.002584	0.081744	0.13349	-0.094913	0	-0.050621	0.030924	0.061508	0.020563	0.074866	0.065244	-0.007077
YBL023C	MCM2		0	-0.014795	-0.01887	0.055775	0.060162	0.160841	0.149269	-0.036893	0	-0.099182	-0.084603	-0.010192	-0.012086	-0.012344	0.172163	-0.080126
YBR202W	MCM7		0	0.01072	0.03813	0.060482	0.053667	0.236746	0.194802	-0.072798	0	-0.089197	0.035313	0.092683	-0.003152	-0.036155	0.154728	-0.100483
YKL104C	GFA1		0	-0.074489	-0.025629	0.018004	0.088181	0.060154	0.132807	-0.041193	0	-0.021325	0.107206	0.086046	-0.010093	-0.033516	0.093998	-0.059348
YDR128W	MTC5		0	-0.037825	0.010151	-0.035351	0.115598	0.150102	0.011434	0.062007	0	-0.086329	-0.02166	0.017937	0.001949	0.02897	-0.008949	-0.081769
YGL215W	CLG1		0	0.023754	0.008153	0.050923	0.083335	0.086578	0.106106	0.091534	0	-0.093424	0.008752	0.036884	-0.022933	-0.03512	-0.041526	0.007064
YDR457W	TOM1		0	0.035786	0.024454	0.016141	0.048786	0.09526	0.086236	0.055404	0	-0.037247	-0.015052	0.083019	-0.000805	-0.008799	-0.005791	-0.057202
YPR065W	ROX1		0	0.047305	0.061851	0.115613	0.118897	0.316097	0.153943	0.076812	0	-0.112624	0.175836	0.208697	0.033957	0.05013	-0.041991	-0.07205
YBR297W	MAL33		0	0.074325	0.026422	0.089689	0.281888	0.208391	0.230549	0.0846	0	-0.079073	0.009845	0.052681	-0.059812	0.095349	0.156995	-0.078846
YOR066W	MSA1		0	0.081128	0.055585	0.128961	0.271243	0.398759	0.206447	0.013994	0	-0.084111	-0.033222	0.043741	0.104154	0.1474	0.065859	-0.166646
YPL022W	RAD1		0	0.025045	0.071285	0.042767	0.106519	0.096122	0.092199	0.018391	0	-0.041214	0.028762	0.039064	0.0294	0.104114	-0.000677	0.023279
YGR094W	VAS1		0	0.034048	-0.00415	-0.048922	-0.061647	0.158977	0.08346	0.01313	0	-0.017052	-0.05041	-0.026061	0.023248	-0.039022	0.010324	0.014001
YDR190C	RVB1		0	0.000955	-0.037508	-0.065582	-0.009328	0.093161	0.022841	-0.006977	0	-0.122613	-0.102835	-0.00368	0.001124	-0.029043	0.037043	0.005543
YMR100W	MUB1		0	0.021839	-0.049273	-0.094141	0.065108	0.078512	0.01008	0.011959	0	-0.105684	-0.06832	-0.019645	0.070098	-0.05677	0.050187	0.029038
YBL104C	SEA4		0	-0.060814	0.015672	-0.021725	0.051563	0.052771	0.025512	-0.039665	0	-0.033321	-0.09113	0.012239	0.031054	-0.065174	0.087478	0.033558
YJR040W	GEF1		0	-0.031991	0.047425	0.037903	0.051854	0.090202	0.034574	0.032538	0	-0.007774	-0.108024	0.00822	0.06454	-0.100387	0.095392	0.087466
YHR074W	QNS1		0	-0.063046	0.000583	0.028795	0.111444	0.035635	0.016163	-0.012046	0	0.014847	-0.057689	0.04489	0.06018	-0.073246	0.038063	-0.018442
YEL037C	RAD23		0	-0.04269	-0.019365	0.069403	0.085217	0.257567	0.003559	0.004314	0	-0.050423	-0.150098	0.066095	0.12849	-0.096684	0.064615	-0.001739
YNL189W	SRP1		0	-0.033161	0.008956	0.039073	0.079604	0.145238	0.030691	0.055652	0	-0.054488	-0.005571	0.041479	0.121853	-0.022063	0.09213	0.026096
YPR125W	YLH47		0	-0.141927	-0.005946	0.004298	0.02054	0.194996	0.086898	0.078592	0	-0.129891	-0.053703	0.050687	0.089054	-0.060241	0.043973	0.03989
YHL027W	RIM101		0	0.002083	-0.014713	-0.013811	0.033771	0.127634	-0.08417	0.044769	0	-0.017643	0.070747	-0.008901	0.02151	0.046555	-0.068427	-0.067065
YHR048W	YHK8		0	0	0	0	0	0.162646	0	0.048636	0	0	0	-0.066289	0	0	0	0
YOR339C	UBC11		0	0	0	0	0	0.102996	0	0.067361	0	0	0	0	0	0.058734	0	0
YOR208W	PTP2		0	0.105857	0.071755	-0.051269	0.032968	0.119693	0.129241	0.074855	0	0.037808	0.009894	0.059273	0.017495	-0.069918	-0.017892	-0.042941
YPL204W	HRR25		0	0.103807	-0.001088	-0.09814	0.068714	0.13621	-0.009751	0.086852	0	0.056708	-0.033225	0.047868	-0.018747	0.019441	-0.032754	0.016452
YCL026C-A	FRM2		0	0	0	0	0	0	0.075887	0	0	0	0	0.017772	0	0	0	0.099172
YIL012W	YIL012W		0	0	0	0	0	0	0	0	0	0	0	0.014584	0.010562	0	0.082796	0.156238
YAR031W	PRM9		0	0	0	0	0	0	0	0.13479	0	0	0	0	0	0	0	0.478462
YNL019C	YNL019C		0	0	0	0	0	0	0	0.038081	0	0	0	-0.010205	0	0	0	0.186941
YDL094C	YDL094C		0	0	0	0	0	0	0	0	0	0	0	0	0	0	0	0.004147
YGL051W	MST27		0	0	0	0	0	0	0	0	0	0	0	0	0	0	0	0.050887
YJL077C	ICS3		0	0	0	0	0	0	0	0	0	0	0	0	0	0	0	0.05624
YPL062W	YPL062W		0	0	0	0	0	0	0	0	0	0	0	-0.004778	0	0	0	0.053783
YKL111C	YKL111C		0	0	0	0	0	0	0	0	0	0	0	-0.039449	0	0	0	0.175519
YGR002C	SWC4		0	-0.015476	0.033857	-0.065808	-0.002323	-0.08607	-0.051716	-0.040014	0	-0.038596	0.044536	0.000442	0.054626	-0.001447	0.019843	0.116142
YIR042C	YIR042C		0	-0.25907	-0.021381	-0.173406	-0.138118	-0.218012	0.029408	-0.059378	0	-0.011163	-0.016934	-0.069558	0.045546	0.046503	0.091079	0.526907
YBR065C	ECM2		0	-0.046443	0.017701	-0.012298	-0.034186	0.097848	-0.068442	-0.011719	0	0.058072	0.040046	-0.12555	0.074593	0.003734	-0.029235	0.100189
YGL015C	YGL015C		0	0	0	0	0	0	0	0	0	0	0	-0.056407	0	0	0	0.05159
YMR122C	YMR122C		0	-0.024597	0.008305	-0.006123	0.008305	0.008305	0.008305	0.036798	0	0.016526	0	-0.103511	0	0	0	0.053267
YNL150W	YNL150W		0	0	0	0	0	0	0	0	0	0	0	-0.084143	0.024766	0.004605	-0.060373	0.091196
YDL023C	SRF4		0	0.331992	0.281184	0.241806	0.170463	0.128264	0.058574	1.58614	0	0.150539	-0.101487	-0.006435	0.098429	-0.091473	0.107758	0.062343
YBL044W	YBL044W		0	-0.037016	0.057481	0.030525	0.001605	0.090009	0.143702	1.2348	0	-0.191679	0.18065	-0.274351	-0.026405	-0.119507	0.016886	0.015296
YER097W	YER097W		0	-0.007356	0	0	0	0	0	0.509046	0	0	0	-0.125884	0	0	0	0
YDR218C	SPR28		0	-0.055301	0.008192	-0.002002	0.008192	0.008192	0.008192	1.00759	0	-0.026093	-0.043686	-0.108983	-0.043686	-0.043686	-0.043686	0.012356
YBR174C	YBR174C		0	0	0	0	0	0	0	0.297933	0	0	0	0	0	0	0	0
YFL013W-A	YFL013W-A		0	0	0	0	0	0	0	0.928512	0	0	0	0	0	0	0	0
YLR400W	YLR400W		0	0	0	0	0	0	0	0.989619	0	0	0	0	0	0	0	0
YOL166C	YOL166C		0	0	0	0	0	0	0	0.024052	0	0	0	0	0	0	0	0
YGR126W	YGR126W		0	-0.06375	-0.025554	0.039342	-0.010156	0.060508	0.002436	0.33954	0	0	0	-0.064329	0.027076	0	-0.016201	-0.043143
YJR053W	BFA1		0	-0.046439	0	0	0	0	0	0.107869	0	0	0	0	0	-0.03109	0	0.007696
YGR039W	YGR039W		0	-0.13018	0.014366	-0.051537	-0.137046	-0.020144	-0.133574	0.547337	0	0.07294	-0.122587	-0.146883	0.131432	0.326754	0.050875	-0.121901
YML007C-A	YML007C-A		0	-0.084116	0.088001	0.128169	-0.041702	0.026007	-0.102994	0.239796	0	-0.000259	-0.084592	-0.084592	0.111231	0.211272	0.062463	-0.040697
Q0130	OLI1		0	-0.004352	0.106842	0.195836	0.135349	0.242116	0.268322	0.270033	0	0.022435	-0.018081	-0.25975	0.35857	0.28472	0.252733	0.151183
YDR191W	HST4		0	-0.073263	0.043474	0.055622	0.113714	0.192779	0.150788	0.046247	0	-0.036882	-0.04793	-0.076	0.166415	0.196001	0.181855	0.063655
YFR047C	BNA6		0	-0.05097	-0.022342	0.077027	0.125144	0.046116	0.014681	0.037636	0	0.007321	-0.008653	0.007979	0.141	0.067933	0.07171	0.039285
YJL045W	YJL045W		0	0.055462	0.058758	0.133195	0.150113	0.289205	0.137558	0.078442	0	-0.105564	-0.113243	0.137513	0.243733	0.148306	0.195195	0.074652
YNR052C	POP2		0	0.033562	0.042991	0.040112	0.021207	0.141392	0.053425	0.054524	0	-0.018583	-0.087523	0.045427	0.102277	0.057569	0.072097	-0.011993
YBL111C	YBL111C		0	0.098931	-0.11623	0.069676	0.002058	0.32204	0.309209	0.17432	0	0.118896	0.150614	-0.16305	0.251872	0.215091	0.262436	0.246469
YBL112C	YBL112C		0	0.034513	-0.124719	0.071388	-0.138799	0.282523	0.244688	0.002036	0	0.183226	0.1076	-0.106257	0.189016	0.169247	0.187293	0.142221
YNL018C	YNL018C		0	-0.005123	-0.084928	0.040957	-0.061583	0.187155	0.234702	0.185712	0	0.223056	0.007782	-0.144147	0.283394	0.207873	0.368892	0.084082
Q0045	COX1		0	0.073558	-0.019623	0.113781	0.076313	0.259854	0.165014	0.239287	0	0.127199	0.006227	-0.190572	0.156215	0.080329	0.283788	0.39347
YGL130W	CEG1		0	-0.004827	-0.031538	0.027498	-6.7e-05	0.073379	0.07613	0.060112	0	0.04388	0.01574	-0.036429	0.068302	-0.008948	0.048617	0.112477
YLR465C	BSC3		0	-0.009503	-0.063689	0.06764	0.081413	0.151959	0.265792	0.050456	0	0.141547	-0.04496	-0.13027	0.173154	0.084609	0.150558	0.266279
Q0250	COX2		0	-0.04157	-0.122432	0.044496	0.10369	0.123078	0.25063	0.262978	0	0.163511	0.145568	-0.19736	0.387319	0.260288	0.328083	0.479604
YNL328C	MDJ2		0	0.074282	-0.059992	0.198603	0.062266	0.167007	0.321634	0.231701	0	0.164095	0.301587	-0.037109	0.15807	0.196491	0.374594	0.502205
YOR302W	YOR302W		0	0.031801	-0.020517	0.011175	0.08724	0.077202	0.122756	0.152951	0	0.112081	0.099602	0.013231	0.123757	0.087335	0.198943	0.177529
Q0275	COX3		0	0.005386	-0.109764	0.031391	0.086526	0.042208	0.110495	0.068687	0	0.117529	-0.065614	-0.224075	0.188159	0.151187	0.23475	0.214601
YLR187W	SKG3		0	-0.071989	-0.092185	0.005621	0.056514	0.084756	0.062476	0.080355	0	0.105662	-0.124731	-0.05267	0.201232	0.043549	0.175503	0.216753
YJL206C	YJL206C		0	-0.00027	-0.05185	-0.005931	0.043349	0.087103	0.051964	0.059991	0	0.024956	-0.056919	-0.024175	0.121081	0.057391	0.025222	0.063952
YPL235W	RVB2		0	0.023282	0.003633	0.004403	0.009686	0.149748	0.051328	0.068057	0	-0.006078	-0.044986	-0.040563	0.102401	0.08646	0.06843	0.086596
YPL005W	AEP3		0	0.03789	0.002039	0.004508	0.021256	0.094178	0.014073	0.055594	0	0.08744	-0.077874	-0.097184	0.099994	0.071813	0.055537	0.107213
YAL046C	BOL3		0	-0.028459	-0.066436	0.041371	0.045034	0.07564	0.104272	0.134933	0	-0.002327	0.038382	0.058879	0.071587	0.209622	0.082296	0.133511
YAL022C	FUN26		0	-0.168121	-0.103275	-0.046851	0.045608	0.153268	0.068811	0.121977	0	-0.052176	0.046071	0.025205	0.118197	0.220982	0.159712	0.127389
YNL046W	YNL046W		0	-0.146123	-0.098772	-0.003994	0.107061	0.168439	0.241234	0.17112	0	0.018039	0.069383	0.062738	0.205117	0.348599	0.299012	0.169539
YGR203W	YCH1		0	-0.103712	-0.077168	-0.004222	0.054299	0.081745	0.121308	0.073319	0	0.144949	0.079962	0.113152	0.134096	0.156925	0.077055	0.20499
YJR019C	TES1		0	-0.106329	-0.074286	0.009888	0.069435	0.050968	0.037228	0.090743	0	0.042316	0.027333	0.048245	0.065684	0.106483	0.059414	0.112852
YER152C	YER152C		0	-0.08549	-0.091229	-0.034477	0.100526	0.092675	0.065922	0.013346	0	0.014246	0.050884	0.06459	0.232289	0.10651	0.146034	0.123045
YJR105W	ADO1		0	-0.109539	-0.09408	-0.024313	0.260883	0.242189	0.133492	0.17275	0	0.041697	0.039383	-0.002866	0.330428	0.261085	0.259271	0.140461
YOR229W	WTM2		0	-0.071409	-0.104289	0.069085	0.045136	0.178527	0.077149	0.048753	0	0.010613	0.029598	0.034999	0.208246	0.150564	0.110532	0.05792
YPR164W	MMS1		0	-0.003692	-0.090162	0.011508	0.030643	0.149802	0.098815	0.125627	0	0.031834	0.065228	0.01637	0.160523	0.093736	0.131239	0.119702
YLR122C	YLR122C		0	-0.030968	-0.102467	-0.10664	0.199505	0.152906	0.154263	0.074281	0	0.191784	0.014759	0.010547	0.149211	0.200208	0.263762	0.244601
YEL076C-A	YEL076C-A		0	-0.163264	-0.219598	-0.06533	0.055277	0.133584	0.287382	0.230876	0	-0.19174	0.172459	-0.150291	0.082359	0.223527	0.350876	0.082211
YFL065C	YFL065C		0	-0.156088	-0.205613	-0.065553	-0.037773	0.252453	0.244062	0.129379	0	0.009177	-0.139202	-0.068039	0.112299	0.251124	0.363433	0.306809
YFL064C	YFL064C		0	-0.200435	-0.178227	0.010848	-0.038961	0.067041	0.462398	0.231206	0	0.02496	-0.007937	-0.083273	0.224517	0.262685	0.563202	0.481481
YLR462W	YLR462W		0	-0.138017	-0.087507	-0.024353	0.035013	0.132873	0.353752	0.202961	0	-0.097404	0.059599	-0.01966	0.151861	0.279604	0.402667	0.216405
YHL049C	YHL049C		0	-0.078076	-0.084298	0.026455	0.046325	0.291985	0.331361	0.196286	0	0.057213	-0.048848	-0.143346	0.167141	0.222371	0.270752	0.285968
YPR203W	YPR203W		0	-0.056468	-0.097744	0.005418	0.06741	0.142661	0.287183	0.177496	0	0.026269	0.059621	-0.187407	0.117667	0.237137	0.280008	0.30345
YLR426W	TDA5		0	-0.082023	-0.059978	0.005586	0.055579	0.069238	0.083008	-0.013762	0	-0.025221	-0.039768	-0.039469	0.056763	0.133039	0.06102	0.063662
YAL026C	DRS2		0	-0.014581	0.014956	0.012294	0.147228	0.136212	0.016074	-0.01488	0	0.018904	0.048159	0.066333	0.079519	0.04209	0.107505	0.041661
YKL010C	UFD4		0	-0.042694	-0.009158	-0.007943	0.110068	0.080246	-0.027718	-0.020888	0	-0.015662	0.08744	0.116239	0.009685	0.010446	0.070558	0.022059
YBR179C	FZO1		0	-0.12178	0.028254	-0.016306	0.04222	0.128795	0.037281	0.02245	0	0.008188	0.069071	0.126249	0.158829	0.038817	0.094924	0.082211
YKR104W	YKR104W		0	-0.051059	0.103339	0.020377	0.083077	0.119288	0.034829	0.011319	0	0.058968	0.144748	0.160599	0.238216	0.017443	0.158507	0.103301
YDR154C	YDR154C		0	-0.16359	-0.060678	-0.009182	0.150884	0.158737	0.104472	-0.081359	0	0.158805	0.190777	0.209075	0.320763	0.326919	0.15902	0.074455
YGR263C	SAY1		0	-0.080739	0.003437	-0.030371	0.106495	0.067114	0.050677	0.025163	0	0.049328	0.130183	0.103253	0.145848	0.098549	0.075428	0.066699
YER093C	TSC11		0	-0.036741	-0.009964	-0.059678	0.068991	0.103082	0.02192	0.021769	0	0.006333	0.069519	0.108925	0.103083	0.090381	0.052908	0.070059
YLL028W	TPO1		0	-0.106515	-0.030434	0.035108	0.213932	0.205016	0.045475	0.0027	0	-0.011887	0.149674	0.177915	0.204314	0.157829	0.12584	0.110791
YGR097W	ASK10		0	0.008447	0.035234	0.005562	0.1868	0.204249	0.126458	0.079964	0	0.075318	0.154242	0.184376	0.23134	0.171416	0.196362	0.18421
YML049C	RSE1		0	-0.011533	-0.006146	0.015614	0.072823	0.129391	0.042259	0.045213	0	0.081973	0.092691	0.123996	0.137935	0.116739	0.107625	0.06502
YOR058C	ASE1		0	-0.075894	-0.017592	0.010921	0.142301	0.142799	0.035217	0.085406	0	0.049153	0.122451	0.174867	0.199057	0.21221	0.147537	0.107477
YBR227C	MCX1		0	-0.000936	-0.041788	-0.046399	0.062366	0.141208	0.061888	0.057828	0	0.010957	0.061147	0.110246	0.127883	0.04848	0.090551	0.103544
YLR433C	CNA1		0	0.02431	-0.031361	-0.036914	0.05445	0.057573	0.038825	0.024779	0	0.019339	0.036014	0.078034	0.101367	-0.001632	0.063184	0.039133
YLR380W	CSR1		0	-0.080354	-0.042232	-0.008781	0.007262	0.200987	0.071016	0.047556	0	0.059439	0.071098	0.092266	0.152705	0.037202	0.153496	0.18561
YCL043C	PDI1		0	-0.068342	0.060744	0.123903	0.127761	0.089633	-0.04618	0.138947	0	0.071211	0.151675	0.157234	0.255314	0.078815	0.141583	0.226273
YJR020W	YJR020W		0	0.023987	-0.032772	0.075292	0.156178	0.126364	-0.045421	0.062232	0	0.05478	0.155086	0.243595	0.284694	0.146176	0.103857	0.156365
YLR035C	MLH2		0	0.020622	0.087139	-0.0102	0.150505	0.142005	0.002331	0.032051	0	0.042268	0.064249	0.194181	0.172179	0.142992	0.061986	0.158087
YGL119W	COQ8		0	-0.009664	0.053433	0.076642	0.116637	0.106488	0.004584	0.049246	0	0.007735	0.064467	0.080706	0.138825	0.10545	0.092976	0.03995
YHR174W	ENO2		0	-0.033018	0.115346	0.17975	0.0596	0.190225	0.002423	0.110083	0	0.062431	0.031964	0.172144	0.25538	0.091603	0.257036	0.150487
YIL108W	YIL108W		0	-0.011087	0.075922	0.096326	0.159737	0.142236	0.049333	0.070082	0	0.076894	0.031815	0.146212	0.182938	0.016027	0.13752	0.085171
YHR098C	SFB3		0	-0.063929	0.030191	-0.002273	0.072754	0.10184	-0.043178	0.07845	0	0.007084	0.03174	0.110981	0.04983	0.003991	0.096063	0.095763
YDR534C	FIT1		0	-0.081766	0.026864	0.01747	0.172516	0.156061	0.023881	0.208491	0	0.019076	0.042502	0.121635	0.148948	0.06207	0.086865	0.118941
YNL048W	ALG11		0	-0.054748	0.026873	0.023712	0.102603	0.077423	-0.005575	0.147477	0	-0.009826	0.043691	0.064498	0.100048	0.06466	0.064841	0.167987
YGR049W	SCM4		0	-0.095921	0.035405	0.067618	0.14332	0.228929	0.068694	0.156984	0	0.041854	0.111339	0.20974	0.308653	0.063178	0.152848	0.311217
YOL089C	HAL9		0	-0.057088	0.046265	0.038919	0.11824	0.093786	0.062315	0.049041	0	-0.026005	0.033557	0.092866	0.153075	0.056231	0.094726	0.134685
YFL009W	CDC4		0	-0.058188	-0.005145	0.003284	0.070399	0.054587	-0.057101	-0.001657	0	-0.002996	0.095979	0.038807	0.061951	0.03816	0.024271	0.053996
YML016C	PPZ1		0	-0.058017	-0.031587	0.025935	0.03473	0.058704	-0.032837	0.00728	0	0.010271	0.040862	0.07099	0.059672	0.034447	0.051784	0.088337
[truncated: 4,183 more rows]

## Sheet: B. GO enrichment
ONTOLOGY	GOID	TERM	CORRECTED_PVALUE	UNCORRECTED_PVALUE	NUM_LIST_ANNOTATIONS	LIST_SIZE	TOTAL_NUM_ANNOTATIONS	POPULATION_SIZE	FOLD_ENRICHMENT	FDR_RATE	EXPECTED_FALSE_POSITIVES	ANNOTATED_GENES
P	GO:0006833	water transport	0.00119266	2.60407e-06	3	86	3	6179	71.8488	0	0	AQY2, YLL053C, AQY1
	GO:0042044	fluid transport	0.00119266	2.60407e-06	3	86	3	6179	71.8488	0	0	AQY2, YLL053C, AQY1
	GOID	TERM	CORRECTED_PVALUE	UNCORRECTED_PVALUE	NUM_LIST_ANNOTATIONS	LIST_SIZE	TOTAL_NUM_ANNOTATIONS	POPULATION_SIZE	FOLD_ENRICHMENT	FDR_RATE	EXPECTED_FALSE_POSITIVES	ANNOTATED_GENES
F	GO:0005372	water transmembrane transporter activity	0.000338529	2.60407e-06	3	86	3	6179	71.8488	0	0	YLL053C, AQY1, AQY2
	GO:0015250	water channel activity	0.000338529	2.60407e-06	3	86	3	6179	71.8488	0	0	YLL053C, AQY2, AQY1
	GO:0015343	siderophore transmembrane transporter activity	0.00656802	5.05233e-05	3	86	6	6179	35.9244	0	0	SIT1, ENB1, ARN1
	GO:0001103	RNA polymerase II repressing transcription factor binding	0.00295516	2.2732e-05	4	86	13	6179	22.1073	0	0	YPR009W, CUP9, MOT3, NRG1
	GO:0070491	repressing transcription factor binding	0.00942671	7.25132e-05	4	86	17	6179	16.9056	0	0	NRG1, CUP9, YPR009W, MOT3
C	No significant GO terms from component ontology with p-value cutoff of 0.01 were found

## Sheet: C. SDL interactions
Array ORF	Array Name	Allele	Array	Score rep1	p-Value-1	Score rep2	p-Value-2	Mean SDL score	Biological role	Protein complex
YHR030C	SLT2		TSA	-0.61433	0	-0.541	0.00111	-0.577665	CWI pathway
YHR030C	SLT2		TSA	-0.60904	0.0026	-0.54366	0	-0.57635	CWI pathway
YHR030C	SLT2		DMA	-0.52557	0.00021	-0.52398	0.00018	-0.524775	CWI pathway
YJL095W	BCK1		DMA	-0.5031	0.00013	-0.52323	0.00024	-0.513165	CWI pathway
YBR126C	TPS1		TSA	-0.51586	1e-05	-0.43878	3e-05	-0.47732
YAL011W	SWC3		TSA	-0.4621	7e-05	-0.4577	0.0001	-0.4599	chromatin/transcription	SWR1
YDR334W	SWR1		TSA	-0.41651	7e-05	-0.46923	5e-05	-0.44287	chromatin/transcription	SWR1
YBL105C	PKC1	pkc1-3	TSA	-0.46396	4e-05	-0.4182	3e-05	-0.44108	CWI pathway
YBL105C	PKC1	pkc1-2	TSA	-0.36311	0.00069	-0.48302	1e-05	-0.423065	CWI pathway
YBL105C	PKC1	pkc1-1	TSA	-0.52526	0	-0.30156	0.00161	-0.41341	CWI pathway
YML041C	VPS71		TSA	-0.45954	0.00014	-0.36229	0.00039	-0.410915	chromatin/transcription	SWR1
YBR126C	TPS1		DMA	-0.41058	0.00028	-0.39044	0.00027	-0.40051
YKL104C	GFA1	gfa1-97	TSA	-0.4235	0.00041	-0.35609	2e-05	-0.389795
YMR263W	SAP30		TSA	-0.39064	0.00012	-0.34864	0.00011	-0.36964	chromatin/transcription	Rpd3L
YDL002C	NHP10		TSA	-0.38462	0.00813	-0.32252	0.00356	-0.35357	chromatin/transcription	Ino80
YIL084C	SDS3		TSA	-0.37707	0.00017	-0.30756	0.00276	-0.342315	chromatin/transcription	Rpd3L
YDL103C	QRI1	qri1-ts6	TSA	-0.36821	0.00126	-0.30348	0.00043	-0.335845
YBR231C	SWC5		DMA	-0.27661	0.00164	-0.39384	0.00199	-0.335225	chromatin/transcription	SWR1
YER092W	IES5		TSA	-0.32795	2e-05	-0.33936	3e-05	-0.333655	chromatin/transcription	Ino80
YLR085C	ARP6		DMA	-0.30633	0.0006	-0.35066	0.00013	-0.328495	chromatin/transcription	SWR1
YDR334W	SWR1		DMA	-0.2773	0.00017	-0.37376	4e-05	-0.32553	chromatin/transcription	SWR1
YJR006W	POL31	hys2-ts	TSA	-0.32777	0.00103	-0.31601	0.00032	-0.32189
YOR244W	ESA1	esa1-d414	TSA	-0.32176	2e-05	-0.31102	6e-05	-0.31639	chromatin/transcription	NuA4
YDL103C	QRI1	qri1-ts1	TSA	-0.39865	1e-05	-0.23075	0.00015	-0.3147
YBR095C	RXT2		DMA	-0.24017	3e-05	-0.37641	2e-05	-0.30829	chromatin/transcription	Rpd3L
YBL105C	PKC1	pkc1-4	TSA	-0.49505	2e-05	-0.11904	0.00011	-0.307045	CWI pathway
YKL213C	DOA1		TSA	-0.23155	1e-05	-0.38129	0.00117	-0.30642
YGL035C	MIG1		DMA	-0.32073	1e-05	-0.28717	0	-0.30395
YDR485C	VPS72		DMA	-0.3255	5e-05	-0.28198	3e-05	-0.30374	chromatin/transcription	SWR1
YBR095C	RXT2		DMA	-0.30302	0.00015	-0.29849	3e-05	-0.300755	chromatin/transcription	Rpd3L
YCL010C	SGF29		TSA	-0.37468	0.00099	-0.21996	6e-05	-0.29732	chromatin/transcription	SAGA, SLIK,ADA
YML048W	GSF2		DMA	-0.29179	9e-05	-0.29355	0.00021	-0.29267
YGL252C	RTG2		DMA	-0.36555	2e-05	-0.21748	5e-05	-0.291515
YMR154C	RIM13		TSA	-0.30072	0	-0.27694	1e-05	-0.28883
YBL105C	PKC1	pkc1-ts	TSA	-0.18796	5e-05	-0.38221	0.00035	-0.285085	CWI pathway
YOR244W	ESA1	esa1-l254p	TSA	-0.29863	0.00085	-0.26573	3e-05	-0.28218	chromatin/transcription	NuA4
YIR006C	PAN1	pan1-4	TSA	-0.2697	3e-05	-0.29198	8e-05	-0.28084
YFL013C	IES1		TSA	-0.29329	2e-05	-0.26114	0.00011	-0.277215	chromatin/transcription	Ino80
YDL103C	QRI1	qri1-ph	TSA	-0.30247	4e-05	-0.25124	0.0006	-0.276855
YBR110W	ALG1	alg1-1	TSA	-0.23108	1e-05	-0.29836	4e-05	-0.26472
YER167W	BCK2		DMA	-0.27528	0.00034	-0.25263	0.00012	-0.263955
YGL045W	RIM8		TSA	-0.26827	3e-05	-0.25604	5e-05	-0.262155
YFL013C	IES1		DMA	-0.2934	0.00068	-0.2165	0.00047	-0.25495	chromatin/transcription	Ino80
YDL028C	MPS1	mps1-417	TSA	-0.20896	2e-05	-0.2997	0	-0.25433
YAR003W	SWD1		DMA	-0.27523	2e-05	-0.22466	0.00024	-0.249945	chromatin/transcription	COMPASS
YOR204W	DED1	ded1-95	TSA	-0.34399	4e-05	-0.15184	1e-05	-0.247915
YDL074C	BRE1		DMA	-0.25577	9e-05	-0.23595	8e-05	-0.24586
YML041C	VPS71		DMA	-0.22247	0.00075	-0.26676	6e-05	-0.244615	chromatin/transcription	SWR1
YGR264C	MES1	mes1-1	TSA	-0.23653	0.00236	-0.25244	3e-05	-0.244485
YGR211W	ZPR1	zpr1-1	TSA	-0.22635	0	-0.25487	0.00014	-0.24061
YJR068W	RFC2	rfc2-1	TSA	-0.30331	0.00064	-0.17511	0.00014	-0.23921
YDR373W	FRQ1	frq1-1	TSA	-0.22757	0.00011	-0.24884	4e-05	-0.238205
YKL197C	PEX1		TSA	-0.23985	1e-05	-0.23572	0	-0.237785
YPL055C	LGE1		TSA	-0.28556	0.00013	-0.18296	5e-05	-0.23426
YDL002C	NHP10		DMA	-0.19114	0.00156	-0.27309	0.00033	-0.232115	chromatin/transcription	Ino80
YMR005W	TAF4	taf4-18	TSA	-0.28853	4e-05	-0.16713	0	-0.22783	chromatin/transcription	TFIID
YAL013W	DEP1		TSA	-0.29632	1e-05	-0.1579	0.00027	-0.22711	chromatin/transcription	Rpd3L
YER092W	IES5		DMA	-0.20614	0.00015	-0.24668	0.00067	-0.22641	chromatin/transcription	Ino80
YLR015W	BRE2		DMA	-0.28693	0.00091	-0.16498	0.0001	-0.225955	chromatin/transcription	COMPASS
YKL189W	HYM1	hym1-15	TSA	-0.2426	2e-05	-0.20608	1e-05	-0.22434
YGL061C	DUO1	duo1-2	TSA	-0.26187	1e-05	-0.18395	1e-05	-0.22291
YAL011W	SWC3		DMA	-0.21882	0.00012	-0.22559	1e-05	-0.222205	chromatin/transcription	SWR1
YDR208W	MSS4	mss4-103	TSA	-0.19155	2e-05	-0.24283	0.00033	-0.21719
YHR189W	PTH1		TSA	-0.2152	2e-05	-0.21756	0.0009	-0.21638
YGR048W	UFD1	ufd1-2	TSA	-0.27339	0.00103	-0.15925	0.00012	-0.21632
YOR275C	RIM20		TSA	-0.19482	0	-0.23732	6e-05	-0.21607
YPL101W	ELP4		TSA	-0.22533	1e-05	-0.20603	0	-0.21568
YMR304W	UBP15		TSA	-0.26227	0.00048	-0.1689	2e-05	-0.215585
YGR140W	CBF2	cbf2-2	TSA	-0.19428	5e-05	-0.23598	1e-05	-0.21513
YOL021C	DIS3	dis3-1	TSA	-0.24658	3e-05	-0.18359	0.00013	-0.215085
YBR082C	UBC4		TSA	-0.25084	2e-05	-0.17574	1e-05	-0.21329
YFL013W-A	YFL013W-A		DMA	-0.23252	0.00026	-0.19044	0.00013	-0.21148
YBR057C	MUM2		TSA	-0.22669	8e-05	-0.19618	1e-05	-0.211435
YHR111W	UBA4		TSA	-0.19406	0.00043	-0.22547	0.00013	-0.209765
YPL101W	ELP4		TSA	-0.24102	0.00024	-0.17616	4e-05	-0.20859
YDR469W	SDC1		DMA	-0.20432	0.0003	-0.21082	9e-05	-0.20757	chromatin/transcription	COMPASS
YDR050C	TPI1	tpi1-1670	TSA	-0.20567	2e-05	-0.20864	3e-05	-0.207155
YMR263W	SAP30		DMA	-0.2237	0.00012	-0.19056	1e-05	-0.20713	chromatin/transcription	Rpd3L
YJL081C	ARP4	arp4-g161d	TSA	-0.25829	0.00012	-0.15237	0.0011	-0.20533	chromatin/transcription	SWR1, Ino80, NuA4
YGL149W	YGL149W		DMA	-0.18628	2e-05	-0.22415	0.00019	-0.205215
YDL074C	BRE1		DMA	-0.20939	0.00013	-0.20026	0.00047	-0.204825
YDR164C	SEC1	sec1-1	TSA	-0.23527	1e-05	-0.17141	5e-05	-0.20334
YIL150C	MCM10	mcm10-1	TSA	-0.21171	7e-05	-0.18747	0.00246	-0.19959
YGL244W	RTF1		DMA	-0.21595	0.00108	-0.18248	0.00015	-0.199215	chromatin/transcription	Paf1
YML015C	TAF11	taf11-ts2	TSA	-0.21555	1e-05	-0.18182	2e-05	-0.198685	chromatin/transcription	TFIID
YMR079W	SEC14	sec14-3	TSA	-0.18127	3e-05	-0.21594	0	-0.198605
YPL266W	DIM1	dim1-2	TSA	-0.2348	0.00069	-0.16229	3e-05	-0.198545
YAL041W	CDC24	cdc24-11	TSA	-0.21555	1e-05	-0.17523	7e-05	-0.19539
YMR033W	ARP9	arp9-1	TSA	-0.2119	0	-0.17684	6e-05	-0.19437	chromatin/transcription	SWI/SNF, RSC
YKL176C	LST4		TSA	-0.20522	0.00029	-0.18334	0.00043	-0.19428
YOL034W	SMC5	smc5-6	TSA	-0.21635	1e-05	-0.16624	0	-0.191295
YDL065C	PEX19		TSA	-0.18792	0.0001	-0.19102	0.00018	-0.18947
YKR084C	HBS1		TSA	-0.16465	1e-05	-0.21397	7e-05	-0.18931
YAL041W	CDC24	cdc24-1	TSA	-0.25338	0.00076	-0.12494	0.00034	-0.18916
YGL207W	SPT16	spt16-ts	TSA	-0.24137	8e-05	-0.13636	0.00014	-0.188865	chromatin/transcription	FACT
YMR043W	MCM1	mcm1-ph	TSA	-0.22635	0.0563	-0.15118	0.02098	-0.188765
YCL032W	STE50		TSA	-0.23078	0.03251	-0.14594	0.06587	-0.18836
YGR218W	CRM1	crm1-1	TSA	-0.19772	0.00076	-0.17895	7e-05	-0.188335
YDR145W	TAF12	taf12-ts23	TSA	-0.08414	1e-05	-0.28747	0.00012	-0.185805	chromatin/transcription	TFIID, SAGA
YGL245W	GUS1	gus1-ph	TSA	-0.22077	9e-05	-0.14933	0.00015	-0.18505
YLR384C	IKI3		TSA	-0.18932	4e-05	-0.17946	0.00066	-0.18439
YOL144W	NOP8	nop8-101	TSA	-0.21657	0	-0.14974	0.0003	-0.183155
YAR019C	CDC15	cdc15-1	TSA	-0.1925	0	-0.17235	4e-05	-0.182425
YLR436C	ECM30		TSA	-0.18121	0.00014	-0.18208	3e-05	-0.181645
YJL001W	PRE3	pre3-2	TSA	-0.20348	4e-05	-0.15296	0	-0.17822
YAL041W	CDC24	cdc24-3	TSA	-0.15548	0.00012	-0.19863	0.00105	-0.177055
YPR075C	OPY2		DMA	-0.20504	1e-05	-0.14684	0.0001	-0.17594
YDL102W	POL3	cdc2-1	TSA	-0.15671	0.00032	-0.19227	0	-0.17449
YIL008W	URM1		TSA	-0.25938	0.00031	-0.08918	5e-05	-0.17428
YPL203W	TPK2		DMA	-0.18322	0.00157	-0.16191	1e-05	-0.172565
YER155C	BEM2		TSA	-0.22645	0.00016	-0.11759	0	-0.17202
YNR048W	YNR048W		DMA	-0.1113	0	-0.23206	0.0023	-0.17168
YML028W	TSA1		TSA	-0.22055	0.00016	-0.12222	0.00031	-0.171385
YPL138C	SPP1		DMA	-0.11785	6e-05	-0.22478	0.00022	-0.171315	chromatin/transcription	COMPASS
YOR370C	MRS6	mrs6-2	TSA	-0.17772	0	-0.16251	1e-05	-0.170115
YJR064W	CCT5	yjr064w-ph	TSA	-0.15355	0.00013	-0.18478	9e-05	-0.169165
YER116C	SLX8		TSA	-0.15703	0.00017	-0.17996	1e-05	-0.168495
YDR188W	CCT6	cct6-18	TSA	-0.12128	3e-05	-0.21466	2e-05	-0.16797
YDL003W	MCD1	mcd1-73	TSA	-0.16179	0.00011	-0.174	0.0001	-0.167895
YNL062C	GCD10	gcd10-506	TSA	-0.20311	3e-05	-0.13175	4e-05	-0.16743
YKL035W	UGP1	ugp1-ph	TSA	-0.14818	9e-05	-0.18658	0.0001	-0.16738
YGL113W	SLD3	sld3-ph	TSA	-0.17403	1e-05	-0.15696	4e-05	-0.165495
YOR189W	IES4		DMA	-0.18563	2e-05	-0.14396	0.00019	-0.164795	chromatin/transcription	Ino80
YDR212W	TCP1	tcp1-1	TSA	-0.12192	6e-05	-0.2068	1e-05	-0.16436
YGR098C	ESP1	esp1-1	TSA	-0.12022	3e-05	-0.20734	0.00013	-0.16378
YDR170C	SEC7	sec7-1	TSA	-0.19882	0	-0.12774	0	-0.16328
YDR045C	RPC11	rpc11-ph	TSA	-0.18069	0.00057	-0.14542	0.00026	-0.163055
YJL072C	PSF2	yjl072c-ph	TSA	-0.20276	0	-0.12265	8e-05	-0.162705
YDR127W	ARO1		TSA	-0.19194	6e-05	-0.13326	1e-05	-0.1626
YML121W	GTR1		TSA	-0.21263	3e-05	-0.11233	4e-05	-0.16248
YMR063W	RIM9		DMA	-0.1654	6e-05	-0.15882	0.00078	-0.16211
YDR074W	TPS2		DMA	-0.10823	0.00075	-0.21393	2e-05	-0.16108
YNL127W	FAR11		DMA	-0.15379	0	-0.16782	6e-05	-0.160805
YBR060C	ORC2	orc2-2	TSA	-0.17984	2e-05	-0.14148	0.00034	-0.16066
YPL160W	CDC60	cdc60-ts	TSA	-0.20939	1e-05	-0.11142	0	-0.160405
YOR322C	LDB19		TSA	-0.16384	0.00049	-0.15331	1e-05	-0.158575
YHR020W	YHR020W	yhr020w-ph	TSA	-0.08086	0.00035	-0.23332	0	-0.15709
YGR156W	PTI1	pti1-ts7	TSA	-0.15255	0.0001	-0.16051	0	-0.15653
YMR154C	RIM13		DMA	-0.11958	3e-05	-0.1911	0.00019	-0.15534
YNR032W	PPG1		DMA	-0.15168	0	-0.15692	0.00026	-0.1543
YGR140W	CBF2	cbf2-1	TSA	-0.11836	1e-05	-0.18959	8e-05	-0.153975
YNL006W	LST8	lst8-6	TSA	-0.11094	0.00015	-0.19688	7e-05	-0.15391
YLR033W	RSC58	rsc58-ph	TSA	-0.12521	2e-05	-0.18249	3e-05	-0.15385	chromatin/transcription	RSC
YBL034C	STU1	stu1-5	TSA	-0.1483	0	-0.15883	3e-05	-0.153565
YMR052W	FAR3		DMA	-0.17465	9e-05	-0.13117	0.0004	-0.15291
YIL046W	MET30	met30-6	TSA	-0.15537	0.00104	-0.15013	0.00021	-0.15275
YDR362C	TFC6	tfc6-m1	TSA	-0.203	0.00011	-0.10228	0.00015	-0.15264
YFR027W	ECO1	eco1-1	TSA	-0.15799	0	-0.14683	1e-05	-0.15241
YDR199W	YDR199W		DMA	-0.15235	0	-0.15244	6e-05	-0.152395
YIL144W	TID3	tid3-1	TSA	-0.1266	0	-0.17793	0.00013	-0.152265
YPR123C	YPR123C		DMA	-0.10521	7e-05	-0.19748	0.00014	-0.151345
YML046W	PRP39	prp39-1	TSA	-0.17759	4e-05	-0.12494	0.0001	-0.151265
YPL139C	UME1		DMA	-0.1628	0.00012	-0.13944	1e-05	-0.15112	chromatin/transcription	Rpd3L, Rpd3S
YDR254W	CHL4		DMA	-0.19957	1e-05	-0.10182	0.00214	-0.150695
YMR111C	YMR111C		DMA	-0.13516	0	-0.16531	0.00096	-0.150235
YJR033C	RAV1		DMA	-0.12666	0.00074	-0.17178	3e-05	-0.14922
YGL093W	SPC105	spc105-4	TSA	-0.20604	2e-05	-0.09186	1e-05	-0.14895
YAL041W	CDC24	cdc24-5	TSA	-0.12711	1e-05	-0.17078	3e-05	-0.148945
YPL190C	NAB3	nab3-11	TSA	-0.14472	0.00718	-0.15191	0.00032	-0.148315
YDR212W	TCP1	tcp1-2	TSA	-0.16991	2e-05	-0.12574	4e-05	-0.147825
YPL060W	MFM1		DMA	-0.1528	0	-0.13681	9e-05	-0.144805
YBR156C	SLI15	sli15-3	TSA	-0.13402	5e-05	-0.15528	0.00026	-0.14465
YOR275C	RIM20		DMA	-0.10368	0.00029	-0.1807	0.00044	-0.14219
YLR368W	MDM30		DMA	-0.11785	7e-05	-0.16628	0.00041	-0.142065
YBR082C	UBC4		DMA	-0.09995	0.00024	-0.18414	0.00032	-0.142045
YDL111C	RRP42	rrp42-ph	TSA	-0.15264	2e-05	-0.13059	0.0001	-0.141615
YDL220C	CDC13	cdc13-1	TSA	-0.10597	1e-05	-0.17698	0.00158	-0.141475
YPL061W	ALD6		DMA	-0.13899	0.00029	-0.14292	0.00063	-0.140955
YBR265W	TSC10	tsc10-1	TSA	-0.13603	5e-05	-0.14578	1e-05	-0.140905
YGR172C	YIP1	yip1-40	TSA	-0.14039	1e-05	-0.14071	5e-05	-0.14055
YML125C	PGA3	pga3-ph	TSA	-0.1517	8e-05	-0.129	1e-05	-0.14035
YJR139C	HOM6		TSA	-0.14566	0.00061	-0.13425	0.00012	-0.139955
YJR057W	CDC8	cdc8-1	TSA	-0.18413	0.00011	-0.09557	2e-05	-0.13985
YDR196C	CAB5	cab5-ph	TSA	-0.1855	6e-05	-0.0921	6e-05	-0.1388
YBR221C	PDB1		TSA	-0.08975	3e-05	-0.18626	0.00012	-0.138005
YER125W	RSP5	rsp5-3	TSA	-0.08049	0.00042	-0.19476	0.0004	-0.137625
YML098W	TAF13	taf13-1	TSA	-0.18258	0.00068	-0.09164	8e-05	-0.13711	chromatin/transcription	TFIID
YOR334W	MRS2		DMA	-0.13589	0.00029	-0.13831	0	-0.1371
YPR084W	YPR084W		DMA	-0.1428	0.00032	-0.13128	6e-05	-0.13704
YIL093C	RSM25		DMA	-0.11615	1e-05	-0.15765	1e-05	-0.1369
YFR028C	CDC14	cdc14-8	TSA	-0.19349	0.00075	-0.08029	4e-05	-0.13689
YLR045C	STU2	stu2-12	TSA	-0.09835	1e-05	-0.17468	9e-05	-0.136515
YOL044W	PEX15		DMA	-0.08383	0.00097	-0.1885	3e-05	-0.136165
YHR166C	CDC23	cdc23-4	TSA	-0.15246	0.0003	-0.11983	2e-05	-0.136145
YMR277W	FCP1	fcp1-1	TSA	-0.15585	2e-05	-0.11563	5e-05	-0.13574	chromatin/transcription	RNA polymerase II
YNL076W	MKS1		DMA	-0.1764	0.00015	-0.09499	0.00014	-0.135695
YGL046W	YGL046W		DMA	-0.14457	6e-05	-0.12601	0.00014	-0.13529
YPR076W	YPR076W		DMA	-0.18529	5e-05	-0.08418	8e-05	-0.134735
YDR088C	SLU7	slu7-ts1	TSA	-0.1794	1e-05	-0.08945	0.0002	-0.134425
YDR493W	MZM1		DMA	-0.14553	6e-05	-0.12265	2e-05	-0.13409
YKL052C	ASK1	ask1-3	TSA	-0.08318	1e-05	-0.1824	0.00013	-0.13279
YDL195W	SEC31	sec31-1	TSA	-0.16355	2e-05	-0.10151	0.00017	-0.13253
YDR005C	MAF1		DMA	-0.14774	0.00026	-0.11531	4e-05	-0.131525
YPL089C	RLM1		DMA	-0.14053	2e-05	-0.12045	2e-05	-0.13049	CWI pathway
YOR326W	MYO2	myo2-16	TSA	-0.15911	1e-05	-0.10169	0	-0.1304
YPL086C	ELP3		DMA	-0.15145	9e-05	-0.10847	1e-05	-0.12996
YNL010W	YNL010W		DMA	-0.12017	0.00024	-0.13903	1e-05	-0.1296
YLR427W	MAG2		DMA	-0.10195	1e-05	-0.15314	0.00054	-0.127545
YFL009W	CDC4	cdc4-2	TSA	-0.14553	0	-0.10941	5e-05	-0.12747
YPL235W	RVB2	rvb2-ph	TSA	-0.1707	1e-05	-0.08421	4e-05	-0.127455	chromatin/transcription	SWR1, Ino80, R2TP
YGL163C	RAD54		TSA	-0.10082	0.00016	-0.15377	3e-05	-0.127295	chromatin/transcription	SWI/SNF
YIL137C	TMA108		DMA	-0.08353	1e-05	-0.17026	6e-05	-0.126895
YMR227C	TAF7	taf7-ts1	TSA	-0.13861	0.00039	-0.11462	5e-05	-0.126615	chromatin/transcription	TFIID
YIL084C	SDS3		DMA	-0.14962	0.00013	-0.10298	0.00046	-0.1263	chromatin/transcription	Rpd3L
YNL136W	EAF7		TSA	-0.11688	9e-05	-0.13459	7e-05	-0.125735	chromatin/transcription	NuA4
YMR022W	UBC7		DMA	-0.1111	6e-05	-0.14036	0.0018	-0.12573
YMR117C	SPC24	spc24-9	TSA	-0.10905	0.00027	-0.14221	1e-05	-0.12563
YOL001W	PHO80		TSA	-0.16705	0.00093	-0.08413	2e-05	-0.12559
YDR158W	HOM2		TSA	-0.08878	0.00019	-0.16052	0.00034	-0.12465
YOL094C	RFC4	rfc4-20	TSA	-0.13702	6e-05	-0.11201	0.0004	-0.124515
YJL046W	AIM22		TSA	-0.16093	0.00035	-0.08794	0.00014	-0.124435
YGL112C	TAF6	taf6-ts	TSA	-0.11426	0.00023	-0.13382	5e-05	-0.12404	chromatin/transcription	TFIID, SAGA
YGR120C	COG2	cog2-1	TSA	-0.15432	4e-05	-0.09344	1e-05	-0.12388
YDL190C	UFD2		TSA	-0.13177	0	-0.11543	0.00332	-0.1236
YKL019W	RAM2	ykl019w-ph	TSA	-0.13601	4e-05	-0.11116	9e-05	-0.123585
YLR384C	IKI3		DMA	-0.10045	0	-0.14564	0.0001	-0.123045
YOR213C	SAS5		DMA	-0.15153	4e-05	-0.09383	5e-05	-0.12268	chromatin/transcription	SAS
YOR231W	MKK1		DMA	-0.11015	7e-05	-0.13518	3e-05	-0.122665	CWI pathway
YDL193W	NUS1	nus1-ph	TSA	-0.14386	2e-05	-0.10066	0.00012	-0.12226
YKL052C	ASK1	ask1-2	TSA	-0.15809	0	-0.08611	0.00019	-0.1221
YPL047W	SGF11		TSA	-0.11734	1e-05	-0.12574	0	-0.12154	chromatin/transcription	SAGA
YDR181C	SAS4		DMA	-0.11724	6e-05	-0.12515	9e-05	-0.121195	chromatin/transcription	SAS
YAR007C	RFA1	rfa1-m2	TSA	-0.13064	3e-05	-0.11146	6e-05	-0.12105
YKL176C	LST4		DMA	-0.14761	3e-05	-0.09339	0.00021	-0.1205
YER118C	SHO1		DMA	-0.08814	0.00056	-0.15283	0.00029	-0.120485
YJL085W	EXO70	exo70-38	TSA	-0.10821	5e-05	-0.13235	3e-05	-0.12028
YMR127C	SAS2		DMA	-0.1119	6e-05	-0.12781	0.00049	-0.119855	chromatin/transcription	SAS
YJL210W	PEX2		DMA	-0.09221	1e-05	-0.1473	1e-05	-0.119755
YIL083C	CAB2	yil083c-ph	TSA	-0.13234	0.00019	-0.10686	6e-05	-0.1196
YBR055C	PRP6	prp6-1	TSA	-0.14978	1e-05	-0.08827	7e-05	-0.119025
YBR082C	UBC4		DMA	-0.12205	0.00022	-0.11522	3e-05	-0.118635
YAL041W	CDC24	cdc24-4	TSA	-0.09433	0.00017	-0.14287	0.0007	-0.1186
YGR077C	PEX8		DMA	-0.09821	4e-05	-0.13897	0.00079	-0.11859
YER116C	SLX8		DMA	-0.09933	3e-05	-0.13542	2e-05	-0.117375
YHR107C	CDC12	cdc12-1	TSA	-0.1263	1e-05	-0.10743	0.00015	-0.116865
YDR086C	SSS1	sss1-ph	TSA	-0.08747	9e-05	-0.14579	0.00057	-0.11663
YFR037C	RSC8	rsc8-ts16	TSA	-0.09172	0.00019	-0.14077	0.00019	-0.116245	chromatin/transcription	RSC
YPL259C	APM1		DMA	-0.10359	1e-05	-0.1285	4e-05	-0.116045
YHR078W	YHR078W		DMA	-0.10329	2e-05	-0.12502	1e-05	-0.114155
YBR153W	RIB7	rib7-ph	TSA	-0.11422	3e-05	-0.1135	0.00019	-0.11386
YGL034C	YGL034C		DMA	-0.1443	1e-05	-0.08324	6e-05	-0.11377
YML114C	TAF8	taf8-7	TSA	-0.13816	0.00014	-0.08915	9e-05	-0.113655	chromatin/transcription	TFIID
YKL197C	PEX1		DMA	-0.13251	0	-0.09425	3e-05	-0.11338
YLR412W	BER1		DMA	-0.12027	4e-05	-0.1062	0.00045	-0.113235
YJR065C	ARP3	arp3-f306g	TSA	-0.09831	1e-05	-0.12731	0.02066	-0.11281
YDR244W	PEX5		DMA	-0.11502	4e-05	-0.10713	5e-05	-0.111075
YJL155C	FBP26		DMA	-0.11196	4e-05	-0.10896	2e-05	-0.11046
YOR277C	YOR277C		DMA	-0.09494	2e-05	-0.12371	1e-05	-0.109325
YDL064W	UBC9	ubc9-2	TSA	-0.11343	2e-05	-0.10466	0.00019	-0.109045
YNL089C	YNL089C		DMA	-0.11236	5e-05	-0.1057	0.00021	-0.10903
YMR031C	EIS1		DMA	-0.08931	6e-05	-0.12624	0.00021	-0.107775
YKL196C	YKT6	ykt6-ph	TSA	-0.12479	8e-05	-0.0901	1e-05	-0.107445
YFL017C	GNA1	gna1-ts	TSA	-0.08278	4e-05	-0.13183	8e-05	-0.107305
YDR311W	TFB1	tfb1-6	TSA	-0.08311	0.00115	-0.13128	1e-05	-0.107195
YMR312W	ELP6		DMA	-0.08088	1e-05	-0.13322	3e-05	-0.10705
YBR196C	PGI1	pgi1-2	TSA	-0.12936	3e-05	-0.08462	0.00121	-0.10699
YJL004C	SYS1		DMA	-0.11859	0.00032	-0.09382	1e-05	-0.106205
YDL175C	AIR2		DMA	-0.10009	0.00144	-0.1116	1e-05	-0.105845
YJR120W	YJR120W		DMA	-0.12089	2e-05	-0.08927	4e-05	-0.10508
YPR190C	RPC82	ypr190c-ph	TSA	-0.09004	4e-05	-0.11916	3e-05	-0.1046
YKL193C	SDS22	sds22-5	TSA	-0.09619	0.00015	-0.11288	6e-05	-0.104535
YDL013W	SLX5		DMA	-0.10714	0.00013	-0.10124	0.0008	-0.10419
YPL057C	SUR1		TSA	-0.08871	3e-05	-0.11887	1e-05	-0.10379
YNL090W	RHO2		DMA	-0.10493	2e-05	-0.10241	8e-05	-0.10367
YMR264W	CUE1		DMA	-0.11209	3e-05	-0.09379	3e-05	-0.10294
YDR288W	NSE3	nse3-ts3	TSA	-0.09935	0.0014	-0.10578	9e-05	-0.102565
YLL029W	FRA1		DMA	-0.10072	0	-0.10433	0	-0.102525
YOR083W	WHI5		DMA	-0.10148	2e-05	-0.10336	0.00543	-0.10242
YHR184W	SSP1		DMA	-0.11565	0.00051	-0.08788	4e-05	-0.101765
YGR014W	MSB2		DMA	-0.10632	4e-05	-0.09697	0.00085	-0.101645
YPR176C	BET2	bet2-1	TSA	-0.09345	1e-05	-0.10948	0.00015	-0.101465
YFR008W	FAR7		DMA	-0.10697	0	-0.09547	4e-05	-0.10122
YMR295C	YMR295C		DMA	-0.0967	0.00011	-0.1046	1e-05	-0.10065
YLR038C	COX12		DMA	-0.1149	0	-0.08591	2e-05	-0.100405
YMR100W	MUB1		TSA	-0.10576	5e-05	-0.09504	0.00114	-0.1004
YPL102C	YPL102C		DMA	-0.08099	0.00021	-0.1195	2e-05	-0.100245
YBL023C	MCM2	mcm2-1	TSA	-0.08278	0.0002	-0.1176	0.00015	-0.10019
YPR034W	ARP7	arp7-e411k	TSA	-0.11654	9e-05	-0.08013	0.00022	-0.098335	chromatin/transcription	SWI/SNF, RSC
YBR211C	AME1	ame1-4	TSA	-0.10218	1e-05	-0.09347	0	-0.097825
YBR195C	MSI1		TSA	-0.1037	2e-05	-0.09169	0	-0.097695	chromatin/transcription	CAF-1
YJR060W	CBF1		DMA	-0.081	0.00035	-0.11264	0.00067	-0.09682
YAL068C	PAU8		DMA	-0.10293	6e-05	-0.08942	0.00048	-0.096175
YDL164C	CDC9	cdc9-1	TSA	-0.09032	9e-05	-0.10103	3e-05	-0.095675
YGR133W	PEX4		DMA	-0.08287	2e-05	-0.10822	4e-05	-0.095545
YDR265W	PEX10		DMA	-0.09027	0.00024	-0.09933	0.0002	-0.0948
YBL088C	TEL1		DMA	-0.09643	5e-05	-0.09081	4e-05	-0.09362
YPR029C	APL4		DMA	-0.10254	0.0002	-0.08679	3e-05	-0.094665
YFR037C	RSC8	rsc8-ts21	TSA	-0.10361	0.00035	-0.08455	0	-0.09408	chromatin/transcription	RSC
YER177W	BMH1		DMA	-0.10266	5e-05	-0.0852	6e-05	-0.09393
YDL203C	ACK1		DMA	-0.10379	0.0001	-0.08243	0.00022	-0.09311	CWI pathway
YPR114W	YPR114W		DMA	-0.08697	2e-05	-0.10072	2e-05	-0.093845
YBR164C	ARL1		TSA	-0.10088	1e-05	-0.08649	1e-05	-0.093685
YMR273C	ZDS1		DMA	-0.09172	8e-05	-0.09554	0.00021	-0.09363
YDR329C	PEX3		DMA	-0.09171	2e-05	-0.09144	0	-0.091575
YOR322C	LDB19		DMA	-0.0924	0	-0.08873	3e-05	-0.090565
YJR093C	FIP1	fip1-ph	TSA	-0.10552	0.0014	-0.08059	0.0001	-0.093055
YDR180W	SCC2	scc2-4	TSA	-0.08284	7e-05	-0.09805	1e-05	-0.090445
YML056C	IMD4		DMA	-0.08866	7e-05	-0.09119	1e-05	-0.089925
YDR126W	SWF1		TSA	-0.08251	0	-0.0973	1e-05	-0.089905
YML113W	DAT1		DMA	-0.09093	0.0001	-0.08672	0.00016	-0.088825
YOR276W	CAF20		DMA	-0.0895	0.0001	-0.08043	2e-05	-0.084965
YGR183C	QCR9		DMA	-0.08721	0	-0.08098	2e-05	-0.084095
