# Supplementary material for: A genome‐scale yeast library with inducible expression of individual genes
Source: Mol Syst Biol. 2021 Jun 7;17(6):e10207. doi: 10.15252/msb.202110207 (PMC8182650; doi:10.15252/msb.202110207)
Supplement: Supplementary file 11 — Dataset EV9 [file MSB-17-e10207-s016.xlsx]

## Sheet: Legend
Dataset EV9. Reversibility of Z3EV system for growth of strains with essential genes. Related to Appendix Figure S9
Reversibility of growth for essential genes was tested by transferring 24 YETI-E strains that initially had β-estradiol-dependent growth from plates with 10 nM to plates with 0 nM β-estradiol. Reversibility was quantified as follows using colony size on 0 nM and 10 nM β-estradiol: Ratio 0 nM /10 nM <=0.55: reversible; ratio 0 nM /10 nM >0.55-0.75: partially reversible; ratio 0 nM /10 nM>0.75: not…

## Sheet: Reversibility
ORF	Gene	Cluster from YETI-Es (Figure 2)	Initial estradiol-dependent growth	Reversibility
YNL110C	NOP15	5	estradiol-dep	not rev
YJR007W	SUI2	5	estradiol-dep	not rev
YNL113W	RPC19	5	estradiol-dep	not rev
YDR086C	SSS1	5	estradiol-dep	not rev
YCR057C	PWP2	5	estradiol-dep	not rev
YOR340C	RPA43	5	estradiol-dep	not rev
YOR206W	NOC2	5	estradiol-dep	not rev
YLR409C	UTP21	5	estradiol-dep	not rev
YAL035W	FUN12	5	partially estradiol-dep	not rev
YHR072W-A	NOP10	5	partially estradiol-dep	not rev
YLR033W	RSC58	5	partially estradiol-dep	not rev
YHR085W	IPI1	5	partially estradiol-dep	not rev
YNL118C	DCP2	5	partially estradiol-dep	not rev
YGR264C	MES1	5	partially estradiol-dep	not rev
YNR043W	MVD1	5	partially estradiol-dep	not rev
YGR128C	UTP8	5	partially estradiol-dep	not rev
YDR429C	TIF35	5	estradiol-dep	partially rev
YDR050C	TPI1	5	estradiol-dep	partially rev
YKL013C	ARC19	5	estradiol-dep	partially rev
YDR449C	UTP6	5	estradiol-dep	partially rev
YPL190C	NAB3	5	estradiol-dep	partially rev
YNR016C	ACC1	5	estradiol-dep	reversible
YDR381W	YRA1	5	estradiol-dep	reversible
YNL247W	YNL247W	5	slow estradiol-dep	reversible
