# Supplementary material for: A genome‐scale yeast library with inducible expression of individual genes
Source: Mol Syst Biol. 2021 Jun 7;17(6):e10207. doi: 10.15252/msb.202110207 (PMC8182650; doi:10.15252/msb.202110207)
Supplement: Supplementary file 13 — Dataset EV11 [file MSB-17-e10207-s015.zip › MSB-2021-10207RR-Dataset_EV11/ZEV_TOF_all_merge.cdt]

GID	gene	NAME	GWEIGHT	YNB_0hr_1	YNB_0hr_2	YNB_0hr_3	YNB_no_est_12h_1	YNB_no_est_12h_2	YNB_no_est_12h_3	YNB_no_est_24h_1	YNB_no_est_24h_2	YNB_no_est_24h_3	YNB_no_est_48h_1	YNB_no_est_48h_2	YNB_no_est_48h_3	YNB_est_12h_1	YNB_est_12h_2	YNB_est_12h_3	YNB_est_24h_1	YNB_est_24h_2	YNB_est_24h_3	YNB_est_48h_1	YNB_est_48h_2	YNB_est_48h_3	SC_0hr_1	SC_0hr_2	SC_0hr_3	SC_no_est_12h_1	SC_no_est_12h_2	SC_no_est_12h_3	SC_no_est_24h_1	SC_no_est_24h_2	SC_no_est_24h_3	SC_no_est_48h_1	SC_no_est_48h_2	SC_no_est_48h_3	SC_est_12h_1	SC_est_12h_2	SC_est_12h_3	SC_est_24h_1	SC_est_24h_2	SC_est_24h_3	SC_est_48h_1	SC_est_48h_2	SC_est_48h_3
EWEIGHT				1.000000	1.000000	1.000000	1.000000	1.000000	1.000000	1.000000	1.000000	1.000000	1.000000	1.000000	1.000000	1.000000	1.000000	1.000000	1.000000	1.000000	1.000000	1.000000	1.000000	1.000000	1.000000	1.000000	1.000000	1.000000	1.000000	1.000000	1.000000	1.000000	1.000000	1.000000	1.000000	1.000000	1.000000	1.000000	1.000000	1.000000	1.000000	1.000000	1.000000	1.000000	1.000000
GENE304X	ATR1	ATR1	1.000000	-0.180358	-0.012423	0.171322	0.287127	0.353086	-0.293716	0.293542	0.371826	0.219177	0.180021	0.450476	0.010103	-0.033779	0.243052	-0.198259	-0.331941	0.715770	0.198837	-0.065604	0.361548	-0.943982	-0.121586	0.008415	-0.008464	0.151531	0.105805	0.287416	0.038162	0.461794	0.326220	0.164985	0.244577	0.336293	0.173356	-0.015059	0.368704	0.088047	-0.054388	0.189986	0.126332	-0.288129	-0.028546
GENE1691X	MAM3	MAM3	1.000000	-0.205127	0.007968	0.172487	0.074657	0.439405	-0.119414	0.277529	0.057683	-0.583446	0.313914	-0.064380	0.070195	0.139471	0.532557	0.212664	0.257399	0.484539	0.242145	-1.060568	0.757160	-1.007802	-0.390646	-0.154368	0.139436	0.345960	0.202499	0.295195	0.428775	0.393030	0.450206	0.276194	0.295520	0.200802	0.330007	-0.212427	0.344115	0.318242	-0.304158	0.202492	0.325183	-0.463373	0.184132
GENE1548X	KCC4	KCC4	1.000000	0.183843	-0.095737	-0.107337	0.085667	0.365540	0.428523	0.228708	0.077248	-0.020524	0.602214	0.187791	0.006011	-0.331978	0.312855	0.191685	-0.617286	0.087160	-0.305564	-0.896874	0.631949	-1.249387	-0.160957	-0.054165	0.052205	0.284576	0.345536	0.443570	0.737083	0.617701	0.492639	0.558268	0.626176	0.493385	0.365148	0.119046	0.399156	0.179415	0.759238	0.064619	-0.278835	0.122611	0.042946
GENE653X	CTP1	CTP1	1.000000	0.110721	-0.058827	-0.058611	-0.335885	0.227391	0.251808	-0.180613	0.187602	0.158574	0.243077	0.355232	0.370547	0.257102	0.265917	-0.011671	0.655652	0.089417	0.017091	-0.161642	-0.397710	-0.715999	0.438585	-0.124557	0.114653	0.438478	0.168508	0.271598	0.247158	0.539885	0.724176	-0.188862	-0.300669	0.069253	0.209905	0.616204	0.091213	0.550489	0.156605	0.357726	0.129122	0.251146	0.167677
GENE461X	CCE1	CCE1	1.000000	0.210687	-0.168696	-0.069278	0.310732	0.506560	0.259272	0.452957	-0.282488	0.526547	0.561567	-0.320153	0.471547	0.458209	0.494637	0.216056	0.317663	0.258096	0.066604	-0.650301	-0.718000	-1.389950	0.671562	0.122765	-0.134192	0.606162	0.578443	0.452016	0.742682	0.331041	1.062898	0.961031	0.604337	0.675436	0.445479	0.990410	0.665131	0.463117	0.738131	0.323209	-0.636079	-0.312298	-0.268658
GENE2488X	PTM1	PTM1	1.000000	-0.160988	0.137633	0.007897	-0.020607	0.049465	0.262595	0.029444	0.091191	0.509171	0.098521	-0.121962	0.365184	0.330555	0.648891	-0.010691	0.606393	0.109624	0.024907	-0.102992	-0.199413	-0.812800	0.067047	-0.223652	0.193589	0.266157	0.320548	0.539937	0.393799	0.466564	0.430753	0.146936	-0.076492	0.314198	0.351359	0.707336	0.450983	0.076195	0.221707	-0.344196	-0.250511	-0.105427	-0.394523
GENE1641X	LRO1	LRO1	1.000000	0.210771	-0.223685	-0.019875	-0.239047	-0.092368	0.097145	0.095157	0.010999	0.380239	0.065459	0.025607	0.026722	0.116683	0.108112	0.607829	0.743686	0.193219	0.061972	-0.258511	0.299221	-0.727564	0.483318	0.069023	-0.072492	0.073735	0.442459	0.175385	0.035601	0.901469	0.605752	0.445338	0.287951	0.416351	0.215962	0.247597	0.199893	0.074799	-0.053899	-0.275880	-0.408589	-0.494263	-0.060129
GENE1013X	FKS3	FKS3	1.000000	-0.255507	0.080112	0.144317	-0.147109	-0.071428	0.040215	-0.678582	0.116971	0.689416	-0.421734	0.416445	0.842804	0.139658	0.282431	0.121001	0.412044	0.473960	0.245241	-0.151306	0.236937	-0.520296	0.311695	-0.122658	0.113042	0.459474	0.353389	0.382789	0.627352	0.454342	0.551197	0.842742	0.568569	0.200274	0.151584	0.297554	0.176839	0.303933	0.068596	0.085223	0.255403	-0.215625	-0.116027
GENE1616X	LEU3	LEU3	1.000000	0.258302	-0.014670	-0.296816	0.105734	-0.257256	0.262401	-0.178407	0.384362	0.536491	0.125900	0.376555	-0.059566	0.133872	0.475261	0.089715	0.532025	0.532721	0.263262	-0.561268	0.036716	-0.423605	0.260307	-0.007132	0.007097	0.421794	-0.193440	0.069813	0.519477	0.809191	0.795996	0.405037	0.371538	0.185552	0.133655	0.298496	0.132412	0.572894	0.033096	0.428399	0.373826	-0.073228	0.572643
GENE1136X	GEF1	GEF1	1.000000	0.168323	-0.037839	-0.148583	0.225849	0.587257	0.481535	0.607973	0.605725	0.317766	0.313833	0.632983	0.311779	0.289697	0.492928	0.411119	0.950182	0.640235	-0.287290	-0.545084	0.719437	-0.453392	0.031189	-0.132475	0.121327	0.402034	0.068946	0.368071	0.342570	0.599777	0.802377	0.663933	0.664551	0.522019	0.357964	0.292004	0.224730	0.146957	-0.104828	0.316123	0.212568	-0.332315	0.300407
GENE3101X	SNQ2	SNQ2	1.000000	0.186422	-0.166094	-0.042740	0.113674	0.326322	0.412065	0.160737	0.411323	0.798283	-0.039389	0.770568	0.491147	0.079671	0.013374	-0.290433	1.191741	0.151457	-0.037400	0.610185	0.612281	-0.675064	0.076072	-0.337151	0.273095	0.403533	0.503624	0.116438	0.037962	0.515592	0.867064	0.376821	0.607837	0.412867	0.374946	0.423137	0.780451	0.474342	0.023574	0.396765	0.344354	-0.295597	0.469651
GENE2433X	PPX1	PPX1	1.000000	0.089522	-0.062480	-0.031553	-0.068725	0.056179	0.234366	-0.451842	0.305940	0.147766	-0.709077	0.170835	-0.085349	0.056241	0.358508	0.002313	0.607184	0.150432	0.389729	-0.438369	-0.062621	-0.489437	-0.327026	-0.079040	0.074934	0.519513	0.380283	0.052634	-0.124887	0.844354	0.469178	0.430578	0.053495	0.144175	-0.269000	-0.017690	0.119849	0.389089	-0.040454	-0.166393	-0.142450	-0.063507	-0.161602
GENE4386X	YNR040W	YNR040W	1.000000	-0.302100	0.156306	0.103664	0.117328	0.413736	0.235487	-0.349477	0.333062	0.198357	0.194446	0.114609	0.109323	0.570187	0.143252	0.154280	0.851566	0.274969	0.351419	-1.595811	-0.257351	0.064327	0.593938	0.082695	-0.087724	0.230203	0.390823	0.484850	0.024156	0.927199	0.433826	0.283767	0.257739	0.416556	0.419932	0.152937	-0.005708	0.180058	0.009058	-0.233427	-0.199048	0.289537	-0.098653
GENE1903X	MRPL32	MRPL32	1.000000	0.296389	-0.248895	-0.104088	0.302895	0.461749	0.233453	0.082781	0.482900	0.000204	0.262031	0.037183	0.248422	0.026160	0.367329	0.203803	0.447460	0.448946	-0.207613	0.115341	0.050129	-0.228014	0.265817	-0.005018	0.005001	0.278701	0.229922	0.040163	0.338030	0.259198	0.297914	0.246488	-0.116782	-0.086037	0.472338	0.108639	0.356564	-0.082051	-0.207554	0.059461	-0.196635	-0.494294	-0.337458
GENE4485X	YPL229W	YPL229W	1.000000	0.377522	-0.233337	-0.234080	0.543805	0.459596	0.781150	0.283194	0.497482	0.281213	-0.270106	-0.107714	0.058923	0.231452	0.295327	0.414154	1.072709	0.367445	0.460232	0.071463	0.253266	-0.361379	0.276049	0.100329	-0.107832	0.172438	-0.002606	0.038039	0.221242	0.351177	0.340120	0.001763	0.031526	0.442575	0.312994	0.313084	0.207009	0.108204	0.407376	-0.589819	-0.362544	-0.581294	-0.310512
GENE3779X	YBR242W	YBR242W	1.000000	0.226425	-0.014886	-0.250967	0.113947	-0.106577	0.337084	-0.389235	-0.130880	0.846002	0.286825	0.221896	0.724676	-0.118479	0.484098	0.191252	0.352975	0.545385	-0.100864	-0.285871	0.365482	-0.361643	-0.321507	0.088577	-0.094373	0.138525	-0.109609	0.311991	0.233389	0.087873	0.513261	0.183650	0.149215	0.249650	0.082611	0.025733	0.109047	0.096934	0.011151	-0.095950	-0.370592	-0.736599	-0.665725
GENE1283X	HES1	HES1	1.000000	0.078397	-0.019988	-0.062030	-0.247333	0.003011	0.086942	-0.109901	0.002287	0.063549	0.025630	0.095676	0.449994	0.046059	0.238773	-0.188635	-0.499719	-0.169438	-0.429301	-0.741645	0.252822	-1.241835	0.621403	-0.187841	0.166178	0.021398	-0.003729	0.252159	0.400561	-0.038529	-0.128975	0.357537	-0.228177	-0.038425	0.116915	-0.265192	-0.069617	-0.009875	-0.410638	-0.156328	0.246191	0.040066	0.124616
GENE152X	APD1	APD1	1.000000	0.493424	-0.265665	-0.395164	0.119384	0.299842	0.191905	0.178182	-0.124322	-0.361275	-0.365898	0.122472	0.305061	-0.335986	-0.032446	-0.553993	-0.441266	-0.276096	-0.278421	-0.820433	-1.327396	-0.351025	0.201518	0.218635	-0.257790	0.289453	0.158820	0.456522	-0.085802	0.057830	0.290822	0.123641	-0.321025	0.098356	0.151887	0.120591	0.376207	0.201011	0.305552	-0.101135	0.108628	0.222095	0.306173
GENE1640X	LRG1	LRG1	1.000000	0.060047	0.029046	-0.093628	0.153864	0.214097	0.200145	-0.046899	0.488699	-0.175800	-0.766676	0.298017	0.046309	-0.123885	0.270696	0.123774	-0.324196	-0.456501	0.239057	-2.147022	-0.839294	-0.350057	0.125186	0.029975	-0.030611	0.182806	0.238669	0.268335	0.128548	0.508618	-0.066190	0.378809	-0.203183	-0.131202	0.055873	0.009017	-0.134985	0.212044	0.105072	-0.064113	0.221743	0.240691	0.102255
GENE2150X	OPY2	OPY2	1.000000	0.002921	0.069820	-0.076451	-0.099608	0.552845	0.055371	0.349671	0.500099	0.025143	0.278496	0.484146	0.273389	-0.118787	0.020852	-0.333244	-0.634089	-0.381944	-0.610769	-2.391768	-0.356254	-0.635854	0.353727	-0.287367	0.239525	0.129085	0.102060	0.101335	0.068220	-0.122681	-0.200559	0.249490	-0.616179	-0.610147	0.068999	0.339638	0.308186	0.435313	0.352267	0.099061	0.776388	0.068233	0.330870
GENE563X	COQ6	COQ6	1.000000	0.241647	-0.051749	-0.229564	-0.035561	0.157179	-0.253211	0.182476	-0.019298	-0.040186	0.899205	-0.827325	-0.082455	0.007773	0.317489	-0.166667	-0.798718	0.271121	-0.154798	-1.299192	-0.449452	-1.670339	0.097911	0.023152	-0.023530	-0.280682	0.307600	0.479661	-0.315707	-0.055798	0.130967	-0.294775	-0.513394	0.128173	0.414443	-0.207876	0.229896	0.076327	-0.150393	-0.298515	-0.408304	-0.721951	-0.580032
GENE1125X	GCY1	GCY1	1.000000	0.207301	-0.196066	-0.040161	-0.149753	-0.005745	-0.434841	0.156205	0.217183	-0.286996	-0.020757	-0.639278	0.045120	-0.517777	-0.050176	-0.003024	-0.379956	0.072496	-0.090276	-1.699251	-0.956349	-0.819101	0.285447	0.183163	-0.209845	0.182694	0.208370	-0.097904	-0.008075	0.258812	-0.173261	-0.187151	-0.131480	-0.394049	0.131188	-0.039155	-0.013639	-0.184660	-0.608257	-0.050279	-0.177194	-0.599738	0.132358
GENE756X	DIE2	DIE2	1.000000	-0.002270	-0.139549	0.129309	0.218371	0.005246	-0.439592	0.302192	-0.135951	0.296675	0.173217	-0.441776	-0.252968	0.182730	0.025655	0.100480	0.019683	-0.012936	-0.783992	-0.608877	-1.117985	-1.215284	0.151151	0.007623	-0.007663	-0.131699	-0.043465	0.437872	-0.344278	0.342596	-0.482875	-0.172575	0.091977	-0.421078	-0.075558	0.037369	-0.103661	-0.212189	-0.005391	0.053216	0.107627	0.235507	-0.164216
GENE561X	COQ4	COQ4	1.000000	0.196518	-0.028746	-0.194627	-0.232467	-0.098553	0.241589	0.102630	-0.451468	0.365686	0.209460	-0.313487	-0.282903	0.002488	0.019858	0.358059	-0.283987	-0.507374	0.327103	-1.432503	-1.643255	-1.237885	0.056422	-0.040017	0.038936	0.058132	0.109900	-0.234663	-0.543267	0.278774	-0.606158	-0.611014	-0.213396	-0.679945	0.175283	0.151755	0.342177	-0.576328	-0.460295	0.115116	-0.231352	-0.270455	-0.702219
GENE2807X	RRG1	RRG1	1.000000	0.011276	0.047259	-0.060617	0.499438	-0.133224	0.174992	0.243642	-0.681832	0.405189	0.031228	-0.581411	-0.057002	0.200428	0.171652	0.536728	-0.003101	-0.189241	-0.432041	-1.444186	-1.240769	-1.491094	0.231697	-0.142096	0.129347	-0.012542	-0.098099	-0.664139	-0.226950	0.037509	-0.585969	-0.096693	-0.716250	-0.362351	-0.020309	-0.053377	-0.534630	-0.026927	-0.148852	-0.320837	-0.060176	-0.664324	-0.388744
GENE1036X	FMP40	FMP40	1.000000	-0.006930	0.043807	-0.038063	0.326514	0.341877	0.638411	0.479331	0.419465	0.698822	0.163297	0.175926	0.787080	0.041228	-0.144636	0.186635	-0.438130	-0.112713	-0.324210	-1.425218	-0.879413	-0.702720	-0.122995	-0.008072	0.008027	0.458089	0.258191	0.691928	0.540775	0.373592	-0.210057	0.244575	0.232221	0.294616	0.400269	0.093547	-0.090566	-0.284166	-0.553297	0.352301	-0.936440	-0.065294	-0.300502
GENE2254X	PDR3	PDR3	1.000000	-0.263381	0.127036	0.104094	0.412332	0.387529	0.716101	0.448993	0.492868	0.649746	0.445080	0.465154	0.883894	0.032002	-0.050538	-0.191121	0.045161	-0.483067	-0.358268	-0.676674	-1.180961	-0.691065	-0.051557	-0.018229	0.018002	0.484026	0.182706	0.501972	0.280614	-0.514762	-0.068755	0.386642	-0.001532	0.365111	0.074231	-0.017151	0.549141	-0.616898	-0.107464	0.189005	-0.357766	0.483046	-0.038893
GENE2917X	SCO1	SCO1	1.000000	0.033551	-0.037824	0.003384	0.100299	0.094006	0.415858	0.117031	0.280436	0.367573	0.327357	0.243980	0.685020	0.144551	-0.049998	-0.200734	0.013213	-0.060172	0.160261	-0.403083	-0.687577	-0.060453	-0.090967	-0.073205	0.069669	0.154333	0.266279	-0.164205	0.393874	0.664156	0.000451	0.267108	-0.084521	-0.000630	0.201133	0.230250	-0.085690	-0.058931	-0.037107	0.050106	-0.042695	0.063945	-0.126664
GENE392X	BSC2	BSC2	1.000000	0.098709	0.024761	-0.133093	0.576664	0.000609	0.451902	0.961087	-0.135940	0.021888	0.957635	-0.307298	0.094307	-0.126630	0.411087	0.212347	0.495646	0.299797	0.288183	-1.150419	-0.483829	-0.668633	0.197253	-0.043365	0.042100	0.354950	0.240650	0.241457	0.481207	0.476257	-0.215198	0.462759	0.478968	0.174206	0.332385	0.395724	0.218873	0.336401	0.103986	0.276896	0.164537	0.104129	-0.117331
GENE661X	CUE1	CUE1	1.000000	0.100258	-0.027055	-0.079153	0.037154	0.025559	0.241902	0.338922	0.092333	-0.303213	0.489254	-0.226210	0.526191	0.243228	0.204050	-0.032097	0.641370	-0.270547	-0.040115	-0.015145	-1.219829	-0.985423	0.498318	0.133552	-0.147188	0.098179	0.222064	0.144968	0.184737	0.515378	0.326492	0.419228	0.516703	0.548061	-0.124685	0.149577	0.322483	0.231508	0.331050	0.166461	0.075320	0.195760	0.226048
GENE506X	CIR1	CIR1	1.000000	0.328585	-0.240693	-0.155404	0.443092	0.138451	0.411270	0.676587	0.246466	0.318691	0.564158	0.224184	0.580056	0.227373	-0.042563	0.395039	0.986022	0.208717	0.103909	-0.876354	-1.165703	-1.563650	0.532232	-0.048045	0.046496	0.037638	0.430265	0.007245	0.116963	0.639047	0.076067	0.500294	0.448825	0.020425	0.224060	-0.030485	0.249432	0.125884	-0.017370	0.105452	0.078616	0.093019	0.439920
GENE1100X	GAL80	GAL80	1.000000	-0.002245	-0.050701	0.051147	0.367288	0.153813	-0.074412	0.402276	-0.162337	0.296295	0.522396	-0.197205	0.053081	0.445471	0.022971	0.401042	0.384015	0.443857	0.070572	-0.462785	-0.367515	-1.625623	0.248278	0.148527	-0.165592	0.135524	0.336825	0.264438	0.360725	0.774682	0.277078	0.085894	0.378187	0.310992	0.249066	0.209098	0.436924	0.036848	-0.056493	0.595739	0.063049	-0.182780	0.441579
GENE899X	EMI2	EMI2	1.000000	0.226666	-0.107343	-0.149478	-0.078824	0.227224	0.233390	0.046611	0.228367	0.139981	0.422343	0.027857	0.150633	-0.145765	0.080795	0.449856	-0.533726	0.310798	0.351808	-1.222397	-0.919782	-1.507772	0.298907	0.112784	-0.122355	0.028127	0.194091	0.188835	0.165105	0.398475	0.290861	0.249587	0.465911	0.465737	0.175804	0.113595	-0.220324	0.270437	0.113492	0.134940	0.503533	0.015388	-0.178981
GENE1571X	KNS1	KNS1	1.000000	0.313180	-0.158087	-0.215339	-0.024392	-0.231985	0.095217	0.160969	-0.322959	-0.115858	0.584520	-0.319972	0.084072	-0.277739	0.058518	-0.273319	0.120955	0.210740	-0.143879	-1.026334	-0.616535	-1.367383	0.290660	-0.074610	0.070941	0.581277	0.410867	0.281940	0.477880	0.521751	0.388822	0.668867	0.680055	0.445138	0.328259	0.131707	0.330404	0.563624	0.111419	0.102750	0.435850	0.210649	-0.021827
GENE3448X	TPO1	TPO1	1.000000	0.095192	-0.112876	0.010135	0.012992	-0.001274	0.080557	0.116036	-0.082212	0.291101	-0.248316	-0.300590	0.254409	0.164235	-0.031053	-0.327440	0.106710	-0.210011	0.189521	-0.293283	-0.800051	-1.036214	0.580685	0.029175	-0.029777	0.309313	-0.007869	0.062032	0.329904	0.282048	0.178431	0.296824	0.551430	0.418650	0.316637	0.204915	0.016038	0.200001	0.028541	-0.107915	0.314676	0.066810	-0.430827
GENE1476X	INP52	INP52	1.000000	0.203809	-0.043407	-0.187864	0.439792	0.209480	0.362338	0.062186	0.192922	-0.113371	0.064940	0.558922	0.046810	0.194485	0.342158	0.042891	0.609868	-0.236637	-0.520261	-0.758467	-1.355263	-1.113169	0.088219	0.024115	-0.024525	0.476614	0.462001	0.351086	0.536951	0.624687	0.075311	1.003383	0.447206	0.246406	0.291415	0.345665	0.768858	-0.076181	-0.030139	0.411966	0.127033	0.106517	0.449521
GENE1679X	MAG2	MAG2	1.000000	-0.018437	-0.228528	0.213121	0.627631	-0.014104	0.440449	0.514462	0.478079	0.290682	0.601746	0.173150	-0.088136	-0.127786	0.481688	-0.479428	-0.030295	-0.438568	-0.464917	-0.714643	-1.056355	-1.419729	0.173379	-0.025175	0.024743	0.857869	0.507312	0.710304	0.777395	1.049812	1.121345	0.947418	0.900944	0.794947	0.334169	0.498661	0.113370	0.082190	0.369144	0.260145	-0.061541	0.294298	-0.046185
GENE2351X	PHO90	PHO90	1.000000	0.159494	0.007413	-0.187785	0.542290	0.348789	0.213554	0.514639	0.084527	-0.219033	0.896322	-0.032084	-0.328459	0.016527	-0.135810	0.178734	-0.268062	-0.291954	-0.531188	-0.152779	-0.732746	-0.902940	0.381421	-0.050279	0.048586	0.778309	0.798537	0.809468	0.742101	1.001388	0.659679	0.932618	0.528199	0.383129	0.708562	0.484743	0.692569	-0.028819	-0.323741	0.232567	-0.697951	-0.204368	0.133417
GENE385X	BPT1	BPT1	1.000000	0.111345	-0.180186	0.052661	0.396742	0.366507	-0.100221	0.787425	0.264542	-0.047922	0.870673	0.293912	0.169401	0.056053	-0.002041	0.193147	-0.646347	-0.385236	-0.313850	-1.468907	-0.963205	-1.044986	-0.010298	-0.056472	0.054344	0.275244	0.444430	0.602644	0.534364	0.934039	0.139912	0.878848	0.727359	0.144186	0.431630	0.401110	0.382955	0.713550	0.329577	0.054409	0.065039	0.537421	-0.258629
GENE1124X	GCV3	GCV3	1.000000	0.011123	-0.042164	0.030072	0.340266	0.622588	0.365032	0.576805	0.413183	0.406931	0.941969	0.982309	0.090376	0.479813	0.917742	0.732808	-0.357690	-0.244988	0.013002	-1.660042	-1.307647	-1.258274	-0.438411	0.051632	-0.053549	0.689168	0.695430	0.785430	0.776529	0.654078	0.564612	0.299271	0.538705	0.613340	0.874623	0.826395	0.510513	0.785463	-0.246276	0.588092	0.108132	0.498765	-0.071705
GENE4326X	YMR252C	YMR252C	1.000000	0.216641	0.014376	-0.272366	-0.056915	0.160219	0.210182	0.440839	0.378193	0.036847	-0.084054	0.468874	-0.161813	-0.021708	0.168617	0.140730	-0.552819	-0.113991	0.068906	-1.289907	-1.632900	-1.034078	0.514239	-0.106011	0.098752	0.703952	0.369390	0.459342	0.459110	0.388068	0.323727	0.315229	0.363975	0.246973	0.526164	0.563792	0.082214	0.606160	0.358558	0.447331	0.101551	0.121370	0.385653
GENE3591X	VAM6	VAM6	1.000000	-0.065947	0.069171	-0.006409	0.384530	0.259019	-0.060768	0.727704	0.138675	0.262609	0.572676	0.059775	0.027168	0.118723	0.297963	0.301033	-0.480564	-0.124617	0.193442	-1.420540	-1.506624	-0.083110	0.216263	-0.105824	0.098589	0.308580	0.053153	0.039198	0.608516	0.520238	0.180167	0.598564	0.318886	0.494324	0.158750	0.445915	0.500259	0.129428	-0.111469	-0.043734	-0.370746	0.288999	-0.739874
GENE1222X	GSH1	GSH1	1.000000	0.295269	-0.131641	-0.217434	0.135625	-0.040857	0.240804	0.406092	-0.268699	0.121888	0.121171	-0.721972	-0.348644	-0.227416	0.401197	0.119878	-0.000704	0.110787	-0.499316	-1.335017	-0.541337	-1.454343	0.146170	0.088088	-0.093818	0.326599	0.302206	0.192403	0.280105	0.265070	0.404770	0.543884	0.104601	0.191246	0.329218	0.112984	-0.005373	0.046199	-0.110596	-0.201460	-0.098914	-0.850947	-0.094078
GENE1649X	LSC2	LSC2	1.000000	-0.024760	-0.033907	0.056923	-0.017994	-0.408895	-0.093509	-0.306279	-0.468371	0.066779	-0.256755	-0.728400	-0.184696	0.009122	0.715040	0.619530	0.410987	-0.343712	-0.316717	-1.329822	-1.543808	-1.470495	0.334223	0.066655	-0.069885	0.013144	0.428535	0.188621	0.168381	0.211213	0.027518	0.190021	0.436667	0.181813	0.234904	0.062405	0.177740	-0.240969	-0.096080	0.005561	-1.266090	-1.210547	-0.737163
GENE248X	ATC1	ATC1	1.000000	0.191561	-0.027534	-0.189506	-0.015770	0.367969	-0.255221	0.065345	-0.312123	0.277833	-0.005201	-0.306254	0.335502	0.478738	0.445046	0.250058	0.185095	-0.083191	0.324626	-1.139049	-0.789879	-0.946518	0.127606	-0.212294	0.185025	0.288794	0.494991	0.384388	0.033525	0.042704	-0.016060	-0.054410	0.459707	-0.482708	0.207521	0.187723	0.553678	-0.193539	-0.033236	-0.169706	-0.606721	-0.565588	-0.523175
GENE274X	ATG33	ATG33	1.000000	-0.308401	0.062777	0.199109	0.061935	0.737273	0.257334	0.365359	0.360697	0.383619	-0.030156	0.733677	0.888744	0.652056	0.399463	0.438433	-0.055887	0.166458	0.346688	-2.523578	-1.520358	-2.123742	-0.143838	0.059131	-0.061658	0.493374	0.544505	0.521068	0.574328	0.973348	-0.195413	0.253476	0.835934	0.034554	0.255720	0.460962	0.141551	-0.023185	-0.417415	-0.149081	-0.638826	-1.258686	-0.886511
GENE3456X	TPS3	TPS3	1.000000	-0.027189	0.194200	-0.193337	0.357583	0.171228	0.514116	0.031067	-0.101495	0.547571	0.220273	0.010949	0.372410	0.659776	0.450044	0.313966	-0.062460	-0.112785	0.024699	-1.502738	-0.622684	-1.752588	-0.017301	-0.088432	0.083323	0.058505	0.276422	0.514590	-0.253675	0.328723	0.509455	0.222435	0.709952	0.426926	0.114919	0.172309	-0.086923	0.072253	0.012814	-0.042425	-0.694287	-0.294928	-0.822351
GENE4310X	YMR160W	YMR160W	1.000000	-0.052391	0.144104	-0.103737	0.301394	0.219261	0.322828	0.063717	-0.309575	0.257564	0.206035	0.176817	-0.015879	0.214634	0.925120	0.350043	0.147100	-0.099690	-0.028927	-1.902082	-1.412898	-1.337218	-0.517437	-0.060191	0.057780	-0.198610	-0.168221	0.279081	-0.124477	-0.434688	0.010620	0.405291	0.088150	0.206017	-0.149679	0.086458	0.134372	-0.176095	-0.552602	-0.032507	-0.332279	-0.410255	-0.329732
GENE297X	ATP22	ATP22	1.000000	0.147866	-0.002041	-0.162486	0.162590	0.352563	0.147341	0.419788	0.237684	0.458754	0.583119	0.427145	0.218509	0.387762	0.297516	0.089324	0.516190	0.703488	0.188625	-1.807110	-0.799771	-1.185368	0.203640	0.241143	-0.289701	0.053028	0.039992	0.157255	-0.027557	-0.120795	0.394925	0.389485	0.159262	-0.044336	0.163884	0.332635	0.283410	0.252303	-0.060013	0.054785	0.042329	0.080114	-0.063318
GENE527X	CLN1	CLN1	1.000000	0.067124	-0.121806	0.047311	0.429208	0.270743	0.689740	0.859469	0.524353	0.403194	0.351578	0.502982	0.167771	0.126987	0.071380	0.031069	-0.767825	-0.753753	-0.250156	-3.443944	-0.925601	-4.104556	0.124221	-0.110559	0.102687	0.286015	0.539410	0.508841	-0.200240	-0.096191	0.445947	-0.269770	0.276878	-0.538119	0.463788	0.603660	0.345939	0.723978	0.393052	0.345664	-0.444624	0.236078	-0.296324
GENE2508X	PUT2	PUT2	1.000000	0.062358	-0.060373	-0.004605	-0.034696	0.311673	0.439505	0.115524	0.530979	0.087539	0.415191	0.614268	-0.137050	0.068967	0.165018	0.106932	-0.159615	0.639216	0.010404	-1.812463	-0.921462	-1.890802	0.219315	0.128367	-0.140915	0.348599	0.411961	0.207110	0.282860	-0.428234	-0.243125	0.051225	0.340144	0.035938	0.384252	0.237239	0.284990	0.015269	0.450211	0.048571	-0.137676	-0.237789	-0.294434
GENE1765X	MF(ALPHA)1	MF(ALPHA)1	1.000000	-0.154931	0.033055	0.109225	0.501417	0.337270	0.452019	0.389344	0.255676	-0.190388	1.087789	0.557992	0.098719	-0.002347	-0.271396	0.223581	-0.502434	0.006987	-0.170099	-2.769009	-0.637428	-1.030979	0.119574	-0.134738	0.123222	0.215772	0.373857	0.323628	0.147266	0.196779	0.227907	0.361023	0.667890	-0.107335	-0.057244	-0.124158	-0.139498	-0.480889	0.174698	-0.584496	-0.435325	0.324005	-0.148192
GENE1122X	GCV1	GCV1	1.000000	-0.124532	0.012730	0.102773	0.443980	0.367617	0.103847	0.479554	0.070165	-0.201466	0.959170	0.184497	-0.152927	0.073962	-0.145763	-0.165114	-0.381837	0.068640	-0.613939	-1.134903	-1.426296	-1.686850	-0.075805	-0.143660	0.130641	-0.284351	-0.078542	0.356140	0.233629	0.012391	-0.298181	0.116878	-0.360722	0.325733	0.076148	0.367851	0.090287	0.611013	-0.359718	0.012428	0.167610	0.095613	-0.389096
GENE1318X	HMS2	HMS2	1.000000	0.524986	-0.268327	-0.452455	-0.164014	-0.199849	-0.099794	0.324966	-0.384697	-0.084853	0.500585	-0.524049	0.326401	-0.283625	-0.212191	-0.773739	0.064134	-0.678296	-1.086139	-1.192304	-1.083743	-2.002243	0.627604	0.093527	-0.100013	0.270645	0.497033	0.175586	0.408765	0.564518	0.479706	-0.239554	0.314706	0.135960	0.225420	0.272255	-0.173210	-0.058537	0.482030	-0.022778	0.307737	0.182908	0.175532
GENE138X	AMA1	AMA1	1.000000	0.026404	-0.104117	0.071975	-0.039329	0.287322	-0.025666	-0.346476	0.255612	-0.035914	0.076768	0.034426	0.183961	-0.308091	-0.917557	-0.629031	-0.373905	-0.947459	-0.864547	-1.475283	-1.494763	-2.695658	0.390873	-0.257725	0.218588	0.011870	0.147803	0.155849	0.153403	0.087194	0.116719	0.321433	-0.164974	-0.016247	0.017101	0.414778	0.059552	0.168606	0.370759	0.424751	0.491099	0.078224	0.278415
GENE427X	BXI1	BXI1	1.000000	-0.164496	-0.057774	0.197884	0.899997	0.256722	0.756917	0.492625	0.332660	0.581694	0.187092	0.337937	0.543615	-0.383831	-0.695998	-0.260426	-0.767558	-1.352910	-2.454189	-2.990283	-3.109965	-4.301072	0.451339	0.066714	-0.069949	1.033288	0.571696	0.697575	0.925108	0.868285	1.081126	0.977828	0.911001	0.824923	0.805058	0.548676	0.697191	0.548711	0.365947	0.445961	0.131877	0.365305	0.600592
GENE2454X	PRR2	PRR2	1.000000	0.072142	-0.139901	0.058167	0.124145	0.285392	0.421724	0.127379	0.342533	0.510225	-0.712754	0.717023	0.101771	-0.310404	-0.652005	-1.055902	-1.062368	-0.934584	-1.181262	-2.676499	-2.758150	-3.165379	-0.016769	-0.105269	0.098107	0.631812	0.636802	0.404012	0.404439	1.120995	0.355429	0.460717	0.587186	0.143397	0.303780	0.612736	0.275759	0.385065	0.526087	0.278610	0.079984	0.051846	0.229807
GENE230X	ASF2	ASF2	1.000000	-0.086910	0.126726	-0.048935	0.346482	0.426945	0.054734	0.383507	-0.010138	0.161122	-0.310721	0.534769	0.312509	-0.578332	-0.752505	-0.583221	-2.424360	-3.679371	-3.714170	-3.540492	-4.134918	-4.561982	0.566569	-0.057977	0.055737	0.515273	0.559835	0.297750	0.487825	0.140004	0.622434	0.316493	-0.006505	0.344068	0.552845	0.452417	0.365557	0.562318	0.620143	0.174161	0.182170	0.286987	0.932883
GENE893X	EMC2	EMC2	1.000000	0.141446	-0.107481	-0.045755	0.230134	0.072839	0.299728	0.322454	0.567510	0.453575	0.364046	0.781624	0.743561	-0.345084	-0.253994	-0.251101	-1.447308	-2.534565	-2.352538	-3.337662	-3.235868	-3.859970	0.017343	0.038614	-0.039676	0.635943	0.300056	0.370096	0.299859	0.381545	0.623730	0.511848	0.339405	0.675206	0.295599	0.469801	0.304094	0.439435	0.641488	0.443418	0.803485	0.847339	0.693569
GENE3531X	UBP7	UBP7	1.000000	0.335802	-0.230993	-0.174828	0.440688	0.317460	0.097273	0.461028	0.423416	0.165535	0.242381	0.067375	-0.068949	-0.816037	-0.684888	-0.766033	-2.586610	-2.298479	-2.492200	-3.379012	-3.333694	-4.693859	0.155165	-0.099775	0.093319	0.463798	0.356303	0.453080	0.435256	0.813417	0.599596	0.765049	0.518081	0.192260	0.785706	0.315399	0.481542	0.370067	0.797926	0.497321	0.297780	0.568816	0.360330
GENE2491X	PTP3	PTP3	1.000000	-0.156449	0.112192	0.031254	0.117199	-0.118743	0.120292	0.015069	0.268721	0.302708	0.314075	0.256202	-0.045357	-0.378158	-0.043379	0.165384	-0.957578	-1.057808	-1.219526	-3.108900	-2.504017	-2.781655	-0.217878	-0.104854	0.097746	0.418647	0.367307	0.110236	0.227373	0.346886	-0.103401	0.120531	-0.150712	0.013166	0.360794	0.426727	0.225440	0.116309	0.509967	0.425535	0.160186	0.604878	0.611608
GENE199X	ARG82	ARG82	1.000000	0.160284	0.012019	-0.194084	-0.400800	-0.619449	0.216626	-0.920277	-0.156732	-0.225078	-1.590574	-0.538281	0.024510	-0.488804	-0.181841	-0.461024	-0.768329	-1.853965	-1.470918	-3.650574	-3.977066	-5.449045	0.510786	-0.215528	0.187475	0.158021	-0.016470	0.190699	0.188351	0.370423	0.301530	0.426997	0.440198	0.139248	0.099034	0.248519	0.229088	-0.081075	0.097761	-0.490596	-0.200481	-0.195619	0.358634
GENE2269X	PER33	PER33	1.000000	-0.195859	0.099482	0.078007	-0.031191	0.112290	0.386685	-0.093205	0.109027	-0.078114	0.678219	0.301363	0.487107	0.352357	-0.323464	0.417072	-0.917758	-1.256334	-0.619454	-3.839880	-2.790067	-4.099774	-0.103537	0.008502	-0.008552	0.299912	0.376944	0.035099	0.261166	0.128747	-0.104682	0.454354	0.453683	-0.216911	0.213966	0.281658	0.228233	-0.144783	0.310042	-0.344593	-0.554010	-0.052275	-0.323131
GENE3580X	USV1	USV1	1.000000	0.007813	0.125156	-0.145694	0.097120	-0.094612	0.578953	-0.023580	0.006983	0.493253	-0.192523	0.065767	0.382425	0.039343	-0.279270	-0.000805	-1.196237	-1.173028	-0.635055	-2.958733	-3.553158	-4.473411	0.338759	0.052757	-0.054759	0.319313	0.126989	0.034499	-0.066650	0.684607	0.853740	0.077048	0.141507	0.120218	0.179006	-0.132788	0.232818	-0.069126	0.184469	-0.095537	-0.548471	-0.539745	-0.431745
GENE2597X	RER1	RER1	1.000000	0.228694	-0.127401	-0.131712	0.303043	-0.168417	0.072131	-0.173864	0.288252	0.356799	0.142197	0.202396	0.225144	-0.005948	0.353794	0.003646	-0.562644	-1.361976	-1.035876	-1.469323	-2.554973	-3.989883	-0.079056	-0.031622	0.030944	-0.111120	0.134759	-0.016477	0.084765	0.246070	0.008680	-0.249466	0.082772	-0.467056	0.052605	-0.085806	-0.367709	-0.046689	-0.395026	0.062085	-0.537549	-0.611984	-0.448897
GENE4517X	YPR148C	YPR148C	1.000000	0.046029	-0.049169	0.001569	-0.065443	-0.182861	0.269437	-0.057783	-0.067259	-0.266403	-0.282182	-1.058635	-0.233067	-0.170128	-0.011776	-0.409786	-0.129250	-0.490187	-0.444386	-2.206848	-2.002572	-3.816874	0.007776	0.065644	-0.068774	-0.322397	-0.430102	-0.067148	0.140289	-0.010806	0.425494	0.012088	-0.849097	-0.074424	-0.026867	-0.111211	-0.022607	-0.272975	-0.175733	-0.366651	-0.555624	-0.930295	0.007495
GENE3788X	YCF1	YCF1	1.000000	0.033256	0.027543	-0.062798	0.454440	-0.023012	0.084587	0.135002	0.069094	0.390254	-0.129626	-0.069716	0.180404	-0.163034	-0.082002	-0.031104	-0.399395	-0.636628	-0.490539	-0.782992	-1.415808	-1.199307	0.022071	0.003999	-0.004010	0.512236	0.145694	0.014436	0.057009	0.431065	-0.150882	0.312596	0.309836	-0.168347	0.086108	-0.048802	-0.083017	-0.377750	0.456839	-0.026507	-0.146853	0.227461	-0.295367
GENE3325X	TCM62	TCM62	1.000000	0.318676	-0.168795	-0.212184	-0.180424	0.010329	-0.193895	-0.483768	-0.232382	0.023486	-0.611414	-0.050789	0.179955	-0.599622	-1.193374	-0.552236	-0.269660	-1.036874	-0.453955	-2.510702	-2.283464	-1.112166	0.217118	0.011105	-0.011191	-0.006050	0.204167	0.191061	0.214436	0.094700	0.237142	0.261298	0.099380	0.133731	0.123402	0.288445	0.271238	-0.277275	0.505633	0.146474	-0.170792	0.160967	0.359096
GENE1644X	LSB1	LSB1	1.000000	0.254449	-0.223617	-0.072931	-0.053444	0.058047	0.405453	0.326468	0.044476	0.757836	0.431161	-0.112122	0.373494	-0.280294	-0.408650	-0.248314	-0.452950	-0.126851	-0.776467	-1.181583	-1.079444	-0.976840	0.004235	-0.197536	0.173717	0.434442	0.515800	0.295987	0.114634	0.709909	0.525518	0.178774	0.263726	0.098778	0.230733	0.163190	0.043784	-0.002734	-0.160055	0.022421	-0.561162	-0.300198	-0.659105
GENE1279X	HEL2	HEL2	1.000000	-0.020511	-0.030624	0.049798	0.113148	0.145076	-0.076921	0.553076	0.675671	0.344922	0.631222	0.668139	0.196512	0.161190	-0.340128	-0.285432	-0.970403	-0.506466	-0.428890	-1.176268	-1.778586	-1.626441	-0.218111	-0.013573	0.013446	0.628352	0.463548	0.628999	-0.193001	0.099968	-0.384929	0.143558	0.589187	0.253931	0.136104	-0.068181	0.221433	0.155310	-0.342311	0.282018	-0.337057	-0.268470	-0.900151
GENE1796X	MIG2	MIG2	1.000000	-0.010189	0.046247	-0.037322	0.376611	0.192172	0.449920	0.587057	0.539873	0.621725	0.658339	0.455313	0.927317	0.072848	-0.331682	-0.015072	-0.878524	-0.423340	-0.562188	-0.905350	-1.401837	-2.020156	0.022272	0.060791	-0.063466	0.028606	-0.129068	0.374724	0.270027	0.327399	0.305008	0.356362	0.033004	0.021588	-0.046832	0.065042	-0.268428	-0.150533	-0.634165	-0.503782	-0.605135	-1.128075	-0.998260
GENE1294X	HIF1	HIF1	1.000000	-0.051978	-0.067836	0.112793	0.701639	0.591840	0.694248	0.715046	0.594929	1.116561	1.387547	0.732209	0.941934	0.391765	0.092800	0.499781	-0.870595	-0.974911	-1.910856	-2.939138	-2.471099	-3.926005	0.000879	0.066735	-0.069973	0.609268	0.466428	0.393006	0.580440	0.643775	0.067126	-0.206945	0.225654	-0.201856	0.195553	0.108995	0.222087	0.179426	-0.503424	-0.278612	-0.264130	-0.896922	-0.971831
GENE2297X	PEX2	PEX2	1.000000	0.004756	0.154869	-0.178898	0.589997	0.498884	0.510801	0.444756	0.437532	0.878742	0.860583	0.952858	0.539145	0.075128	0.155671	0.083111	-0.480251	-0.298805	-0.795659	-1.522967	-1.555806	-2.248698	0.187261	0.190781	-0.219911	0.143448	0.291185	0.142269	0.502429	0.558802	0.067092	0.342420	0.325706	0.270941	0.155865	-0.050573	0.060466	-0.050922	-0.370421	-0.049894	-0.233236	-0.321684	-0.536887
GENE3302X	SYN8	SYN8	1.000000	-0.037463	-0.014757	0.050759	0.578497	0.547438	0.584303	0.927318	0.525433	1.011978	1.019396	0.752155	1.269768	0.517647	0.712448	0.461747	-0.996401	-0.458429	-0.607343	-2.983251	-2.030498	-3.663077	0.139657	-0.063895	0.061185	0.356801	0.326072	-0.032826	0.570715	0.662225	0.363091	0.571177	0.327517	0.451735	0.012868	-0.234566	0.034042	-0.616089	-0.815737	-0.379844	-0.998890	-1.590907	-1.170119
GENE4533X	YPT31	YPT31	1.000000	-0.295317	0.176101	0.077626	0.204772	0.278579	0.406866	0.843632	0.609630	0.316759	1.322701	0.147507	0.290757	0.113194	0.486547	0.336358	-0.462842	0.017738	-0.352565	-1.171470	-1.158449	-2.364976	-0.433406	-0.055758	0.053683	0.294806	0.417332	0.428177	0.516484	0.222779	-0.019305	0.542008	0.531841	0.271078	0.144239	0.250558	0.158017	0.375335	-0.412602	-0.446983	-0.228438	-1.074357	-1.281996
GENE1605X	LDB19	LDB19	1.000000	0.043230	-0.050579	0.005807	0.511799	0.280816	0.132696	0.873449	0.111156	0.361702	0.947587	0.449992	0.293270	-0.099737	-0.133429	0.111896	-0.450821	-0.406321	-0.891046	-2.383483	-1.590092	-3.028603	0.277079	-0.137388	0.125434	0.290633	0.257238	0.372668	0.537101	0.260963	0.340743	0.300539	0.383447	0.591528	0.383762	-0.139841	0.158747	0.300958	0.012787	0.224616	0.055900	-0.354188	0.158330
GENE3255X	STP22	STP22	1.000000	0.200008	0.015410	-0.250582	0.032922	0.366101	0.276405	0.168347	0.303659	0.657887	0.546593	-0.174336	0.273550	-0.435441	-0.207092	-0.190819	-0.672157	-0.450928	-1.024281	-2.416831	-1.598221	-2.489586	0.253985	-0.013183	0.013064	0.700765	0.564456	0.659936	0.620891	0.620821	0.718908	0.572317	0.403539	0.624654	0.260576	0.148391	-0.075665	0.098960	0.097059	0.010532	-0.344163	-0.541613	-0.401106
GENE3094X	SNG1	SNG1	1.000000	-0.345285	0.077789	0.210948	0.250821	-0.024487	-0.155824	0.918591	0.142272	0.674952	1.318146	-0.284664	0.672137	0.156905	-0.317360	-0.240487	-0.860988	-0.343053	-0.486950	-2.920090	-1.318728	-2.968237	0.115818	0.092669	-0.099033	0.280964	0.400849	0.528471	0.474506	0.217973	0.847442	0.590732	0.134868	0.734779	0.325200	0.524383	0.271884	0.077499	-0.207569	-0.170980	0.033865	-0.895243	-0.662218
GENE2676X	ROX1	ROX1	1.000000	-0.260968	0.301287	-0.099698	0.677779	0.029190	0.284177	1.254110	0.101929	0.740585	1.040330	-0.019837	0.539719	-0.548896	-0.907947	-0.185555	-1.535408	-0.413670	-0.749566	-2.086756	-1.701645	-2.782834	0.358320	0.102523	-0.110370	0.495896	0.389322	-0.004819	0.678086	0.568990	0.378781	0.829374	0.740738	0.503898	0.079296	0.152699	-0.173032	0.057927	-0.230244	-0.466742	-0.106265	-0.557289	-1.155248
GENE712X	DBF20	DBF20	1.000000	0.240002	-0.103996	-0.170470	0.195144	0.413551	0.722606	0.524818	0.672692	0.048327	0.642309	0.574243	0.582858	-0.108820	0.043685	-0.480365	-0.133973	-0.595435	-0.367527	-1.696979	-1.037176	-1.338918	0.168316	-0.018189	0.017963	0.149272	0.238093	0.255521	0.129959	0.219274	-0.251917	0.325622	0.200528	0.052887	0.438255	0.338526	0.463684	-0.067404	0.361450	-0.086115	-0.249460	0.104901	0.242084
GENE1214X	GRX3	GRX3	1.000000	-0.204949	-0.044127	0.217298	0.551273	0.167438	0.223451	0.577672	0.151270	0.343046	0.199516	-0.249486	0.136950	0.193477	0.239219	0.223431	-0.558166	-0.702691	-0.066655	-2.605136	-2.568284	-2.231184	0.027998	-0.135601	0.123944	0.605394	0.686769	0.378759	0.236733	0.616609	0.479093	0.584559	0.907643	1.287255	0.364298	0.634444	0.712387	0.377811	0.045155	0.267935	-0.230588	0.447645	-0.398499
GENE3961X	YGL081W	YGL081W	1.000000	0.331554	-0.349680	-0.063599	0.544646	0.460037	0.594889	0.325117	0.490000	0.649233	0.177692	0.434033	0.690520	0.293848	0.189901	0.545930	0.230597	-0.333372	-0.072092	-2.412600	-2.399342	-3.380996	0.054918	-0.007896	0.007853	0.507403	0.508646	0.576471	0.589687	0.592829	0.701863	0.846867	0.672057	1.002610	0.564521	0.773823	0.618015	0.768461	0.863583	0.531992	0.071586	0.436128	0.000097
GENE2595X	REG2	REG2	1.000000	0.296091	-0.299223	-0.059650	0.074373	0.230807	0.000125	-0.152613	0.340032	-0.003132	0.591620	0.252210	0.043762	-0.023382	-0.288961	0.152918	-0.427855	-0.412171	-0.509903	-1.314094	-1.818278	-1.334639	0.330089	0.069585	-0.073112	0.249579	0.039700	0.380763	0.254333	0.196154	0.061812	0.184570	0.202739	0.189139	0.268788	0.235114	0.184154	0.118778	0.042912	0.084219	-0.043705	0.097841	-0.288880
GENE3673X	VPS8	VPS8	1.000000	0.000991	-0.021013	0.019733	0.086259	0.517632	0.587253	0.544053	0.541014	0.544425	0.362635	0.526427	0.759832	0.281267	-0.374686	0.404944	-0.284546	-1.230835	-0.599088	-2.632852	-2.649968	-2.710477	0.346552	-0.008429	0.008380	0.177854	0.389150	0.354131	0.959629	0.821356	1.053948	0.807281	1.001979	0.969120	0.478886	0.676988	0.345714	-0.069509	0.448744	-0.488431	-0.738490	-0.754221	-1.264565
GENE3888X	YDR541C	YDR541C	1.000000	0.221068	0.010104	-0.273385	0.030662	0.537708	0.376249	0.375087	0.915109	0.587080	0.425517	0.705324	0.786013	-0.286341	-0.084220	0.190235	-0.441033	-0.384421	-0.359515	-1.631832	-1.717694	-2.029496	0.321661	0.050806	-0.052661	0.462464	0.434327	0.104373	0.615582	0.351445	0.046986	0.891260	0.607640	0.122008	0.191986	0.183327	0.228242	0.024065	0.287876	-0.117317	-0.122190	-0.071585	-0.658428
GENE3423X	TOK1	TOK1	1.000000	-0.125317	-0.110957	0.210668	0.371007	0.676146	0.237236	0.223914	0.838980	0.387959	0.562622	0.753244	1.038364	0.331344	0.607637	0.481231	0.237673	-0.476374	-1.369496	-2.152635	-3.128931	-3.248087	-0.017201	-0.208889	0.182434	0.358547	0.498176	0.807180	0.556811	0.856629	0.690742	0.491472	0.687706	0.333321	0.720002	0.360173	0.634669	0.110948	-0.776811	-0.198030	-0.400249	-0.169605	-0.018192
GENE3396X	TIR2	TIR2	1.000000	0.144469	-0.195088	0.030204	0.182531	0.346749	-0.024584	0.546818	0.443671	-0.029890	0.278445	0.571294	0.283718	-0.436028	-0.050636	0.342641	-0.335571	-0.333936	-1.382264	-2.571836	-1.651688	-1.949976	-0.032503	0.083341	-0.088453	0.493257	0.504599	0.374399	0.349854	0.360176	0.573442	0.389437	0.362457	0.341383	-0.292459	-0.017591	0.143427	-0.143521	-0.444884	-0.424180	0.250448	0.427613	0.570188
GENE3523X	UBP13	UBP13	1.000000	0.453917	-0.359475	-0.233112	0.402932	0.220380	0.478229	0.575089	0.457544	0.207433	0.544822	0.787044	0.746990	-0.484254	0.176171	-0.059180	-0.668520	-0.495159	-0.527024	-2.345029	-2.283153	-1.958145	0.016836	-0.043241	0.041982	0.178024	0.147978	0.448182	0.314789	0.456000	0.473371	0.072559	0.385379	0.094924	0.202631	0.391632	0.155046	0.151799	-0.265368	0.250265	-0.048113	-0.143594	0.416823
GENE1507X	IST1	IST1	1.000000	0.286186	-0.103296	-0.235002	0.127417	0.153631	0.501810	0.060698	0.253310	0.319859	0.125214	0.246219	0.581344	0.025613	-0.110387	0.122474	0.057124	-0.676224	-0.249414	-1.126757	-2.005887	-1.451018	-0.387194	-0.010249	0.010177	0.055208	0.102448	-0.097901	-0.268837	-0.051654	-0.111448	-0.060431	-0.029402	0.048093	0.098601	-0.041292	0.298871	-0.281983	0.051259	0.082876	-0.148961	0.179852	0.281073
GENE4489X	YPL260W	YPL260W	1.000000	0.239861	-0.057429	-0.220705	-0.252549	-0.098559	-0.106259	0.533016	0.424179	0.462652	0.776088	0.887750	0.553465	0.253500	0.207592	0.000444	0.147172	-0.366405	0.058903	-1.005487	-2.522744	-1.592173	-0.100659	0.058824	-0.061325	-0.348547	-0.100539	0.072332	-0.367142	-0.195802	0.234183	0.016814	-0.366243	-0.554899	0.170418	0.334259	0.024502	0.105242	-0.010129	0.225659	0.005339	-0.118103	0.473355
GENE3462X	TRM1	TRM1	1.000000	0.196558	-0.174154	-0.047291	0.346514	0.188296	0.310161	0.811902	0.539127	0.474180	1.109099	0.722725	1.072660	-0.351610	0.234943	-0.141510	-0.912939	-0.279312	0.101520	-2.017845	-2.540284	-1.882685	0.306089	0.081851	-0.086776	0.075164	0.277375	-0.279582	-0.084269	-0.129766	-0.309488	-0.531382	-0.574353	-0.832580	-0.150265	0.264712	0.298362	-0.483971	0.071706	-0.053676	-0.700467	-0.139270	-1.409463
GENE2301X	PEX27	PEX27	1.000000	0.401885	-0.323139	-0.185345	0.262543	0.444149	-0.074281	0.514914	0.005984	0.346793	0.126060	0.158202	0.081125	0.004326	0.415419	-0.597671	-1.046363	0.084596	-0.382077	-0.650818	-0.911195	-0.890011	0.040508	0.122004	-0.133282	-0.020697	0.153703	-0.003951	0.313970	0.316674	-0.406518	0.251123	0.273698	0.299373	0.059364	0.007997	0.193110	-0.164492	-0.304403	-0.131419	-0.300314	-0.330596	-0.374093
GENE3081X	SNA3	SNA3	1.000000	-0.077142	-0.160655	0.210947	0.403616	0.138717	0.013373	0.200435	0.168182	0.439153	-0.011226	-0.081624	0.523902	-0.172733	0.211967	-0.256105	0.123119	-0.433963	-0.566492	-0.746220	-0.834946	-0.690469	0.049046	0.108507	-0.117337	-0.168326	-0.176884	0.225238	-0.302599	0.552508	0.184346	-0.096621	0.003770	-0.075513	0.084821	0.033325	-0.216345	-0.031557	-0.314761	-0.341661	-0.072935	-0.604714	-0.056030
GENE2374X	PKP2	PKP2	1.000000	-0.195892	0.013649	0.160225	-0.066425	0.432083	0.043266	-0.425650	0.289944	0.450349	-0.242423	0.113648	0.663716	0.356465	0.290254	0.257291	0.645639	-0.308383	0.210003	-0.394446	-0.587403	-0.665144	0.071734	-0.001431	0.001430	0.181512	0.216315	-0.066280	0.101065	0.176096	-0.015437	0.019687	-0.410962	0.122562	-0.117239	0.011754	0.023923	-0.176030	-0.039500	-0.030748	-0.593868	-0.296301	-0.250515
GENE3052X	SLM3	SLM3	1.000000	-0.106267	0.578117	-0.790581	-1.167519	0.551481	1.786802	0.250382	0.007980	1.043900	-0.148173	-0.227706	-0.104155	1.017412	1.054109	-0.308130	1.578652	-0.668139	0.174355	-1.611481	-1.868872	-3.435488	0.721219	0.000000	0.000000	0.138062	0.000000	0.000000	1.013634	1.035621	0.000000	0.000000	0.000000	0.092009	0.000000	0.000000	0.117974	0.000000	0.000000	0.000000	0.000000	0.000000	0.000000
GENE2355X	PIB1	PIB1	1.000000	0.255023	-0.339309	0.023221	0.031623	0.113069	0.126265	0.033516	-0.231375	0.420209	-0.591706	-0.488682	0.000619	-0.300931	0.293408	-0.013336	0.224477	-0.541106	-0.202714	-0.618785	-0.080411	-0.853199	0.265127	-0.010958	0.010875	0.069812	0.277374	0.193434	0.152083	0.055018	0.027018	0.170506	0.528868	-0.044116	0.096724	-0.058432	-0.100333	-0.004600	-0.103775	-0.043630	0.285781	-0.220679	0.191023
GENE3706X	YAL044W-A	YAL044W-A	1.000000	0.435895	-0.515838	-0.077249	0.064492	-0.582719	0.048480	0.350985	-0.905943	0.120706	0.264928	-0.747287	-0.087474	0.156313	0.523515	0.090762	0.017895	0.012308	0.089561	-0.831187	-0.006359	-1.385271	0.396901	-0.024069	0.023674	0.056587	0.250284	-0.262810	-0.347309	0.629614	0.317705	0.250716	0.025418	-0.041202	0.059928	0.245858	0.125466	0.251985	0.574769	0.044905	-0.221316	-0.647471	-0.214295
GENE2659X	RMT2	RMT2	1.000000	0.294955	-0.242325	-0.108159	0.449669	0.233814	-0.264301	0.415251	0.041585	-0.022347	0.474342	-0.340209	-0.262132	0.126453	-0.229167	-0.093763	0.246466	0.040364	-0.219805	-0.482434	-0.443803	-0.421520	0.325464	0.286436	-0.357759	0.032318	-0.063753	0.341230	0.103306	0.113038	0.112513	0.246455	-0.316717	0.024481	0.073548	-0.216699	0.240736	0.142257	-0.291607	0.156470	-0.051825	-0.535027	-0.499269
GENE126X	ALG6	ALG6	1.000000	0.154543	-0.139960	-0.030050	-0.048639	-0.160588	0.416426	0.027843	0.283874	0.471759	-0.011052	0.515847	0.672913	-0.011177	0.248423	-0.156637	0.089440	0.309648	-0.207690	-1.007153	-0.344486	0.010332	0.350482	0.128303	-0.140837	-0.157143	0.152794	0.028961	0.125231	0.087189	0.027429	0.298850	0.346392	0.186637	-0.163769	0.246677	0.343329	-0.389378	-0.644605	0.003144	-0.956919	-0.585723	-0.177332
GENE1801X	MIS1	MIS1	1.000000	0.098072	-0.211002	0.091830	-0.064005	0.137869	0.135911	-0.005087	0.213120	0.267539	-0.138130	0.291061	0.218956	0.012522	0.521482	0.274720	-0.011200	0.556548	0.533078	-0.756620	0.057933	0.580707	0.238943	0.125493	-0.137458	0.247412	0.177609	0.199138	0.050788	0.129581	-0.090481	0.437039	-0.009192	-0.171930	0.113597	0.403464	0.251536	-0.390324	-0.477114	0.059513	-0.766827	-1.217235	-0.106722
GENE3389X	TIM13	TIM13	1.000000	0.333641	-0.106016	-0.302831	0.084031	0.063422	0.211602	0.262674	-0.141967	0.162222	0.156169	0.308283	0.484401	-0.298554	0.567266	0.144495	-0.140138	-0.205863	0.726517	-0.560743	-0.016747	0.655023	-0.023993	-0.034894	0.034070	0.163695	0.159293	0.001301	0.373114	0.561247	-0.029624	0.209622	0.284990	0.088316	0.219434	0.432147	0.534239	0.173596	0.119612	-0.153104	-0.862868	-0.189829	-0.366177
GENE824X	DYN3	DYN3	1.000000	0.411587	-0.383772	-0.146530	0.061250	-0.027549	-0.426697	-0.011543	-0.211132	-0.102426	-0.443952	0.417904	-0.013015	-0.346340	-0.091002	0.006190	0.818204	0.397384	0.201076	-0.096628	0.113008	-0.004429	0.250705	-0.363576	0.290146	-0.017612	-0.053851	0.239867	0.451397	0.836554	0.801128	0.253512	0.593179	0.069405	-0.013004	0.037231	0.245236	0.045845	-0.501526	-0.234969	-0.220929	-0.593203	-0.532295
GENE2074X	NOP13	NOP13	1.000000	0.130526	-0.197978	0.047588	0.069274	-0.306883	-0.040536	0.424137	0.072494	0.202808	0.184471	0.365449	0.157846	-0.315161	-0.647698	-0.354585	0.057417	-0.254468	0.237578	-0.154656	-0.057609	0.711329	0.575269	-0.200503	0.176007	0.405467	0.108584	0.517782	0.527619	0.359732	0.691078	0.798710	0.472588	0.125064	-0.014430	0.189015	0.150962	-0.120252	-0.629967	-0.847413	-0.399753	-1.009774	-0.578317
GENE1006X	FIS1	FIS1	1.000000	-0.144072	0.072742	0.061190	0.035091	0.109646	-0.157895	-0.224429	-0.031109	-0.194316	-0.011189	0.025743	-0.048364	0.124957	-0.168121	0.158600	0.724809	-0.168988	0.211838	-0.911714	-0.124269	0.389654	0.084659	-0.073755	0.070167	0.455542	0.166371	0.200035	0.034991	0.441954	0.436290	0.340124	-0.448260	-0.058634	0.072857	0.073327	0.000889	0.066820	-0.196780	-0.262127	-0.462602	-0.639917	-0.810612
GENE1969X	MSS51	MSS51	1.000000	-0.126506	0.014428	0.102862	0.064178	0.277281	-0.173881	0.200827	0.022690	-0.315200	0.210099	-0.010627	-0.227488	0.037641	0.114488	0.218507	0.228169	0.433001	0.426154	-0.708342	0.085798	-0.350812	-0.158281	-0.066817	0.063859	0.272605	0.400302	0.487025	0.037408	0.417221	0.311820	0.347717	0.509764	-0.491135	0.389811	0.019660	-0.175550	0.078880	-0.541278	-0.048563	-0.723327	-0.969435	-0.806718
GENE3874X	YDR286C	YDR286C	1.000000	0.245357	-0.309397	0.010972	0.054297	-0.145534	0.065798	0.422402	-0.102673	0.084737	-0.086130	-0.213313	-0.288901	-0.104197	0.277149	0.121849	-0.232955	0.075076	0.281044	-1.698036	-0.378728	-0.324014	-0.050670	0.041049	-0.042251	0.264060	0.457554	0.183512	0.485120	0.352530	0.322555	0.542014	0.144336	0.183540	0.499272	0.506657	0.360881	0.019817	-0.910961	-0.123238	-0.178971	-0.785752	-0.594174
GENE343X	BEM1	BEM1	1.000000	0.189611	-0.225015	0.005699	0.295008	0.259261	0.467969	0.397524	-0.142264	0.791085	-0.526839	-0.089537	0.650069	0.076224	-0.264723	-0.125523	-0.187640	-0.471988	0.163862	-0.031036	-0.432817	-0.265476	0.272368	-0.271231	0.228219	0.503110	0.597913	0.504579	-0.032981	0.535101	0.647568	0.144890	0.691964	0.470518	0.436133	0.172486	0.489489	-0.827323	0.331871	-0.185789	-1.280810	-0.493861	-0.172478
GENE2129X	OAR1	OAR1	1.000000	0.059871	0.023591	-0.087517	0.501119	0.347575	0.407505	-0.050748	-0.455615	0.213919	0.185751	-0.403674	0.269819	0.643855	0.509753	0.012893	0.624495	-0.224467	0.143917	-0.035060	-0.191772	0.655067	0.012778	-0.103859	0.096882	0.620073	0.469580	0.779450	-0.006251	0.157388	0.570190	0.311662	-0.318072	0.427716	0.592244	0.222105	0.292378	-0.257196	0.598595	-0.276293	-0.401735	-0.271240	-1.057661
GENE137X	ALY2	ALY2	1.000000	-0.065124	0.124807	-0.068279	0.137589	-0.117934	0.335042	0.481931	0.023927	0.062845	0.849718	0.374594	0.025783	-0.238427	-0.009085	-0.146872	-0.048025	0.059060	-0.262399	-0.149134	-1.220571	-1.039250	-0.126932	-0.178462	0.158797	0.026639	0.065726	0.075966	-0.372315	0.705859	-0.067987	-0.067881	0.273771	0.139220	0.080092	0.277780	-0.119833	0.190863	0.185269	0.034595	-0.191015	-0.392882	-0.508527
GENE1639X	LRE1	LRE1	1.000000	0.343355	-0.053759	-0.381059	0.152193	0.567184	0.339517	0.306182	0.681996	0.201044	1.066630	1.079283	0.597493	-1.056153	-0.759304	-1.114347	-0.509383	-0.289932	-1.124484	-0.500894	-2.989262	-1.423624	0.951354	0.187950	-0.216157	0.049144	0.676257	-0.360482	0.341579	0.043664	0.844796	0.486439	0.178951	0.276837	0.216761	-0.025469	-0.224876	-0.220167	-0.257533	-0.460839	-0.489892	-2.393840	-1.196878
GENE1725X	MDM30	MDM30	1.000000	0.230746	-0.113013	-0.148955	-0.099323	0.241597	0.241755	-0.006613	-0.254065	0.812132	0.288696	0.407531	0.643502	0.134034	0.028552	0.335987	0.656472	-0.268042	-0.030450	-0.314894	-1.674984	-0.924548	0.276810	-0.171779	0.153484	0.208875	0.200562	0.202123	0.130357	0.409832	0.406471	0.056056	0.321744	0.210127	0.133677	0.222316	0.265530	-0.293981	0.046806	-0.389640	-1.543779	-0.645954	-0.427354
GENE3079X	SMY2	SMY2	1.000000	0.249722	-0.049850	-0.243002	0.572256	0.417260	0.438529	0.439019	0.194616	0.152270	0.433737	0.225045	0.049519	0.180101	-0.397257	0.760344	0.027750	-0.447366	0.089450	-0.662917	-2.120929	-0.661245	0.195139	0.054408	-0.056540	0.580686	0.549108	0.219695	0.349753	0.297685	0.013965	0.343687	0.068813	0.307180	0.437132	0.722770	0.576893	-0.120426	-0.290205	0.081907	-1.480311	-1.107494	-0.689433
GENE2438X	PRD1	PRD1	1.000000	0.168431	0.014933	-0.207961	0.476029	0.450817	0.169355	0.533290	-0.077354	0.102270	0.619554	0.102984	0.163045	0.747943	0.013451	0.676805	0.170262	-0.021718	-0.362632	-0.452045	-1.383119	-1.730395	-0.400497	0.181999	-0.208319	0.425945	0.484791	0.539396	0.456812	0.357949	0.272040	0.903147	0.575116	0.687970	0.006393	0.414622	0.027733	0.118487	-0.184436	0.115155	-0.547004	-0.770545	-0.857868
GENE3489X	TSL1	TSL1	1.000000	0.319945	-0.178132	-0.204449	-0.303498	0.013521	-0.177938	-0.036883	-0.524862	-0.268105	0.328303	0.434368	-0.143480	0.091671	-0.137808	0.162211	-0.094672	-0.353435	0.155555	-0.100652	-1.550416	-1.003141	-0.137410	0.061267	-0.063985	-0.040037	0.245050	-0.216904	0.585956	0.461196	-0.126633	0.726348	-0.056808	-0.214172	0.003848	0.051755	0.102304	-0.489144	0.017250	-0.348260	-0.978804	-0.062639	-0.841963
GENE3755X	YBR063C	YBR063C	1.000000	-0.058421	0.072714	-0.017429	-0.054682	0.342059	0.003524	0.183457	0.565629	0.439669	0.081991	0.061269	0.433861	0.326523	0.429530	0.203769	0.155706	-0.449511	-0.398821	0.280261	-1.269450	-0.645382	0.255359	-0.175382	0.156354	0.208258	0.283768	0.360239	0.461858	-0.234010	0.082956	0.544573	-0.047806	0.355563	0.157317	0.238937	0.272622	-0.185103	-0.445033	-0.419327	-0.422441	-0.718565	-1.684261
GENE276X	ATG36	ATG36	1.000000	0.124121	-0.269580	0.111827	0.625065	0.531061	0.480590	0.852117	0.596844	-0.060448	0.645595	0.702748	0.426735	0.079308	0.194299	0.384072	-0.089677	-0.030185	0.087054	-0.936168	-0.130209	-0.389571	0.239378	0.057967	-0.060394	0.642557	0.483393	0.440665	0.748250	0.612997	0.571856	1.020621	0.688863	0.413040	0.505343	0.464820	0.534299	-0.150222	0.087377	-0.021954	-0.175906	-0.410181	-0.369348
GENE395X	BSC6	BSC6	1.000000	-0.038406	-0.054754	0.088835	0.580253	0.533523	0.500480	0.469510	0.353252	0.366710	0.072103	0.623477	0.420314	0.251267	0.331689	0.417418	-0.209752	-0.412325	0.316007	-0.705818	-0.681011	-0.285369	0.214794	-0.063008	0.060371	0.391770	0.474056	0.722151	0.554537	0.839172	0.608409	0.711217	0.602093	0.842233	0.385962	0.307189	0.499220	0.178093	0.377231	0.192833	-0.108243	-0.107023	-0.312995
GENE923X	EPT1	EPT1	1.000000	0.090170	0.025676	-0.124145	0.624786	0.722235	0.548518	0.347911	0.533676	0.513564	0.382245	0.165768	0.283499	0.263989	0.035951	0.380420	0.110558	-0.380294	0.080098	-0.346332	-0.956738	-0.961792	0.437800	0.100919	-0.108513	0.443257	0.550483	-0.026005	0.306265	0.731913	0.496613	0.608583	0.289750	-0.400746	0.253808	0.207809	0.216130	0.318817	-0.470866	0.095923	-0.564846	-0.890237	-0.582755
GENE159X	APL2	APL2	1.000000	0.013485	-0.168608	0.138694	0.392299	0.571697	0.480789	0.812561	0.882857	1.000270	1.374301	0.673212	0.976068	0.450409	0.039560	-0.113416	-0.027915	-0.125176	-0.952533	-0.773104	-1.041301	-0.836764	0.116247	-0.203159	0.178050	0.566666	0.560274	0.503374	0.524483	0.544064	0.377432	0.729574	0.718166	0.720657	0.252740	0.456220	0.202744	-0.225693	-0.877956	-0.338731	-0.800994	-0.934112	-0.846835
GENE4150X	YJR124C	YJR124C	1.000000	0.263814	-0.165997	-0.139174	0.357185	0.573470	0.389646	0.619369	0.910928	0.332376	0.884873	0.581498	0.496901	0.123802	-0.182799	0.092233	-0.387842	-0.396742	-0.232502	-0.834150	-0.788298	-0.351578	0.580614	0.004543	-0.004558	0.591865	0.438687	0.519485	0.690970	0.504494	1.041800	0.636687	0.422706	0.321285	0.146421	0.233931	0.349657	0.328304	0.109670	-0.384440	-0.753979	-0.788081	-0.751109
GENE1998X	MUM3	MUM3	1.000000	-0.112893	0.078861	0.027274	0.537997	0.490580	1.004586	0.452750	0.240420	0.654448	0.492447	0.541703	0.494300	0.410358	0.419451	0.751923	0.832700	-0.337490	0.646592	-1.040609	-0.493998	0.104780	0.058399	0.188377	-0.216721	0.688011	0.668627	0.159307	0.644354	0.520304	0.503967	0.044168	0.461953	0.080267	0.210916	0.242546	0.201403	-0.240868	-0.309168	-0.227730	-1.133805	-0.715629	-0.776452
GENE92X	AIM25	AIM25	1.000000	-0.276382	-0.223415	0.398138	0.268139	0.350339	0.622838	0.402934	1.140927	0.592476	0.314696	1.115519	1.161242	0.408952	0.768517	0.771628	0.535916	0.132445	0.436025	-1.310004	-1.873178	-1.363528	-0.205664	-0.005794	0.005771	0.589347	-0.002514	0.207524	0.549654	0.532483	0.495285	0.338254	0.348581	0.351951	0.066084	0.536616	0.596123	0.195442	-0.248041	0.142797	-0.841958	-1.633001	-0.950004
GENE3862X	YDR179W-A	YDR179W-A	1.000000	-0.234479	0.025959	0.178685	0.566802	0.309030	0.741329	0.868572	0.774451	0.909984	0.596936	0.861456	0.805217	0.576750	0.306718	0.618578	0.308420	0.215384	0.642599	-0.377981	-0.773082	-0.688719	0.090008	0.013004	-0.013122	0.843094	0.578249	0.061474	0.736244	0.319154	0.105232	0.597117	0.500152	0.593798	0.232162	0.505244	0.507816	0.048537	-0.240759	-0.025684	-1.204614	-1.739469	-0.990970
GENE3840X	YDL183C	YDL183C	1.000000	-0.044285	-0.061305	0.100080	0.391294	0.815856	0.482167	0.765438	1.022677	0.332066	0.541141	0.711885	0.785894	0.331781	0.233743	0.572211	0.205976	0.550852	0.629617	-1.095900	-0.700143	-0.950534	-0.103758	0.076421	-0.080697	0.276396	0.362843	0.290203	0.473305	0.500785	-0.240018	0.801513	0.701518	0.368163	-0.112075	0.225229	0.231450	0.475834	-0.195077	-0.128001	-0.469306	-0.707778	-0.960478
GENE1090X	FZF1	FZF1	1.000000	-0.002120	0.206712	-0.238863	0.273440	-0.113527	-0.200974	0.571874	0.036438	0.259658	0.668496	0.270849	0.007769	0.003005	-0.011669	0.006452	0.091410	-0.369345	0.411836	-0.459213	-0.852856	-0.470047	0.316406	-0.159242	0.143399	0.080523	0.365948	0.333869	0.233708	0.422088	0.789680	0.067170	0.563799	0.352205	0.220576	0.338800	-0.014471	-0.132012	-0.133006	-0.299926	-0.396555	-1.493732	-0.640647
GENE4074X	YIL046W-A	YIL046W-A	1.000000	-0.007923	0.094516	-0.092695	0.342061	0.391307	0.235477	0.158249	0.324734	-0.089381	0.725055	0.481613	-0.134517	-0.285428	0.226454	0.170671	-0.068431	0.004776	0.001234	-0.408150	-0.037364	-0.585071	0.497900	-0.025379	0.024940	0.271099	0.363501	0.568031	0.293693	0.826108	0.240290	0.662425	0.747338	0.400822	0.223503	0.270448	0.187398	0.119045	-0.462917	0.057917	-0.276487	-0.812935	-0.470530
GENE4445X	YOR293C-A	YOR293C-A	1.000000	0.187909	-0.001493	-0.214369	0.150503	0.244206	0.573154	0.377294	-0.132444	-0.141225	0.592500	0.485601	-0.131796	0.412107	0.174255	0.143285	0.281293	-0.027211	-0.101722	0.210153	-0.416966	-0.313608	0.105046	-0.054394	0.052418	0.566583	0.629691	0.520488	0.551250	0.828542	0.449647	0.573811	0.503260	0.557855	0.287224	0.117533	0.252085	0.105823	-0.657832	-0.117639	-0.438938	-1.147627	-0.799280
GENE1835X	MNN11	MNN11	1.000000	-0.109450	0.044607	0.058880	0.345196	0.675856	0.302606	0.093351	0.358866	0.255552	0.195429	0.771872	0.285683	-0.027409	0.034247	-0.365379	0.490077	0.007032	-0.011356	-0.093040	0.174849	0.152496	0.320929	-0.000061	0.000061	0.317221	-0.000513	0.187097	0.527420	0.606885	0.084614	0.558595	0.114526	0.211102	0.492074	0.414298	0.286992	0.143848	0.379374	-0.428055	-1.044032	-0.266423	-0.572822
GENE3951X	YFR057W	YFR057W	1.000000	-0.016214	-0.032694	0.047653	0.294653	0.448738	0.266801	0.255923	0.523192	0.102799	0.321539	1.065663	0.507178	-0.186748	0.176952	0.400756	-0.014018	-0.422808	0.024813	-0.143018	-0.209138	-0.451871	0.375337	-0.112482	0.104343	0.234293	0.369158	0.347376	0.684445	0.500848	-0.036526	0.264763	0.544717	-0.059652	0.376196	0.536709	0.207447	0.110969	0.298050	-0.247524	-0.971476	-0.604790	-1.206400
GENE1274X	HDA3	HDA3	1.000000	0.141606	-0.073850	-0.078916	0.232062	0.334823	0.478858	0.393979	0.303791	0.166431	0.681911	-0.005135	-0.010675	0.293709	0.610104	0.245485	0.469831	0.153950	0.383327	-0.325380	-0.645746	0.178529	0.057111	0.226717	-0.269111	0.593721	0.488482	0.310652	0.748077	0.404388	0.156216	0.545516	-0.012152	0.195997	0.216586	0.200331	0.273536	-0.173754	0.202056	-0.088907	-0.136055	0.086791	-0.487396
GENE3454X	TPS1	TPS1	1.000000	-0.201214	0.071144	0.110539	0.203883	0.441639	-0.005135	0.126965	0.045503	-0.150008	0.757874	-0.030134	0.014234	0.167772	0.398861	0.466862	-0.131420	0.549769	-0.027507	-0.919036	-0.346066	-0.043010	0.210122	0.085177	-0.090523	0.420712	0.131072	0.492442	0.331990	0.294045	0.093696	0.711690	0.672848	0.151017	0.310831	0.100460	0.232128	-0.191508	0.077901	0.266125	-0.336538	-0.349880	-0.536655
GENE2169X	OXA1	OXA1	1.000000	0.124681	-0.013643	-0.121635	0.243419	0.153710	-0.147243	0.284727	-0.040537	0.195588	0.271809	-0.252345	0.395957	0.391690	0.291630	0.177042	-0.107206	0.096568	0.546396	0.003488	-0.575083	-0.571793	-0.020136	0.108210	-0.116990	0.465074	0.335625	-0.094786	0.306127	0.598585	0.200756	0.268729	-0.007601	0.111022	0.001881	0.075155	-0.695054	-0.070525	-0.148206	-0.265480	-0.503943	-0.573760	-0.899186
GENE4299X	YMR1	YMR1	1.000000	-0.093738	-0.155870	0.220723	0.158848	0.230775	0.241263	0.253963	-0.085412	0.091874	0.373847	0.155224	0.598814	0.194166	0.171335	0.049105	-0.187757	0.135944	0.324312	-0.763529	-0.332107	-0.509104	0.045553	-0.176362	0.157132	0.432903	0.161383	0.107842	0.147413	0.282038	-0.074066	0.256342	0.061597	-0.019361	0.253363	0.177823	-0.141542	0.173021	-0.055442	-0.290522	-0.408543	-0.114387	-0.734455
GENE1764X	MEU1	MEU1	1.000000	0.351931	-0.104136	-0.333933	0.049849	-0.009873	0.089721	0.167119	0.176998	0.556094	0.050754	-0.074363	0.686595	0.171058	0.266831	0.133286	0.348139	-0.157378	-0.335212	-0.077812	-0.360048	-0.776617	0.259138	-0.039732	0.038667	0.418247	0.398869	0.561619	0.409450	0.656530	0.215468	0.012259	-0.146989	0.104223	0.424567	0.279347	0.573725	0.512314	-0.682417	0.329309	-0.277983	-0.650629	-0.400753
GENE2534X	RAD2	RAD2	1.000000	0.125290	-0.133883	-0.003036	0.388101	-0.084739	0.322364	0.482472	0.123881	0.475799	0.368687	0.035560	0.822700	0.468610	0.716645	0.309318	0.218820	-0.205473	0.402473	-0.313156	-0.837614	0.048209	0.594254	0.017302	-0.017512	0.505179	0.439251	0.461316	0.350149	0.751219	0.225893	0.269079	0.243235	0.484680	0.211882	0.089436	0.301761	0.439498	-0.311207	0.014895	0.003697	-0.761426	-0.147675
GENE4313X	YMR181C	YMR181C	1.000000	-0.308549	0.279808	-0.031337	0.376750	-0.140326	0.344205	-0.000810	-0.096192	0.496489	0.175614	0.325182	0.397854	0.323679	-0.318098	0.221047	0.749587	-0.250495	0.140907	0.714664	-0.129571	-0.402553	0.061079	0.007723	-0.007764	0.495685	0.642183	0.426743	0.295170	0.482930	0.374566	0.452613	0.013885	0.454362	0.419616	0.254538	0.829375	-0.005887	-0.259994	-0.223848	-0.689736	-0.875434	-0.183389
GENE1309X	HLR1	HLR1	1.000000	-0.322726	0.264170	-0.000726	0.611004	0.426692	0.804140	0.496266	0.546013	0.889441	0.528083	0.616865	0.918393	0.190978	-0.084347	0.257353	0.514196	0.227091	-0.704800	0.228673	-1.428707	0.224570	0.397266	0.191802	-0.221269	0.228885	0.320793	0.015707	0.463253	0.436498	0.530278	0.289254	0.172523	-0.101138	-0.020408	0.256829	0.041409	-0.108492	0.074604	-0.480248	-0.817775	-0.545453	-0.404363
GENE4209X	YLR046C	YLR046C	1.000000	-0.845503	0.210932	0.362944	0.397972	0.340397	0.337072	0.061864	-0.345910	0.445941	0.522811	0.015136	0.697583	-0.340233	0.083547	0.195490	0.543960	-0.203842	0.657512	-0.097914	-0.953604	0.485074	0.150825	0.224199	-0.265567	0.257792	0.345883	0.392031	0.735686	0.135577	0.165102	0.351923	-0.031609	-0.996287	0.324357	0.358096	0.402981	-0.602154	-0.165821	-0.753226	-1.603333	-1.206530	-1.077439
GENE3568X	URA2	URA2	1.000000	-0.215896	0.085871	0.107902	0.326018	0.939443	0.454779	0.481789	0.851808	0.334661	0.669281	0.422350	0.406032	-0.379150	-0.447838	-0.383812	-0.601367	-0.070140	-0.157667	-0.629189	-0.863024	-0.880797	-0.072701	0.221562	-0.261873	-0.020310	0.276086	0.275616	1.253562	0.629292	0.652038	1.397679	0.711216	0.496014	-0.098906	-0.164942	0.265777	0.279150	-0.552757	0.472846	-0.641780	-0.614707	0.062846
GENE3746X	YBL113C	YBL113C	1.000000	-0.057209	0.130269	-0.082560	0.250534	0.158223	-0.034505	0.431890	0.105934	-0.539098	0.550471	0.127576	-0.371288	-0.759501	-0.481796	-0.742281	-0.384674	-0.361100	-1.096205	-1.169457	-0.530307	-0.470933	0.156356	0.021378	-0.021700	0.393505	0.363077	0.530858	0.417710	0.289907	0.840356	0.764987	0.317676	0.732794	-0.029651	0.138152	0.340915	-0.225079	-0.327886	-0.098061	-1.036962	-0.568211	-0.847023
GENE3322X	TCB2	TCB2	1.000000	-0.027716	0.016254	0.011063	0.339125	0.157753	0.205622	0.244926	0.288376	-0.507361	0.544766	0.649616	-0.514580	0.107935	0.258190	0.212526	-0.990302	-0.487935	-0.034694	-1.082101	-0.066531	-0.329869	0.471954	0.132092	-0.145416	0.747399	0.406485	0.455990	0.288219	-0.000627	0.193818	0.303445	0.256783	0.909951	0.586293	0.308108	0.389739	-0.097507	0.189208	-0.266984	-1.695525	-0.762054	-0.736974
GENE4506X	YPR096C	YPR096C	1.000000	0.226955	-0.196182	-0.063740	-0.180473	0.434451	0.188885	0.370479	0.280303	-0.103843	0.428718	-0.169106	-0.497538	0.407217	0.245975	0.394698	-0.131079	0.176505	-0.098144	-0.566417	0.175110	-0.125902	-0.205803	0.092441	-0.098772	0.498653	0.320424	0.766226	0.566605	-0.041296	0.274089	0.369142	0.154760	0.732943	0.456080	0.602362	0.675532	-0.100276	-0.273536	-0.162493	-0.744421	-0.507748	-1.067295
GENE4080X	YIL092W	YIL092W	1.000000	0.015955	0.003935	-0.020123	-0.035977	0.125362	-0.029948	-0.039765	0.197194	-0.394357	0.220963	0.198522	-0.169019	0.415137	-0.023968	-0.369423	-0.320660	0.086821	0.011040	-0.120026	-0.294524	0.091402	0.125443	0.165394	-0.186840	0.251087	0.284141	0.529165	0.398163	0.205618	0.215791	0.157265	0.034078	0.389549	0.045308	0.532884	0.363355	0.332772	-0.016514	0.249693	-0.190150	0.087796	-0.375516
GENE1167X	GIS4	GIS4	1.000000	-0.387137	0.120829	0.199116	0.386622	0.121575	0.294699	0.191239	0.383364	0.564800	0.563959	0.156293	0.799500	0.324603	0.234080	0.158168	-0.518911	0.417082	0.138260	-1.111482	-0.237690	-0.549021	0.327527	0.040006	-0.041147	0.215339	0.372292	0.136964	-0.208571	-0.525624	0.446129	0.032149	0.163179	0.253226	0.156558	0.453302	0.187220	-0.238186	0.155959	-0.313357	0.298952	-0.071175	-0.049369
GENE2176X	PAC10	PAC10	1.000000	0.089338	-0.208662	0.098660	0.327484	0.183943	0.521891	-0.105255	0.144782	0.417039	-0.039349	0.081709	0.685866	0.051233	0.362189	0.106521	-0.286805	0.209520	-0.129178	-0.887415	-0.516398	-0.043131	0.210242	-0.045915	0.044498	0.470966	-0.086708	0.481063	0.148026	0.143896	-0.052915	0.178391	0.359713	-0.232653	-0.088829	0.387076	0.394169	0.088509	0.138626	-0.045729	0.080283	0.300475	0.067892
GENE2605X	RFS1	RFS1	1.000000	-0.008363	-0.140898	0.135962	0.221110	0.383635	0.448386	0.241542	0.158591	0.701352	-0.032265	0.078139	0.610104	0.446607	0.498337	0.359747	-0.247209	0.354640	-0.212329	-0.442937	-0.694733	-0.586429	0.404964	-0.168487	0.150852	0.132703	0.022162	0.493268	0.141693	-0.153333	0.164162	-0.152194	0.370334	0.188509	0.271172	0.401833	0.470540	0.337295	0.205987	0.074533	0.332902	-0.173733	-0.217038
GENE2055X	NHX1	NHX1	1.000000	0.309472	-0.174899	-0.192782	0.216578	0.253134	0.121424	0.386503	0.558212	0.577800	0.373073	0.376218	0.397480	0.037824	0.155532	0.256861	-0.260424	0.287452	-0.144012	-0.489474	-0.035236	-0.132843	0.421804	0.013777	-0.013910	0.040734	-0.107870	0.246527	0.271581	0.082499	0.292025	-0.214233	0.234118	0.369440	0.132294	0.060250	-0.154531	0.463173	0.034206	-0.101203	0.342133	-0.497517	-0.346772
GENE2581X	RDL1	RDL1	1.000000	0.264374	-0.178343	-0.127892	0.387040	0.188384	0.622233	0.087341	-0.085035	0.587559	-0.212962	0.140120	0.599454	0.284783	0.018125	-0.063020	-0.076242	0.155014	0.040461	-0.438633	-0.087947	0.161946	0.294216	-0.241388	0.206730	0.047030	0.129496	0.224184	-0.063864	0.111863	-0.164491	0.055028	-0.086226	0.051468	0.009316	0.114930	0.281918	-0.120900	-0.261617	-0.272971	0.072717	0.346113	0.049649
GENE850X	ECM30	ECM30	1.000000	0.005039	-0.060963	0.053636	0.306594	0.453185	0.184696	0.239650	0.483755	0.594329	0.857056	0.809912	0.890807	0.032613	0.317418	-0.002177	-0.610754	0.053170	-0.247846	-1.085138	0.350494	0.014480	-0.061211	-0.092656	0.087063	-0.124368	0.053471	-0.382184	0.145490	0.182457	-0.685167	0.177094	0.113517	-0.075041	-0.122393	-0.108578	-0.407738	-0.427812	-0.023590	-0.119972	-0.053247	-0.065822	-0.196779
GENE3864X	YDR186C	YDR186C	1.000000	-0.138330	-0.010701	0.135955	-0.497664	0.483679	0.629207	0.413141	0.160726	0.927059	0.438472	0.539933	1.016711	0.496310	-0.425413	0.338630	0.018210	-0.197316	-0.435283	-0.676182	-0.413363	-0.053077	0.162835	-0.174595	0.155728	-0.268443	0.242065	-0.220682	-0.229672	0.158329	-0.230224	-0.254583	-0.151159	0.126876	-0.023054	0.183677	-0.079515	-0.049661	-0.308340	0.099953	0.027637	-0.115040	-0.386800
GENE3612X	VIP1	VIP1	1.000000	0.068238	0.087329	-0.169479	-0.187708	0.049350	0.475197	0.109339	0.117966	0.234745	0.394416	0.244653	0.272091	-0.005121	0.111430	0.521888	-0.232590	0.332336	0.285551	-0.846103	0.415195	-0.694039	0.212181	-0.179131	0.159326	0.073718	-0.153918	-0.367360	-0.203966	0.243055	-0.117793	0.201030	-0.323068	-0.065824	-0.170713	0.054523	-0.246875	-0.419995	-0.529781	-0.058603	0.050536	-0.560422	-0.298266
GENE929X	ERG28	ERG28	1.000000	0.210340	-0.046860	-0.192648	0.321924	0.193917	0.306941	0.575706	0.342689	0.197520	0.608178	0.545238	0.564547	-0.669264	-0.766788	0.129994	-0.383601	-0.316199	0.174002	-0.202952	0.501373	0.655307	0.041218	0.115302	-0.125324	0.299408	0.136352	0.313892	0.603632	0.390497	-0.858062	0.573133	0.140077	0.371604	0.468993	0.004806	0.183999	0.284624	-0.467087	-0.096360	0.106566	-1.114111	0.040772
GENE1267X	HBT1	HBT1	1.000000	0.074698	-0.047797	-0.029961	-0.051753	-0.271128	0.235762	0.376640	-0.173146	0.053668	0.040821	0.168712	0.410478	0.073150	-0.349889	0.236647	-0.164148	-0.382767	0.083150	-0.496454	0.357503	0.263192	-0.228359	-0.120833	0.111491	-0.039107	0.061821	-0.011604	0.420497	0.224409	0.169808	0.209534	0.237544	0.315525	0.207204	-0.203625	0.057628	0.194644	-0.097947	-0.288518	-0.010750	-0.359060	-0.293396
GENE3871X	YDR249C	YDR249C	1.000000	0.061668	-0.254886	0.161275	0.059638	-0.024877	0.056407	0.012410	0.100708	0.374044	-0.011069	0.277645	0.430675	0.300189	-0.000349	0.056052	-0.245193	-0.613186	0.388645	-0.195049	-0.349094	0.416143	-0.352309	-0.164827	0.147912	0.322047	0.131229	0.555163	0.142974	0.045898	-0.236500	0.338259	0.307261	0.399041	0.155312	0.320289	0.328154	0.273898	-1.072118	-0.421583	-0.366067	-0.438417	-0.514989
GENE1972X	MST28	MST28	1.000000	0.324390	-0.266044	-0.126158	-0.079503	0.002989	-0.156000	0.333575	0.661752	-0.094767	0.520627	0.800049	0.250664	0.140308	-0.260662	0.010736	-0.068694	0.029573	0.153356	-0.126895	0.315735	-0.707794	0.013546	0.138958	-0.153783	0.149603	0.204520	0.105611	0.203781	0.432149	-0.207002	0.402174	0.390076	0.072990	0.194725	0.044588	0.174071	-0.026206	-0.584701	0.282209	-0.072348	-0.199970	0.010159
GENE2392X	PMT3	PMT3	1.000000	0.001781	0.098779	-0.107962	0.122065	0.210611	-0.430726	0.487963	0.256179	0.117538	0.259599	0.672349	0.296458	0.160284	-0.024256	0.142679	-0.313300	0.270915	-0.092599	0.025820	-0.085829	-0.279077	-0.293587	0.112852	-0.122434	0.467013	0.018117	0.125878	-0.037499	0.374976	-0.008308	0.395211	-0.125284	0.106323	0.357669	-0.230363	-0.121245	0.108510	-0.557879	-0.075603	-0.055720	-0.179143	-0.758605
GENE2901X	SAS3	SAS3	1.000000	-0.085244	-0.131433	0.194655	0.143915	0.232737	-0.101140	0.324316	0.237590	0.270782	0.806683	0.470468	0.045421	-0.131646	-0.723955	0.211290	-0.165197	0.050887	0.697461	0.119016	-0.000773	0.010643	0.008877	0.043525	-0.044879	0.269601	0.195836	0.082979	0.476290	0.227236	0.017403	0.377226	0.232953	0.125457	-0.099553	0.201192	0.385484	-0.112425	-0.084390	0.049125	-0.904011	-0.218360	-0.370867
GENE3534X	UBR1	UBR1	1.000000	0.157411	-0.064910	-0.106698	0.297158	0.257835	-0.034557	0.417643	-0.074765	0.605131	0.617696	0.447361	0.716247	0.069585	-0.453589	0.184172	-0.823553	0.593550	0.117665	-0.037427	0.057771	0.294560	0.017570	0.015347	-0.015512	0.126291	0.312175	0.216547	0.558505	-0.197707	-0.056473	0.379548	0.267894	0.488421	0.282155	-0.004374	0.248631	-0.124300	-0.368338	0.048499	-0.395579	-0.503609	-0.450312
GENE778X	DOA4	DOA4	1.000000	0.018443	-0.148453	0.117584	-0.175157	0.316541	-0.142936	-0.425600	-0.410147	-0.280469	0.050484	-0.684993	-0.599490	-0.316308	-0.460591	-0.067121	-0.673014	-0.185996	0.146214	-1.078076	-0.159199	-0.507245	0.114177	0.035782	-0.036692	-0.043194	0.147930	0.160308	-0.378265	-0.524728	-0.244995	0.557960	-0.009469	0.081778	0.294026	0.146207	0.096479	0.043444	-0.036018	-0.126117	0.073430	-0.283265	0.172958
GENE2544X	RAD51	RAD51	1.000000	0.142885	-0.305998	0.120360	-0.268865	0.500656	0.254299	-0.322392	-0.343474	-0.405103	0.309239	-1.092984	-0.734067	0.022080	0.023153	-0.149450	-0.438629	0.050927	0.132316	-0.650596	-0.478364	0.004651	-0.448565	-0.031141	0.030483	-0.145198	0.472211	0.572175	-0.124716	0.487041	0.060306	0.683831	-0.272242	-0.242146	0.166164	0.588664	0.107073	-0.205583	0.322766	-0.311492	0.131586	-0.000346	0.122040
GENE2559X	RAV2	RAV2	1.000000	-0.217101	-0.091600	0.264508	0.418577	0.340303	0.428039	0.004320	-0.000285	-0.464438	-0.263571	-0.486487	-0.482546	0.286548	0.993028	-0.044352	-0.557718	0.261860	-0.078872	-0.423755	-0.917778	-0.245428	-0.170991	-0.110897	0.102978	0.273421	0.202106	0.373763	-0.613640	-0.172736	-0.193600	0.168865	0.081588	-0.254555	0.378644	0.390120	0.383385	-0.072826	0.540062	0.234915	0.000878	0.262794	-0.033168
GENE2669X	RNR4	RNR4	1.000000	-0.107580	-0.045143	0.140992	0.495512	-0.067248	-0.229159	-0.444829	0.174323	0.112829	0.369277	-0.214519	-0.928863	-0.226103	1.052796	0.634847	-1.329552	0.458808	0.177718	-2.016373	0.074105	-0.079249	0.402461	-0.139144	0.126897	-0.049451	0.624199	0.470711	-0.768780	0.257771	0.153472	-1.393177	-0.354122	-0.094524	0.828907	0.967356	0.907152	0.776055	0.112336	0.496126	0.096113	0.555606	0.776598
GENE1582X	KTR3	KTR3	1.000000	-0.126840	-0.043907	0.155931	0.308739	0.493894	0.373910	0.110509	0.863540	-0.058278	-0.488958	0.191356	-0.561592	-0.030907	0.378184	0.345068	-0.571205	-0.182910	-0.259621	-1.225176	0.107689	-0.424212	0.586208	0.077878	-0.082323	0.199278	0.598314	0.548149	-0.187939	0.234271	0.113954	0.366885	0.438889	-0.170564	0.238306	0.382588	0.147421	0.081130	0.425666	-0.336361	-0.281464	-0.100314	-0.913294
GENE2407X	POG1	POG1	1.000000	0.171144	-0.198647	0.003864	-0.178316	-0.273372	0.094225	0.033500	-0.232280	0.661373	-0.364322	-1.019818	-0.386116	-0.062882	0.091693	0.323596	0.052602	-0.019323	0.010497	-0.367285	-0.191120	-0.454641	0.525297	0.005243	-0.005262	0.267332	0.482159	0.564614	0.505523	0.018611	0.203720	-0.578322	-0.780124	-0.969705	0.442378	0.315671	0.491056	-0.064533	-0.332426	0.080049	-0.775989	-0.933475	-0.827880
GENE4070X	YIL002W-A	YIL002W-A	1.000000	0.180371	0.032293	-0.244364	0.151113	0.074871	0.046967	-0.321508	0.206590	-0.044692	-1.203272	-0.961615	-0.619741	0.243789	0.259827	0.281071	-0.307261	0.197887	-0.075833	-1.127719	-0.215541	-0.761537	0.071095	-0.000626	0.000626	0.436313	0.523794	0.267329	0.221651	-0.046212	0.125606	-0.539654	0.104421	-0.878139	0.250984	0.862978	0.597993	0.136750	0.615167	-0.279970	-0.136650	-0.509779	-1.848581
GENE759X	DIG2	DIG2	1.000000	-0.189496	0.064940	0.107081	-0.113246	0.145227	0.426731	-0.574114	0.602464	0.054040	-0.840264	0.554135	0.113220	-0.425263	0.004827	-0.104197	0.575592	-0.094828	-0.242813	-0.400160	0.273967	-0.623900	0.519368	0.004524	-0.004538	0.236695	0.184651	0.418213	0.205441	0.506539	0.298820	0.508241	0.146750	0.212849	0.377525	0.144963	0.294385	-0.064291	-1.100413	-0.260392	-0.550400	-1.011816	-1.056006
GENE844X	ECM21	ECM21	1.000000	0.102565	-0.227300	0.100422	0.211527	0.247753	0.504998	-0.309509	0.502059	0.025869	-0.910008	0.710273	0.050999	0.336011	0.275880	0.276211	0.687948	0.343483	-0.317339	0.031753	-0.364343	0.156348	0.030322	0.084682	-0.089965	0.051427	-0.164119	-0.304799	0.097252	0.275499	0.171076	0.459021	0.045524	0.176348	0.011272	0.113895	-0.266395	-0.170790	-0.537484	-0.400494	-0.858583	-0.462232	-0.470697
GENE1049X	FPR4	FPR4	1.000000	0.048449	-0.275058	0.188313	-0.022454	0.265975	0.116420	-0.466169	0.418767	0.288443	-0.903960	0.356403	0.135360	0.185053	0.067469	0.106410	0.633832	-0.116865	0.005854	0.806268	0.051378	0.221304	0.026777	-0.097765	0.091558	0.003213	-0.152373	-0.157869	0.229556	0.265330	0.257729	0.233991	0.108722	0.063973	-0.003534	-0.014997	-0.196242	-0.115428	-0.550367	0.013324	-0.296840	-0.305353	-0.087130
GENE969X	EXO5	EXO5	1.000000	0.026409	0.082668	-0.116299	0.116257	0.245912	0.265252	-0.311945	-0.006347	0.156398	-0.676360	0.189001	-0.332310	0.418746	-0.268895	0.467440	0.448293	-0.169936	-0.141673	0.396095	-0.099572	-1.115460	-0.138274	0.201617	-0.234443	0.175748	0.042369	0.087175	0.091284	-0.070588	-0.213308	0.187531	-0.236234	-0.119368	0.158698	0.299893	-0.168343	0.059636	0.121083	0.001383	-0.105820	-0.395497	-0.253224
GENE2316X	PFA5	PFA5	1.000000	-0.461461	-0.060870	0.395133	0.010969	0.476395	0.182248	-0.256815	0.565466	0.137183	-0.442826	0.695636	-0.170096	0.637533	-0.371474	-0.000359	-0.015054	0.382306	-0.321843	0.698286	0.479014	-0.939825	0.087252	0.111729	-0.121113	-0.305027	-0.225212	0.123198	0.195812	-0.240856	-0.272280	0.225932	-0.472065	-0.147615	-0.240122	-0.006122	0.102380	-0.219958	-0.375840	-0.253018	-0.919975	-0.546823	-0.789484
GENE299X	ATP25	ATP25	1.000000	-0.082842	-0.001686	0.079937	0.033444	0.266888	-0.090238	-0.420848	0.075383	-0.376448	-0.318571	0.004967	-0.564208	-0.042686	-0.066856	0.234669	-0.330809	0.072918	0.461888	-0.510197	-0.237764	-0.260865	-0.456089	0.113200	-0.122844	-0.002720	0.140114	0.142934	-0.182355	0.294082	-0.343640	0.322282	0.103125	0.181956	0.116923	0.264676	-0.104255	-0.036302	0.092850	-0.251433	-0.478991	-0.489897	-0.305993
GENE863X	EDE1	EDE1	1.000000	-0.389892	0.217979	0.102605	0.046719	0.318578	0.013371	-0.125770	0.013861	-0.999839	0.164486	0.292550	-0.723510	0.062257	0.217942	0.279132	-0.303112	-0.163269	0.653921	0.021415	-0.412257	0.306278	-0.370558	0.157588	-0.176937	0.511043	0.384841	0.038568	-0.084959	0.156571	0.177894	0.173372	0.659434	0.508855	0.155472	0.478570	-0.107775	0.356867	-0.072534	-0.552979	-0.518352	-0.233250	-0.927311
GENE1397X	HXT16	HXT16	1.000000	-0.147083	0.067095	0.069455	-0.471370	0.108723	-0.512476	-0.708099	0.147736	-0.410643	-0.705527	0.349145	0.151104	-0.074092	0.590602	-0.078299	-0.611625	-0.486563	0.156662	-0.152991	-0.511928	-0.851813	-0.280105	0.059316	-0.061860	-0.044074	-0.055092	0.514079	-0.857947	-0.066102	-0.550546	0.011732	0.658025	0.176025	0.316860	0.415770	0.257109	0.395241	-0.048824	-0.227258	-0.925419	-1.234835	-1.211817
GENE2021X	NAT5	NAT5	1.000000	-0.089371	0.143075	-0.065202	-0.096685	0.078851	-0.234984	-0.309123	0.306240	-0.234093	-0.275668	0.117718	0.214851	0.167119	0.138118	-0.415517	-0.574378	0.010735	-0.009831	0.314954	-0.624685	-0.168858	-0.162195	0.160161	-0.180188	0.216984	0.106538	-0.241503	0.158402	-0.104156	-0.082129	0.579802	-0.056562	-0.201516	0.111222	0.478646	0.112012	-0.533324	-0.373184	-0.248710	-0.234594	-0.731155	-0.397414
GENE2249X	PDR11	PDR11	1.000000	0.094828	-0.187438	0.075736	-0.348845	0.112523	-0.313274	-0.497850	0.333211	-0.191390	0.000113	0.340598	-0.655936	0.723219	-0.171497	0.359853	0.113059	0.401190	0.150005	-0.922133	0.061852	-0.299207	0.083558	0.088632	-0.094435	0.364236	0.011535	-0.045849	0.302229	0.086864	-0.332878	-0.143401	0.289765	0.010053	-0.186716	0.212247	-0.072637	0.147503	-0.211090	0.414546	-0.282820	-0.541640	-0.485808
GENE4090X	YIL165C	YIL165C	1.000000	-0.096633	0.179981	-0.101725	-0.449175	0.539561	-0.288601	-0.190428	-0.018788	-0.138754	0.014774	0.290985	0.268180	0.359428	-0.317687	0.001701	-0.096213	0.107964	0.265931	-0.229722	0.572101	0.079536	0.180368	-0.034788	0.033969	0.022488	0.147045	-0.172575	0.194482	0.528129	-0.059222	0.212245	0.574560	0.354572	0.087664	0.376126	-0.150222	0.248005	-0.057289	0.054735	-0.290054	0.353911	-0.741850
GENE2281X	PET191	PET191	1.000000	0.101737	-0.010904	-0.097788	0.254772	0.470580	0.010436	0.022453	0.331896	-0.038883	0.575648	0.848755	0.122837	0.056021	0.134008	0.224440	0.336623	0.367286	0.268901	-0.591663	0.705626	-0.454894	0.221708	-0.083686	0.079097	0.336784	0.376722	0.249779	0.080963	0.054350	0.902529	0.413117	0.183237	-0.068300	0.127163	0.691552	0.200190	0.211144	0.459891	0.141952	-1.200378	-0.296836	-0.559463
GENE4474X	YPL109C	YPL109C	1.000000	-0.378062	0.051249	0.256247	0.075677	0.378955	0.125300	-0.021413	0.158522	-0.383163	0.746887	0.238858	-0.173800	0.210739	-0.156286	0.211209	0.344010	0.363630	-0.003141	-0.162913	0.202020	0.130002	0.642036	0.016584	-0.016777	0.408651	0.189330	0.350877	0.036183	0.190929	0.727099	0.068714	0.266142	-0.154790	0.438562	0.151767	-0.106209	0.133680	0.268317	-0.544537	-0.758905	-0.282977	-0.445369
GENE3358X	TGL3	TGL3	1.000000	-0.052358	0.147725	-0.108083	0.126703	0.071781	-0.284821	0.283096	0.305591	-0.386040	-0.726894	0.404471	-0.398613	0.339043	0.477251	-0.076304	0.001794	0.339966	0.018030	0.117827	0.152743	-0.180681	0.050259	-0.034237	0.033444	0.014116	0.165234	-0.006083	0.214108	0.146962	0.373646	0.178358	0.013130	0.610088	0.362393	-0.022317	0.177251	-0.081416	0.107308	-0.324400	-0.200717	-0.468310	-0.749715
GENE3006X	SIA1	SIA1	1.000000	0.002548	-0.095163	0.086873	0.347682	0.238570	0.090873	0.024800	-0.062964	-0.128555	0.104972	0.487594	-0.582423	0.341433	-0.217680	-0.045745	0.601310	-0.130807	0.073139	0.001387	0.152399	-0.097018	0.090276	-0.024916	0.024493	0.170240	0.284298	-0.124719	-0.138487	0.201464	0.083000	0.408282	0.158638	0.095202	0.378209	0.581274	0.179472	0.105453	-0.238386	-0.457256	-0.447039	-0.270715	-0.596129
GENE4017X	YGR250C	YGR250C	1.000000	0.141289	-0.070104	-0.082316	0.278311	-0.140479	-0.232244	0.357760	0.082713	-0.513682	0.133876	0.280464	-0.762046	0.079936	-0.099586	-0.073695	-0.149070	0.448577	0.238325	-0.253867	0.429003	-0.282824	0.106720	0.104152	-0.112260	0.409426	0.201304	0.120319	0.517629	0.173638	0.293534	0.658044	0.034451	0.070762	0.191881	0.188235	-0.247433	-0.095332	-0.387455	-0.710420	-0.389752	-0.215702	-0.564993
GENE4520X	YPR170W-B	YPR170W-B	1.000000	0.005375	-0.024203	0.018498	-0.009831	0.171710	0.253774	0.054643	-0.102916	-0.132201	0.017800	0.322607	-0.554995	0.093527	-0.074077	-0.137907	-0.266180	0.497425	0.176079	-0.129085	0.742974	-1.283001	0.002269	-0.029215	0.028635	-0.023224	0.013932	0.165662	0.164665	0.521256	0.165411	0.690103	-0.180326	0.213920	0.059721	-0.064786	0.198678	-0.283295	-0.170433	-0.355152	-1.158821	-0.539956	-1.360907
GENE743X	DFG5	DFG5	1.000000	-0.092370	0.076873	0.010479	-0.220737	-0.283736	-0.047299	-0.270209	0.192557	-0.041360	-0.484905	0.020333	0.021123	-0.222574	0.321292	0.233251	-0.198865	-0.552588	-0.037788	-0.529059	-1.396869	-0.106235	0.482254	0.163569	-0.184514	-0.031924	0.113014	0.163100	0.217157	0.636347	-0.143748	0.062456	0.718846	-0.279023	0.081920	0.399466	0.201967	0.124857	0.445773	-0.300691	0.589772	0.517594	-0.079146
GENE1444X	IMA2	IMA2	1.000000	0.135796	-0.038583	-0.108284	-0.049655	-0.584344	-0.302605	-0.446121	-0.476096	-0.234043	0.022717	-0.591128	-0.387184	-0.176913	0.057385	-0.220790	0.002724	-0.260356	-0.188772	-0.292975	-0.887401	0.144310	0.043574	0.283390	-0.353011	0.249436	0.260253	-0.015245	0.404657	0.819262	-0.005489	0.155315	0.670223	0.004253	0.287845	0.139012	0.176320	-0.116761	0.154513	0.068478	0.177428	0.012956	0.446910
GENE160X	APL3	APL3	1.000000	0.342440	-0.434279	-0.011534	-0.139800	0.041651	0.052162	-0.299132	-0.348147	0.148652	-0.511370	-0.443284	-0.398202	-0.346255	0.117162	-0.733299	0.211070	-0.736784	0.439114	-0.074155	-0.350624	0.190546	0.049968	-0.030514	0.029882	-0.013147	0.134775	-0.281685	-0.320582	0.358028	0.051385	0.660537	0.291495	-0.044399	0.506122	-0.134145	-0.469191	0.815990	0.134238	-0.106408	0.882579	0.663964	0.497940
GENE1853X	MPC1	MPC1	1.000000	0.233116	-0.232077	-0.039161	-0.365793	-0.079818	-0.211295	-0.318709	-0.520000	0.076065	-1.103142	-0.758424	-0.590370	-0.016664	0.041728	-0.189875	-0.229289	-0.635236	0.447140	0.311086	-0.459502	0.298621	0.017719	-0.124502	0.114606	-0.101753	0.248395	0.196033	0.098808	-0.009717	0.652121	-0.055424	-0.008561	0.157410	0.445408	0.549022	0.274898	0.694803	0.309882	0.058933	0.490365	0.612104	0.320453
GENE2719X	RPL2A	RPL2A	1.000000	0.304171	-0.205028	-0.155583	-0.555448	-0.088050	-0.207152	-0.671667	-0.129749	-0.317038	-0.422749	-0.023719	-0.359366	-0.047335	-0.016080	-0.212126	-0.308992	-0.034841	-0.568642	0.212094	-0.034408	-0.522020	-0.680723	0.032296	-0.033035	-0.335786	0.320666	-0.035332	-0.304747	0.452195	0.378293	0.406429	0.532263	0.473200	0.151746	0.195729	-0.753002	0.273098	0.376090	-0.027893	0.974734	0.913866	0.624571
GENE592X	COX5A	COX5A	1.000000	0.183481	-0.051301	-0.153104	-0.329923	-0.128398	0.186732	0.095010	-0.387691	0.006767	-0.015016	0.337427	0.244263	-0.471185	-0.404605	-0.250829	0.084891	0.121351	-0.088561	-0.531526	-0.076624	-0.196539	0.096178	-0.032445	0.031732	0.009706	0.126437	0.172803	0.217085	0.190559	0.353677	0.661646	0.292328	0.441383	0.177288	0.067366	0.452441	-0.257003	-0.012197	0.119273	0.358780	0.233832	0.586551
GENE1560X	KHA1	KHA1	1.000000	0.352763	-0.328894	-0.109593	-0.225814	-0.391895	0.090261	-0.090629	-0.598579	0.455728	-0.195496	-0.872799	0.435993	-0.634475	-0.223827	-0.307090	-0.436250	0.100173	-0.009667	0.047861	0.127868	-0.355872	0.197476	-0.074419	0.070768	0.123447	0.439385	-0.264792	0.535961	0.145944	-0.044321	0.698421	0.449157	0.610046	0.189527	0.565121	0.499138	0.177661	0.116919	0.612904	0.517985	0.546851	0.559406
GENE3717X	YAR009C	YAR009C	1.000000	-0.311291	0.219875	0.041870	-0.258547	-0.387102	0.259849	-0.317213	-1.503031	0.577589	0.115647	-1.193641	0.232688	-0.747546	-0.320840	-0.258157	-0.230700	-0.170707	-0.324954	-0.589781	-0.689232	-0.138012	0.459844	-0.069490	0.066296	0.127856	0.137082	-0.274662	0.569624	-0.092859	0.213682	1.182407	0.469758	0.439198	0.264471	0.153261	0.023010	0.054330	0.351470	0.652274	0.202594	0.991803	0.924927
GENE2475X	PSY2	PSY2	1.000000	0.146920	-0.059032	-0.100223	0.134136	0.351267	-0.076826	0.450299	0.196836	0.531297	-0.331340	-0.159551	0.056442	-0.411808	-0.429670	-0.051341	-0.111578	-0.116827	0.177076	-0.441316	-1.169429	0.164656	0.074035	0.106609	-0.115120	0.258715	0.179303	-0.300537	0.541537	0.610217	-0.384673	1.132536	1.115855	0.950381	0.181015	0.362710	0.593604	0.257932	-0.025062	0.733996	0.637067	0.719150	0.666094
GENE1292X	HHT1	HHT1	1.000000	-0.186483	0.099381	0.070309	0.357600	0.569736	0.529428	0.482830	0.682318	0.428000	0.595685	0.344543	-0.030654	-0.489430	-0.210532	-0.769169	-0.452399	-0.085115	-0.647989	-0.610502	0.053314	-1.261715	-0.191425	0.213035	-0.250036	0.207277	0.196926	0.398239	0.133094	0.309859	0.708948	0.553446	0.373870	0.845512	-0.150655	0.620715	-0.038579	0.356716	0.194560	0.364601	0.464445	0.613032	0.190317
GENE1510X	ISU1	ISU1	1.000000	-0.125599	0.103854	0.012549	0.220048	0.190907	-0.216589	-0.149929	0.012888	0.313478	0.199865	-0.003053	0.209317	-0.578343	-0.117227	-0.490192	-0.680815	-0.482989	-0.347638	-0.489003	-0.307255	-0.935970	-0.172359	0.043723	-0.045090	0.103291	0.338233	0.041886	0.278060	0.214456	0.223328	0.614471	-0.106739	0.051578	0.175891	0.287630	0.037048	0.455967	0.586372	0.275941	0.562329	0.345576	0.705272
GENE9X	AAT1	AAT1	1.000000	0.146050	-0.138834	-0.021495	0.140650	0.517966	0.376153	0.191801	0.934144	-0.291817	0.180306	0.939168	-0.473169	0.095407	0.145961	0.206166	-0.010967	-0.100814	0.149466	-0.315861	-0.335703	-0.941251	0.163470	-0.056821	0.054668	0.585704	0.560717	0.078214	0.661234	0.710894	0.643880	1.392821	0.805205	0.692755	0.013668	0.579740	0.253059	0.585700	0.569192	0.736087	0.512227	0.792444	0.404319
GENE1667X	LYS20	LYS20	1.000000	-0.395539	0.305146	0.006120	0.412672	0.672854	-0.336793	0.248741	0.571784	0.094166	-0.049453	0.196904	-0.400874	-0.322548	-0.083161	0.169478	-0.470670	-1.011499	-0.455055	-0.652256	-0.730283	-1.597441	0.188902	-0.095048	0.089171	0.941656	0.384847	0.552725	1.201655	1.075908	0.864888	1.655125	1.314284	1.277904	0.541870	0.482113	0.157063	0.921982	0.860780	0.850661	1.156334	0.862829	0.875398
GENE1856X	MPD1	MPD1	1.000000	0.085289	-0.245711	0.131853	0.243678	0.498303	-0.010996	0.782974	-0.009384	0.043504	0.199994	-0.599896	-0.581861	0.182272	-0.786757	0.229515	-0.021206	-0.055003	-0.039996	-0.154784	-0.280426	-1.167829	0.528508	-0.076005	0.072200	0.325539	0.294523	0.433771	0.111385	0.949825	0.602021	1.506931	0.909666	0.683581	0.870352	0.369933	0.542955	0.791565	0.660800	0.717483	0.709122	1.124393	1.000638
GENE3075X	SML1	SML1	1.000000	0.225180	-0.202568	-0.055779	0.140468	0.326884	0.556369	0.111985	0.049460	0.904668	-0.261227	0.403086	0.493048	-0.331077	-0.295622	-0.441166	-0.292777	-0.444259	-0.045078	-0.732290	-0.125300	-0.817446	0.019390	-0.205317	0.179705	0.687436	0.379310	0.375427	0.380882	0.643112	0.440388	1.234031	0.422208	0.568165	0.209184	0.533132	0.557536	0.666239	0.752586	0.854153	1.252456	0.945536	1.504192
GENE4450X	YOR376W-A	YOR376W-A	1.000000	-0.257835	0.111209	0.115732	0.281817	0.206781	0.165748	0.537698	0.440781	0.705612	0.583445	0.142997	-0.007568	0.224177	-0.328785	-0.194439	0.050708	0.232175	-0.325136	-0.470096	0.573401	-0.098769	-0.667523	-0.158716	0.142973	0.503365	0.586295	0.362641	0.357013	0.654033	0.035359	0.924157	0.968379	1.077776	0.363978	0.304385	0.219332	1.013773	0.695724	0.797269	1.071370	1.076023	1.182678
GENE2682X	RPA49	RPA49	1.000000	-0.117135	-0.114864	0.207286	0.188697	0.321758	0.263120	0.128038	0.874940	-0.330980	-0.106733	0.339522	-0.399208	-0.772650	-0.434807	-0.311619	0.189272	-0.544258	0.123298	-0.540050	-0.738878	-0.824868	0.227194	-0.235704	0.202549	0.071646	0.211976	0.587975	0.058859	-0.168964	0.365727	0.548783	-0.163261	0.835470	0.528673	0.343487	0.688792	0.842375	0.539395	1.015503	1.100898	0.885786	1.178417
GENE556X	COQ1	COQ1	1.000000	-0.244141	0.029363	0.182845	0.287942	-0.156088	-0.389753	0.114796	-0.176831	-0.189599	-0.205877	-0.435969	-0.207175	-0.607092	-0.178402	-0.034406	-0.281001	0.144754	-0.698645	0.097737	0.232720	-1.135956	-0.149067	-0.021352	0.021041	0.766703	0.780770	0.421634	-0.045993	0.831781	0.545382	0.574357	0.815552	1.070321	0.154446	-0.266930	-0.098506	0.693817	0.127272	0.641831	0.844264	0.976700	1.297565
GENE2990X	SHE2	SHE2	1.000000	-0.117635	0.143702	-0.038649	0.218003	0.306064	-0.218415	-0.034602	0.113795	-0.751656	-0.394007	-0.326986	-0.150435	0.034885	0.024125	-0.501613	-0.121183	0.164139	-0.418511	0.585182	0.101144	-0.500737	0.043808	-0.200919	0.176328	0.462258	0.552180	0.420834	0.353724	0.588832	0.561004	0.905487	0.400591	0.351492	0.478783	0.410257	0.256720	0.256868	-0.066360	0.418916	0.258950	0.455947	0.460697
GENE2908X	SBE2	SBE2	1.000000	-0.412939	0.153643	0.184640	0.065174	-0.436951	-0.204369	0.255987	0.297978	-0.136351	0.093098	0.518089	0.345503	-0.359470	0.232863	-0.434230	-0.634911	-0.385484	0.185483	0.229667	-0.071208	-1.315895	0.158087	-0.437453	0.335212	0.113771	0.403774	0.427029	0.582057	0.334903	-0.016828	0.593175	1.629038	0.810555	0.659461	0.441987	0.343301	0.777005	-0.123353	0.195465	1.041901	0.438315	0.476378
GENE46X	ADH7	ADH7	1.000000	-0.357465	0.244324	0.049530	-0.014917	0.019570	-0.383778	0.256680	0.004535	0.403177	0.476544	-0.161035	0.312769	-0.266490	-0.247715	-0.044589	-0.530527	0.286812	0.302899	-0.217044	0.517804	-0.307457	0.411281	0.035218	-0.036099	0.202354	0.425507	0.226341	-0.225537	0.512493	0.190265	0.468574	0.423551	0.073122	0.347110	0.197363	0.432480	0.295508	0.629135	0.697279	0.152627	0.344682	0.842174
GENE2194X	PAU10	PAU10	1.000000	0.043204	0.015848	-0.061067	-0.251248	-0.073452	-0.392852	-0.094358	0.187051	-0.082641	-0.181660	-0.101550	0.105163	-0.357723	0.137490	-0.415677	-0.659895	-0.252212	-0.331055	-0.349763	-0.081587	0.007643	0.284755	-0.095287	0.089382	0.498640	0.568639	0.161443	0.632685	0.541054	0.304095	0.510411	0.628719	0.693092	0.311360	0.544214	0.413200	0.130089	0.586256	0.715178	0.343348	0.705312	0.633555
GENE4455X	YOR394C-A	YOR394C-A	1.000000	-0.034295	0.073789	-0.042436	-0.492742	-0.052411	-0.084643	-0.083735	-0.141372	-0.338759	0.049714	-0.395868	0.129225	-0.472324	-0.295383	-0.186063	-0.671305	-0.061924	-0.120740	-0.375333	0.649356	0.269334	0.274635	-0.097354	0.091198	0.335876	0.340524	0.415902	0.110698	0.370137	0.871994	0.795356	0.760964	0.555885	0.337180	0.352772	0.249438	0.692024	0.609274	0.726220	0.643035	0.435428	0.772655
GENE2542X	RAD4	RAD4	1.000000	0.185011	0.014395	-0.229134	-0.139277	-0.204725	-0.486125	-0.537854	-0.354214	-0.121933	-0.428124	-0.545993	-0.004796	-0.444044	0.044217	-0.528442	-1.238595	-0.210108	0.123400	-1.480669	-0.603970	-0.136391	0.303386	-0.035040	0.034209	-0.339317	-0.298740	0.340848	0.159333	-0.500856	-0.025686	0.624699	-0.287691	0.666279	0.136080	0.331129	0.273808	0.316168	-0.183500	0.713296	0.869002	0.887405	1.067642
GENE212X	ARO8	ARO8	1.000000	0.124337	-0.247977	0.094799	-0.328449	0.211729	0.301198	-0.467667	0.199733	-0.074283	-0.253680	-0.775705	0.234212	-0.440127	-0.501883	-0.675089	-0.621197	-0.649039	-0.386799	-0.790423	-0.470668	-0.404265	-0.532330	-0.172308	0.153907	-0.115696	-0.180882	-0.200415	0.154166	0.642493	-0.127726	-0.000193	0.784216	0.235356	-0.261383	-0.010381	-0.120306	0.187000	0.383544	0.317403	0.236870	0.341032	0.668129
GENE2949X	SEF1	SEF1	1.000000	0.132243	-0.051844	-0.090340	-0.025115	0.334136	-0.108990	0.178936	-0.073436	0.394520	-0.132858	-0.587579	-0.212152	-0.380440	-0.675673	-0.935035	-0.241732	-1.378099	-0.376568	-0.347881	-0.110988	-0.267818	-0.065655	-0.223993	0.193844	0.154520	-0.496623	0.094193	-0.202152	0.316860	-0.227506	-0.125979	0.307266	0.438466	0.055677	0.124489	-0.300243	0.313867	0.341192	-0.075533	0.517254	0.507095	0.478875
GENE394X	BSC5	BSC5	1.000000	0.219941	-0.079932	-0.169402	-0.510786	-0.270438	-0.522579	0.156014	0.319744	0.027429	0.356557	-0.073497	0.143304	-0.920410	-0.892701	-0.769514	-0.520162	-1.746454	-0.544553	-0.333190	-2.204247	-0.634105	0.777973	-0.168096	0.150538	0.035591	0.285850	-0.125605	0.555543	0.958134	0.489765	1.085690	0.741703	0.807666	0.396129	0.211025	-0.417898	0.250178	0.347670	0.408786	0.892709	0.397909	0.236105
GENE3187X	SRL3	SRL3	1.000000	0.180028	-0.011827	-0.192218	-0.847673	-0.004995	-0.351402	0.155191	0.152190	-0.308029	-0.209494	0.311635	-0.320361	-0.576254	-1.010094	-0.461601	-0.471196	-0.355092	-0.781323	-0.533873	-0.832938	0.007708	0.022383	-0.152401	0.137829	0.032914	-0.067136	0.089459	0.027077	0.123446	-0.311737	0.292798	0.894394	0.579448	-0.184285	-0.108572	-0.064791	0.196718	0.322241	0.128825	0.390308	0.873420	0.469619
GENE1073X	FUI1	FUI1	1.000000	0.023382	0.004249	-0.028099	-0.026816	0.147200	-0.354002	-0.094158	0.114634	-0.061290	-0.471037	-0.673801	-0.170154	-0.687956	-0.057251	-1.437084	-0.423297	-0.310345	-1.589081	-0.717673	-0.443425	-1.120583	0.074976	0.242048	-0.291010	-0.161800	-0.039137	-0.027223	0.333635	0.397767	0.610793	0.520062	0.753056	0.693802	-0.085517	0.164887	0.085756	0.243258	0.196469	0.613557	0.633603	0.734339	0.774629
GENE3082X	SNA4	SNA4	1.000000	0.084631	-0.230985	0.121056	-0.780224	-0.394358	-0.192226	-0.626407	-0.317127	-1.066632	-0.743151	-0.769328	-0.879537	-1.338832	-0.639516	-0.884572	-1.049878	-1.148770	-0.827392	-1.940591	-2.380294	-2.178501	0.458053	-0.244014	0.208651	-0.107512	0.058945	-0.284588	0.191399	0.025145	0.493610	0.626468	0.288380	1.068403	-0.119096	-0.024076	0.233816	-0.182915	-0.093556	0.282724	0.717081	0.818474	0.624806
GENE3445X	TPM1	TPM1	1.000000	-0.398995	0.240995	0.083801	-0.106611	-0.537983	0.198617	-0.210770	-0.348474	-0.274970	-0.711651	-0.523406	-0.425323	-0.742030	0.135776	-0.956575	-0.415853	-0.701481	-0.987128	-1.489172	-1.202242	-1.339720	0.426042	0.025611	-0.026074	0.231086	-0.111884	-0.042079	0.493103	-0.155808	0.163732	0.530288	0.348189	0.592872	0.309718	-0.254661	-0.281353	0.811654	0.353291	0.051912	0.605157	0.604008	0.759042
GENE4395X	YNR071C	YNR071C	1.000000	-0.047578	0.158043	-0.125528	-0.323525	-0.908144	-0.619891	0.318833	-0.664372	-0.578328	-0.251018	-1.273650	-1.127164	-1.046519	-0.703490	-0.614303	-1.469849	-0.968901	-1.375002	-1.449699	-0.878570	-1.855562	0.519095	-0.172651	0.154180	0.154040	-0.109651	-0.011387	0.424760	0.075734	0.592070	0.696112	0.652527	0.484937	-0.479152	0.528690	0.532063	0.456010	0.885259	0.815853	0.790986	1.064174	1.287420
GENE998X	FEX1	FEX1	1.000000	0.265581	0.083357	-0.437527	-0.727913	-0.388320	-0.035123	-0.353536	-0.348841	-0.763164	-0.192941	0.011186	-0.471619	-0.388686	-0.597890	-0.214534	-0.574246	-0.543077	-0.661483	-1.009969	-0.603333	-0.998610	0.282357	0.020328	-0.020619	0.601169	0.638353	0.019127	0.964799	0.779090	0.550515	0.944568	1.192073	0.605042	0.287067	0.405436	0.149213	1.030560	0.830932	0.772026	1.412153	0.850758	0.731548
GENE4418X	YOL163W	YOL163W	1.000000	0.093682	-0.155079	0.049390	-0.757778	-0.032100	-1.092027	-0.325486	0.417118	-0.768666	-0.879628	-0.966356	-0.662807	-0.564735	-0.606539	-0.610856	-1.007996	-0.170413	-0.534548	-0.721543	-0.722165	-0.645359	-0.045587	-0.163195	0.146596	-0.446867	0.160076	-0.147569	0.438524	0.698114	0.173777	0.991935	1.127016	0.782749	0.440076	-0.234737	0.196354	0.612969	0.419413	0.797623	1.062551	0.914559	0.621896
GENE4482X	YPL199C	YPL199C	1.000000	-0.024889	-0.130085	0.141859	0.162246	0.076220	0.059002	0.197859	0.247251	-0.503395	-0.340360	-0.079876	-0.275920	-0.020792	-1.002016	-0.410680	-1.214439	-0.704724	-1.095174	-1.648748	-0.431008	-0.990174	0.236487	-0.674069	0.457609	-0.118125	0.143546	-0.094470	0.317386	0.061926	0.326673	0.840690	0.495737	0.610483	0.220898	-0.039446	-0.067472	0.647308	1.265616	0.414945	0.771825	0.715576	0.799696
GENE2618X	RGT1	RGT1	1.000000	-1.514693	-0.051336	0.752738	-0.838980	-0.019217	-0.984195	-0.621992	-0.491420	-0.160993	-0.246260	-0.718594	-0.914680	-0.712943	-0.939280	-1.131594	-1.151703	-0.491603	-0.581995	-1.058382	-0.504709	-1.451597	0.965874	-0.391175	0.307419	0.588196	1.065780	0.294922	-0.288078	-0.407422	0.922204	0.604950	-0.318042	0.405687	0.655550	0.093881	0.263571	1.398634	-0.338898	-0.217420	1.136558	-0.221989	1.141965
GENE1242X	GUP2	GUP2	1.000000	0.097835	-0.098079	-0.006423	-0.374324	-0.086978	-0.398508	0.109589	-0.112758	-0.277785	0.003806	0.159855	-0.021359	-0.096783	-0.236554	-0.335759	-0.959392	0.309687	-0.268701	-1.025480	-0.734287	-0.805121	0.129894	0.063700	-0.066643	0.549525	0.605420	0.508483	-0.011240	0.439028	0.180551	0.854477	0.417884	0.106314	0.588156	0.497005	0.138632	0.312018	0.183625	0.418414	-0.097257	0.014740	-0.527560
GENE766X	DLD3	DLD3	1.000000	-0.125209	-0.082495	0.187395	0.026991	-0.108675	-0.634239	0.295626	0.085393	-0.710127	0.522607	0.224681	-0.316797	-0.116115	-0.031329	-0.105795	-0.138782	0.238358	-0.265205	-0.852987	-0.502321	-0.081741	0.224492	0.170264	-0.193081	0.373296	0.353088	0.425320	0.312751	0.752499	0.841838	0.332511	0.388459	0.029625	0.077683	0.460021	0.638558	0.251519	0.486067	0.430080	0.176541	0.484060	0.490452
GENE2658X	RMR1	RMR1	1.000000	-0.068872	-0.026557	0.090658	0.021390	-0.060453	0.038415	-0.372474	-0.091015	-0.357902	-0.080771	-0.216816	-0.629426	0.175541	-0.109315	0.115281	0.252778	0.022948	0.106245	-0.752644	-1.475715	-0.551115	0.120201	-0.391188	0.307427	0.337335	0.292780	0.426742	0.361814	0.872008	0.425680	0.471000	0.566045	0.352337	0.440848	0.327379	-0.048071	0.590315	0.596789	0.252769	0.016789	0.741956	0.190209
GENE2336X	PHO12	PHO12	1.000000	-0.101050	0.081767	0.013401	-0.324183	-0.277152	-0.233517	-0.408369	0.148781	-0.449511	-0.251742	0.352124	-0.016192	-0.143150	-0.525637	0.045100	0.094386	-0.265683	0.341035	-0.786971	-0.646697	-0.164471	0.390160	0.016105	-0.016286	0.485460	0.262010	-0.194807	0.193459	0.156667	0.383149	-0.075233	0.046920	0.306199	0.253590	0.149555	0.140518	0.543185	0.129783	0.509700	0.474750	0.254504	0.305591
GENE125X	ALG5	ALG5	1.000000	-0.316572	-0.025531	0.280440	-0.012828	0.521912	0.076423	-0.265550	0.741208	0.146398	-0.542903	0.841526	-0.279441	-0.002710	-0.741159	0.063610	-0.067238	-0.498099	-0.302736	-0.349237	-0.856784	-1.241038	0.047556	-0.063892	0.061182	0.321954	-0.280056	-0.306658	1.016856	0.122459	0.453919	0.789561	0.730961	1.082793	0.031967	0.061818	0.075049	-0.058421	0.095300	0.636457	0.319350	0.520069	0.862135
GENE3773X	YBR220C	YBR220C	1.000000	0.170100	-0.211137	0.015793	0.185199	0.029308	0.090781	-0.485851	0.010399	0.027660	-0.855589	0.422161	-0.010056	-0.128595	-0.385731	-0.172197	0.199353	-0.532415	-0.598264	-0.642058	-0.926242	-0.873718	0.130822	0.056285	-0.058570	0.190223	0.133674	0.068616	0.389888	0.478583	-0.497811	0.474834	0.098020	0.141857	0.252849	-0.037265	0.072599	0.278110	0.461332	0.629228	0.252075	0.056633	0.153871
GENE954X	ESBP6	ESBP6	1.000000	0.334086	-0.231509	-0.171891	-0.110496	0.192132	0.116122	-0.341688	0.316961	-0.334890	0.438400	0.290649	0.126744	-0.680942	-2.675464	-0.645385	-0.385386	-0.571741	-1.269815	-1.360163	-1.172180	-1.332170	1.583339	-0.130458	0.119633	0.341171	0.604552	-0.043284	0.333969	0.457168	1.430044	0.458944	0.313839	-0.026212	0.875633	0.675594	1.126280	0.589600	0.380447	-0.264585	0.772950	0.570385	0.839505
GENE4431X	YOR1	YOR1	1.000000	-0.098895	0.008700	0.084341	-1.037291	0.077513	-0.053824	-1.876548	0.477695	-0.430597	0.506897	0.516632	-0.498882	0.072089	-2.108444	-0.770244	-0.446398	-0.278897	-0.221906	-2.307717	-1.077229	-1.803625	1.738860	0.166913	-0.188781	-0.018011	-0.248697	0.146335	1.136272	1.035901	1.695190	1.044199	1.370698	0.705501	1.243567	0.788298	0.916887	0.106032	0.434088	-0.634436	-0.634436	-0.634436	0.460920
GENE2191X	PAR32	PAR32	1.000000	0.176415	-0.097939	-0.096096	-0.097204	0.135437	0.202950	-0.280958	0.252999	0.180412	0.318688	0.271999	0.077153	0.175957	-0.715298	0.155124	0.239058	-1.259926	-0.153363	-0.644481	-1.492122	-2.059936	0.457055	0.066620	-0.069846	0.442052	0.695394	0.461754	0.333262	0.355681	1.154557	0.412940	0.493030	0.253559	0.807129	0.614181	0.512565	0.452152	0.396326	0.349629	0.198066	-0.548640	0.063217
GENE3449X	TPO2	TPO2	1.000000	0.009480	-0.043709	0.033158	-0.551159	0.181119	0.107019	-0.198934	0.283191	0.091685	0.063686	0.212737	-0.343570	-0.054914	-0.362639	0.091283	0.424938	-0.076713	-0.229113	-0.448701	-0.018833	-1.590812	0.144255	0.036628	-0.037583	0.236297	0.454421	0.158894	0.698379	0.609940	0.988558	0.259821	0.601312	0.270700	0.487314	0.524011	0.822455	-0.094864	-0.144029	0.176538	0.049929	0.192496	0.039492
GENE3348X	TEL1	TEL1	1.000000	0.097535	0.065337	-0.178327	-0.165906	-0.055421	0.171901	0.256598	0.189832	-0.046226	0.054889	0.335619	0.006737	-0.234466	-0.483171	-0.176383	0.078001	-0.237627	-0.437312	-0.231495	-0.640617	-1.150766	-0.085675	0.034576	-0.035425	0.246630	0.486862	0.266340	-0.107224	0.549706	0.533620	0.258998	0.193848	0.135497	-0.316777	0.099134	-0.113864	-0.281898	0.113379	0.123457	-0.054839	-0.037732	-0.016748
GENE4097X	YIP5	YIP5	1.000000	-0.067318	0.025784	0.039219	-0.330760	0.181936	-0.137724	-0.398144	0.121032	-0.134653	-0.139126	0.130703	-0.344529	0.136406	-0.133451	-0.112746	0.277056	-0.366997	-0.215895	0.235656	-0.391949	-0.450720	0.089518	-0.378334	0.299449	0.192645	0.097817	0.367012	0.368015	0.229295	0.564721	0.125069	0.142937	0.391090	0.242997	0.494978	-0.237953	0.066902	0.570406	0.141594	0.232705	-0.051413	0.347132
GENE1176X	GLO1	GLO1	1.000000	0.052969	0.088492	-0.153055	0.014084	-0.392661	-0.125856	0.688221	0.318316	-0.450851	0.803917	0.398229	-0.007168	-0.258060	-0.327224	-0.111806	0.306730	0.303128	-0.287650	-0.228499	0.644980	-0.363363	0.034856	-0.037713	0.036753	0.243195	0.007059	0.063003	0.295431	0.067383	-0.042762	-0.018802	0.215156	0.006510	0.362970	0.335328	0.347209	0.364281	-0.107466	0.384015	0.440099	0.193741	-0.035608
GENE1820X	MMP1	MMP1	1.000000	-0.220006	0.234681	-0.051710	-0.153154	-0.321812	-0.381386	-0.026215	-0.197139	-0.003608	0.155699	0.465547	-0.069796	-0.242617	-0.451948	-0.146484	-0.408031	0.550008	-0.378336	-0.461584	0.677640	-0.444691	0.505388	0.195141	-0.225727	0.408954	0.314631	0.009208	0.336933	0.246767	-0.312279	0.175814	0.051666	0.230021	0.223865	0.110103	0.186551	0.273163	-0.172843	-0.089891	0.407144	-0.278480	0.114688
GENE2569X	RCF2	RCF2	1.000000	-0.206838	0.038184	0.146323	-0.736046	-0.595338	-0.151851	-0.609436	-0.046356	-0.399350	0.180895	0.326812	-0.084808	0.114142	-0.131854	-0.335945	-0.147240	0.049587	-0.600030	-0.172303	0.497507	-0.254488	0.183200	0.154420	-0.172951	-0.083878	-0.042362	0.305061	0.450581	0.089718	-0.116309	0.344710	-0.128410	0.102812	-0.017831	-0.130211	0.060107	-0.224267	0.185857	-0.127966	0.192612	-0.439003	-0.567117
GENE2217X	PBI2	PBI2	1.000000	-0.043948	-0.097623	0.131499	-0.375176	-0.394820	-0.196476	-0.038374	-0.486094	-0.141392	-0.347043	-0.044494	-0.915006	-0.078698	-1.652959	-0.134780	-0.154888	0.155079	-0.380066	0.254282	0.288809	-0.025503	-0.363505	-0.208839	0.182396	0.074959	-0.338270	0.206071	-0.038693	0.054645	-0.291698	0.419854	-0.127061	0.424435	-0.137845	0.347622	0.068702	0.574958	0.241816	-0.179126	0.331652	0.061620	-0.115079
GENE2584X	RDS1	RDS1	1.000000	-0.123065	0.067482	0.048067	-0.272914	-0.152982	-0.232627	-0.382457	-0.034269	-0.322321	-0.667432	-0.062850	-0.263965	0.235286	-0.412300	-0.171035	-0.242352	0.095445	0.255120	0.330046	0.475914	0.302163	-0.124930	-0.378378	0.299477	0.228332	0.179643	0.158463	-0.248941	0.235468	-0.400918	0.406684	0.301394	0.152447	0.048895	0.025122	0.028030	0.264640	0.310912	0.283452	0.644573	0.435431	0.107438
GENE1942X	MSC7	MSC7	1.000000	0.050334	-0.092846	0.038189	-0.322519	-0.097157	0.333349	0.061018	-0.097127	-0.511500	-0.074502	-0.119823	-0.129292	0.212062	-0.772802	-0.450834	-0.171638	0.125246	-0.699568	0.326432	0.328602	-0.041470	0.436777	0.113514	-0.123214	0.415476	0.046156	0.281197	0.128201	0.301911	0.386155	0.638162	0.869565	0.583368	0.039318	0.259936	0.328245	0.637718	0.060923	-0.003206	0.465480	-0.136410	-0.067424
GENE3362X	THI11	THI11	1.000000	0.334099	-0.112937	-0.295648	-0.227285	-0.244883	-0.304602	0.102734	-0.057545	-0.421906	0.244264	-0.016899	-0.500408	-0.240758	-0.780803	-0.399860	-0.198416	-0.420154	-0.772525	0.199394	-0.083731	-0.004039	0.132414	-0.093891	0.088152	0.019459	0.096959	-0.023867	0.537678	0.454187	0.131670	0.524090	0.494296	0.658872	0.204746	0.121312	-0.063678	-0.129143	0.090273	-0.051691	-0.012194	0.205132	-0.265365
GENE4460X	YPK2	YPK2	1.000000	0.103355	-0.172356	0.054277	0.232572	-0.038598	-0.048610	0.204317	0.026807	-0.136549	0.182676	0.656146	-0.732279	-0.380357	-0.120933	-0.243706	-0.165411	0.159549	-0.605101	0.487368	0.191303	-0.106262	0.076273	-0.035713	0.034850	0.233805	0.225510	0.032498	0.337938	0.152478	-0.456235	0.714015	0.397228	-0.059191	0.241925	0.219275	-0.029901	0.256443	0.308338	0.115723	0.247418	0.568611	-0.044228
GENE40X	ADH1	ADH1	1.000000																						0.949169	0.107694	-0.116387	-0.134620	-0.134620	-0.134620	-0.134620	-0.134620	-0.134620	-0.134620	-0.134620	-0.134620	-0.134620	-0.134620	-0.134620	-0.134620	-0.134620	0.971084	-0.134620	1.454710	0.163228
GENE3320X	TCA17	TCA17	1.000000	1.523161	-3.666925	-4.409081	-2.860020	-3.373680	-1.753696	-4.027082	-2.532518	-2.540992	-2.355247	-1.031238	-3.099219	-1.505164	0.098574	-2.263665	-0.113849	-2.498143	-3.418610	-1.770550	-1.017052	-2.484132
GENE313X	AVT2	AVT2	1.000000																						2.721219	0.000000	0.000000	0.000000	0.000000	0.000000	0.000000	0.000000	1.728175	0.000000	0.000000	0.000000	0.000000	0.000000	0.000000	0.000000	2.653486	0.000000	0.000000	0.000000	0.000000
GENE1997X	MUM2	MUM2	1.000000																						1.721219	0.000000	0.000000	0.000000	0.000000	0.000000	0.000000	0.073096	0.677549	0.000000	0.000000	0.000000	0.000000	0.000000	0.000000	0.000000	0.000000	0.000000	0.000000	0.000000	0.000000
GENE3087X	SNF12	SNF12	1.000000																						1.612649	0.001653	-0.001655	-0.001655	-0.001655	-0.001655	-0.001655	-0.001655	-0.001655	-0.001655	-0.001655	-0.001655	-0.001655	-0.001655	-0.001655	-0.001655	0.651832	-0.001655	-0.001655	-0.001655	-0.001655
GENE2904X	SAT4	SAT4	1.000000	0.553112	-0.279421	-0.496486	-0.022714	0.270981	-0.401817	-1.189775	-0.262252	-0.736253	-0.847248	0.276699	-0.296677	0.041363	0.935880	0.130859	-1.346932	-0.610211	-0.616069	-0.541819	-1.039568	-0.454181	1.130828	0.024115	-0.024525	0.022095	-0.770209	-0.439812	-0.742469	0.101519	-0.082767	-0.385200	-0.519995	-0.651498	-0.116378	-0.157525	-0.093816	0.078233	0.437491	-0.004322	-0.346423	0.030283	-0.014007
GENE3470X	TRM7	TRM7	1.000000	0.284434	-0.314823	-0.031920	-0.302426	-0.212780	0.415383	0.071427	-0.444707	0.131494	0.190830	-0.265163	0.124398	0.096368	0.040420	-0.032853	0.141983	-0.061054	0.235810	0.507350	0.107860	0.187874	1.024014	0.025954	-0.026429	0.370057	0.431899	0.082743	-0.237485	0.160878	0.186794	-0.353019	-0.163835	-0.724812	0.032605	0.209961	0.212846	0.204436	1.622280	-0.126377	-0.103352	-0.192264	-0.141882
GENE2264X	PEP4	PEP4	1.000000	0.235097	-0.100454	-0.167677	-0.173255	-0.334382	-0.076194	0.110486	-0.547939	0.235001	0.072304	-0.469793	0.122405	-0.085594	0.104957	-0.165908	-0.070940	0.055728	0.144722	-0.408338	0.037659	0.202402	0.277992	0.038703	-0.039770	0.297569	0.410897	0.409570	0.199106	0.406023	0.225104	0.361803	0.309829	-0.203218	0.298741	0.167830	0.090857	0.069511	0.267315	0.502297	-0.614126	-0.088827	0.124150
GENE2448X	PRM6	PRM6	1.000000	0.116971	-0.154693	0.024633	-0.274583	-0.406763	-0.100992	0.055015	-0.220498	-0.540150	0.280874	-0.425455	0.210363	-0.118062	-0.051276	-0.204606	-0.095017	-0.031231	-0.471163	-0.465134	-0.001778	-0.187418	0.078515	0.116330	-0.126540	0.072238	0.265982	0.524535	0.164155	0.023071	0.143779	0.332416	0.308381	-0.420705	0.058577	-0.094154	0.546966	-0.132876	0.084311	0.206467	-0.005747	-0.203241	-0.283701
GENE2602X	REX3	REX3	1.000000	0.270378	-0.160102	-0.153745	0.007197	0.143611	0.015436	0.070489	-0.459843	-0.437299	0.379297	-0.133195	0.069463	0.112950	-0.014031	0.079270	-0.027145	-0.122461	0.078033	0.094819	0.062988	-0.017128	0.211379	-0.032114	0.031415	0.238080	0.163439	0.127530	0.306925	0.374075	0.092522	-0.169827	0.443726	0.030673	0.281673	0.565364	0.422056	0.211631	0.198929	0.408377	-0.072841	-0.592513	-0.142318
GENE1684X	MAL11	MAL11	1.000000	0.035510	0.012203	-0.049029	-0.174606	-0.323085	-0.062023	-0.088467	0.112505	-0.324535	-0.028632	0.299337	0.072742	-0.164066	-0.191137	-0.002097	-0.175893	-0.103151	0.342411	0.213800	-0.144492	0.275251	0.398171	-0.161577	0.145290	0.035349	0.334327	0.322444	0.193252	0.191305	0.264949	0.124518	0.451458	0.425982	-0.224923	0.384699	0.372328	0.016315	0.525864	-0.094291	-0.595175	-0.224872	-0.562534
GENE4376X	YNL208W	YNL208W	1.000000	0.285979	-0.278117	-0.064772	0.220095	0.384796	-0.281927	-0.158154	0.166123	-0.435586	0.260623	0.082078	0.183135	-0.542590	-0.224338	-0.318644	-0.705696	0.057090	0.035370	-0.435436	-0.013836	0.161705	0.177708	-0.176667	0.157374	-0.015971	0.037443	-0.076320	-0.262215	-0.064786	0.427235	0.217985	0.250807	0.276898	0.156343	0.272652	0.285373	-0.020184	0.504549	-0.131885	-0.045515	-0.066413	-0.168195
GENE265X	ATG21	ATG21	1.000000	-0.292854	0.044352	0.204760	0.279270	0.195243	-0.321783	-0.071135	0.174582	-0.394523	-0.043662	0.259479	-0.529473	-0.042250	0.282559	-0.365042	-0.046056	-0.331979	-0.104360	-1.000041	0.095256	-0.155634	0.003430	0.136401	-0.150657	-0.465859	0.003985	0.090595	-0.090692	0.164912	0.540535	-0.191902	0.019368	0.375690	0.031689	0.124038	-0.088074	0.146994	-0.195547	0.062568	-0.040475	-0.126782	0.202854
GENE902X	EMP47	EMP47	1.000000	0.246474	-0.207526	-0.077536	0.116766	0.024126	0.158959	-0.109612	0.018119	-0.803454	0.215085	0.309511	-0.515904	-0.019309	0.593618	-0.248289	0.229192	-0.023858	0.151722	-0.711936	0.276064	0.378283	0.085123	-0.038771	0.037756	-0.229261	-0.165497	0.290459	-0.132552	0.527338	0.479574	0.237254	-0.072183	0.107544	-0.184223	-0.272425	0.057582	0.089686	0.013507	0.333833	0.050928	-0.078776	0.251232
GENE2179X	PAD1	PAD1	1.000000	0.186918	0.049153	-0.274018	-0.200367	-0.023423	-0.236488	0.321265	0.149161	-0.468615	0.428664	-0.219582	-0.350572	-0.104441	0.280179	0.267090	-0.483259	-0.155546	0.088736	-0.676928	-0.698240	-0.083082	0.267495	-0.361256	0.288670	0.005032	-0.364466	-0.540451	-0.000134	-0.109737	-0.138745	0.250699	0.290783	-0.181737	-0.179880	-0.091962	-0.402426	-0.389391	0.033589	0.118741	-0.175886	-0.029805	0.074367
GENE3276X	SVS1	SVS1	1.000000	0.259378	-0.079851	-0.222831	0.118431	-0.254994	-0.257150	0.194431	-0.156454	-1.024486	0.140679	-0.214850	-0.471238	-0.220426	-0.136063	-0.224488	0.317513	-0.542165	0.150670	0.021452	-0.314882	-0.245761	0.286792	0.000553	-0.000553	0.028321	0.247934	0.215802	0.296547	0.358975	0.371790	0.380987	0.150657	-0.193884	-0.277464	0.090010	-0.479694	-0.395965	0.075802	-0.419831	-0.225891	0.003234	-0.041956
GENE1031X	FMP25	FMP25	1.000000	0.840296	-0.491808	-1.004482	-2.427407	-3.056545	-0.629206	-2.540021	-1.729955	-0.551431	-0.386035	-0.254670	-1.279583	-1.270491	0.000672	-2.361567	-0.059748	-0.895605	-0.328885	-1.327884	-2.337346	-0.582034	-0.001655	0.001653	-0.001655	0.208557	-0.001655	-0.001655	-0.001655	-0.001655	-0.001655	-0.001655	-0.001655	0.394135	-0.001655	-0.001655	0.752997	-0.001655	0.066869	-0.001655	-0.001655	-0.001655	-0.001655
GENE1050X	FPS1	FPS1	1.000000																						0.000000	0.000000	0.000000	0.000000	0.000000	0.000000	0.000000	0.000000	0.040119	0.000000	0.000000	0.000000	0.000000	0.000000	0.807844	0.000000	0.000000	0.000000	0.000000	0.000000	0.075456
GENE4004X	YGR127W	YGR127W	1.000000	0.170717	-0.169702	-0.021283	-0.157510	-0.161801	-0.225721	-0.178069	-0.019762	-0.460324	-0.283606	0.016112	-0.254073	-0.044020	0.144680	-0.060962	-0.234562	0.322068	-0.462300	0.441959	-0.583714	-0.122080	0.502239	-0.187964	0.166274	-0.060611	-0.007095	-0.396463	-0.342880	-0.413527	-0.276931	-0.294525	0.220207	0.166754	-0.010378	-0.137572	0.477779	-0.433716	0.157328	0.153006	-0.060222	-0.154900	0.390792
GENE543X	CNL1	CNL1	1.000000	0.236688	-0.387800	0.080550	-0.053383	-0.135337	-0.565084	-0.043773	-0.588787	-0.080345	-0.346417	-0.948104	-0.161239	-0.320016	-0.159330	-0.373815	0.085105	-0.133851	0.035485	0.444243	-0.177307	-0.024722	-0.062206	0.089041	-0.094900	-0.577996	-0.013905	-0.470503	-0.275654	0.077582	-0.125155	-0.000921	-0.337831	-0.491135	-0.037912	0.045470	0.368670	-0.118349	-0.083868	0.197483	-0.164969	0.153903	0.409063
GENE1499X	ISA1	ISA1	1.000000	0.191767	-0.255516	0.028782	-0.983015	-0.872868	-1.650687	-0.786569	-0.981665	-0.864487	-1.281384	-0.888388	-0.822016	0.009271	0.049580	0.375397	0.236075	0.551597	0.718850	0.253618	0.677773	1.333452	0.008096	0.117332	-0.127725	-0.903168	-0.441810	-0.676119	-0.894949	-0.605908	-0.306877	-1.096680	-0.709490	-0.999551	0.116908	0.274091	0.219308	0.513729	-0.092058	0.419879	0.542359	0.248252	0.719102
GENE460X	CCC2	CCC2	1.000000	-0.075810	0.289829	-0.271086	-0.239464	-0.364499	-0.237190	0.036912	-0.613513	-0.522801	-0.222414	-1.353878	-0.728563	0.155928	-0.500397	-0.192098	0.576687	0.244713	-0.034376	0.892146	0.127796	-0.432849	-0.010300	0.094615	-0.101258	-0.197035	-0.014657	0.079590	-0.218830	-0.370240	-0.430118	-0.717913	-0.625540	-1.285133	0.259522	-0.086216	0.192256	0.139486	-0.085937	0.045107	-0.220028	0.241855	0.054850
GENE1202X	GPP1	GPP1	1.000000	0.231663	-0.062258	-0.204153	-0.141534	-0.006286	-0.079959	-0.336944	-1.059491	-0.815416	-0.963774	-0.414929	-1.073375	0.195685	0.392039	-0.015561	0.352083	0.354289	-0.195534	1.328782	-0.442133	-0.173594	-0.244056	0.098824	-0.106095	-0.229892	-0.053182	0.046253	0.004255	-0.327998	-0.651317	-0.793603	-0.791847	-0.877848	0.089255	-0.058341	-0.020991	-0.002880	0.085283	0.241233	0.070476	0.088401	-0.061978
GENE146X	ANR2	ANR2	1.000000	0.020508	-0.054100	0.032084	0.082112	-0.184137	-0.519383	0.063000	-0.722892	-0.283324	-0.158047	-1.071547	-0.414244	0.095277	0.050487	0.334286	-0.255912	0.406708	0.510377	0.445431	-0.190163	0.219488	0.048759	0.022871	-0.023239	0.208209	0.044337	0.413937	-0.334605	0.215040	-0.798219	-0.159239	-0.541723	-0.660114	0.411478	0.024935	0.023954	0.015024	-0.687352	0.160132	-0.108658	-0.407935	-0.468081
GENE2843X	RSM7	RSM7	1.000000	0.029185	0.249621	-0.338853	0.182057	-0.686327	-0.458092	-0.005583	-0.978856	-0.460779	-0.261319	-1.245106	-0.391561	-0.294128	-0.480291	-0.213085	-0.333386	0.540376	0.036727	0.978858	0.271723	0.419304	0.120486	0.159085	-0.178827	-0.020862	-0.256877	0.049032	-0.467976	0.316244	-0.046667	-0.488225	-0.786639	-0.839507	-0.043383	0.050604	-0.039998	0.212917	-0.554929	0.159863	-0.216760	-0.401494	0.348765
GENE3659X	VPS53	VPS53	1.000000	-0.072679	-0.008103	0.076874	-0.331777	-0.450146	0.047354	0.279689	-0.520074	-0.336075	-0.163495	-0.493952	-0.188791	0.039735	0.200706	-0.482227	0.300959	0.514169	-0.133437	-0.184532	-0.138960	0.514046	0.159142	-0.104286	0.097253	0.123778	0.075838	0.357894	-0.517867	-0.281371	-0.069742	-0.332157	-0.775328	-0.517133	0.036433	-0.066837	0.077223	-0.030269	0.128588	-0.291853	-0.279504	-0.101349	0.733597
GENE1617X	LEU4	LEU4	1.000000	0.159126	-0.146173	-0.029521	-0.088278	0.107114	-0.136840	-0.398253	-0.617785	-0.505945	-0.453764	-0.942760	-0.549629	0.274237	0.753398	0.110783	0.477129	0.778638	-0.016552	0.128881	-0.083222	-0.693509	0.158065	-0.095304	0.089396	0.076199	0.276176	0.005086	0.319057	0.575234	0.245640	0.306093	0.292790	0.018926	0.182289	0.273720	0.139782	0.356570	0.142800	0.061892	0.378619	0.055695	0.389804
GENE1470X	INO1	INO1	1.000000	0.066458	-0.068789	-0.000837	-0.083524	-0.058720	-0.370864	-0.109660	-0.558137	-0.380146	-0.519980	-0.514764	-0.080472	-0.147698	-0.260282	0.198955	0.462807	-0.226448	-0.045831	-0.422859	0.334116	0.144542	-0.040392	-0.095525	0.089591	0.280274	0.002324	-0.003571	0.168749	0.215009	0.390618	0.036944	0.060982	0.010198	0.163258	-0.129901	-0.046916	-0.132053	0.056935	0.089078	0.298761	-0.270483	0.204124
GENE953X	ERV46	ERV46	1.000000	-0.025332	-0.001936	0.026796	-0.268374	-0.312549	0.134451	-0.383707	-0.462448	-0.598737	-1.095370	-0.840776	-1.127759	-0.222028	-0.915583	0.208831	-0.060891	-0.023503	0.086808	-0.394472	-0.723086	-0.983715	0.279639	-0.237374	0.203780	0.324459	0.648937	0.527482	0.571258	0.002978	-0.000098	0.034156	0.035153	-0.901629	0.084280	0.197235	0.167077	0.290126	0.028307	-0.089735	-0.626476	-0.730456	-0.255716
GENE1130X	GDH2	GDH2	1.000000	0.214022	-0.132846	-0.107722	-0.277925	-0.217778	0.065270	-0.362216	-0.682766	-0.316300	-1.353097	-1.752669	-1.425635	-0.070484	-0.695992	-0.548282	-0.254590	-0.234393	0.070746	0.434228	-0.411080	-0.557982	0.014052	-0.006423	0.006394	0.092561	0.307928	0.105064	0.511886	0.038596	-0.313411	0.498176	-0.012095	-0.227858	0.055169	-0.287577	0.135080	0.376102	-0.468718	0.087590	-0.134291	-0.273417	-0.402180
GENE1197X	GPD2	GPD2	1.000000	0.161322	-0.077525	-0.098495	0.032082	0.227514	0.558236	-0.547618	0.023484	-0.063627	-2.916759	-1.798983	-1.995394	0.206473	0.701969	0.357218	0.226512	-0.650529	-0.052096	-1.183238	-1.934707	-1.312289	-0.224546	-0.009082	0.009025	0.427544	0.587111	0.568943	0.650548	-0.247330	0.491703	0.467028	0.311581	0.060939	0.554630	0.730210	0.225073	0.138219	0.132930	0.298597	0.107207	0.586177	0.672649
GENE1740X	MEH1	MEH1	1.000000	-0.038581	0.062011	-0.025518	-0.158250	-0.513958	-0.800865	-0.546512	-0.909148	-0.818212	-2.227918	-2.474335	-1.980028	-0.525860	0.002496	0.286896	-0.980445	-0.320345	0.407598	-2.525829	-1.789781	-1.372102	0.327929	0.084374	-0.089616	0.342136	0.357552	0.170341	-0.003881	0.076228	0.251092	0.184910	-0.141147	-0.157859	0.647102	0.431515	0.554519	0.565293	0.525657	0.069266	0.247758	-0.051522	-0.338936
GENE3829X	YDL085C-A	YDL085C-A	1.000000	0.259895	-0.206463	-0.095498	0.152600	0.080467	0.102778	-0.606003	-0.141312	-0.077908	-1.041499	-0.660446	-0.340685	-0.286750	-0.032241	-0.103249	0.037923	-0.082470	-0.055885	-0.243131	-0.214465	-0.335137	-0.027288	-0.138581	0.126428	0.245625	0.154680	0.108885	0.488440	0.152645	0.136367	0.490812	0.087220	0.175242	0.234925	0.141680	0.260326	0.441566	-0.010131	-0.444130	0.243266	-0.011106	-0.595394
GENE1558X	KGD1	KGD1	1.000000	0.196340	-0.439644	0.159494	-1.141753	-0.585024	-0.665479	-0.614362	-1.009434	-0.279276	-0.553065	0.087568	-1.076889	0.285253	-0.228247	-0.092843	0.323518	0.202679	-0.130253	0.080168	0.311324	-0.180902	-0.157750	-0.046661	0.045199	-0.168891	0.006643	0.502079	0.269970	0.100223	-0.201420	0.260430	-0.305396	-0.459236	0.025548	0.054336	0.338314	0.277020	-0.241877	0.221541	-0.007803	-0.191279	-0.325919
GENE10X	AAT2	AAT2	1.000000	0.134381	0.035381	-0.188445	-0.477113	-0.968377	-1.018487	-1.462859	-1.364978	-1.739440	-1.676913	-2.226448	-1.703727	0.131519	0.257282	-0.242967	0.142706	0.256035	-0.295130	0.203054	-0.284270	0.010609	0.055681	0.080229	-0.084954	0.181586	-0.186027	0.064588	0.301785	0.399192	0.004921	0.008050	0.318589	-0.157249	-0.093969	0.099831	-0.279446	0.221138	0.395896	-0.056205	0.484130	0.049782	-0.307665
GENE38X	ADE6	ADE6	1.000000	-0.369433	0.151029	0.157758	-1.048598	-1.178811	-1.315084	-2.085969	-2.064611	-2.518959	-3.394682	-3.020046	-2.530971	0.124680	0.251784	0.067463	0.730523	0.240969	0.392217	0.743009	0.353943	0.238174	0.276140	0.008704	-0.008757	0.522853	0.085904	0.126832	0.375761	0.240944	0.232470	-0.223364	-0.086651	-0.260531	-0.034432	-0.079260	-0.251305	0.087456	-0.015883	0.051515	-0.539441	-0.089268	0.354265
GENE2956X	SER2	SER2	1.000000	-0.127272	0.001431	0.115629	-0.874144	-1.348003	-1.094801	-2.036170	-2.636123	-2.709362	-3.146773	-3.596423	-2.311282	0.254204	0.172506	-0.104952	0.160616	0.442905	0.695877	0.371634	0.010027	-0.329004	0.036834	-0.039799	0.038731	0.195023	0.289458	0.061166	0.305809	0.304578	-0.293550	0.328132	0.187036	0.260390	-0.065750	0.470675	-0.062370	0.380723	0.719425	0.357086	0.248655	0.512167	0.445372
GENE1760X	MET5	MET5	1.000000	-0.119571	0.132996	-0.024780	-1.099628	-0.700190	-0.786375	-3.072251	-3.101249	-3.861795	-4.053262	-3.094078	-2.569216	0.490212	-0.177376	0.437384	0.243419	-0.124360	0.080183	0.049284	-0.348744	-0.102395	0.170036	0.027075	-0.027592	0.552277	0.819104	0.522072	0.483076	0.590059	0.000835	0.145603	0.592764	0.302025	0.469077	0.741162	0.545453	0.004144	0.162945	0.503848	-0.851792	-0.432247	0.075136
GENE37X	ADE5,7	ADE5,7	1.000000	-0.175132	-0.042621	0.193361	-0.899572	-1.380811	-1.007204	-1.619175	-2.018760	-1.540386	-3.423489	-2.666794	-2.147257	0.695695	0.161094	0.780408	0.272175	0.809812	0.760751	0.366857	1.287515	0.401201	-0.128121	-0.021696	0.021374	0.289954	0.247068	0.094384	0.421340	0.570622	0.302552	0.070759	0.302614	0.221094	0.248525	0.515873	0.277819	0.210369	-0.102744	0.197944	0.085713	0.553085	-0.050811
GENE1752X	MET16	MET16	1.000000	0.153964	-0.156198	-0.014512	-0.469588	-0.815297	-1.301863	-2.950022	-2.945658	-1.761797	-3.938844	-3.007202	-2.023631	0.210585	0.214804	0.472033	0.047469	0.371701	0.501700	-0.413312	0.496627	0.337286	0.959257	0.155071	-0.173769	0.307971	0.257324	0.177848	0.015982	0.252626	0.057456	-0.030702	0.108510	0.016454	0.414773	0.323918	0.416539	0.571439	0.408660	0.173899	0.523668	0.116951	0.230890
GENE34X	ADE2	ADE2	1.000000	0.067490	0.027151	-0.099880	-2.516949	-3.290193	-3.039442	-4.333006	-3.988189	-3.946814	-4.735630	-2.659090	-2.990105	0.491292	0.424262	0.148560	0.304949	0.276206	0.324573	0.715760	-0.163734	0.818420	-0.130005	0.255843	-0.311207	0.365708	0.229396	0.377535	0.268198	0.393953	-0.188030	0.311859	0.075094	0.285883	0.214531	0.259581	0.047057	0.118331	0.147804	0.160500	0.261101	0.249296	0.386466
GENE206X	ARO1	ARO1	1.000000	-0.069154	-0.024226	0.088759	-2.790576	-2.719273	-2.679435	-3.828492	-4.088650	-3.891418	-5.117487	-3.422914	-2.927346	0.256158	0.187191	0.314454	0.923887	0.272669	0.455775	1.153347	0.592552	-0.431675	0.135204	0.076213	-0.080465	0.221341	0.492086	-0.245870	-0.064081	0.695599	0.601446	0.441453	0.038864	0.184339	-0.171263	0.412040	-0.032932	-0.109924	0.322728	0.140603	-0.274566	0.221372	0.351517
GENE30X	ADE1	ADE1	1.000000	-0.069900	-0.147981	0.195075	-1.390585	-2.474888	-2.954440	-3.334740	-3.493310	-4.461627	-4.711269	-2.579905	-2.817810	0.219690	0.527881	0.733486	1.251159	1.283835	0.912647	1.550094	0.438958	1.198000	0.193480	-0.014176	0.014038	0.317325	0.250708	0.657277	0.600882	-0.143886	0.492698	0.693808	0.052282	0.128683	0.470890	-0.098325	0.220455	0.611306	0.555372	0.626671	0.413920	0.215700	0.566250
GENE1615X	LEU2	LEU2	1.000000	0.140075	0.090612	-0.263238	-1.461496	-1.908769	-2.873748	-3.632560	-4.401030	-4.081817	-4.446152	-3.058180	-2.567193	0.588975	0.735952	0.183968	0.583236	1.009079	0.362110	0.792439	1.080022	0.907983	-0.395643	-0.202700	0.177697	0.277179	0.450544	0.339182	0.323534	0.962565	0.451835	0.512593	0.565026	0.587459	0.432858	0.327369	0.140206	0.333653	-0.052538	0.297617	0.264604	0.452779	0.626113
GENE1756X	MET22	MET22	1.000000	0.060487	0.161169	-0.253275	-1.113574	-1.459978	-1.331847	-1.964586	-2.965897	-2.544234	-2.866284	-2.593447	-2.267350	0.640230	0.437961	-0.039049	0.441856	0.474025	0.515724	0.551373	0.602443	0.669865	0.199036	0.178915	-0.204287	-0.049771	0.158987	0.142030	0.303266	0.302816	0.394333	0.220238	0.192766	0.537646	0.300168	0.110380	0.344033	0.874294	0.196970	0.395003	0.579885	0.424170	0.324223
GENE1331X	HOM3	HOM3	1.000000	-0.431358	0.295278	0.044485	-1.805320	-1.899356	-1.601300	-3.342190	-3.651423	-4.350460	-4.010206	-3.053928	-2.179268	0.651520	0.869880	0.746712	0.246143	1.013061	0.772967	-0.415298	0.514988	0.485888	-0.048796	0.002929	-0.002935	0.276483	0.332250	0.752062	0.579408	0.632388	0.500624	0.732029	0.364673	0.579302	0.539596	0.454222	0.798977	0.467772	0.682652	-0.063855	0.414219	0.631779	0.119572
GENE3382X	THR4	THR4	1.000000	0.147711	-0.084146	-0.075753	-1.646122	-1.919364	-2.296602	-2.558932	-3.580516	-4.190386	-4.479948	-2.763622	-2.301088	0.220093	0.327716	0.670508	-0.109267	0.855073	0.873838	-0.590073	0.530672	1.106424	0.148839	0.063069	-0.065953	0.342728	0.348325	0.256351	0.220071	0.168595	0.304884	0.386418	0.183024	0.054786	0.457432	0.327837	0.159706	0.110640	0.034151	0.270076	-0.020157	0.016987	0.063269
GENE1755X	MET2	MET2	1.000000	0.113981	-0.039015	-0.082422	-1.441945	-1.619630	-1.075413	-2.749761	-3.842963	-3.261338	-3.937576	-3.187437	-2.268932	0.351054	0.898848	0.497748	-0.445026	0.692590	0.588656	0.619405	0.788781	0.423799	0.040139	0.070390	-0.074001	0.538806	0.634515	0.546978	0.951008	0.522778	0.788104	0.767212	0.509434	0.672052	0.780320	0.632246	0.800581	0.653530	0.783074	0.890100	0.839535	0.740836	0.804638
GENE1751X	MET14	MET14	1.000000	0.207587	-0.109786	-0.122618	-0.622467	-0.536607	-0.572844	-2.783687	-2.648699	-3.140358	-4.685617	-2.504550	-2.657362	0.575935	0.297574	0.667604	0.149804	0.606545	0.995357	0.753326	1.008315	1.640155	-0.271924	-0.150961	0.136650	0.462730	0.438511	0.593002	0.140935	0.155357	0.411721	0.288792	0.376714	0.656947	0.290490	0.414418	0.282369	0.435951	0.574104	0.357104	0.390747	0.743990	0.556190
GENE3476X	TRP2	TRP2	1.000000	-0.073067	0.100253	-0.032944	-0.729624	-0.546042	-1.513422	-2.610485	-2.766175	-3.382331	-3.811297	-3.001861	-2.595910	0.577753	0.367417	0.570201	0.562942	0.970949	1.017012	0.843182	1.188808	0.945175	0.096293	0.119990	-0.130882	0.377170	0.321584	0.179185	0.265645	0.290727	0.167082	0.541128	0.102662	0.443996	0.225660	0.449269	0.102628	0.201342	0.436965	0.145333	0.181511	0.431010	0.034880
GENE3479X	TRP5	TRP5	1.000000	-0.095047	0.077103	0.012727	-0.561751	-0.875025	-1.427046	-2.802311	-3.372517	-3.749809	-3.762888	-2.663945	-2.596411	0.742327	0.858877	0.662241	0.427142	0.353697	1.123726	0.554396	0.484570	0.950771	-0.226128	0.124041	-0.135717	0.240567	0.283654	0.515221	0.172353	0.053340	0.181092	-0.017404	-0.093925	0.166021	0.106343	0.198979	0.146736	-0.003788	-0.250792	0.221408	-0.406403	-0.587736	0.200058
GENE36X	ADE4	ADE4	1.000000	-0.294941	0.140964	0.114037	-0.980530	-0.985331	-1.414256	-2.069889	-3.069206	-2.788069	-3.572619	-2.185206	-2.369832	0.308207	-0.835005	0.419428	-0.286615	-0.152498	0.288458	0.463366	-0.030065	0.506706	0.164998	-0.008370	0.008322	0.067268	-0.125213	-0.053215	0.203462	0.049097	-0.760027	-0.065609	-0.320547	-0.777711	-0.725252	0.088136	0.095262	-0.267488	-1.350193	-0.351477	-0.212291	-0.404470	-0.319773
GENE1330X	HOM2	HOM2	1.000000	-0.497167	0.197019	0.195569	-1.689207	-1.954385	-2.008490	-3.549159	-4.402286	-4.037758	-4.671968	-2.800604	-3.037753	0.334698	0.279880	-0.059027	0.187751	-0.127872	0.512153	1.560262	0.958750	1.320308	0.176364	-0.017455	0.017246	-0.654662	-0.318805	0.000307	-0.471867	-0.816781	-0.493848	-0.483799	-0.553221	-0.531275	-0.425408	0.008336	-0.275620	-0.252401	-0.465443	-0.755859	-0.447335	-0.474808	-1.057781
GENE31X	ADE12	ADE12	1.000000	-0.228596	0.095703	0.108289	-2.524314	-3.666006	-3.183525	-4.824642	-6.358275	-6.163466	-6.744434	-4.150727	-3.850976	-0.705747	0.047256	-0.853535	-1.806712	-0.624191	-0.314460	-0.703289	-0.903739	-0.633005	0.025540	-0.138384	0.126264	-1.009513	-1.037407	-0.921439	-1.652915	-1.911288	-1.246399	-1.424359	-1.464475	-1.535482	-1.255016	-1.255329	-0.907392	-1.743827	-2.369998	-1.132957	-2.159245	-2.184966	-2.740433
GENE1761X	MET6	MET6	1.000000	-0.175286	0.035101	0.124036	-2.306928	-2.009117	-2.559058	-4.073452	-4.900816	-4.278609	-5.346476	-2.814574	-2.868055	-0.238376	0.637166	0.163633	-0.204613	0.274504	0.187593	-0.862339	-0.291290	-0.059197	-0.769900	0.023835	-0.024235	-0.475229	-0.602349	-0.117772	-0.899570	-1.252214	-0.775434	-0.976615	-0.974629	-1.601448	-0.405135	-0.537819	-0.498915	-0.240278	-0.722155	-0.343654	-0.474876	-0.385539	-0.929163
GENE39X	ADE8	ADE8	1.000000	-0.001735	0.001394	0.000340	-1.348937	-1.728651	-1.278592	-2.648004	-2.562649	-3.325647	-3.655076	-3.352600	-2.588135	-0.271399	0.637808	0.244929	0.309327	0.357783	0.324227	0.415048	-0.324919	0.547977	0.035592	0.254189	-0.308761	-0.667606	-0.262015	-0.166152	-0.473539	-0.272083	0.667195	0.189523	-0.508204	-0.930984	-0.223717	-0.689719	-0.252549	-0.333551	-0.428658	-0.424732	-0.776395	-0.847617	-0.401826
GENE1748X	MET10	MET10	1.000000	-0.173769	0.116858	0.041390	-1.702800	-1.464988	-1.903138	-3.214997	-3.747989	-5.438515	-4.340803	-3.384213	-2.828885	-0.234830	0.373630	0.135979	-0.526325	-0.014398	0.272368	-0.315035	0.129163	0.141976	-0.243449	-0.267936	0.225884	-0.218269	-0.102979	-1.036941	-0.595857	0.004261	-0.591973	-0.446405	0.434791	-0.225200	-0.533197	-0.565270	-0.744400	-0.068712	-1.021675	-0.270423	-0.548292	-1.019806	-1.091046
GENE208X	ARO2	ARO2	1.000000	0.233950	-0.096880	-0.169913	-2.167847	-4.193406	-1.885366	-4.097869	-4.973732	-5.096014	-5.221515	-3.472452	-3.214400	-0.340559	-0.336488	-0.462804	0.105954	-0.172644	-0.250071	-0.482385	-0.971707	0.421641	0.573682	-0.078871	0.074782	-0.042737	-0.155108	-0.367563	-0.024764	-0.236313	0.526419	-0.131736	-0.398997	-0.201822	-0.159035	-0.131509	-0.274759	-0.050956	-0.064728	-0.744367	-0.586112	-0.301669	0.230013
GENE3478X	TRP4	TRP4	1.000000	0.136595	-0.121003	-0.027463	-2.187692	-2.590321	-2.850756	-4.676682	-4.377514	-4.621749	-5.326776	-3.642870	-2.891944	-0.335248	-0.413523	0.041551	-0.880263	-0.993938	-0.654676	-0.449966	-0.670092	-0.183887	-0.005109	0.012384	-0.012491	0.030692	-0.349076	-0.546016	-0.387007	0.351172	-0.456437	-0.152866	0.133569	-0.627141	-0.325693	-0.415711	-0.423548	-0.641296	0.104463	-0.900097	-0.186331	-0.741415	-1.049969
GENE1757X	MET28	MET28	1.000000	-0.243458	0.103397	0.112342	-0.829132	-1.340324	-1.420780	-2.133450	-1.869999	-1.654510	-4.714208	-2.698321	-2.695912	-0.848184	-0.265947	-0.639931	-0.987383	-0.102011	-1.099788	-0.610430	0.077353	-0.808282	0.081616	-0.332322	0.269922	-0.661741	-0.568931	-0.524100	-0.997575	-0.435344	-0.158196	-0.626912	-0.349778	-0.744830	-0.424618	-0.466463	-0.372458	-0.400688	-0.031657	-0.465216	-0.846205	-0.091369	-0.510152
GENE3238X	STE18	STE18	1.000000	-0.032606	-0.291237	0.269208	-2.471496	-2.280354	-3.068455	-3.065000	-3.176157	-2.905138	-5.048517	-4.613476	-4.055523	-0.844797	-0.594696	-1.042371	-0.206215	-1.116736	-0.902426	-0.702148	-0.868061	-1.107013	0.542938	0.109965	-0.119043	-0.941209	-0.527046	-0.836394	-0.537209	-0.040263	-0.005204	-0.778329	-0.499771	-0.197727	-1.081460	-0.634974	-1.113049	-0.750011	-1.532699	-0.582347	-0.528753	-0.825715	-0.839626
GENE1750X	MET13	MET13	1.000000	-0.035061	0.116007	-0.088840	-0.556625	-0.627676	-0.888110	-0.385391	-1.663002	-1.047904	-1.745220	-1.155197	-1.375953	-0.473219	-0.062312	-0.206746	-0.067690	-0.461175	-0.450722	0.386114	-0.542964	0.000974	0.456748	-0.001758	0.001756	-0.113426	-0.172400	-0.487130	-0.107132	0.028169	0.093460	0.350659	-0.111245	-0.142219	0.015356	-0.314412	-0.256501	0.011723	-0.352067	-0.451812	-0.427373	-0.034972	-0.319319
GENE3818X	YCR108C	YCR108C	1.000000	-0.125563	0.104185	0.012163	-1.387819	-0.981597	-1.841304	-1.363368	-1.310432	-2.462241	-2.319998	-1.590552	-1.948492	-0.799222	-0.725999	-0.741938	-1.088448	-0.739982	-0.230438	-0.457399	-0.922068	-0.130492	0.540394	0.025944	-0.026419	-0.361189	-0.328522	-0.580863	-0.051797	-0.300519	0.053118	0.676151	0.255622	-0.082596	-0.161781	-0.334561	-0.015845	-0.276529	-0.190775	-0.037219	-0.235179	-0.305401	-0.028707
GENE450X	CBF1	CBF1	1.000000	0.100329	-0.099810	-0.007484	-0.993345	-0.857912	-2.176528	-2.712947	-3.862240	-1.419502	-4.585433	-2.901528	-2.107012	-1.256618	0.412708	-0.443640	-1.121643	-0.336012	-0.116548	-0.811511	-2.662276	-3.006499	0.939757	0.130949	-0.144032	0.168059	0.079650	0.875396	-0.144032	-0.144032	0.311125	-0.106786	-0.066827	-0.144032	1.150708	0.539042	0.188793	0.105631	1.246420	-0.144032	-0.144032	0.436886	0.594389
GENE1747X	MET1	MET1	1.000000	0.036470	0.013822	-0.051741	-1.547366	-0.922501	-1.399865	-3.107147	-2.690585	-2.980241	-5.009468	-2.636764	-2.960512	0.094073	-0.199672	0.232770	0.233723	-0.391508	0.362503	-0.249635	-2.144905	-0.837902	0.428338	0.133914	-0.147627	-0.353642	-0.026667	0.105274	-0.003216	-0.260931	-0.210577	0.049664	-0.546436	-0.009027	0.013687	-0.214360	-0.056579	-0.111904	-0.121546	-0.274760	-0.420216	-0.593303	-0.785579
GENE2998X	SHM2	SHM2	1.000000	-0.011366	0.088347	-0.082078	-1.307084	-2.384646	-0.987054	-3.641043	-3.688533	-3.192876	-4.723124	-3.764311	-2.625184	0.107150	0.311281	-0.072607	-0.158051	-0.752562	-0.351101	-2.300401	-2.596433	-2.533233	-0.179874	0.302781	-0.383679	0.102066	0.362391	0.052371	0.204332	0.791754	0.444475	0.092549	-0.001935	-0.374640	0.046291	0.308757	0.017434	-0.152447	0.067896	0.347699	-0.515754	-0.023247	0.377932
GENE1635X	LPD1	LPD1	1.000000	0.154402	0.063943	-0.248586	-0.008730	-0.357950	-0.581887	-0.488950	-0.701069	-0.925202	-1.864088	-1.819412	-1.208591	0.486115	0.201121	-0.252652	0.152478	0.027916	0.018424	0.783392	-0.199327	0.455862	-0.025476	-0.019995	0.019722	-0.061810	-0.043636	-0.045938	0.301206	0.319100	-0.024408	0.307635	-0.223688	-0.188108	0.196113	0.119272	0.117402	0.099049	0.184893	0.029803	-0.206726	-0.554897	-0.334244
GENE3338X	TDH1	TDH1	1.000000	0.111324	-0.289927	0.139912	-0.246322	-0.273200	-0.387926	-0.516653	-0.154029	-0.429827	-1.089472	-0.303231	-0.413525	0.108534	-0.476762	-0.073466	-0.072513	0.399009	-0.374141	0.109247	-0.233027	-0.122877	-0.077573	0.109846	-0.118903	-0.061860	0.244015	0.155800	0.024846	-0.006597	0.089324	-0.079625	-0.120414	0.074577	0.031474	0.187209	0.270998	0.262261	0.035267	0.331910	0.183799	-0.350324	-0.183143
GENE1370X	HST1	HST1	1.000000	-0.232693	0.125353	0.081586	-0.270975	-0.053115	0.110602	-0.851323	0.393452	-0.437944	-2.324615	-0.784423	-1.683170	-0.309314	-0.019850	-0.280952	0.329606	-0.198313	-0.186761	-0.298817	-0.128134	-0.315394	0.262853	-0.209870	0.183181	-0.122562	-0.159737	-0.079336	0.010091	-0.575275	0.738258	-0.366672	-0.341220	-0.380514	0.101638	-0.263305	0.084157	-0.093770	-0.634954	0.439555	0.203976	-0.675997	0.073787
GENE2980X	SGF29	SGF29	1.000000	-0.243248	0.194403	0.015652	-0.060290	-0.105932	0.157967	-0.646455	-0.210332	-0.720435	-1.592727	-0.998559	-1.480963	0.335484	0.258165	0.146249	0.045742	-0.477956	-0.230822	-0.233510	-0.228580	-0.053095	0.541701	-0.097892	0.091670	-0.187044	-0.200517	-0.103486	-0.300469	0.029270	0.067052	-0.596732	-1.144299	-0.510079	0.054760	0.356270	0.098537	0.228337	-0.167577	-0.058631	0.087117	0.121130	-0.015149
GENE1854X	MPC2	MPC2	1.000000	-0.223526	0.156245	0.041450	-0.324390	-0.317850	-0.261978	-0.269942	-1.004942	-1.157107	-2.806000	-2.656908	-2.206865	-0.051088	0.673816	-0.086727	0.062297	-0.007619	-0.209162	0.096804	0.789754	-0.005852	0.045537	0.101605	-0.109306	-0.188369	-0.446964	-0.062987	-0.896169	-0.212736	0.012923	-0.438411	-0.717422	-1.246977	0.125508	-0.272249	-0.013549	0.549180	-0.964189	0.211129	0.010634	-0.473781	0.399620
GENE3634X	VPS1	VPS1	1.000000	-0.484221	0.391185	-0.038529	0.038152	-0.518941	-0.312617	-0.770803	-1.725691	-1.392712	-3.743719	-2.678723	-2.521638	0.034063	-0.067506	0.348562	0.516199	0.191443	0.468153	0.040312	0.338136	1.075809	0.170047	0.181862	-0.208139	-0.649807	-0.353277	-0.172174	-0.917650	-0.575558	-0.917016	-0.855279	-0.678434	-0.945625	0.017700	-0.126924	-0.246582	-1.354652	-0.894128	-0.628683	-0.937043	-1.201213	-1.151890
GENE3623X	VMA5	VMA5	1.000000	0.159782	-0.048005	-0.127196	-0.182920	0.478089	-0.134777	-0.740985	-0.828862	-1.221632	-1.586616	-0.738706	-1.405112	-0.139811	0.050069	0.141592	0.103820	0.400229	-0.197026	0.069373	0.060142	-0.146530	0.037596	0.093539	-0.100026	-0.303044	0.174152	0.345393	-0.476720	-0.083877	0.079173	-1.438532	-0.833709	-1.136894	0.302153	0.133736	0.424243	0.048594	0.391160	0.208325	0.060019	-0.035621	-0.280952
GENE3624X	VMA6	VMA6	1.000000	-0.271094	-0.050750	0.270080	-0.196629	-0.203329	-0.107379	-1.248694	-1.211522	-1.041564	-1.871127	-2.356989	-1.382339	0.092743	0.470969	0.295461	0.805113	0.792465	0.586406	-0.918702	0.791768	0.818742	-0.066729	0.062106	-0.064900	-0.016776	0.283348	-0.347845	-0.435688	0.031627	-0.563305	-1.786866	-1.708718	-1.593059	0.235243	0.180332	0.278990	0.242194	0.003268	0.412000	-0.080894	0.378529	0.552254
GENE361X	BLS1	BLS1	1.000000	-0.336480	0.154217	0.131209	-0.791554	-0.271389	-0.340319	-0.249292	-0.977121	-0.586851	-0.409170	-0.202822	-1.365019	-0.522260	-1.471560	-0.180531	0.117113	-1.093081	-0.251778	-0.027127	-0.518582	-0.273384	0.454476	0.100952	-0.108552	-0.143938	-0.234155	-0.015745	-0.221971	-0.258392	-0.289634	-0.205860	0.137366	0.139196	-0.109634	-0.322898	-0.758343	-0.108885	-0.046910	-0.206012	0.259379	-0.541435	0.157214
GENE1664X	LYS12	LYS12	1.000000	0.150302	-0.250034	0.069456	-0.643386	-0.449319	-0.196263	-0.159913	-0.003575	-0.450094	-0.709751	-0.400019	-0.649250	-0.530315	-1.832280	-0.948280	0.070775	-1.339179	-1.476817	-0.442017	-1.095463	-1.061349	0.196864	0.022118	-0.022463	0.059335	0.020072	-0.339496	0.140570	-0.198329	0.445801	0.054275	0.463622	0.429200	-0.413689	-0.327389	-0.267027	0.067920	-0.294468	0.260985	0.634276	-0.285044	0.374960
GENE1786X	MHT1	MHT1	1.000000	-0.035338	-0.014944	0.048936	-0.764573	-0.662437	-0.100691	-0.540611	-0.510807	-0.698386	-0.580472	-0.679811	-0.621013	-0.034432	-0.200057	-0.046060	0.041657	0.013974	-0.976317	-0.271951	-0.009697	-0.987691	-0.030780	0.038234	-0.039275	0.184053	0.332805	0.177175	-0.005189	0.301869	0.211989	0.510231	0.135985	0.102214	-0.089462	-0.173225	-0.123137	-0.000131	0.123880	-0.132104	-0.288085	-0.149093	0.006914
GENE582X	COX14	COX14	1.000000	0.235702	-0.081641	-0.188467	-0.672029	-0.572188	-0.645226	-1.019436	-0.955203	-0.336316	-0.905740	-0.776547	-0.742483	-0.484825	-0.163794	-0.512416	0.013730	-0.590586	-0.226832	0.025252	-0.682661	-1.115837	0.277702	-0.208847	0.182402	-0.237165	-0.255476	-0.144441	0.101245	0.135044	-0.080349	0.282989	-0.018388	0.018784	-0.067578	-0.140181	0.084220	0.060428	-0.369957	0.428165	0.229198	0.008633	0.735663
GENE2197X	PAU13	PAU13	1.000000	0.171775	0.026083	-0.225476	-0.399033	-0.504246	-0.307816	-0.755166	-0.826982	-0.107503	-0.287987	-0.612955	-0.332423	-0.789702	-0.656168	-0.284703	0.285737	-0.409420	-0.471719	0.161414	-0.633988	-1.415651	0.097225	0.021994	-0.022335	-0.056241	-0.316833	-0.192046	-0.518657	-0.136888	0.053555	0.001104	0.312534	0.118269	-0.288853	-0.209458	0.183608	-0.003983	-0.024955	0.050816	0.124754	0.132912	0.407763
GENE4032X	YHL044W	YHL044W	1.000000	0.281506	-0.149986	-0.179060	-0.305816	-0.570941	-0.440762	-0.672547	-0.380711	-0.372548	-0.223519	-1.019912	-0.177643	-0.389267	-0.406115	0.037970	0.268987	-0.595140	0.129088	0.364414	-0.483606	-0.582829	0.030829	0.139864	-0.154894	0.345414	0.136067	0.079655	-0.007520	0.313850	-0.118451	0.667246	0.098738	0.282896	0.415599	0.227868	0.223870	0.027963	-0.053977	-0.072995	0.309781	0.211046	0.076629
GENE1906X	MRPL36	MRPL36	1.000000	0.174344	-0.042067	-0.151545	-0.553053	-0.430827	-0.322639	-0.878611	-0.046631	0.101874	-2.089592	-0.215584	-0.080559	-0.269018	-0.305738	-0.497424	-0.027356	-0.644143	-0.114525	0.149122	-0.399307	-0.222801	-0.017795	0.065729	-0.068867	0.181908	0.065038	-0.045857	-0.487728	-0.448578	-0.412372	-0.235051	-0.192776	-0.319894	0.146650	0.170736	-0.218019	-0.060079	0.092471	-0.567982	-0.367852	0.141936	-0.329898
GENE3335X	TDA7	TDA7	1.000000	-0.106459	0.067391	0.033250	-0.191959	-0.118436	-0.485195	-1.050043	-0.762345	-0.171636	-1.925224	-0.762737	-0.428936	-0.937592	-0.346621	-0.465191	-0.158506	-0.499732	-0.066100	-0.008420	-0.885552	0.040054	0.443313	-0.226950	0.196054	0.278552	0.281397	0.488919	-0.204918	0.075496	-0.717396	0.807839	-0.260846	-0.216968	0.117513	0.385007	0.153739	-0.193354	-0.209382	-0.653501	0.067243	0.204626	0.067550
GENE2520X	QCR7	QCR7	1.000000	-0.148160	0.148039	-0.015174	-0.481710	-0.904223	-0.820946	-0.736779	-0.391546	-0.660797	-1.325495	-1.106101	-0.208195	-0.262346	-0.309713	-0.154256	0.280632	-0.704796	0.023325	0.086018	-0.391391	-0.019262	0.293027	0.066487	-0.069700	-0.258623	0.228699	0.052333	-0.332731	0.447627	0.357881	-0.733996	-0.289284	-0.120144	0.097834	0.090424	0.132120	0.239231	0.184652	0.276984	-0.034401	0.540349	0.596820
GENE3924X	YER188C-A	YER188C-A	1.000000	0.065104	-0.060159	-0.007694	-0.377633	-0.237083	-0.447466	-0.712290	-0.699092	-0.189422	-0.729411	-0.588072	-0.609480	-0.398834	-0.588964	-0.227984	-0.189048	-0.509360	-0.488396	0.180875	-0.372747	0.069959	0.098080	-0.026532	0.026053	0.000035	0.035888	-0.076093	-0.060324	0.049065	-0.065285	0.225462	0.176253	0.000152	0.170248	0.051379	0.133840	0.235568	0.449972	0.652978	-0.008351	0.256008	0.409375
GENE3098X	SNO2	SNO2	1.000000	0.121504	-0.105668	-0.025092	-0.691361	-0.606870	-0.329383	-1.327455	0.070408	-0.555650	-1.074156	-0.206386	-0.612169	-0.587811	-0.018354	-0.650967	-0.447200	-0.584445	-0.139465	0.097766	-1.088561	-0.038521	0.511637	-0.091189	0.085766	-0.528809	-0.358720	0.073631	-0.138772	0.284570	0.476900	-0.092049	-0.002335	0.009917	-0.021774	-0.040830	0.039178	0.346594	0.007805	0.104141	0.137205	-0.398276	0.594977
GENE4548X	YRF1-7	YRF1-7	1.000000	-0.182200	0.110276	0.055483	-0.310720	-0.285492	-0.766035	-1.008156	-0.205777	-0.503987	-0.433891	-0.235796	-0.061615	-0.343360	-0.990116	-0.478456	-0.255780	-1.036253	-0.731653	0.103211	-0.948818	0.135318	0.099218	-0.059195	0.056862	0.020263	-0.101969	-0.090392	-0.392592	0.155119	0.055548	-0.073294	-0.010504	-0.097722	0.133239	-0.303403	-0.226831	0.124218	0.345026	-0.308900	0.016697	0.030651	-0.078428
GENE2642X	RKM2	RKM2	1.000000	0.115650	-0.049072	-0.074032	0.299997	-0.508845	-0.156342	-0.450521	-0.552174	-0.060418	-0.774644	-0.396483	-0.398017	-0.027611	-0.042657	0.202052	0.532847	0.021883	0.039459	0.060320	-0.306945	-0.330928	0.503431	-0.013381	0.013258	0.117411	0.391254	0.023706	-0.264513	0.087012	-0.432630	-0.037384	-0.214051	-0.403138	-0.173460	0.257658	0.161926	0.124496	0.043685	0.105834	0.033743	-0.139758	0.075601
GENE2802X	RQC1	RQC1	1.000000	0.129325	-0.200312	0.050824	0.319119	-0.290060	0.085781	0.131056	-0.671657	-0.126651	-0.474402	-0.207513	0.243143	0.138037	0.032792	0.177649	0.736468	-0.157702	-0.021260	0.423364	-0.524904	-0.430305	0.133664	0.099310	-0.106655	0.302869	0.136644	0.021584	-0.106618	0.001084	0.164762	-0.027504	0.220985	-0.003977	-0.037502	-0.057792	0.210673	0.041550	-0.296639	-0.154241	0.101991	-0.227744	0.441106
GENE3913X	YER079W	YER079W	1.000000	0.116993	0.063044	-0.199487	-0.136905	-0.630101	-0.345167	-0.153804	-0.137231	-0.280808	-0.914645	-0.291728	0.018922	-0.046261	0.484964	-0.106500	0.247537	0.217593	0.087827	0.727673	-0.354935	0.026859	-0.073605	-0.076933	0.073037	-0.181738	0.197237	0.157334	-0.344129	0.307330	-0.045891	0.039195	0.224627	0.214579	0.286209	0.202248	-0.105946	0.108473	-0.327030	-0.167078	0.214257	-0.307220	0.236326
GENE2133X	OCA5	OCA5	1.000000	0.101148	0.010208	-0.119867	-0.076070	-0.200503	0.005898	-0.167305	-0.163860	-0.694390	0.273973	0.034688	-0.630855	0.016006	-0.774100	0.007707	0.701533	-0.623071	-0.364230	-0.032266	-0.464420	0.077934	0.479586	-0.175505	0.156452	-0.101653	-0.171088	0.283189	-0.180541	-0.319482	-0.127609	-0.242771	-0.502535	-0.523849	-0.105181	0.076123	-0.442689	0.156217	0.479361	0.222181	0.297462	0.551792	0.460414
GENE205X	ARN2	ARN2	1.000000	0.309997	-0.034097	-0.351716	-0.381650	-0.288186	-0.253164	-0.095383	-0.673919	-0.587038	0.582613	-0.897303	-0.711478	0.180418	-1.058006	0.006535	0.460977	-0.605294	-0.227597	0.158551	-0.967181	-0.269690	-0.000331	-0.102239	0.095471	0.041558	0.076287	-0.292288	0.220903	-0.354978	-0.585894	0.111170	-0.539221	0.225737	0.178284	0.154056	0.381401	0.216081	0.225413	0.095923	-0.138813	-0.401061	0.056337
GENE2604X	RFM1	RFM1	1.000000	0.515067	-0.282701	-0.417175	-0.961224	-1.024222	-0.302359	-1.012808	-1.908344	-0.672569	-0.866915	-2.454369	-1.738079	-0.595720	-1.909520	-0.485163	1.463019	0.261947	1.049030	-0.523830	-0.188645	0.461970	1.717732	0.172631	-0.196132	0.595127	0.588778	1.502177	-0.196132	-0.196132	0.259025	-0.158885	-0.196132	-0.196132	0.811931	0.829398	0.846178	-0.137768	-0.196132	0.301692	0.659175	-0.044382	0.663595
GENE4199X	YLL058W	YLL058W	1.000000	0.041096	-0.034353	-0.007761	-0.401585	-0.364863	-0.171630	-0.450252	-0.294768	-0.369613	-0.404815	-0.243000	-0.305252	-0.242995	-1.035567	-0.160767	0.149770	-0.090911	-0.340206	-0.277670	-0.499116	0.161337	0.483348	-0.128343	0.117852	0.088582	0.183895	-0.007603	-0.296404	0.034562	0.028307	0.459082	-0.501193	0.256972	0.065522	0.089922	0.186725	0.236989	-0.185961	0.097810	-0.013253	0.050066	0.272107
GENE3902X	YEL076C-A	YEL076C-A	1.000000	-0.303861	0.205877	0.051764	-0.006467	-0.029442	-0.801108	0.086847	-0.330970	-0.705523	-0.769810	0.127241	-1.360101	-0.328184	0.092582	-0.236026	0.308743	0.435943	0.402706	0.299962	0.414661	0.387065	0.021043	-0.242890	0.207829	0.011620	-0.101089	-0.145598	-0.240512	0.054248	0.196383	0.132450	0.391637	0.392250	-0.083357	0.330343	-0.022667	0.060121	-0.082609	-0.139798	-0.617052	0.235840	-0.109867
GENE4434X	YOR114W	YOR114W	1.000000	-0.090836	0.124422	-0.042530	-0.406903	0.159164	-1.268158	-1.382344	-0.076125	-0.804996	-0.507138	0.291571	-1.260043	0.012084	-0.515423	0.069870	-0.213273	0.314124	1.100597	0.152797	0.482162	1.085471	0.003936	0.006950	-0.006984	0.279880	0.445995	-0.485495	-0.293798	-0.548243	0.282194	-0.139083	0.366299	-0.246683	-0.069530	0.318202	0.443372	0.207878	-0.493481	-0.290779	-0.511815	-0.444743	0.314248
GENE3975X	YGL204C	YGL204C	1.000000	-0.084898	0.042313	0.038977	-0.354737	-0.202398	-0.347949	-0.594113	0.070076	-0.450212	-0.602278	-0.514459	-0.455461	-0.479762	0.313637	0.245460	0.101215	0.052893	0.293409	-0.724699	0.019380	0.133369	-0.092334	-0.428073	0.329693	-0.375096	-0.146115	-0.117941	-0.124133	0.419846	-0.179593	0.391333	0.380070	-0.014760	-0.215699	0.171841	-0.062858	-0.117951	-0.008063	-0.460284	-0.128872	0.288112	-0.613401
GENE4583X	ZTA1	ZTA1	1.000000	0.019581	-0.090777	0.066700	-0.101932	-0.382495	-0.412927	-0.177915	-0.300772	-0.410585	-0.359084	0.215204	-0.667053	0.025458	0.264846	-0.003640	0.393460	0.399932	0.192026	-0.615564	-0.319813	-0.087833	-0.222316	-0.121776	0.112292	-0.015843	-0.055561	-0.126954	-0.356232	0.245038	0.076406	0.024246	0.348400	-0.210377	0.091480	0.193238	-0.291507	0.051554	0.212451	-0.021646	-0.119366	-0.138418	0.096422
GENE1380X	HTZ1	HTZ1	1.000000	0.298973	-0.391444	0.010587	-0.431403	0.329712	-0.284862	0.144479	-0.195176	-0.436056	-0.159254	-0.331959	-1.050388	-0.173172	-0.332065	-0.592551	-0.354157	-0.048021	0.428546	-0.154046	0.066882	0.572636	0.192135	0.115951	-0.126091	-0.001430	-0.034441	0.849774	0.098117	-0.043475	0.496388	0.117210	0.139737	0.164190	0.438854	0.408076	0.479026	0.545340	-0.062011	0.245644	0.226745	-0.109488	-0.125883
GENE566X	COS1	COS1	1.000000	0.165437	-0.038424	-0.144367	-0.337534	-0.482145	-0.569271	0.009921	-0.037682	-0.371032	-0.523493	0.017508	-0.082818	-0.271378	-0.259150	-0.344709	-0.342531	0.112143	0.146777	-0.425535	0.201725	-0.127080	0.277919	0.061232	-0.063947	0.139106	0.098718	0.197293	0.227143	0.482665	0.208982	0.163931	0.531756	0.089866	0.129255	0.009949	0.251618	0.327554	-0.036907	0.056404	0.255495	-0.263427	0.002035
GENE3742X	YBL100W-B	YBL100W-B	1.000000	0.593449	-0.215815	-0.666367	-1.915263	-1.548505	-0.513483	-0.890704	0.181627	-1.470703	-0.272135	-0.501518	-0.591525	-1.145369	-1.831138	-1.229903	-1.628523	-0.936002	0.009230	-0.700262	-0.506191	-0.135859	0.080019	0.140581	-0.155773	-0.155773	0.211818	-0.155773	-0.155773	0.740445	0.299383	-0.155773	0.773498	-0.155773	-0.155773	0.448798	0.092987	-0.155773	-0.155773	-0.070888	0.616544	-0.155773	0.192701
GENE2214X	PAU9	PAU9	1.000000	0.110025	-0.138163	0.017319	-0.396961	-0.434830	0.044673	-0.200304	-0.370850	-0.357348	-0.870923	-0.214947	-0.378017	-0.854352	-0.518095	-0.021449	-0.359874	-0.202104	-0.204179	-0.167383	-0.097452	0.741111	-0.029457	-0.000965	0.000964	-0.111670	-0.280509	-0.064542	0.093033	0.295752	-0.140943	0.023007	-0.229685	-0.508920	-0.151741	-0.001101	-0.039739	0.322226	0.154349	0.438211	0.135344	-0.125839	-0.096953
GENE2652X	RMD6	RMD6	1.000000	0.054882	-0.138274	0.073985	-0.380766	-0.007520	-0.360951	0.092666	-0.100200	-0.126877	-1.026422	-0.290222	-0.250484	-0.595686	0.037953	-0.054792	-0.673275	0.254129	0.158992	0.240659	-0.135906	0.302010	0.245202	-0.023497	0.023120	-0.126680	-0.508766	-0.003288	-0.012150	0.098206	0.130913	-0.147145	0.408075	0.454875	-0.146977	-0.192482	0.081452	-0.045083	-0.087404	0.256148	-0.124593	-0.323978	-0.087646
GENE1504X	ISM1	ISM1	1.000000	0.472071	-0.371864	-0.251336	-0.277365	-0.027011	-0.047356	-0.272453	-0.240313	0.028458	-1.102184	-0.111240	-0.679128	0.086075	-0.122441	-0.066105	0.354968	-0.278586	-0.775733	0.190797	-0.114684	-0.257001	0.382578	-0.014680	0.014532	0.193269	-0.136148	-0.030987	0.094243	-0.180801	0.058800	0.641183	-0.718363	-0.122071	-0.177624	0.118958	0.411177	-0.402472	0.409133	-0.010140	-0.345049	-0.836075	-0.318994
GENE1943X	MSD1	MSD1	1.000000	0.024733	0.051303	-0.079313	-0.314594	-0.159390	0.250376	-0.124314	0.302160	-0.135203	-0.579867	0.095692	-0.250996	0.075816	0.271523	-0.218689	0.448753	-0.091463	-0.088215	0.206701	-0.676843	-0.480060	0.050563	0.081034	-0.085858	-0.202459	0.042822	0.053660	-0.145705	-0.270738	0.163235	0.025256	-0.408061	-0.118425	-0.017467	-0.127644	-0.278820	-0.045780	0.078111	-0.043473	-0.226111	-0.073867	0.441977
GENE2084X	NPR2	NPR2	1.000000	-0.000053	0.085642	-0.090992	-0.410200	-0.621804	-0.492638	-0.297104	0.211056	-0.615286	-0.464497	0.518798	0.055223	-0.120300	-0.135133	-0.426983	0.591044	-0.209714	-1.274646	0.099248	-0.625762	-1.471293	0.203641	0.075018	-0.079134	0.069541	-0.034040	-0.326867	-0.063815	0.017563	0.053056	-0.225426	0.025712	-0.351129	-0.159668	-0.141034	-0.164232	-0.000434	-0.127125	-0.004089	0.409114	-0.203637	-0.194194
GENE3069X	SMC6	SMC6	1.000000	-0.323557	0.052988	0.218460	-0.196543	-0.446210	0.079706	-0.644981	0.060388	-0.233351	-0.916082	0.268463	-0.650480	-0.127929	0.001878	-0.140199	0.429667	-0.480112	-0.419457	-0.538952	-0.323201	-0.907638	0.506644	0.001005	-0.001006	-0.038227	-0.049740	0.283684	-0.363358	0.034245	-0.318192	0.129296	-0.240124	-0.226286	0.125672	-0.222932	-0.055435	0.044486	0.125251	-0.406908	0.079367	-0.625390	-0.385256
GENE2592X	REE1	REE1	1.000000	0.256274	-0.128175	-0.167116	-0.756122	-0.279500	-0.403911	-0.686144	0.026382	-0.535792	-0.813797	0.318547	-0.573712	-0.196917	-0.168312	-0.254551	0.813912	-0.033484	-0.113280	0.263797	-0.067447	-0.709542	0.455710	-0.045391	0.044006	0.011283	0.120230	0.010366	-0.023126	0.292258	0.431536	0.295733	0.230222	-0.053077	-0.173471	0.053067	-0.170280	0.335152	-0.544909	0.279533	0.090866	-0.405973	0.652313
GENE1168X	GIT1	GIT1	1.000000	0.068199	0.030117	-0.103926	-0.443086	-0.703405	-0.397267	-0.516938	-0.143022	-0.177527	-0.181464	-0.020097	-0.516947	0.009702	0.037276	-0.442685	-0.433881	-0.551388	-0.217321	-0.171254	-0.256565	-0.741154	0.297413	0.053125	-0.055156	-0.322574	-0.006483	-0.010865	-0.248528	-0.116350	0.294513	0.206001	-0.668704	-0.228475	-0.264136	-0.287348	-0.046424	-0.265952	-0.416283	0.147895	-0.127233	-0.627768	-0.066696
GENE4484X	YPL225W	YPL225W	1.000000	-0.010648	0.078719	-0.072068	0.100792	-0.455362	-0.427683	0.000504	0.181039	-0.597867	-0.398730	0.438956	-0.114896	-0.082671	-0.060839	-0.315869	-0.301007	-0.305040	-0.246509	0.365493	-0.344919	-0.856352	0.307804	0.211300	-0.247646	0.169432	-0.122451	0.117211	0.206654	-0.061425	0.141123	0.345708	-0.851018	-0.028376	-0.253289	0.049792	0.298404	0.072177	-0.714414	-0.231610	-0.020559	-0.370295	-0.191516
GENE3184X	SRF1	SRF1	1.000000	-0.211781	0.044198	0.144593	-0.036374	-0.252805	-0.012199	-0.348947	-0.045515	-0.548012	-0.738111	0.313144	-0.223295	0.042256	-0.700498	0.056770	0.042685	-0.166059	0.091071	0.128064	-0.182043	0.184550	0.274698	-0.305415	0.251920	-0.090036	-0.187338	-0.169325	-0.563027	-0.630921	0.330563	-0.000029	-0.014152	0.434206	-0.018571	-0.297087	0.008570	0.240547	-0.570642	-0.049809	0.158020	-0.130537	-0.184539
GENE4452X	YOR385W	YOR385W	1.000000	-0.024133	0.034974	-0.011516	0.128740	-0.652315	-0.493635	-0.195863	-0.165246	-0.054311	-0.387066	0.557332	-0.599206	-0.217881	-0.683185	-0.232020	0.097303	-0.421921	-0.031229	0.703313	-0.342689	-0.086567	0.681488	-0.222975	0.193082	-0.154843	-0.097038	-0.432511	0.180659	0.313421	0.296202	0.156122	-0.334703	-0.278794	-0.286782	0.318135	-0.118341	0.236999	-0.290964	-0.274161	0.270397	0.070857	0.281109
GENE1250X	GYP8	GYP8	1.000000	-0.135033	0.058946	0.067152	-0.082891	-0.521110	-0.504999	-0.978779	-0.778353	-0.062835	-0.703802	-0.056436	-0.244342	-0.140990	-0.237692	-0.439656	-0.444116	0.219789	-0.488713	-0.796079	-0.120657	-1.436348	0.008060	0.123453	-0.135014	0.197866	0.201761	0.143761	-0.645207	0.158785	-0.263879	-0.395342	-0.509991	-0.005686	-0.202182	0.032573	-0.133323	0.693404	0.251424	0.185612	-0.050892	-0.358824	-0.072886
GENE1931X	MRT4	MRT4	1.000000	-0.055397	-0.072000	0.119491	0.317497	0.357617	0.118408	-1.298211	-0.558534	0.309509	-1.225985	-0.896099	0.314187	-0.262692	0.420481	-0.179258	-2.184260	-0.460030	-1.009240	-2.191868	-0.238393	-1.925186	-0.100694	-0.006749	0.006717	-0.271459	0.309524	-0.195207	-0.248852	-0.314097	-0.530255	-1.312639	-1.420686	0.009636	0.160155	0.261679	0.094577	0.526027	0.393452	0.495429	0.682616	0.752966	0.427279
GENE3364X	THI13	THI13	1.000000	0.121786	-0.110140	-0.021187	-0.214631	-0.286935	-0.314549	-0.642833	-0.376594	-0.047549	-0.531835	0.097644	0.436547	-0.601862	-0.519612	-0.155845	-0.560667	-0.057826	-0.156137	-0.529167	-0.211177	-0.875477	0.217624	-0.294083	0.244168	0.293121	0.387289	0.335775	0.180525	-0.265219	0.013100	-0.020837	0.078866	0.510992	0.108774	0.096791	0.061329	0.355590	0.486743	0.034974	0.382738	0.025632	-0.149503
GENE2837X	RSM23	RSM23	1.000000	-0.012304	-0.015238	0.027153	-0.430013	-0.277821	0.071241	-0.367923	-0.161092	-0.258004	-0.502379	-0.401117	-0.132183	0.289076	0.054095	-0.745549	-0.112813	-0.233233	-0.414217	-0.511376	0.205462	-0.495696	0.222649	0.147033	-0.163736	0.065015	0.096757	0.204122	-0.629234	0.370355	-0.748265	-0.593596	0.000166	-0.351278	0.085709	0.293278	0.119553	0.031794	0.042890	0.082763	0.301342	0.226277	-0.302702
GENE1553X	KEL2	KEL2	1.000000	0.195847	-0.430524	0.153950	-0.536408	-0.133538	-0.534522	-0.479495	-0.067195	-0.161309	-0.605986	-0.012528	-0.392144	-0.376886	-0.017236	0.128031	-0.176021	-0.201479	-0.284193	-0.186837	0.531089	-0.321957	0.071610	-0.002259	0.002255	0.220378	0.121215	0.124198	-0.296004	0.005487	0.125550	-0.117718	-0.059128	-0.227311	0.245172	0.144329	0.043606	0.450144	0.226270	0.244642	0.414133	0.159763	0.002503
GENE3956X	YGL015C	YGL015C	1.000000	0.205596	-0.034622	-0.200001	-0.420654	-0.561286	-0.387288	-0.400402	-0.150006	-0.357012	-0.256718	0.095500	-0.173427	-0.447657	-0.535018	-0.021718	0.161411	-0.431295	-0.877921	-0.107596	0.782160	-0.477877	-0.193147	-0.165885	0.148763	0.028504	-0.053975	-0.445276	0.303874	-0.560196	-0.039172	-0.232661	0.022037	-0.294011	-0.298038	-0.004413	-0.460260	0.155021	-0.038487	-0.346520	0.276937	-0.140686	0.274510
GENE2702X	RPL19B	RPL19B	1.000000	0.396338	-0.167401	-0.333896	-0.381039	0.260732	-0.123089	-0.418227	-0.857886	-0.174816	-1.087417	-0.534684	0.158623	-0.628175	0.307355	-0.383634	-0.162669	-0.895749	-1.218931	0.249469	-0.847692	-0.958878	0.529729	0.203607	-0.237139	-0.305735	0.374692	-0.329222	-0.783961	-0.069313	-0.502259	-0.968708	-1.013146	-0.592588	0.266895	0.017614	-0.021305	0.313084	0.063803	0.290161	0.652297	0.656994	0.848593
GENE2735X	RPL41A	RPL41A	1.000000	0.112518	-0.182502	0.053407	-0.341052	0.449590	0.097469	-0.419439	-0.278491	-0.400181	-0.720349	-0.650597	-0.597094	-0.493427	-0.282922	-0.216483	-0.306311	-0.179199	-0.293368	0.377661	-0.463897	-0.411452	0.032339	0.023390	-0.023776	-0.097762	-0.033404	-0.486716	-0.289330	0.204983	-0.194453	-0.593298	-0.354089	-0.569001	-0.001901	-0.392053	-0.285806	0.022727	-0.378980	0.062008	0.348074	-0.619242	0.057648
GENE3408X	TMA20	TMA20	1.000000	0.040169	0.004166	-0.045618	0.070869	0.187722	0.047765	0.111415	-0.129985	-0.023695	-0.516311	0.024372	0.484063	-0.362666	0.188160	0.001363	-0.337923	0.517279	-0.156337	0.046018	-0.257411	-0.534165	0.135514	0.012980	-0.013098	-0.105422	0.171349	-0.223838	-0.042087	-0.228686	-0.521133	-0.241421	-0.033714	-0.713070	0.024038	-0.131654	-0.031059	0.064232	-0.443432	0.157631	0.034026	-0.357303	-0.160016
GENE833X	ECI1	ECI1	1.000000	-0.041608	-0.167494	0.186553	-0.059234	0.216635	-0.347224	-0.323093	-0.091603	0.016455	-0.029123	0.217842	-0.154803	0.119545	-0.287858	-0.170674	-0.511508	0.015590	0.235620	0.509030	0.216206	0.372056	0.289524	-0.052561	0.050714	0.190544	0.369010	0.155754	0.030701	0.499818	-0.296375	0.022578	0.059231	0.220188	0.083824	-0.251804	-0.239737	0.113322	-0.905400	-0.157713	0.201054	-0.052528	-0.216846
GENE2027X	NCE101	NCE101	1.000000	0.285714	-0.194992	-0.140175	-0.631427	-0.291387	-0.435624	-0.337379	0.033638	-0.084318	-0.611553	0.307508	-0.438545	-0.402341	-0.428380	-0.541005	-0.554388	-0.681952	0.005757	0.065606	-0.295676	0.897229	0.469714	-0.052291	0.050462	-0.434986	0.459834	0.251359	-0.355282	0.723922	-0.532928	-0.475871	0.592037	0.208340	0.130260	0.317309	0.173988	-0.014683	-0.616634	-0.365731	-0.136888	-0.033887	0.215241
GENE1982X	MTD1	MTD1	1.000000	-0.364635	-0.056469	0.335392	-0.784341	0.074808	-0.678018	-0.485261	0.095702	-1.314004	-1.019179	0.589395	-0.774964	0.031067	-0.526187	0.008814	0.045661	-0.563209	0.765415	0.774614	-0.599502	0.283424	-0.146642	0.071635	-0.075379	-0.427868	0.469623	0.088760	-0.052656	-0.032899	-0.794383	-0.567904	0.274146	-0.565372	0.022801	0.218136	-0.211676	0.170677	0.889374	-0.169023	-0.074098	0.386014	-0.551153
GENE4060X	YHR213W-A	YHR213W-A	1.000000	-0.051877	-0.070084	0.114684	-0.594574	-1.148923	-0.641892	-0.642259	0.229424	-0.181260	0.227299	0.180830	-0.373597	-0.102860	0.188352	-0.543769	-0.213549	-0.552682	0.117085	0.479028	-0.808630	0.807279	0.184030	0.149411	-0.166692	-0.391329	0.196803	-0.093522	-0.530637	-0.400839	-0.592701	-0.172312	-0.001547	0.123132	-0.194714	0.102148	0.008034	0.256932	-0.018862	0.319147	0.216723	0.276578	-0.195065
GENE4336X	YMR316C-A	YMR316C-A	1.000000	-0.226712	0.058618	0.142677	-0.213540	-0.517529	-0.863111	-0.609388	-0.115297	-0.737630	-0.065509	0.056239	-1.021671	-0.283606	0.119219	-0.270644	-0.214219	-0.299305	0.035609	0.623117	-0.710458	0.302048	0.302191	-0.008056	0.008011	0.153491	0.259945	0.224661	0.174280	-0.197437	-0.486906	0.161630	1.034534	0.124699	0.222696	0.543486	0.174827	0.264960	0.690050	0.788178	0.669946	0.659183	0.795241
GENE455X	CBP6	CBP6	1.000000	0.248581	-0.001860	-0.298229	-0.128601	-0.083475	0.448538	-0.460359	-0.172504	0.238626	-1.010917	-0.565969	-0.383852	0.168581	-0.176006	-0.002192	0.299628	-0.014277	0.244365	0.064282	0.501918	-0.000266	0.068447	-0.046762	0.045294	0.161408	-0.021030	0.022344	-0.079710	-0.134257	-0.696247	-0.199132	-0.233115	-0.163644	0.124333	-0.009801	0.262553	0.506285	-0.546280	-0.088624	0.280273	-0.387608	-0.008834
GENE559X	COQ2	COQ2	1.000000	0.385310	-0.121891	-0.367961	-0.359469	-0.094793	-0.027010	-0.549667	-0.127292	0.023952	-2.363037	-0.484227	0.166868	-0.015339	0.341328	0.127009	0.342308	-0.223084	0.272126	1.270297	0.978707	0.754958	-0.054132	0.103272	-0.111238	-0.056443	-0.051939	-0.227572	0.499786	-0.340486	-0.623361	0.370582	-0.382334	-0.708191	-0.057364	0.054801	0.193216	-0.153397	-1.397723	-0.035477	-0.375423	-0.615981	-0.042653
GENE2447X	PRM5	PRM5	1.000000	0.019736	-0.011319	-0.008623	-0.819124	0.148035	-0.028302	-0.821422	-0.098715	-0.609266	-1.223083	0.189170	0.141070	-0.081798	0.267575	-0.056972	-0.447348	0.328229	0.047592	0.284098	0.859521	-0.302457	0.311253	0.108402	-0.117214	-0.119207	0.204111	-0.195670	-0.575779	-0.108544	-0.732417	0.086152	-0.361315	-0.417089	-0.087456	-0.173355	-0.380895	0.268810	-0.341442	-0.097157	-0.167471	-0.538679	-0.413000
GENE2945X	SEC66	SEC66	1.000000	0.161368	-0.077627	-0.098448	-0.207854	0.514984	0.326349	-0.140946	0.352098	0.323147	-1.241460	0.064652	0.439454	0.032076	0.077818	0.074982	-0.173079	0.132531	0.165497	0.472879	0.268854	-0.155880	0.074374	0.062255	-0.065063	-0.335648	-0.065185	-0.431496	-0.804689	-0.160730	-0.196066	-0.219749	-0.282904	-0.046536	-0.191737	0.019462	-0.220988	-0.108938	0.062385	-0.346140	-0.190321	-0.541905	-0.356667
GENE742X	DFG16	DFG16	1.000000	0.277801	-0.355261	0.008525	-0.081251	-0.389306	-0.078490	-0.079796	-0.112744	0.056149	-0.600607	-0.140656	-0.087041	0.060099	-0.079672	0.681364	-0.259673	0.201802	0.478340	-0.790843	0.279383	0.081784	-0.090446	-0.014059	0.013923	-0.095382	0.104292	-0.230635	-0.232060	-0.350517	-0.575626	-0.388768	-0.282769	-0.013301	0.021284	-0.227514	-0.123676	0.343596	-0.629683	-0.458607	0.022098	-0.131753	-0.387284
GENE2925X	SCW10	SCW10	1.000000	-0.086184	0.079504	0.001923	-0.428065	-0.513692	0.084418	-0.199021	-0.139132	0.355295	-0.900461	-0.092519	0.109163	0.025422	-0.031603	-0.133424	-0.352550	-0.130902	-0.042601	-0.406974	0.335635	-0.201233	0.134717	-0.174670	0.155788	-0.005418	0.043363	-0.386882	-0.451561	0.039696	-0.085333	-0.334516	-0.144540	0.143743	-0.351316	-0.166163	-0.189591	-0.064579	-0.330351	-0.410868	0.115031	-0.399836	-0.434098
GENE1074X	FUM1	FUM1	1.000000	0.216137	-0.184323	-0.061422	-0.252264	-0.241858	-0.122935	-0.674967	-0.417203	0.081647	-1.716127	-0.206732	0.583573	-0.124132	0.218251	0.007073	-0.143339	0.111682	0.517850	-1.218360	0.020163	0.563560	0.129384	-0.023316	0.022945	-0.255509	-0.072697	-0.140885	-0.261532	0.307574	-0.189393	-0.049672	-0.132570	-0.661497	-0.354732	-0.267644	-0.407964	-0.204026	-0.648842	-0.424979	-0.664907	-1.061719	-0.454816
GENE1676X	MAE1	MAE1	1.000000	0.121580	0.001884	-0.134845	-0.272462	-0.006547	0.448795	-0.861847	-0.518880	0.459331	-1.526800	-0.916803	0.185515	0.062473	-0.016126	0.188351	0.455424	-0.035785	0.256483	-0.498985	-0.541169	-0.106663	0.260627	0.020509	-0.020804	0.301375	0.179620	-0.217661	0.165090	0.135524	0.092202	-0.015329	-0.547238	-0.048469	0.041410	0.070299	-0.225210	0.121174	-0.462030	-0.184216	-0.678368	-0.921664	-0.908987
GENE4324X	YMR244W	YMR244W	1.000000	-0.006088	-0.026249	0.031735	0.230759	-0.066428	0.014037	0.053323	-0.096708	0.106538	-0.843854	-0.550218	0.048531	0.038156	0.484436	-0.002142	-0.259311	0.385389	0.147664	-0.597343	0.056220	-0.195466	0.117275	-0.122624	0.113013	0.093917	-0.297862	0.127155	0.069206	0.003489	-0.049666	0.318459	-0.104106	-0.209414	-0.089802	0.070308	-0.227892	-0.055427	-0.031457	-0.146544	-0.125258	-0.396767	-0.300923
GENE336X	BCS1	BCS1	1.000000	0.211269	-0.208936	-0.033395	0.115071	0.074786	-0.002262	-0.357589	-0.244115	0.040691	0.274903	-0.039067	-0.051454	-0.161247	0.115990	-0.182887	-0.389214	0.524783	0.244624	0.482769	0.159500	0.188169	0.292215	-0.299749	0.248057	-0.201348	-0.084869	0.228716	0.043249	-0.325809	-0.570883	-0.232375	-0.742352	0.248023	-0.193032	-0.020456	-0.226797	0.161475	-0.044979	-0.140110	0.142206	-0.313209	-0.213618
GENE3298X	SYF2	SYF2	1.000000	-0.065540	0.009720	0.053323	-0.191091	-0.247079	-0.065556	-0.765475	-0.760962	0.163161	-0.746110	0.135771	-0.030806	0.044200	-0.383211	-0.557321	-0.512218	0.115092	-0.049538	0.178715	0.495632	-0.204936	0.146236	-0.085461	0.080680	-0.380256	-0.303196	0.160837	0.146434	-0.527141	-0.160468	-0.076551	-1.137680	-0.003479	0.234393	-0.218168	0.053932	0.116891	-0.521105	-0.404091	0.468646	-0.855624	-0.211843
GENE1390X	HXK1	HXK1	1.000000	0.173234	-0.192203	-0.004120	-0.536175	-0.141771	-0.886594	-0.184363	-0.465184	-0.286184	0.097585	0.270316	0.216775	-0.079914	-0.214359	-0.290166	-0.115852	0.020211	0.019055	0.586108	0.604639	-0.204210	0.129151	0.177323	-0.202213	0.081603	-0.053404	-0.167905	0.255814	-1.134718	-0.382798	0.387794	-0.909753	-0.091821	-0.302156	-0.166382	-0.274312	-0.201932	-0.131226	0.269023	-0.343275	-0.102866	-0.658751
GENE4221X	YLR154C-G	YLR154C-G	1.000000	0.024985	0.025711	-0.052072	-0.164459	0.182614	-0.110113	-0.027484	-0.107142	0.494609	-0.265097	-0.143040	0.365319	-0.081742	-0.187231	-0.117527	-0.305431	-0.015009	-0.200181	-0.116986	0.474522	-0.044358	0.167941	-0.053379	0.051474	0.087584	0.170017	-0.145111	0.239509	-0.163309	-0.233319	0.348844	-0.747548	0.128985	0.050589	0.190682	-0.402593	-0.025307	-0.182874	-0.026820	-0.343439	-0.345368	-0.399311
GENE490X	CHL4	CHL4	1.000000	-0.039011	-0.003487	0.041372	0.153978	-0.293800	-0.116195	0.229329	-0.859154	-0.228182	-0.105471	-0.160450	0.105691	-0.275811	-0.141670	-0.356602	-0.957202	-0.346069	0.192479	-0.125042	0.135022	0.580865	-0.033343	-0.146904	0.133318	-0.067652	-0.054048	0.261105	-0.675051	0.041109	-0.164961	-0.164033	-0.227061	-0.305568	0.106141	0.060103	0.114776	0.170356	-0.559861	-0.035769	0.228774	0.021550	-0.078003
GENE253X	ATG10	ATG10	1.000000	0.189832	0.085968	-0.325594	-0.717900	-1.110493	-0.229917	-0.434661	-1.163850	-0.287250	-0.776152	-1.563735	-0.190404	-0.346452	-1.234755	-0.993589	-0.670274	-0.142762	-0.447411	-0.184312	-0.654119	-0.220735	0.374625	0.150482	-0.168026	0.182445	-0.114963	-0.265488	0.472390	-0.328806	0.267821	-0.214884	-0.844171	-0.317491	-0.207544	0.128131	-0.415285	-0.032440	0.209349	-0.101434	-0.222517	-0.006040	-0.168852
GENE342X	BDS1	BDS1	1.000000	-0.168288	0.199456	-0.056136	-0.793544	-0.998515	-0.825417	-0.288996	-1.296116	-0.713859	0.109761	-1.647279	-0.172849	-0.560440	-0.558110	-0.492487	-0.681723	-0.171019	0.093996	-1.204841	-0.225949	0.259982	0.205743	-0.063884	0.061175	-0.378477	-0.295407	-0.364958	-0.145562	-0.971480	-0.065105	0.351891	-0.565850	-0.076851	-0.549704	-0.677741	-0.908384	-0.121757	-0.323413	-0.057285	0.078705	-0.449188	0.111923
GENE1055X	FRE2	FRE2	1.000000	0.067058	-0.014503	-0.055255	-0.453176	-0.715000	-0.465638	-0.391485	-0.553659	-0.216391	0.014290	-0.276328	-0.230991	0.117684	-0.357529	-0.289483	-0.296933	-0.877431	0.455009	-0.360554	-0.698556	0.511306	0.139772	-0.106862	0.099490	-0.274374	-0.167507	0.057674	0.215724	-0.097249	0.228131	0.362033	-0.748328	0.017895	-0.250129	-0.024844	-0.457081	0.054023	-0.658262	-0.153539	-0.445356	-0.229051	-0.204647
GENE2212X	PAU7	PAU7	1.000000	0.032469	-0.015896	-0.017129	-0.273572	-0.868476	-0.294429	0.181405	-0.656092	-0.045583	0.034480	-0.223804	-0.036252	-0.452785	-1.044195	-0.604979	-0.948495	-1.009475	0.178161	-1.177290	-0.837892	0.670081	0.581298	-0.017475	0.017266	-0.122789	0.266376	0.021846	0.967076	0.593036	0.581482	0.075666	-0.337025	-0.818856	-0.100269	0.045624	-0.670907	0.151166	0.039964	-0.035801	-0.086656	-0.119182	0.267913
GENE3161X	SPR6	SPR6	1.000000	-0.426074	0.089409	0.253119	-0.219846	-0.481613	-0.413424	-0.313351	-0.175944	-0.635011	-0.134557	-0.027310	-0.426130	-0.445520	-0.162605	-0.284793	-0.310176	-0.698440	-0.226399	-0.270990	0.238828	0.134125	-0.187283	0.009748	-0.009815	0.108555	-0.286326	-0.207326	0.237079	0.232659	-0.169552	0.154427	0.195562	-0.006526	-0.195403	-0.363179	-0.112914	-0.238686	-0.681716	-0.205091	-0.084440	-0.558766	-0.143009
GENE2900X	SAS2	SAS2	1.000000	0.212314	-0.233098	-0.013555	-0.529761	-1.239216	-0.445633	-0.825611	-0.368094	-0.802767	-0.169668	-0.190596	-0.950633	-0.409586	-0.560196	-0.190067	-2.009658	-0.736761	0.524785	-2.119364	-0.411227	0.682144	-0.207358	0.088342	-0.094106	-0.551108	-0.351186	-0.450130	-0.455820	-0.265191	-0.509762	-0.571281	-0.350698	-0.164565	-0.492265	-0.556871	0.364986	0.001566	-1.118787	-0.534338	-0.300978	-1.067144	-0.531911
GENE4292X	YMR034C	YMR034C	1.000000	-0.012225	-0.057920	0.067349	-0.490203	-0.685318	-0.197159	-0.486214	-0.853124	0.443880	0.110723	-1.097560	-0.064482	-0.498400	-0.362811	-0.049234	-0.727237	-0.822025	0.474034	-1.161546	-0.520257	-0.212163	-0.212334	-0.083920	0.079306	-0.050136	-0.115509	-0.004555	-0.204251	-0.095050	-0.404867	0.396165	0.062163	-0.025375	-0.057954	-0.178123	0.143903	0.060158	-1.145136	-0.277365	-0.163098	-1.331777	-0.393246
GENE1685X	MAL12	MAL12	1.000000	0.008779	0.003472	-0.012335	-0.242696	-0.512000	0.019499	-0.114212	-0.394244	-1.127421	0.146196	-0.141229	0.129717	-0.383632	0.584192	-0.130800	-0.033869	0.126425	0.035732	-0.479783	0.722225	-0.167113	0.170142	-0.129928	0.119187	0.023757	-0.277189	-0.266373	-0.343061	0.461892	0.132231	-0.331954	0.043476	0.191869	0.051600	-0.135510	-0.354175	-0.043923	0.059457	0.002700	-0.341196	-0.130172	-0.289262
GENE88X	AIM21	AIM21	1.000000	0.155374	0.081213	-0.271632	-0.265128	-0.246514	-0.242789	-0.382559	-0.788950	-0.385722	-0.372145	-0.772773	-0.302260	-0.473510	0.185982	0.104350	-0.090057	0.503492	0.123594	-0.573969	0.428204	-0.277075	0.054193	-0.039274	0.038233	-0.399574	-0.191105	-0.018772	-0.169066	-0.045754	-0.265111	-0.126239	-0.253874	-0.129777	-0.013377	-0.192710	-0.170690	-0.073545	-0.124884	-0.170024	-0.440991	0.054793	-0.282330
GENE1341X	HPA2	HPA2	1.000000	0.059655	-0.000270	-0.061946	-0.344136	-0.621937	-0.694975	-0.349948	-1.009128	-0.585030	0.118512	-1.120962	-0.484318	-0.565189	0.270304	-0.141185	-1.257474	0.330820	-0.085029	-1.220170	0.869166	0.292189	0.179130	0.186002	-0.213582	-0.667061	-0.224037	-0.321058	0.137025	0.380602	-0.249363	0.047325	0.031370	-0.805422	-0.083162	-0.186071	-0.187253	-0.256725	-0.358088	0.110256	0.302725	-0.113799	-0.205641
GENE4096X	YIP4	YIP4	1.000000	0.261638	-0.108154	-0.195308	-0.241766	-0.175771	-0.247392	-0.097178	-0.594103	-0.032185	0.118803	-0.580968	-0.202416	-0.711437	-0.162949	0.010865	-0.569875	-0.025139	0.406566	-0.633523	0.548538	0.338593	0.351460	-0.001325	0.001324	-0.086101	0.278770	-0.024301	-0.038973	0.489631	0.106157	0.151708	-0.055353	-0.073603	-0.055535	0.067529	0.119471	0.139929	-0.210087	-0.012132	-0.084830	0.423059	-0.208891
GENE2210X	PAU5	PAU5	1.000000	0.039775	-0.107291	0.061730	-0.287782	-0.013233	0.159119	-0.565962	-0.294675	-0.044722	-0.640045	-0.310624	-0.367033	-0.234446	0.096722	-0.094726	0.038250	-0.331154	-0.404306	-1.242842	0.114035	0.160054	0.222252	0.080638	-0.085413	-0.171996	-0.287430	-0.336347	0.004479	0.074834	-0.273486	0.041836	-0.580071	-0.129092	-0.000829	-0.036858	-0.251107	0.092873	0.187878	-0.231373	-0.003874	0.102088	-0.238871
GENE2498X	PUG1	PUG1	1.000000	0.012935	-0.050469	0.036147	-0.241334	-0.746846	-0.333824	-0.420331	-0.368943	-0.241427	-0.337317	-0.317957	0.153604	-0.043829	0.106815	0.080590	-0.637131	0.113095	0.003818	-1.191438	0.140663	-0.456961	0.161065	0.023517	-0.023906	0.013149	0.167002	-0.284066	0.130603	0.376881	-0.336636	0.123925	0.048798	0.196694	0.426736	0.249720	0.194565	0.287800	0.256832	-0.090576	-0.220765	-0.331214	-0.498186
GENE4542X	YRF1-1	YRF1-1	1.000000	0.058069	0.121360	-0.198976	-0.426416	-0.671993	-0.336624	-0.709271	-0.760141	-0.253817	-0.847878	-0.696267	0.668150	-0.714574	0.264838	-0.751567	-0.550926	-0.295810	-0.511732	-0.797643	-0.259751	0.306129	0.315814	0.049986	-0.051781	-0.199185	0.295836	-0.408091	0.217596	0.318118	-0.672361	-0.326065	0.129472	-0.599150	-0.034257	-0.014223	-0.195251	0.028621	0.143823	0.210450	-0.356275	-0.089674	0.040906
GENE539X	CMS1	CMS1	1.000000	0.057079	-0.190286	0.115315	-0.773130	-0.087690	-0.258252	-0.192269	-0.146916	-0.454910	0.229297	0.088908	-0.538656	-0.459840	-0.156004	-0.149856	-0.424136	-0.237738	-0.124190	-0.037852	0.039012	0.414358	0.402615	-0.005166	0.005147	-0.193340	0.110422	-0.058014	-0.258589	-0.299528	-0.056092	0.386454	-0.034247	-0.210826	-0.307476	-0.069973	0.043917	-0.318909	-0.027687	0.214322	0.010433	-0.599007	0.293458
GENE2613X	RGI2	RGI2	1.000000	-0.199212	0.069559	0.110467	-0.369523	-0.199322	-0.044516	-0.255915	0.053688	-0.064725	0.185641	-0.148540	-0.667217	-0.089841	-0.116839	-0.252113	-0.560587	0.075555	0.068471	0.774850	-0.021568	0.639909	0.282707	-0.143431	0.130452	0.165111	-0.109789	-0.326136	-0.537489	-0.082786	-0.854622	-0.015374	-0.631598	-0.176978	-0.441435	0.072343	-0.041794	-0.444435	-0.206489	-0.103511	-0.115294	-0.133033	0.048370
GENE54X	ADY3	ADY3	1.000000																						0.725641	-0.108967	0.101312	-0.188223	-0.188223	-0.188223	-0.053283	0.123032	-0.188223	0.236046	-0.188223	-0.188223	-0.188223	-0.188223	-0.188223	-0.188223	-0.188223	-0.188223	-0.188223	-0.188223	-0.188223
GENE1047X	FPR2	FPR2	1.000000	-0.125878	0.088150	0.029343	-0.369860	-0.633959	-0.365898	-0.818139	-0.063976	-0.471055	-0.726374	0.085990	0.158081	-0.259524	-0.342357	-0.258932	-0.957904	-0.037216	-0.061959	0.588304	0.656548	0.320369	0.365538	-0.265453	0.224118	-0.047706	-0.320424	-0.171911	-0.151368	0.153638	-0.118044	0.163669	0.044413	-0.306396	-0.117909	-0.169124	-0.508105	0.033784	0.125567	-0.025360	-0.333013	-0.419180	-0.169419
GENE4185X	YKR045C	YKR045C	1.000000	-0.155964	0.221758	-0.094936	-0.592560	0.375600	-0.586531	-0.477797	-0.084290	-0.308119	-0.415462	-0.023683	0.380168	-0.369644	-0.965215	0.119537	-0.932525	-0.914873	0.313461	-0.099561	-0.524791	0.094652	0.439712	0.223086	-0.264006	0.240524	-0.208773	-0.283549	-0.541967	0.132970	0.028701	0.342393	-0.162482	-0.286502	-0.246626	-0.212032	-0.364254	-0.430885	0.039404	-0.041908	-0.291671	-0.116454	-0.144896
GENE1674X	MAD2	MAD2	1.000000	0.206749	-0.122043	-0.109312	-0.164459	-0.488459	0.050907	-0.367359	-0.703252	0.123593	-0.663951	-0.738840	0.414726	-0.375320	-0.016204	-0.520030	-0.127698	-0.121068	0.515435	0.130269	0.425996	0.347576	-0.067061	-0.063242	0.060586	-0.099073	-0.274347	-0.064576	-0.406567	-0.381992	-0.609832	0.000585	-0.571036	-0.865292	-0.810570	-0.082782	-0.285359	-0.469236	-0.832966	-0.277910	0.001349	-0.333283	-0.071995
GENE2203X	PAU2	PAU2	1.000000	-0.017969	0.095301	-0.083004	-0.330228	-0.407385	0.066811	-0.356946	-0.121834	-0.108574	-0.433899	-0.217273	0.161404	-0.172842	-0.376968	-0.209803	-0.256815	0.366561	0.376101	-0.452543	-0.057092	0.218775	0.387604	-0.203657	0.178432	-0.167181	0.190386	-0.489694	0.067435	-0.357811	-0.335807	0.045984	-0.100991	-0.783406	-0.410460	0.018952	-0.412004	-0.353904	-0.219939	-0.167521	-0.059559	0.213404	-0.162815
GENE1072X	FUB1	FUB1	1.000000	-0.338532	0.055166	0.226726	-0.293476	-1.000908	-0.493399	-0.003258	-0.326855	-0.402022	-0.480581	-0.078320	0.406953	-0.852755	0.007399	-0.714570	-1.518684	-0.478632	-0.327019	-0.697338	-0.696747	-0.419826	-0.074819	0.025825	-0.026296	-0.670220	-0.615971	-1.275782	-0.072595	-0.629599	-0.227900	0.479309	-0.059792	0.290706	-0.791753	-0.737085	-0.792526	-0.889059	-0.266610	-0.140460	0.090295	0.181961	-0.124258
GENE3898X	YEL068C	YEL068C	1.000000	-0.128280	-0.138712	0.234806	-0.330277	-0.358146	-0.241391	-0.192229	-0.322537	0.126893	-0.040269	0.038105	0.288119	0.040465	0.086543	-0.011919	-0.550846	0.297181	0.152837	-0.179383	0.283144	-0.125206	-0.263875	-0.023666	0.023284	-0.125610	-0.118600	-0.475117	-0.252092	-0.254805	-0.322547	0.208778	-0.074630	-0.262472	-0.003607	-0.350401	-0.605115	-0.072477	-0.201661	0.118555	0.041915	-0.057272	-0.150050
GENE4089X	YIL163C	YIL163C	1.000000	-0.136225	0.029631	0.096736	-0.230863	-0.222683	-0.160694	-0.195243	-0.086580	-0.157698	-0.065529	0.254603	0.068817	-0.130383	-0.145774	-0.580897	-0.255835	0.395254	0.471569	-0.355999	0.601172	0.184621	-0.293347	0.124029	-0.135703	-0.174944	0.206256	-0.308956	-0.258066	0.310876	-0.831552	0.324831	0.345641	-0.519351	-0.340483	0.096125	-0.312686	0.051719	-0.031772	-0.002398	0.282721	-0.091252	0.177337
GENE462X	CCH1	CCH1	1.000000	-0.253070	0.175324	0.044986	-0.112689	0.276354	0.017561	-0.113583	-0.148722	-0.180034	-1.139427	-0.076620	0.271690	0.577861	0.048168	0.165352	-0.131088	-0.612870	-0.713714	-0.041316	-0.138686	-0.274302	-0.136311	-0.162085	0.145701	-0.067134	0.189559	-0.216937	-0.188357	-0.625567	-0.510955	0.214738	-0.047744	-0.265516	-0.567385	-0.385374	-0.126713	-0.298745	0.418887	-0.247509	-0.452823	0.303505	-0.457584
GENE867X	EFM1	EFM1	1.000000	-0.268915	0.095589	0.139542	-0.037853	0.316908	-0.383500	0.137254	0.565483	0.581389	-0.303968	0.426060	0.127193	-0.196813	-0.019730	0.093426	-0.367505	0.102099	0.146867	0.479685	-0.088447	0.051890	-0.299971	0.159113	-0.178861	-0.117537	-0.012205	0.001221	-0.641830	-0.129966	-0.584649	-0.094906	-0.490413	-0.186728	-0.160937	-0.300714	-0.081514	-0.054103	-0.213482	-0.111761	-0.358666	0.012999	-0.123047
GENE1590X	LAG1	LAG1	1.000000	-0.215017	-0.031768	0.214427	-0.425133	0.173544	-0.350518	0.373690	0.465846	0.211269	-0.447146	0.245360	-0.077280	-0.348445	-0.083210	-0.318477	-0.202524	0.031567	-0.305651	0.660340	0.407944	0.386499	-0.126382	-0.060837	0.058375	-0.261960	-0.765836	0.358776	-0.509560	-0.678237	-0.718356	0.479003	-0.599992	-0.847111	-0.209443	-0.485663	-0.271717	-0.235322	-0.152294	-0.466977	-0.503314	-0.142073	-0.313786
GENE649X	CTK2	CTK2	1.000000	-0.162117	0.114497	0.033779	-0.174772	0.150495	-0.286971	-0.600354	0.424136	-0.294875	-0.224202	0.344300	-0.126814	-0.089423	0.101352	-0.183408	-0.259394	0.206031	-0.130855	-0.218678	0.567131	-0.537142	0.118282	-0.192776	0.170027	-0.027359	0.135819	-0.061781	-0.502805	-0.485785	-0.292759	0.071309	-0.464406	-0.682754	0.112284	-0.025211	0.024507	-0.492606	-0.094429	-0.901448	-0.485163	-0.039190	-0.305088
GENE896X	EMC5	EMC5	1.000000	-0.637882	0.282879	0.189950	0.118868	0.256802	-0.329776	-0.285916	0.175982	-0.286057	0.109593	-0.098232	-0.336548	0.151922	-0.210026	-0.098778	-0.288312	0.238324	0.022463	-0.095383	0.463929	-0.508582	-0.006282	-0.147415	0.133739	0.052629	-0.092775	0.144281	-0.199113	-0.513230	-0.306292	-0.157716	-0.439322	-0.341811	-0.445789	-0.148202	-0.082105	-0.250586	-0.370996	-0.434889	-0.412418	0.280996	-0.628382
GENE2367X	PIP2	PIP2	1.000000	-0.153915	0.154327	-0.016994	0.129932	0.193098	-0.114005	0.014987	0.348718	-0.212242	-0.362787	0.038921	-0.132438	0.139116	0.057087	-0.320992	-0.258429	0.635353	0.148622	0.098968	0.354721	-0.155423	0.182509	0.096531	-0.103456	-0.209258	0.256642	-0.148043	-0.253053	-0.462642	-0.018005	-0.810391	-0.620268	-0.486844	-0.063395	-0.205188	-0.481531	-0.422963	-0.109631	0.017072	-0.444579	-0.015089	0.089740
GENE2831X	RSC30	RSC30	1.000000	-0.164957	0.024273	0.125754	0.239670	0.031189	-0.539111	0.426575	0.091222	-0.018385	-0.415729	-0.570492	-0.683972	-0.239310	-0.528143	-0.377313	-0.866097	0.126227	0.349850	0.971438	0.477641	0.040252	-0.439966	0.282763	-0.352036	-0.127953	-0.071681	-0.512204	-0.402509	-0.984613	-0.624235	-0.601986	-0.609951	-0.563761	-0.214090	-0.213206	-0.350081	-0.751902	-0.327126	-0.304857	-0.256984	0.015342	-0.347562
GENE608X	CPR7	CPR7	1.000000	-0.387000	0.165717	0.155177	0.089144	0.406818	-0.506988	-0.755452	0.038565	0.203000	-1.103551	0.559266	0.022754	0.415968	0.087484	-0.032782	0.070318	-0.291328	0.238209	0.688637	-1.509393	0.634659	-0.233233	-0.026669	0.026185	-0.173244	0.201877	0.105920	-0.349682	-0.120814	-0.916403	-0.161273	-0.231480	-1.070293	-0.228063	-0.508157	-0.660129	0.015361	-0.447807	0.108266	-0.211894	-0.059564	-0.723275
GENE3004X	SHU2	SHU2	1.000000	-0.228863	0.094974	0.109222	-0.138503	-0.052069	-0.476769	-0.728816	0.208870	0.126432	-0.762136	0.056044	0.226247	0.028770	0.137097	0.462758	0.067632	-0.136566	0.191034	0.366962	-0.200922	0.378395	-0.091637	-0.052448	0.050608	-0.409193	-0.042721	-0.418403	-0.218201	-0.215233	-0.924740	0.176756	-0.062554	-0.581806	-0.062489	0.055739	-0.570360	-0.153114	-0.208279	0.062996	0.014630	-0.113737	0.063069
GENE564X	COQ9	COQ9	1.000000	-0.207147	0.026599	0.157229	-0.001884	0.301709	-0.041781	-0.198802	0.412795	0.303171	-0.833389	0.322223	0.801730	0.378242	0.599592	-0.163506	-0.266180	0.274511	0.179270	-0.541337	-0.044853	-0.117415	-0.265187	0.134264	-0.148053	-0.533987	-0.179878	-0.766832	-0.303599	-0.452111	-0.738845	-0.726386	-1.051072	-0.508290	-0.121583	-0.264973	-0.545311	-0.629342	-0.218587	-0.212702	-0.041166	-0.292281	-0.254130
GENE1185X	GND1	GND1	1.000000	0.029792	-0.290202	0.215800	0.207327	0.171505	-0.333776	-0.021135	0.501852	0.338360	-0.067006	0.148950	0.620328	0.270057	0.157747	0.273891	0.258482	0.208815	0.268594	0.376787	-0.925458	0.060467	0.095566	0.025508	-0.025967	0.089026	-0.076782	-0.383674	-0.236512	-0.501443	-0.489739	-0.673578	-1.284321	-1.040358	-0.216804	-0.074372	0.110878	-0.658054	-0.647894	-0.338565	-0.786243	-0.377369	-1.397901
GENE2181X	PAH1	PAH1	1.000000	-0.306400	0.120356	0.143184	0.144409	0.277418	0.032733	-0.645494	0.312068	0.183369	-0.846840	0.118670	0.688063	0.433268	0.417877	0.196993	0.097813	-0.018376	0.306863	0.756746	-0.677684	0.336672	0.100389	0.092320	-0.098634	-0.214699	-0.039171	0.089770	-0.009659	-0.395630	-0.420860	-0.493525	-0.530679	-0.469403	-0.108246	-0.009673	-0.318685	-0.534454	-0.882455	-0.685324	-0.547864	-0.741772	-1.342791
GENE4181X	YKR015C	YKR015C	1.000000	-0.066132	-0.237216	0.258729	0.169258	-0.104992	0.256473	-0.946523	0.073633	0.388280	-0.047257	0.202972	0.520548	-0.021063	0.165327	-0.114681	0.374861	0.124379	-0.115659	-0.205457	0.047718	-0.315626	-0.080614	-0.077447	0.073501	-0.162880	-0.221568	-0.386024	-0.107836	0.045758	-0.446212	-0.246822	-0.241862	-0.183333	-0.049189	0.004014	-0.291572	-0.331501	-0.449516	-0.341357	-0.678048	-0.289424	-0.510271
GENE1866X	MRF1	MRF1	1.000000	-0.161770	0.046176	0.102386	0.265264	0.011063	0.063874	0.042876	-0.145628	-0.718127	0.063360	-0.248019	-0.434438	-0.506190	0.150609	-0.204434	-0.839421	-0.260241	-0.180708	-0.964599	-0.610484	-0.832779	0.370167	-0.400203	0.312954	-0.280927	-0.739645	-0.268900	0.298631	-0.498444	0.052932	0.171621	-0.370607	0.019618	0.203320	-0.128421	0.168591	0.270845	-0.556093	-0.413771	-0.082991	-0.219477	-0.439386
GENE409X	BUD2	BUD2	1.000000	-0.073708	-0.006405	0.076200	-0.115852	-0.556075	-0.377872	0.136271	-0.224420	-0.476795	-0.127930	-0.158220	-0.789196	0.027250	-0.092302	-0.465471	-0.398440	0.747967	0.203690	-0.667988	1.014186	-1.808978	0.188387	-0.117283	0.108462	-0.334548	-0.244619	-0.218016	0.079013	-0.266619	-0.557446	-0.374446	-0.333682	-0.275691	-0.223007	-0.184683	-0.004389	0.138655	-0.666171	-0.628462	0.079122	-0.185933	-1.004736
GENE4279X	YML082W	YML082W	1.000000	0.039928	-0.158089	0.105311	0.028428	-0.050915	-0.716673	-0.102711	0.087261	-0.553619	0.238094	-0.294793	-0.905567	-0.381110	-0.047624	0.111606	-0.523081	0.037483	-0.268146	-1.090778	0.153516	-0.811003	-0.136462	-0.042261	0.041058	-0.128709	-0.009617	0.079095	-0.217414	-0.131975	-0.472312	0.146671	-0.823810	0.050299	-0.067354	-0.185623	0.051410	0.176208	0.042045	-0.595125	-0.151476	-0.330627	-0.791942
GENE537X	CMR1	CMR1	1.000000	0.328209	-0.116918	-0.282104	-0.021957	0.113192	0.129355	0.103897	-0.441245	-0.674647	0.896688	0.287582	-0.801130	0.308763	0.541052	0.402677	-0.205707	-0.395414	0.162933	-1.185467	-0.294466	-0.449838	0.498707	0.142210	-0.157776	-0.357880	-0.379967	-0.678453	-0.041768	0.113618	-1.089284	-0.516472	-0.338651	-0.794219	-0.136970	0.010649	-0.513271	-0.103017	-0.153988	-0.934535	-0.166741	-0.523394	-1.708172
GENE2547X	RAD55	RAD55	1.000000	-0.130908	0.067077	0.055407	-0.419311	0.039137	-0.151426	0.168515	-0.116834	-0.022170	0.452196	-0.091466	-0.599282	-0.224511	0.181470	-0.263231	-0.493058	-0.142228	-0.217772	-0.379195	-0.261820	0.121490	0.220818	-0.074764	0.071080	0.014828	-0.546731	-0.295272	0.322836	-0.642318	-0.822852	-0.832213	-0.508286	-0.636792	-0.156383	-0.208150	-0.165838	-0.566003	-0.173861	-0.488046	-0.291321	0.030225	-0.161076
GENE1033X	FMP30	FMP30	1.000000	0.274866	-0.076971	-0.247985	0.193805	0.060700	-0.450195	0.198145	-0.178468	-0.253304	0.191718	0.009229	0.046885	0.119022	-0.085591	0.046530	-0.548557	0.136205	-0.088332	-0.284863	0.644040	-0.163952	0.024269	0.108817	-0.117699	-0.175113	-0.360594	-0.138002	-0.194182	0.104742	-0.284746	-0.189649	-0.118270	-0.401975	-0.033314	-0.270217	-0.237851	-0.173544	-0.114430	-0.350485	-0.357652	-0.168752	-0.465026
GENE2919X	SCP1	SCP1	1.000000	-0.016416	-0.146316	0.147645	-0.181826	0.131137	-0.558462	-0.187215	-0.466819	-0.188286	0.298830	0.647111	-0.056826	-0.292070	0.077871	-0.157836	-1.019075	-0.331494	-0.320949	-1.394778	0.454861	-0.415959	0.028006	0.000965	-0.000965	-0.133911	-0.131542	-0.210622	0.036931	0.259241	-0.536236	-0.048313	-0.200375	-0.101027	-0.301598	-0.289819	-0.288457	-0.282421	-0.160368	-0.221823	-0.583924	-0.123683	-0.101647
GENE4002X	YGR125W	YGR125W	1.000000	0.367152	-0.256457	-0.195856	-0.258176	0.313708	-0.517388	0.348291	0.435939	-0.533770	0.697269	0.105535	0.005300	-0.062914	-0.250080	-0.100153	-0.980351	0.027672	-0.659735	-3.028439	-0.565378	-1.023470	0.257008	0.088088	-0.093818	-0.340144	-0.513592	-0.780285	-0.514816	0.092134	-0.769789	-0.670547	-0.095253	-0.718029	-0.814190	-0.315140	0.191502	-0.856015	-0.043527	-0.912771	-1.008528	-0.696168	-0.588964
GENE429X	BZZ1	BZZ1	1.000000	0.272357	-0.153608	-0.162911	-0.017714	-0.473924	-0.132656	-0.029198	-0.059107	-0.545007	0.588847	-0.046927	-0.608735	0.199263	-0.095646	0.038400	0.781568	-0.183349	0.004143	0.088463	-0.559195	-0.652233	-0.146471	0.120758	-0.131797	0.238682	-0.300326	-0.202362	-0.044705	0.078720	-0.184645	0.092020	-0.143474	-0.489996	0.079039	0.030243	-0.089042	-0.364235	-0.142591	-0.450007	-0.334850	-0.580858	-0.652952
GENE1037X	FMP45	FMP45	1.000000	0.467816	-0.292552	-0.320973	-0.207546	-0.329271	-0.342473	-0.300590	-0.728977	-0.139889	0.329368	-0.625721	0.140002	-0.089729	-0.246278	0.388274	0.003643	-0.145023	0.231856	0.325631	-0.336931	-0.933681	0.257658	0.148924	-0.166085	-0.056313	-0.242633	0.005481	0.037471	-0.249602	-0.408942	-0.079272	-0.489429	-0.915851	-0.477142	-0.009842	-0.285124	-0.364664	-0.854469	-0.324793	-0.125390	-0.546215	-0.940646
GENE909X	END3	END3	1.000000	0.007206	-0.043416	0.035115	-0.504873	-1.038046	-0.911197	-0.552314	-1.435425	-1.734094	0.215950	-1.883060	-0.707461	-0.779479	0.227954	-0.173846	0.465616	-0.306562	-0.009701	0.105652	-0.891055	0.297969	-0.237901	-0.214667	0.186824	-0.540287	-0.276267	-0.224643	-0.276434	-0.653156	-0.304533	-0.413271	-0.729398	-0.535534	-0.264338	0.004075	-0.397899	0.221210	0.204884	-0.865170	-0.005247	0.134060	-0.341370
GENE1743X	MEK1	MEK1	1.000000	-0.338295	0.186134	0.099381	-0.108499	-0.415709	-0.310298	0.155856	-0.939179	-0.944946	-0.135673	-0.875820	-0.453191	-0.140192	-0.149905	-0.272418	-0.204787	-0.082928	0.126994	-0.047044	-0.214905	0.653350	0.042989	-0.037202	0.036267	-0.296403	-0.260285	0.104931	0.187271	0.072316	-0.466858	-0.236753	-0.328775	-0.366186	0.139413	-0.028132	0.031344	0.329688	-0.344879	-0.233950	-0.082218	-0.539082	-0.569954
GENE963X	ETP1	ETP1	1.000000	0.078234	-0.065031	-0.016906	-0.526505	-0.628783	-0.239265	-0.237856	-0.528984	-0.467156	-0.672855	-0.520934	-0.212897	-0.411890	-0.471884	-0.249161	0.544318	-0.629179	-0.160018	0.343755	-0.433634	-0.130893	0.343562	0.080462	-0.085216	-0.101351	-0.241519	-0.063987	0.159409	-0.451403	-0.305576	0.044329	-0.282131	-0.339072	-0.148607	0.191895	0.196316	-0.185710	-0.170572	-0.909502	-0.686092	-0.501122	-0.745524
GENE3809X	YCR061W	YCR061W	1.000000	0.047954	0.049139	-0.102288	-0.354413	-0.692711	-0.377001	-0.537912	-1.213498	-0.516935	-0.347003	-0.621774	-0.401896	-0.684480	-0.524731	-0.443937	-0.283642	-0.523547	-0.329527	0.437106	-0.293030	0.555938	0.476553	-0.099369	0.092964	-0.150384	-0.524258	-0.281778	-0.248439	-0.335863	-0.023495	-0.522502	-0.383925	0.045463	-0.120023	-0.547568	-0.217863	-0.594099	-0.003502	-0.425718	-0.735769	-0.299944	-1.177612
GENE3149X	SPO22	SPO22	1.000000	-0.030030	-0.027759	0.056107	-0.064407	-0.667308	-0.569921	-0.369819	-0.610889	-0.541562	-0.196257	-0.693906	-1.005104	-0.160535	-0.492091	-0.328789	-0.197554	0.254787	-0.158293	-0.459395	0.283907	0.024232	0.175566	-0.008958	0.008903	-0.027520	-0.020650	-0.447111	0.242402	-0.434839	-0.232378	0.469360	0.027249	-0.126879	-0.024775	0.053182	0.075737	0.298371	0.026073	-0.622415	0.254707	0.001759	-0.733430
GENE1405X	HXT8	HXT8	1.000000	0.208836	0.040321	-0.293532	-0.604256	-0.672826	-0.446533	-0.743554	-0.806894	-1.319263	-0.206398	-1.365678	-1.195915	-0.193199	-0.778687	-0.302983	0.682172	-0.561040	-0.030788	0.216733	-1.344116	-0.257819	0.071964	0.083098	-0.088178	0.051294	-0.205981	-0.394180	-0.129388	0.206888	-0.093012	-0.123006	0.054175	-0.279500	-0.334947	-0.211114	-0.851936	-0.357979	-1.349060	-0.040760	-0.179478	-0.086908	-0.196381
GENE619X	CRR1	CRR1	1.000000	0.092145	-0.005922	-0.092120	-0.252766	-0.525273	-0.452408	-0.660750	-0.314103	-0.963308	-0.496605	-0.439170	-1.138656	-0.188396	-0.286638	0.107345	0.333829	-0.600267	-1.009406	-0.455323	-0.314801	0.249597	0.614773	-0.269533	0.227016	0.074095	-0.090660	-0.141723	-0.503112	0.030720	0.115109	-0.167042	-0.245409	-0.156360	-0.341654	-0.034822	-0.037029	-0.337424	-0.679027	-0.502091	-0.404579	0.016047	0.297531
GENE1369X	HSP82	HSP82	1.000000	-0.020777	0.004734	0.015800	-0.520886	-0.745586	-0.232679	-0.683238	-0.294820	-0.758736	-0.300727	-0.344131	-1.675147	-0.680685	-0.300974	-0.557280	-0.413861	-0.703169	-0.158813	-1.040280	-0.328560	-0.335831	0.493797	-0.206624	0.180704	-0.078319	-0.448825	-0.245774	-0.061614	0.321300	0.119052	-0.283387	-0.334370	0.150769	-0.262910	-0.225423	-0.073746	0.204018	-0.579349	-0.665427	-0.392700	0.013359	0.205103
GENE4528X	YPS5	YPS5	1.000000	0.013181	0.048773	-0.064258	-0.695770	-0.780037	-0.451943	-1.012165	-0.622672	-1.274643	-0.431943	-0.153292	-0.949468	-0.435877	-0.756541	-0.630571	-0.156050	-0.838198	-0.367701	-1.280530	-1.006332	0.180580	0.048904	0.085707	-0.091122	-0.374477	-0.285269	-0.547355	-0.618729	-0.080022	-0.266638	-0.815622	-0.207966	-0.169749	-0.140971	-0.016463	-0.211774	0.146800	-0.700576	-0.104374	0.243933	-0.269751	0.160700
GENE2987X	SHC1	SHC1	1.000000	0.178649	-0.116371	-0.080590	-0.158651	-0.234869	-0.253486	-0.147099	-0.062123	-0.674459	0.093710	-0.211725	-0.824820	-0.008601	-0.337085	-0.031087	0.042407	-0.501715	0.104641	-0.412770	-0.533330	0.738544	0.017195	-0.252911	0.215118	-0.250956	-0.025135	-0.199169	0.042521	0.082542	0.096908	-0.595801	-0.115428	-0.144816	-0.213201	0.012590	0.087737	-0.563018	-0.050537	-0.298553	-0.267943	-0.293506	-0.136003
GENE103X	AIM44	AIM44	1.000000	-0.480391	0.128720	0.250832	0.045005	0.024097	0.017193	0.138237	-0.187807	-0.428883	-0.636004	0.460098	-1.007882	-0.003241	-0.567943	0.307586	-0.320934	-0.392070	0.134042	-0.428893	-0.344567	-0.103343	0.215657	-0.067934	0.064879	-0.122210	-0.418625	-0.581859	0.235444	-0.090880	-0.376450	-0.514470	-0.966742	-1.077819	0.054709	-0.353558	-0.170877	0.170217	-0.107730	-0.274687	0.477418	-0.199713	-0.335488
GENE790X	DPH2	DPH2	1.000000	-0.138675	0.196760	-0.080812	0.094080	-0.660476	-0.023214	0.362972	-0.201698	-0.282474	-0.080445	-0.209257	-0.607924	0.174828	-0.071409	0.173584	-0.349420	0.215061	-0.495483	-0.224706	0.023532	-0.492048	0.292936	0.072337	-0.076156	-0.481238	-0.044643	-0.437995	-0.299110	0.016275	-0.138804	-0.493716	-0.570577	-0.307985	-0.247481	-0.222641	-0.154397	0.256295	-0.543358	-0.300776	0.168480	-0.609613	-0.241193
GENE1894X	MRPL20	MRPL20	1.000000	-0.161337	0.266788	-0.147717	0.012991	-0.142726	-0.400059	0.096695	-1.369019	-0.582149	0.121155	-1.365238	-1.023749	-0.165534	0.032986	-0.370087	-0.868736	-0.133570	-0.132385	-0.442224	0.307622	-0.844642	0.035521	-0.099457	0.093040	-0.188389	-0.372654	-0.328651	-0.855989	-0.242285	-1.300600	-1.428437	-0.605692	-0.959261	-0.541522	-0.361365	-0.543107	0.343632	-0.151739	-0.525405	0.206817	-1.205013	-0.460226
GENE3390X	TIM18	TIM18	1.000000	-0.174946	0.002147	0.154078	0.199900	-0.014592	-0.146949	0.125458	-0.095051	-0.330794	0.069333	-0.197688	-0.792031	-0.020828	-0.227564	-0.223958	0.031319	0.026900	-0.178117	0.001257	-0.004497	-0.313181	0.360680	0.056160	-0.058435	0.079086	-0.251446	-0.098641	-0.006117	-0.454423	-0.419955	-0.320213	-0.706136	-0.489631	-0.282605	-0.100615	-0.426810	-0.166875	-0.162732	0.013229	0.088589	-0.346271	0.332486
GENE861X	EDC2	EDC2	1.000000	-0.437152	0.268682	0.079568	-0.298672	-0.487363	-0.303075	-0.031084	0.178566	-0.413841	-0.335605	0.340832	-0.152640	-0.168537	-0.233707	0.064784	0.166847	-0.410093	0.403232	-0.883197	-0.647961	-0.123829	-0.013287	0.212477	-0.249267	-0.156154	-0.114009	-0.517680	-0.036229	0.526013	-0.718789	0.021585	-0.032150	0.022370	-0.254099	-0.218276	-0.389577	0.085396	-0.160283	-0.529865	-0.342780	-0.851761	-0.367998
GENE186X	ARE2	ARE2	1.000000	0.015132	-0.173372	0.141025	-0.452746	-0.036879	0.155684	-0.430994	0.276438	-0.237603	-0.803514	0.356445	-0.500558	-0.152595	-0.231117	0.062528	0.092127	-0.633879	-0.088872	-0.838733	-0.700780	-0.444373	0.089189	-0.056938	0.054776	0.049530	-0.617906	-0.382681	-0.724626	0.125130	0.060469	-0.225020	0.163580	-0.363917	-0.673967	-0.017965	-0.637037	-0.683218	-0.756151	-0.891482	-0.783710	-1.563578	-0.605254
GENE2399X	PNG1	PNG1	1.000000	-0.029579	-0.065087	0.090049	-0.297282	-0.179186	-0.236046	-0.053573	0.143891	-0.644170	-0.458762	0.301318	-0.240790	-0.286991	-0.191131	-0.484618	-0.358466	0.028069	-0.193742	-0.668830	-0.326520	0.064586	0.123218	-0.108466	0.100878	-0.350830	-0.438396	-0.365338	-0.634820	0.253272	-0.283728	-0.099344	-0.382897	-0.037493	-0.521481	-0.043332	-0.351350	0.024778	-0.357358	-0.637978	-0.225160	-0.589789	-0.295221
GENE263X	ATG2	ATG2	1.000000	-0.298309	-0.002566	0.249229	-0.018525	-0.346528	0.219249	-0.086170	0.324436	-0.299741	-0.208462	0.063769	0.156127	-0.360850	-0.168307	0.030689	-0.443466	-0.218951	0.025144	-0.404893	-0.192606	0.167698	0.215256	-0.012142	0.012041	-0.542721	-0.446321	-0.153650	-1.208009	-0.009499	0.011362	-0.596695	-0.229615	-0.103857	-0.168754	-0.274896	-0.691015	-0.140279	0.119938	-0.336713	-0.043765	-0.205848	-0.414093
GENE3160X	SPR3	SPR3	1.000000	-0.175997	0.125771	0.033869	0.214511	-0.094127	-0.051974	-0.526567	0.032298	-0.374416	-0.065720	0.418336	0.105506	-0.599459	-0.900144	0.117195	-0.420689	-0.486494	-0.009243	-0.642581	-0.520749	-0.403242	0.220578	-0.023293	0.022923	-0.717395	-0.362330	-0.401417	-1.040082	-0.549161	-0.259732	-0.649848	-0.977161	-0.460227	-0.444971	-0.007609	-1.260606	-0.345478	-0.112028	-0.545060	-0.088749	-0.413860	-0.271804
GENE401X	BTT1	BTT1	1.000000	-0.235547	0.111250	0.098249	-0.229161	-0.021356	-0.680526	0.111452	0.043915	-0.121781	0.714445	-0.153958	0.043826	-0.225903	-0.018587	-0.333521	-1.035286	-0.031884	-0.744358	-0.056061	0.516181	-0.437134	-0.061642	-0.023052	0.022689	-0.331611	-0.353700	-0.643351	-0.719293	-1.160029	-0.417256	-0.657523	-0.770960	-0.572026	-0.531825	-0.145291	0.076634	-0.194893	-0.591480	-0.546644	-0.513040	-0.386922	-0.245547
GENE1876X	MRP10	MRP10	1.000000	-0.696909	0.286742	0.218130	-0.395592	-0.041356	-0.289268	-0.153639	-0.348541	-0.624436	-0.010118	-1.467701	-0.139853	-0.269972	0.115543	-0.125178	-0.536412	-0.141864	-0.615255	0.396334	0.417295	-1.102166	0.432277	-0.129737	0.119027	-0.370352	-0.124994	-0.296505	-1.083037	-1.437553	-0.270356	-0.507350	-1.745455	-0.485896	-0.043638	0.143924	-0.233254	-0.360945	-0.319953	-0.157472	-0.410817	-0.821690	0.148837
GENE714X	DBP3	DBP3	1.000000	-0.080227	0.177414	-0.115228	0.036261	0.013887	0.093578	-0.002084	0.353809	-0.475730	-0.754017	0.224019	-0.128370	-0.168559	-0.089776	-0.003114	-1.401735	-0.185054	-0.121533	-0.280828	-0.925294	-0.894274	0.139515	0.243737	-0.293457	0.014668	0.105989	-0.350551	-0.191506	-1.384619	-0.521685	-1.510940	-1.387142	-1.489694	-0.147376	-0.084229	0.010938	0.279394	-1.191251	-0.555668	-0.031482	-0.837438	-0.664946
GENE3427X	TOM7	TOM7	1.000000	0.005498	-0.094389	0.083401	-0.085534	-0.199881	-0.192132	-0.236845	-0.000999	0.332000	-0.744196	-0.124585	0.048531	0.030472	-0.015733	-0.004884	-0.744405	0.121433	-0.080968	-0.171434	-0.029479	-0.839127	-0.162195	0.140568	-0.155758	-0.051178	-0.301701	-0.087781	-0.461015	-1.319729	-0.478237	-0.401212	-1.008086	-0.489097	-0.076580	-0.195853	-0.094932	-0.451766	-0.739339	-0.403928	-0.626793	-0.616891	-0.115362
GENE3277X	SWA2	SWA2	1.000000	-0.193992	-0.013681	0.183016	-0.198661	0.011405	0.089866	0.003959	0.268865	-0.380400	-0.676162	-0.482353	-0.251586	0.098008	-0.296651	0.262547	-0.246039	-0.426088	-0.248237	0.499122	0.061325	-0.592476	0.273125	0.158168	-0.177668	-0.429170	-0.120261	-0.192785	-0.630395	-0.674708	-0.036620	-0.782794	-0.357822	-0.117177	-0.721777	0.070119	0.127889	0.411036	-0.894143	-0.122568	-0.352491	-0.142895	-0.528631
GENE1340X	HOT13	HOT13	1.000000	0.222852	-0.194141	-0.060595	0.343989	0.072477	0.001588	-0.173006	-0.615152	0.042565	-0.034730	-0.801190	0.034704	-0.322501	0.078373	-0.073404	-0.282913	0.117342	-0.022712	-0.184346	0.241857	0.373527	0.135593	0.181265	-0.207357	-0.163445	-0.020635	0.002534	-0.069826	-0.203336	0.056538	-0.627768	-0.292614	-0.048264	-0.216631	-0.199688	-0.687410	-0.139092	-0.703405	-0.297392	-0.649716	-0.471648	-0.734226
GENE331X	BBC1	BBC1	1.000000	-0.062952	0.069666	-0.009811	0.127799	-0.021446	-0.294005	-0.263039	-0.521695	0.202222	-0.578790	-0.706123	-0.040234	0.216100	-0.174949	-0.152205	0.323122	-0.039157	-0.025720	-0.638434	0.010324	0.119707	0.063892	0.057177	-0.059536	0.011846	0.134107	-0.015834	-0.341850	0.120192	-0.084272	-0.036968	-0.466363	-0.097072	-0.200915	-0.280983	-0.370885	-0.100711	-0.787762	-1.022827	-0.023957	-0.185704	-0.477584
GENE1312X	HMG2	HMG2	1.000000	-0.176708	0.221921	-0.075527	-0.504607	-0.012854	-0.283640	-0.400521	-0.730948	-0.252176	-1.222226	-0.185756	0.258002	0.055494	-0.601295	-0.436840	-0.972416	-0.358809	-0.365819	-1.486907	-0.564274	0.352052	-0.212448	0.014133	-0.014272	-0.430038	-0.073424	0.141127	-0.238764	-0.114450	-0.207208	-0.194444	-0.057563	-0.072902	-0.071828	-0.399431	-0.634555	-0.112434	-2.915769	-0.272425	-0.355304	-0.848247	-1.162882
GENE2315X	PFA4	PFA4	1.000000	-0.259733	0.235904	-0.018713	0.420781	0.110213	-0.536589	-0.595656	-0.595680	-0.395613	-1.177311	-1.151166	-0.592605	-0.238814	-0.568842	-0.078468	-0.857214	-0.234822	0.314197	-1.207668	-0.115447	0.565865	0.513089	0.206095	-0.240523	0.011627	-0.254180	-0.348660	-0.991977	-0.447575	-0.684056	-1.185094	-0.758865	-0.579098	0.158542	-0.004558	-0.389130	-0.028844	-1.399996	-0.894709	-0.811680	-0.969720	-1.901485
GENE4320X	YMR221C	YMR221C	1.000000	-0.278365	0.337343	-0.132819	-0.256791	-0.070488	-0.414740	-0.336754	-0.907168	-0.170317	-0.153264	-1.036694	-0.102787	-0.104739	-0.208187	-0.241071	-0.937400	0.212443	-0.409661	-0.783579	-0.211920	-0.152632	-0.105238	-0.116724	0.107983	-0.096444	-0.132793	-0.522758	-0.725405	-0.346544	-0.233300	-0.293452	-0.519101	-0.299725	-0.363389	-0.899095	-0.310116	-0.353759	-1.017692	-0.446505	-0.337136	-0.596080	-0.870830
GENE311X	AVO2	AVO2	1.000000	-0.222393	0.043451	0.153522	-0.140035	-0.375073	-0.449620	0.063288	-0.789557	-0.399020	-0.401630	0.333571	-0.344820	-0.164387	0.031092	-0.319473	-0.645278	-1.146087	0.212497	-0.327070	-0.392043	0.511025	0.002657	0.136652	-0.150963	-0.203496	-0.119913	-0.534373	-0.758377	-1.131249	-0.548989	0.368107	-0.780732	-0.950879	-0.285652	-0.250294	-0.245559	-0.247567	-0.345184	-0.276655	-0.528305	-0.097513	-0.278776
GENE944X	ERR3	ERR3	1.000000	-0.206259	0.222006	-0.048615	-0.932998	-0.487549	-0.623714	-0.385939	-0.802506	-0.653600	-0.380156	-0.163382	-0.584331	-0.439714	-0.205540	-0.451358	-0.438573	-0.484941	0.112856	-0.270901	-0.269482	0.363834	-0.070569	0.050673	-0.052517	-0.234476	-0.206135	-0.772246	-0.584010	-1.101851	-0.146229	0.387449	-0.373055	-0.397199	-0.287321	-0.258555	-0.283160	-0.441344	0.205398	-0.461300	-0.538463	-0.044155	-0.271547
GENE1173X	GLG2	GLG2	1.000000	-0.108301	-0.020793	0.119860	-0.342804	-0.448938	-0.535053	0.226672	-0.626618	-1.028063	-0.657207	-0.588699	-1.351682	-0.748734	-0.108390	-0.204063	-0.533806	-0.170518	0.381481	-0.392551	0.027523	0.899983	-0.046957	-0.020639	0.020348	-0.063166	-0.064748	-0.525447	0.013586	-0.448135	-0.114673	-0.092583	-0.307370	-0.039902	-0.025267	-0.100187	-0.285623	-0.436199	0.143036	-0.441345	-0.059813	-0.424873	0.075695
GENE2207X	PAU24	PAU24	1.000000	0.130860	0.010867	-0.156027	-0.348348	-0.289616	-0.464416	-0.276247	-0.153509	-0.983333	-0.806274	-0.064616	-0.682381	-0.243402	-0.021354	-0.650356	-0.000347	0.054658	0.167460	-0.275740	0.299504	0.400199	-0.165071	0.039974	-0.041113	0.032544	0.066300	-0.168529	0.040409	-0.230641	-0.179168	-0.014011	-0.192826	0.054361	-0.227100	-0.352713	-0.129516	-0.137982	-0.018973	-0.091361	-0.335893	-0.461491	-0.153271
GENE693X	CYT2	CYT2	1.000000	-0.155762	-0.111667	0.234899	-0.434002	-0.513864	-0.422904	-1.057477	-0.861708	-0.590164	-1.029999	-0.371178	-1.589564	0.132633	-0.235214	-0.302793	-0.265260	0.357473	-0.010835	-0.112734	-0.307642	0.271348	-0.070424	-0.107137	0.099728	-0.528512	-0.594841	-0.292412	-0.478084	-0.299639	-0.775292	-0.057812	-0.188065	-0.749721	-0.391750	-0.392334	-0.240033	-0.486085	-1.543795	-0.377644	-0.242440	-0.456959	-0.154294
GENE3692X	WSS1	WSS1	1.000000	-0.156441	0.105837	0.037939	-0.252232	-0.381769	-0.619310	-0.775183	-0.475619	-0.774977	-0.483517	0.340589	-1.053536	-0.228069	-0.447761	-0.454520	-0.564425	-0.235609	-0.404949	0.524776	-0.145322	0.688136	-0.046941	0.100529	-0.108062	-0.509256	-0.645456	-0.321882	-0.269501	-0.477966	-0.658500	-0.092163	-0.880886	-0.148674	-0.609961	-0.496300	-0.267541	-0.444968	-0.962671	-0.146001	-1.097980	-1.106135	-0.430784
GENE1093X	GAD1	GAD1	1.000000	-0.291669	0.022765	0.222976	-0.287995	-0.977201	-1.053953	-0.446326	-0.451491	-1.883952	0.146936	-0.647423	-2.233116	-0.001122	-1.408133	-0.818326	-0.548406	-0.530364	-0.538294	-0.248540	0.218745	0.258256	-0.180070	-0.123923	0.114115	-0.667807	-0.375812	-0.799006	-0.575114	-0.423279	-0.501841	-0.391322	-0.179605	-0.459747	-0.709796	-0.970653	-0.759578	-0.445118	-0.707234	-0.685988	-0.766881	-0.794643	-0.374372
GENE3421X	TOF2	TOF2	1.000000	-0.021413	0.050327	-0.030276	-0.136731	-0.343693	-0.442005	-0.161679	-0.206471	-0.643193	-0.455326	-0.534133	-0.838808	-0.297924	-0.549093	-0.356971	-0.641934	-0.379097	-0.013809	0.073960	-0.226961	0.019001	-0.412069	-0.163483	0.146829	-0.204350	-0.147025	0.072913	-0.359643	-0.456601	-0.506012	0.039679	-0.050901	-0.159892	-0.362861	-0.502689	-0.658188	-0.667836	-0.493037	-0.586258	-0.364747	-0.602823	-0.975416
GENE3074X	SMK1	SMK1	1.000000	0.014766	0.050504	-0.067810	-0.376452	-0.333638	-0.829131	-0.656097	-0.135946	-0.737713	-0.746580	-0.492326	-0.777538	-0.514835	-0.362515	0.486962	-0.810316	0.193789	-0.145062	-0.364496	0.182373	0.558374	0.416102	0.004729	-0.004745	-0.265563	-0.546271	-0.291450	0.013283	-0.798604	-0.170219	-0.205528	-0.219109	-0.627310	-0.221016	-0.504608	-0.249918	-0.331750	-1.084589	-0.907278	0.013328	-0.288915	-0.703777
GENE1228X	GTB1	GTB1	1.000000	0.023219	-0.039417	0.015394	0.027768	-0.142077	-0.340350	-0.086293	-0.302725	-0.582048	0.112682	0.094870	-0.119470	-0.404202	0.013670	-0.931730	-0.748092	0.097839	-0.112342	-0.159056	0.011935	0.333037	0.064279	-0.024758	0.024340	0.011814	-0.212127	-0.218840	-0.176988	-0.497107	-0.994498	0.017158	-0.716424	-0.044476	-0.204314	-0.101339	-0.213095	-0.728027	-0.321629	-0.683831	-0.469808	-0.188003	-0.691389
GENE1544X	KAR3	KAR3	1.000000	-0.412639	0.057073	0.273097	-0.139196	-0.457037	-0.201210	0.218133	-0.095984	-0.518077	-0.433856	-0.114595	-0.414866	-0.205275	-0.422188	-0.256690	-0.500755	0.113808	0.048050	-0.457656	0.227215	0.676930	0.233214	0.105288	-0.113581	-0.605599	-0.042848	-0.267315	0.040662	-0.442828	-0.210994	-0.137501	-0.230512	-0.001858	-0.413411	-0.211896	-0.402845	-0.219700	-0.334592	-0.436460	-0.557400	-0.342004	-0.566848
GENE3107X	SNX4	SNX4	1.000000	0.101821	-0.127533	0.016463	-0.023902	-0.690683	-0.266009	-0.061457	-0.095213	-0.582664	-0.474952	-0.159141	-0.400157	-0.577054	-0.355187	-0.089395	-0.535188	0.094476	-0.071274	-0.408464	-0.065174	0.364891	-0.011142	-0.081982	0.077573	0.150440	-0.255729	-0.168147	-0.249556	-0.510739	-0.990202	-0.252388	-0.573425	-0.328230	-0.332613	-0.271147	-0.198706	0.055173	-0.057015	-0.050991	-0.068810	-0.420324	-0.332654
GENE4403X	YOL029C	YOL029C	1.000000	-0.488793	0.149585	0.236497	-0.337501	-0.763931	-0.603379	-0.224338	0.181114	-0.275935	-1.369656	0.053135	-0.798433	-0.667849	0.086620	-0.897107	-0.874264	-0.093450	0.084010	-0.147418	0.318216	0.766233	-0.049542	-0.059729	0.057354	-0.519008	-0.855201	-0.566150	-0.438893	-0.960323	-0.836304	-0.342103	-0.939821	-0.241299	-0.193135	-0.517861	-0.698758	-0.070776	-0.568072	-0.312832	-0.326599	-0.365006	-0.541775
GENE2511X	PXA1	PXA1	1.000000	0.039114	-0.043081	0.002792	-0.773751	-0.322805	0.017071	0.120876	0.022255	-0.810277	0.113088	0.065300	-0.973023	-1.146892	0.242558	-0.828632	-0.432836	-0.281750	-0.413721	-1.039034	-0.548717	-0.098487	0.062453	-0.177139	0.157748	-0.475461	-0.008627	-0.197497	-0.279242	0.076764	-0.466644	0.126167	0.070010	0.200826	-0.038857	0.302853	-0.079361	-0.625081	-0.349234	-0.913648	-0.415143	-0.629827	-0.822498
GENE1700X	MCA1	MCA1	1.000000	0.045915	-0.080845	0.031619	-0.426271	-0.199691	-0.203461	-0.197273	-0.581607	-0.815297	-0.560021	-0.685361	-0.388837	-0.949897	-0.204643	-0.278121	-0.628570	0.036125	-0.255456	-0.629590	-0.249433	0.720158	-0.013664	-0.048308	0.046743	-0.246046	-0.243565	-0.380408	-0.894341	-0.175333	-0.249979	-0.319547	-0.231055	-0.060975	0.095201	0.090763	-0.158151	-0.247715	-0.328489	-0.459646	-0.294227	-0.454607	-0.217508
GENE4363X	YNL134C	YNL134C	1.000000	-0.045399	-0.093304	0.129091	-0.498969	-0.219774	-0.440311	0.051509	-0.516802	-0.552333	-0.254965	-0.289457	-0.693773	-0.774879	-0.107415	-0.884692	-0.396654	-0.123183	-0.547863	-0.572473	0.605745	0.013767	-0.039335	0.168645	-0.191000	-0.086059	0.070675	0.004950	-0.367896	-0.190397	-0.330933	-0.667923	-0.143618	0.064810	0.044880	-0.187700	-0.312671	-0.096673	-0.367068	-0.589474	-0.250472	-0.441126	-0.271010
GENE61X	AFI1	AFI1	1.000000	0.044276	-0.027733	-0.017601	0.024500	0.343422	0.024807	0.460539	-0.117191	-0.473946	-0.192338	-0.637294	-0.924661	-0.640246	-0.170857	-0.183364	-0.533840	-0.977028	0.295620	-0.503073	-0.106075	0.651693	0.061968	0.003734	-0.003744	-0.220794	-0.329747	-0.511662	-0.596000	-0.611343	0.144830	0.325094	-0.484740	0.287419	-0.388326	-0.548833	-0.865401	-0.920238	-0.135674	-1.552308	-0.671201	-0.581701	-0.828116
GENE1422X	IDP2	IDP2	1.000000	-0.454427	0.243308	0.119684	-0.327413	-0.464186	-0.071775	-0.492558	0.186293	-0.060266	-0.429697	-0.208985	-0.431203	0.180213	-0.128992	-0.001633	0.053993	-0.215774	-0.085241	0.357446	-1.519960	0.443421	0.068126	0.206672	-0.241310	-0.468308	-0.509731	-0.372396	-0.594226	-0.043217	-0.451464	-0.020291	-1.048439	-0.745555	-0.372536	-0.516933	-0.675210	-0.474837	-0.081368	-0.875360	-1.139550	-0.395743	-0.764993
GENE802X	DSE3	DSE3	1.000000	0.142936	-0.228389	0.059719	-0.930700	-0.712877	-0.664435	-0.485694	-0.278685	-0.676212	-0.316476	-0.139209	-1.330217	-0.484290	-0.866613	-0.342827	-0.042510	-0.264413	0.039885	-0.780565	-0.386746	0.695731	-0.318438	0.168765	-0.191155	-0.752369	-0.250196	-0.362380	-0.522034	-0.237013	-0.319797	-0.277829	-1.096902	-0.743076	-0.717147	-0.635434	-0.763900	-1.243251	-0.426812	-0.721635	-0.882272	-0.556167	-0.591094
GENE1971X	MST27	MST27	1.000000																						-0.911915	0.554364	-0.911915	-0.911915	-0.893908	-0.873208	-0.701424	-0.124222	0.543241	0.143709	-0.871864	-0.911915	-0.911915	-0.911915	-0.911915	-0.911915	-0.911915	-0.911915	-0.911915	-0.911915	-0.911915
GENE1793X	MID1	MID1	1.000000	0.016094	0.022406	-0.039296	-0.056570	-0.575970	-0.391071	-0.346841	-0.129549	-0.484844	-0.434220	-0.703483	-0.429575	-0.358962	-0.019927	-0.034816	0.094911	-0.345700	0.594079	0.132195	-0.595164	0.847295	-0.081319	0.248402	-0.300254	-0.637170	-0.312986	-0.862844	-0.838334	0.322692	-0.050641	-0.188334	-0.657140	-0.332734	-0.485520	-0.991357	-0.990932	-0.527798	-0.582704	-0.446649	-0.973402	-0.811885	-0.258710
GENE191X	ARG2	ARG2	1.000000	0.362811	-0.357248	-0.099404	-0.174541	-0.710060	-0.036037	-0.368979	-0.487001	-0.264236	-0.655888	-0.253327	-0.889077	-0.417358	-0.317033	-0.295401	0.462767	-0.169242	-0.334456	-0.406259	-0.539574	0.150566	-0.004485	-0.043813	0.042521	-0.513327	-0.114244	-0.018812	-0.344292	-0.116999	-0.676899	-0.117051	-0.706253	-0.382676	-0.720076	-0.464589	-0.696603	-1.214819	-0.373387	-1.424640	-1.414690	-0.644942	-1.435718
GENE3084X	SNC2	SNC2	1.000000	0.157619	-0.074287	-0.097356	-0.569120	-0.332258	0.152358	-0.111455	-0.230979	-1.140620	-0.469457	-0.310773	-1.009081	-0.404214	0.233105	-0.080419	-0.193637	-0.395847	-0.047186	-1.161611	-0.145555	0.386053	0.091265	0.124805	-0.136633	-0.354682	-0.413521	-0.644492	-0.359260	-0.355093	-0.381963	-0.145407	-0.663690	-0.320398	-0.482438	-0.381591	-1.100314	-0.775275	-0.573867	-0.959051	-1.292416	-0.715962	-0.949947
GENE1603X	LDB17	LDB17	1.000000	-0.170954	0.203745	-0.058802	-0.198539	-0.433589	0.075751	-0.000097	-0.562719	-0.844221	-0.746451	-0.477425	-0.682488	-0.337618	-0.051221	-0.253646	-0.095246	-1.126169	0.321903	0.617645	-0.335300	0.688826	-0.037910	0.060127	-0.062742	-0.511623	-0.536722	-0.933504	-0.406212	-0.711568	-0.285113	-0.503780	-0.201009	-0.576311	-0.378609	-0.867496	-0.236659	-0.362564	-0.645751	-0.508760	-0.445051	-0.669440	-0.896710
GENE3860X	YDR134C	YDR134C	1.000000	0.043457	-0.130895	0.078821	-0.058871	-0.141309	-0.123775	-0.128091	-0.147970	-0.517915	0.237761	-0.503368	-0.393612	-0.406953	-0.137204	-0.496241	-0.519552	-1.104241	-0.249404	0.060588	-0.700289	0.084694	-0.110311	0.140610	-0.155809	-0.646886	-0.694262	-0.622908	-0.440290	0.006449	-0.705119	-0.473022	-0.324019	-0.164465	-0.606897	-0.602228	-0.765202	-0.584003	-0.661366	-0.530265	-0.781234	-0.583560	-0.300051
GENE1399X	HXT2	HXT2	1.000000	-0.329307	0.118682	0.161357	0.187977	0.088549	0.116302	-0.308176	-0.204678	-0.032831	0.020554	-0.212412	-0.750052	-0.091261	0.350443	-0.175026	0.235317	0.317565	0.309872	0.148292	0.015218	0.674180	-0.052721	0.137960	-0.152561	-0.730321	-0.366292	-0.691652	-0.435994	-0.376876	-0.977092	-0.012026	-0.606250	-0.763170	-0.821954	-0.435187	-0.715174	-1.047656	-0.626759	-0.773628	-1.548632	-0.310561	-0.344442
GENE3585X	UTR4	UTR4	1.000000	-0.458452	0.187964	0.180247	0.099206	0.018505	0.238696	0.088586	-0.121812	-0.566331	0.012772	-0.090924	-0.886308	-0.038840	0.167588	0.042237	0.345111	-0.032082	0.126324	0.309165	-0.149850	0.326814	0.065252	0.155460	-0.174258	-0.506826	-0.449731	-0.231046	-0.076111	0.206236	-0.006987	-0.372112	-0.436718	-0.316154	-0.110427	-0.393178	-0.611845	-0.384954	-0.908192	-0.210169	-0.998997	-0.666228	-0.266041
GENE3119X	SOL3	SOL3	1.000000	0.013667	-0.015427	0.001612	-0.285198	-0.107656	-0.093265	-0.411880	-0.218715	-0.560415	-0.462643	-0.661898	0.495935	-0.238164	-0.121414	0.234833	-0.312141	0.112456	0.053411	-0.281867	-0.000000	0.439333	0.056314	-0.080591	0.076326	-0.402355	-0.353725	-0.364541	-0.460488	-0.056657	-0.293459	0.287285	-0.200666	-0.280303	-0.356139	-0.461019	-0.988433	-0.486152	-0.417057	-0.335837	-0.361279	-0.269207	-0.668795
GENE151X	APC9	APC9	1.000000	0.199190	-0.156433	-0.066872	-0.285274	-0.614509	-0.872847	-0.286789	-0.773924	-0.433588	-1.014966	-0.473643	-0.187756	-0.168316	-0.250059	-0.666793	-0.150537	-0.500186	0.546371	0.343945	-0.264491	0.408865	-0.192388	-0.321266	0.262593	-0.260238	0.027758	-0.498441	-0.739175	-0.067285	-0.153596	-0.674238	-0.281905	-0.094328	-0.428004	-0.249762	-0.949772	0.154736	-0.540229	-0.324728	-0.022092	-0.796431	-0.427098
GENE1672X	MAC1	MAC1	1.000000	-0.211353	0.168924	0.017286	-0.347872	-0.410531	-0.610465	-0.822603	-0.522870	-0.059001	-0.591510	-0.868511	0.039097	-0.464744	-0.913473	-0.074079	-0.177824	-0.277297	0.442818	0.371342	-0.395019	0.761837	-0.331860	0.060823	-0.063501	-0.967599	-0.132843	-0.186643	-0.865775	-0.535765	-0.691032	-0.872177	-0.013812	-0.176844	-0.111020	-0.541617	-0.637603	-0.221207	-0.662627	-0.415034	0.177806	-0.124728	-0.370293
GENE97X	AIM33	AIM33	1.000000	-0.352590	0.127266	0.169414	-0.285573	-0.399327	-0.434431	-0.299011	-0.902645	-0.648558	-0.973397	0.296295	-0.459131	-0.047223	-0.855180	0.104509	-0.108244	-0.685184	-0.302292	0.474476	-0.653465	0.063200	-0.277243	0.106269	-0.114724	-0.444360	-0.339315	-0.408039	-0.421543	-0.015240	-0.556401	-0.325793	0.092961	-0.399996	-0.671231	-0.772791	-0.667388	-0.487736	-0.249695	-0.562676	-0.608693	-0.128703	-0.508331
GENE3579X	USA1	USA1	1.000000	-0.098412	0.046805	0.046791	-0.303831	-0.565046	-0.543869	-0.118650	-0.319117	-0.161901	-0.659749	0.120193	-0.532130	-0.615940	-1.086900	-0.151246	-0.159919	-0.770467	-0.119217	0.161645	-1.149738	0.116081	0.201819	0.160817	-0.181019	-0.911263	-0.462997	-0.545188	-0.391049	-0.000364	-0.209891	-0.061614	-0.228411	-0.458628	-0.907066	-0.247569	-0.038724	-0.365250	-0.524373	-0.520752	-0.798526	-0.678860	-0.381361
GENE2211X	PAU6	PAU6	1.000000	0.211133	0.006330	-0.254967	-0.680469	-0.243190	-0.456309	-0.848079	-0.816158	-0.666746	-1.205443	-0.024300	-0.694771	-0.505990	-0.369573	-0.477391	-0.488887	-0.660945	0.223161	0.404409	-1.183432	0.737978	-0.180319	-0.329895	0.268322	-0.658672	-0.176981	-0.309000	-0.319016	0.195453	-0.205130	-0.486979	0.041658	-0.537574	-0.378247	-0.222669	-0.432665	-0.050628	-0.273587	-0.268805	-0.143970	-0.327296	-0.891616
GENE4416X	YOL159C-A	YOL159C-A	1.000000	0.059421	0.088809	-0.160910	-0.626814	-0.471263	-0.706951	-0.374820	-0.027558	-0.718631	-0.482357	0.112493	-0.477097	-0.111861	-0.449230	-0.509296	-0.431040	-0.235504	0.088435	0.473934	-0.873960	0.279567	-0.175421	-0.069490	0.066296	-0.367821	-0.145785	-0.021378	-0.084112	-0.074764	-0.005610	-0.311760	-0.129280	-0.035477	-0.072670	-0.421010	-0.451591	-0.194271	-0.178302	-0.564985	-0.326491	0.098442	-0.178323
GENE2348X	PHO87	PHO87	1.000000	-0.228286	0.057362	0.145078	0.011073	-0.020791	-0.351338	0.000206	-0.188884	-0.270071	0.091576	0.483352	-0.316687	-0.805949	-0.515370	-0.534847	0.170328	-0.231668	0.101718	-0.079355	-0.149589	0.467078	-0.167071	0.179060	-0.204476	-0.567816	-0.026568	-0.119903	-0.645327	-0.125079	-0.387619	-0.777091	-0.661153	-0.282401	-0.782223	-0.485152	-0.794001	-0.585927	-0.350281	-0.686341	0.000066	-0.345513	-0.885538
GENE1332X	HOP1	HOP1	1.000000	-0.015684	-0.064829	0.076906	-0.075157	-0.375091	-0.587997	-0.745274	-0.043579	0.109622	-0.515287	0.182825	0.432538	0.121291	-0.440271	-0.714419	-0.198128	-1.036988	0.030248	-0.355042	-1.140859	-0.266902	-0.000626	0.035302	-0.036187	-0.503378	-0.290170	-0.679387	-1.059974	-0.570403	-0.719945	-1.204674	-0.942321	-0.561848	-0.662752	-0.640887	-0.990085	-0.829769	-1.040344	-0.885072	-0.604559	-0.309178	-1.533090
GENE3847X	YDR018C	YDR018C	1.000000	-0.518703	0.263311	0.139824	-0.492675	-0.047812	-0.683667	-0.683291	-0.161381	-0.407768	-0.659813	0.462952	-0.634481	-0.318002	-0.575558	-0.031869	0.093031	-0.996351	0.056328	0.587339	-0.306739	0.206308	-0.242888	-0.212688	0.185324	-0.592438	-0.732551	-0.695020	-1.006191	-0.946758	-0.710584	-0.950100	-0.980224	-0.444739	-0.864896	-0.432537	-0.984415	-0.802343	-0.396777	-0.852484	-0.581196	-0.400533	-1.015133
GENE4138X	YJR039W	YJR039W	1.000000	0.165098	0.067882	-0.267807	-0.399082	-0.426797	-0.223405	-0.656645	-0.816542	-0.025545	-0.560540	0.224030	-0.278290	-0.364946	-0.387813	-0.525265	0.123246	-0.387041	0.127487	0.228054	-0.534935	0.406701	-0.068747	-0.104441	0.097388	-0.191352	0.212009	-0.567685	-0.413796	-0.277379	-0.812022	-0.464708	-0.619609	-0.778210	-0.664832	-0.106767	-0.558316	-0.409275	-0.347046	-0.582523	-0.526171	-0.124253	-0.385918
GENE283X	ATH1	ATH1	1.000000	-0.183564	0.069985	0.097299	0.038118	-0.105990	-0.000989	-0.154490	-0.045470	-0.428734	-0.483464	-0.285103	-0.536037	-0.024261	0.298740	-0.004605	-0.225627	0.274913	-0.374906	0.510894	-0.043291	-0.235497	-0.015163	0.086817	-0.092377	-0.046620	-0.519257	-0.173280	-0.202675	-0.639496	-0.379353	-0.047471	-0.032293	-0.567307	-0.435204	-0.601917	-0.130187	-0.068702	-0.053148	-0.542061	-0.584858	-0.991175	-0.613045
GENE516X	CKI1	CKI1	1.000000	-0.524651	0.048476	0.345624	-0.092982	-0.082755	-0.375243	0.243085	-0.399425	-0.226585	-0.540643	-0.321492	-0.651175	-0.079946	-0.066595	-0.716033	0.105126	0.310471	-0.307391	0.527548	-0.418948	-0.123402	0.034749	0.134914	-0.148844	-0.150577	-0.366133	-0.700398	-0.625275	-0.704284	-0.498231	0.020946	-0.634061	-0.418247	-0.734375	-0.240653	-0.389553	-0.107739	-0.795161	-0.561515	-0.391798	-0.393346	-0.926842
GENE1973X	MSW1	MSW1	1.000000	-0.029586	0.007864	0.021242	-0.432945	0.042585	-0.311260	-0.850819	-0.152195	-0.099008	-1.242861	-0.669165	-0.534270	-0.032488	0.294288	-0.124580	-0.054112	0.064587	-0.164002	1.093543	0.056696	-0.027771	-0.135606	-0.120647	0.111332	-0.096298	0.018915	-0.458023	-0.582822	-0.465354	-0.214900	-0.415182	-0.279999	-1.275636	-0.242919	-0.093397	-0.488227	-0.463219	-0.265249	-0.220599	-0.348005	-0.473017	-0.353015
GENE2752X	RPN13	RPN13	1.000000	-0.398627	0.076360	0.247399	-0.173290	-0.397510	-0.375089	-0.894792	-0.687200	-0.897430	-0.821077	-1.029841	-1.327433	-0.112166	-0.185784	-0.359893	-0.421290	0.145982	-0.707268	0.539910	0.061160	-0.482735	0.117327	0.211612	-0.248075	-0.043702	-0.026089	-0.349477	-0.804343	0.158687	-0.716308	-0.035303	0.193798	-1.307093	-0.144588	-0.555062	-0.989375	-0.187357	-0.472174	-0.729793	-0.292819	-0.305099	-0.807349
GENE3564X	UPS2	UPS2	1.000000	-0.085512	0.149868	-0.076916	-0.097798	-0.499689	-0.071692	-0.561995	-0.519767	-0.500665	-0.925785	-1.158169	-0.731702	-0.208474	-0.317454	-0.581661	0.499870	-0.805647	-1.064249	0.449387	-0.439535	-0.779145	0.468910	0.135732	-0.149841	-0.469313	-0.022995	-0.422568	-0.199460	0.332002	-0.799192	-0.108827	-0.208965	-0.924975	-0.568337	-0.388811	-0.286676	-0.524751	-0.615217	-0.416903	-1.178413	-0.737219	-0.807357
GENE338X	BDF1	BDF1	1.000000																						0.852935	0.241474	-0.290180	-0.868284	-0.868284	0.157599	-0.614291	-0.868284	-0.868284	-0.511578	-0.719526	-0.366884	-0.718202	0.398253	-0.053927	-0.182522	-0.214798	-0.868284	-0.321527	-0.649937	-0.392898
GENE1502X	ISC10	ISC10	1.000000	-0.697673	0.264592	0.241399	-0.191330	-0.683929	-0.545686	-0.640016	-0.646436	-0.629375	0.242554	-0.176407	-0.258940	-0.530273	-0.500771	-0.346995	-0.976229	0.131330	-0.198627	0.146808	-0.984129	-2.547424	0.325311	-0.036105	0.035224	-0.405972	-0.251723	0.056939	-0.600454	-0.763769	-0.153574	-0.578273	-0.510329	0.026365	-0.818862	-0.114265	-0.308084	-0.075987	-0.104991	-0.520541	-0.713224	-0.451073	-0.405347
GENE55X	ADY4	ADY4	1.000000	0.188517	-0.092589	-0.116270	-0.254701	-0.171190	-0.354514	-0.438204	-0.046871	0.146974	-0.604010	-0.699619	-0.567972	-1.019567	-0.852741	-0.074202	-1.164700	-0.418240	-0.554577	-1.594332	-0.537954	-2.083065	-0.008362	0.186948	-0.214831	-0.368530	-0.401630	-0.145647	-0.391898	-0.391761	-0.657500	-0.226733	-0.405155	0.007564	-0.309015	-0.196160	-0.150417	-0.228617	-0.079978	-0.634719	-0.697397	-0.263177	-0.386869
GENE1205X	GPX1	GPX1	1.000000	0.000099	0.093588	-0.100190	-1.079075	-0.814001	-0.976363	-0.723830	-0.248224	-0.603104	-0.948698	-1.243097	-1.486396	-0.901829	-1.179375	-0.697379	-1.619208	-1.476884	-1.126703	-0.558833	-1.440578	-5.177118	-0.128988	-0.065523	0.062676	-0.629426	-0.356290	-0.985802	-0.804317	-1.729600	-0.406583	-0.619363	-0.463431	-0.639984	-0.757984	-0.466114	-0.943578	-1.027220	-0.911397	-0.323777	-0.836161	-1.058713	-0.912306
GENE1758X	MET31	MET31	1.000000	-0.038901	-0.149958	0.170344	-0.822034	-0.691924	-0.513984	-0.462090	-0.079066	-0.574836	-1.169245	-0.778167	-0.765698	-0.502624	-0.718744	-0.711450	-0.637436	-0.977336	-0.897036	-0.675067	-1.026066	-2.940950	0.258111	-0.024669	0.024255	-0.063944	-0.584447	-0.199109	-0.318913	-0.046720	-0.370521	-0.489555	-0.741543	-0.150244	-0.271035	-0.090837	-0.285743	-0.268041	-0.016913	-0.493668	-0.115399	-0.075602	-0.362074
GENE2047X	NGL1	NGL1	1.000000	0.138864	-0.031322	-0.119606	-0.521157	-0.317405	-0.104046	-1.409233	-0.283439	0.043241	-1.050473	-0.774429	0.187562	-0.204963	0.129315	-0.459833	0.117031	-0.452983	-0.448150	-0.632643	-1.283609	-3.495212	0.371100	0.086165	-0.091640	-0.426329	0.031774	-0.024293	-0.101957	-0.183529	-0.081683	-0.274864	-0.187211	-0.602016	0.037719	-0.479187	-0.134327	-0.250547	-0.684807	-0.615277	-0.482859	-0.570437	-0.512538
GENE4500X	YPR027C	YPR027C	1.000000	-0.133294	0.005266	0.117157	-0.340152	-0.035555	0.276910	-0.173840	-0.147729	0.166776	-0.316980	-0.338327	0.133152	-0.386685	-0.247540	-0.376129	0.170803	-0.421243	-0.053584	-0.729392	-0.802789	-1.097942	0.056408	0.038869	-0.039945	-0.375980	-0.332030	-0.091176	-0.022209	-0.663770	-0.402300	0.348954	-0.796096	-0.245374	-0.060956	0.089484	0.158974	0.194193	0.145479	-0.365384	-0.141487	-0.450688	-0.582692
GENE2059X	NIT1	NIT1	1.000000	-0.117931	0.142802	-0.037348	-0.007733	-0.370916	-0.501703	-0.077853	-0.548840	-0.361448	-0.020461	-0.405008	-0.236295	-0.139117	0.076392	-0.401045	-0.365898	0.059035	-0.136869	-0.366680	-0.378036	0.187400	0.026330	0.000334	-0.000334	-0.279987	-0.237152	-0.140412	-0.058133	-0.250771	-0.373484	-0.250139	-0.237058	-0.169295	-0.161103	-0.620997	-0.844433	-0.284762	0.280525	-0.605816	0.011274	-0.591510	-0.775338
GENE2282X	PET20	PET20	1.000000	0.246118	-0.038859	-0.250569	0.060791	-0.441270	-0.380485	-0.368141	-0.103583	-0.143254	-0.573396	-0.158082	0.058676	-0.383965	-0.304000	-0.115189	0.053893	-0.132934	-0.269388	-0.545093	-0.905053	0.203326	0.255307	0.011521	-0.011614	-0.250578	-0.392973	-0.153306	-0.169691	-0.229070	-0.056559	-0.262170	-0.444802	-0.285115	-0.298326	-0.014201	-0.686915	-0.489219	-0.149461	-0.783538	0.023540	-0.157552	-0.538014
GENE1480X	IOC3	IOC3	1.000000	-0.102554	0.091573	0.004446	-0.105592	-0.707480	-0.257421	0.012957	0.265267	-0.669207	0.026595	0.055190	-0.746307	-0.640074	0.594849	-0.394889	-0.345900	-0.337877	-0.315871	-0.572472	-1.045732	-1.757687	-0.037057	0.051564	-0.053475	-0.699292	-0.956073	-1.043235	-0.413367	-0.931732	-1.526527	0.005598	-0.328821	-0.289248	-0.721996	-0.518138	-0.682091	-0.197011	-0.864250	-0.294585	0.298285	-0.052717	-0.009321
GENE1716X	MDH2	MDH2	1.000000	-0.579691	0.271813	0.168089	-0.191636	-0.216970	-0.626250	-0.641784	0.031824	-0.651232	-1.304115	-0.654620	-0.676901	-0.488276	0.226020	-0.226493	-0.282934	-0.192910	-0.226605	0.060145	-0.396477	-1.095624	0.036142	0.066356	-0.069556	-0.229854	-0.665023	-0.269297	-0.331682	-0.471591	-0.422566	-0.188604	-0.624063	-0.057409	-0.609430	-0.263026	-0.751909	-0.494098	-0.204058	0.006462	-0.041856	-0.267748	-0.982387
GENE1964X	MSS1	MSS1	1.000000	0.048388	-0.173167	0.109692	-0.829264	-0.480882	-1.058544	-0.783688	-0.782324	-0.087140	-0.613422	-0.802403	-0.669392	-0.493692	0.173999	-0.299765	-0.936545	-0.067744	-0.149990	-0.366177	-0.276812	-0.886064	-0.229004	-0.129612	0.118922	-0.265163	-0.771840	-0.584748	-0.742722	-0.979883	-0.694698	-0.263535	-0.362473	-0.221274	-0.655261	-0.204314	-0.341947	-0.531198	0.065059	-0.136418	-0.446233	0.041599	-0.334635
GENE2437X	PRC1	PRC1	1.000000	-0.062306	0.277307	-0.268230	-0.889094	-0.715693	-2.034309	-0.316307	-0.291361	-0.879648	-0.493457	-1.161910	-1.222685	-0.715024	0.126084	-0.593187	-0.879888	-0.306887	-0.099073	-0.158078	-0.620820	-1.518988	0.006632	-0.067085	0.064103	-1.266260	-0.631145	-0.282514	-0.487760	-1.728217	-0.788011	0.658919	-0.288839	0.028266	-0.810392	-0.420111	-0.896467	-0.361704	-0.625305	-0.176606	-0.776263	-0.056652	-0.145885
GENE244X	ASP3-4	ASP3-4	1.000000	-0.003820	0.126304	-0.134238	-0.022762	-0.149596	-0.122248	0.220724	0.068017	-0.701026	-0.309586	-0.388294	-0.868770	-0.288326	-0.235762	-0.026628	-0.078951	0.181541	-0.228078	0.177149	-0.577542	-0.503772	0.171385	0.155436	-0.174228	-0.464472	-0.546685	-0.763817	-0.071109	-0.100888	-0.769600	-1.254853	-0.444544	-0.559533	-0.895601	-0.502791	-0.109760	-0.438959	-0.356765	-0.164019	-1.015043	-0.246882	-0.465047
GENE218X	ARP6	ARP6	1.000000	-0.221067	0.173094	0.020904	-0.354513	-0.121132	-0.410461	-0.234368	-0.143933	-1.008430	-0.510836	-0.453537	-0.407627	-0.414494	0.219417	-0.605794	0.217212	0.136389	-0.163911	-0.088077	-0.007483	-0.236109	0.147910	-0.036958	0.036035	-0.292027	-0.212940	-0.736294	-0.247486	0.448312	-0.086516	-0.166971	-0.395597	-1.145213	-0.407492	-0.863478	-0.789683	-0.373818	-0.558724	-0.740450	-0.724925	-1.188679	-0.745965
GENE797X	DSC2	DSC2	1.000000	-0.010630	-0.224130	0.203176	-0.407538	-0.284754	-0.498991	-0.198530	-0.140309	-1.019500	-0.319774	-0.532607	-1.103756	-0.463740	-0.036668	-0.436709	0.049433	0.061303	-0.048428	0.023536	-0.446942	-0.246614	0.380253	-0.092429	0.086862	-0.653690	-0.070876	-0.397801	0.241720	0.178251	-0.338017	0.047765	-1.013649	-1.250587	-0.552775	-0.743847	0.000795	-0.792255	-0.316565	-0.371979	-0.694263	-1.087374	-0.090231
GENE3055X	SLO1	SLO1	1.000000	-0.136248	0.255620	-0.157997	-0.643321	-1.015167	-0.180444	0.133050	-0.948562	-0.543975	0.323667	-0.224672	-0.560919	-0.143685	-0.049873	-0.681234	0.094639	-0.451574	-0.773021	0.142931	-0.926161	-0.825947	0.367543	0.026562	-0.027060	-0.584107	-0.619534	-0.385487	0.005033	0.159036	-0.038088	-0.615412	-0.269327	-0.730424	-0.701722	-0.515746	-0.223788	-0.878778	-0.521125	-0.088908	-0.440531	-1.155690	-0.461411
GENE3842X	YDL206W	YDL206W	1.000000	-0.067174	0.071142	-0.007309	-0.289790	-0.295637	-0.197190	-0.063315	-0.362040	-1.124900	-0.256511	-0.341465	-0.911946	0.232523	-0.111489	-0.125302	0.670211	-0.575910	-0.170308	0.149310	-1.132279	-1.223928	-0.294794	0.034472	-0.035316	-0.590595	-0.001511	-0.587039	-0.020696	0.198101	0.066520	-0.473609	-0.209607	-0.673398	-0.682249	-0.710380	-0.673601	-0.856552	-1.113662	-0.445584	-0.950563	-1.258899	-0.613000
GENE277X	ATG38	ATG38	1.000000	-0.336782	0.031486	0.246262	-0.228672	-0.367808	-0.671742	-0.219072	-0.555048	-0.738219	-0.044060	-0.408468	-0.551259	-0.918773	-0.308856	-0.455059	-0.948700	0.273570	-0.863515	-2.047833	0.030619	-0.614722	0.424515	0.011096	-0.011182	0.024868	-0.459327	-0.248453	-0.348103	-0.450919	-0.088641	0.251880	-0.001870	0.037597	-0.186513	-0.251421	-0.346245	-0.675478	-0.531857	-0.744839	-0.964960	-0.484050	-0.507399
GENE2390X	PMT1	PMT1	1.000000	-0.368462	-0.010594	0.301832	-1.084218	-0.764051	-0.899892	-0.718455	-1.027787	-1.077133	-1.792959	-1.197825	-1.586451	-1.392080	-0.710587	-0.906467	-2.285579	-0.783742	-0.825311	-4.254871	-0.872755	-1.301330	-0.244865	-0.042171	0.040973	-0.664076	-0.547277	-0.792421	-0.035344	0.248416	-0.384750	-0.056539	-0.369541	-0.150551	-1.014476	-0.842643	-0.445525	-0.766401	-0.400545	-0.817680	-0.553049	-0.323238	-0.000380
GENE1342X	HPA3	HPA3	1.000000	-0.222192	0.083362	0.115371	-0.524312	-0.393750	-0.419823	-0.531874	-0.121975	-0.014430	0.270991	-0.373235	-0.201336	-0.466246	-0.391522	-0.520271	-0.955417	-0.353772	-1.061070	-2.040788	-0.647439	-1.013757	0.133592	-0.154001	0.139136	-0.394880	-0.269146	-0.330311	-0.078142	-0.216896	-0.726115	-0.017887	-0.640103	-0.255303	0.067139	-0.049840	-0.089490	-0.610398	-0.153970	-0.014299	-0.495449	-0.310944	-0.473111
GENE584X	COX16	COX16	1.000000	0.060240	-0.069750	0.006560	-0.827530	-1.271816	-1.409262	-0.522296	-1.125896	-1.694057	-0.570240	-2.106428	-1.726440	-1.012166	0.138154	-0.839061	-1.046255	-0.621214	0.125964	-3.868474	0.116395	-0.228235	0.222781	0.110361	-0.119507	-0.480426	-0.577906	-0.855982	-1.444885	-0.743645	-0.304490	-0.987204	-1.108558	-0.807457	-0.526238	-0.223005	-0.169984	-0.579473	-0.341377	-0.470510	-0.593957	-0.368274	0.078086
GENE353X	BIO2	BIO2	1.000000	0.149299	-0.045804	-0.116817	-0.740842	-1.136107	-1.127558	-0.403450	-0.912403	-1.526357	-0.640299	-1.874585	-1.681073	-1.450691	-0.357750	-0.290176	-0.688009	-0.518368	-1.071625	-2.066409	-1.600009	-0.532863	0.212498	-0.305389	0.251902	-0.235658	-0.519093	-0.448567	-0.388171	-1.476608	-0.314381	-1.239439	-1.288380	-0.231912	-0.136940	-0.216073	0.035989	-0.720231	-1.195778	-0.189364	-0.342918	-1.176964	-0.601457
GENE3441X	TPD3	TPD3	1.000000	0.651744	-0.557250	-0.416312	-1.701690	-1.802154	-1.101551	-0.915505	-2.714635	-1.936675	-0.776631	-2.609873	-2.129333	-1.535279	0.134047	-0.485467	-2.248300	-1.336137	-2.202564	-4.931474	-2.651430	-1.517606	0.733763	0.458102	-0.675150	-1.452973	-0.488259	-1.652820	-1.894004	-1.548059	-0.245777	-2.639533	-2.078649	-2.252903	-0.849206	-0.149747	-0.235887	-2.025206	-0.401084	-0.766594	-1.607349	-0.519366	-0.785635
GENE2285X	PET54	PET54	1.000000	0.201890	-0.180140	-0.048146	-0.116521	-0.212946	-0.323355	-0.158931	-0.212526	-0.686217	-0.260167	-0.179316	-0.799983	-0.248030	-0.445090	-0.251279	-0.259753	0.015025	-0.449705	-1.044429	-0.086196	-0.213587	0.616203	0.107224	-0.115838	-0.466743	-0.089218	-0.122313	-0.293794	-0.446641	-0.040444	0.005463	-0.341923	-0.536857	0.096059	0.045744	-0.123083	-0.091341	-0.444150	0.157973	-0.517964	-0.598543	0.198371
GENE1738X	MEF1	MEF1	1.000000	-0.130885	0.109589	0.011221	-0.005052	-0.098809	-0.177444	0.016108	-0.416954	-0.248918	-0.500279	-0.376734	-0.297199	-0.015554	0.602069	0.011206	-1.099101	-0.145270	-0.380778	-1.732718	-0.290149	-0.496988	0.088628	0.101671	-0.109383	0.070376	-0.290509	0.093733	-0.272703	-0.536908	-0.707949	-0.374172	-0.165489	-0.651370	0.019176	0.383364	0.113700	-0.183408	-0.094581	-0.281556	-0.482773	-0.452288	-0.812790
GENE158X	APL1	APL1	1.000000	0.480259	-0.332000	-0.302988	-0.617063	-0.542113	0.525330	-0.698166	-0.411444	-0.771775	-0.836270	-0.440149	-0.378682	-0.559989	0.055672	-0.097980	0.547793	-0.205820	-0.285662	-0.803769	-0.208568	-0.875929	0.745892	0.118922	-0.129612	-0.547946	-0.364193	-0.586688	-0.960756	-0.225273	0.223459	-0.194690	-0.988517	-0.452555	-0.185000	-0.163736	-0.169903	-1.167372	-0.532408	-0.297013	-0.766384	-0.722247	-0.074814
GENE849X	ECM3	ECM3	1.000000	-0.264009	0.139321	0.091995	-0.416892	-0.295235	-0.641393	-0.244395	-0.669630	-0.928595	-0.577409	-0.031811	-0.535166	-0.331391	-0.141108	-0.272303	0.807933	-0.283580	-1.021540	-0.791295	-0.132107	-1.072082	0.093949	0.096098	-0.102958	-0.123064	-0.337960	-0.747700	-1.576303	-0.632814	-0.373074	-0.639879	-1.162533	-0.349274	-0.693343	-0.435174	-0.590520	-0.985181	-0.802017	-0.465166	-0.433262	-0.994212	0.119419
GENE1520X	IWR1	IWR1	1.000000	-0.065951	0.200964	-0.159689	-0.620936	-0.420190	-0.053301	-0.432971	-1.015430	0.103250	-2.045122	-0.954855	0.043617	-0.801130	-0.302911	-0.474265	0.536505	-0.507310	-0.729186	-1.279935	-0.369124	-1.252214	-0.181138	-0.032075	0.031377	-0.317471	-0.257905	-0.427468	-0.417651	-0.180884	-0.062840	-0.680193	-0.444258	-0.660500	-0.383358	-0.324101	-0.591803	-0.258604	-1.099727	-0.989339	-0.411840	-0.958971	-0.234814
GENE1148X	GFD1	GFD1	1.000000	-0.122319	0.037539	0.077146	-0.461963	-1.011225	-0.963076	-0.419061	0.040146	-0.085036	-0.339038	-0.183733	-0.393369	-0.394011	-0.174937	-0.465226	-0.030874	-0.479541	-0.344197	-1.295812	-0.014317	0.153613	0.204228	0.194496	-0.224864	-0.817729	-0.587347	-0.581452	-0.861019	-0.333524	-0.138204	-0.468787	-0.395014	-0.581117	-0.504818	-0.734686	-0.047085	-0.428504	-0.175091	-0.345396	-0.567363	-0.089500	-0.316642
GENE935X	ERJ5	ERJ5	1.000000	-0.072175	-0.111358	0.167462	-0.424891	-1.181910	-0.411963	-0.516445	-0.415016	0.015896	-0.164205	-0.905174	-0.349357	-0.438152	0.076423	-0.554063	-1.366297	-0.289899	-0.385656	-0.847479	-0.384977	-0.859591	0.398827	0.018268	-0.018502	-0.766362	-0.674033	-0.694239	-2.022349	-1.064902	-0.239790	-0.873429	-0.872851	-0.599419	-0.850506	-1.008506	-0.712832	-0.345669	-0.234105	0.034130	-0.959277	-0.436484	0.021959
GENE2400X	PNO1	PNO1	1.000000	-0.396970	-0.251053	0.485700	0.076854	-0.093562	-0.571466	-0.640213	-0.224509	-0.389976	-0.992776	-1.075357	-0.946941	-0.772790	-1.002130	-0.287126	-1.151817	-0.505737	-0.595424	-1.370297	-0.397373	-1.379026	-0.475226	0.057876	-0.060296	-0.499594	-0.871512	-1.230881	-1.940483	-1.106231	-1.543987	-1.115849	-0.947911	-1.408547	-0.655082	-0.568499	-1.231362	-0.424281	-0.008622	-0.266523	0.103867	0.464334	-0.127221
GENE1064X	FRT1	FRT1	1.000000	-0.285147	0.249482	-0.013681	-0.715044	-0.012063	-0.791486	0.020395	-0.187974	-0.117090	-0.255856	0.053702	-1.329653	-0.014354	-0.015837	0.013492	0.231966	-0.017789	-0.272721	-1.144185	-0.129591	-0.345379	-0.194776	-0.211195	0.184189	-0.501805	-0.343280	-0.776299	-0.636423	-0.495838	-0.692477	-0.892127	-0.466939	-1.109740	-0.222313	-0.363346	-0.569743	-0.851828	-0.714345	-0.841210	-0.473775	-1.048334	-0.769259
GENE1883X	MRP51	MRP51	1.000000	-0.192119	0.013380	0.157514	-0.166718	0.040323	0.057569	-0.244415	-0.257275	0.146639	-0.740769	-0.263547	-0.456388	0.101484	-0.102133	0.049960	-0.148198	-0.003970	-0.689105	-0.436712	-0.187171	0.065053	-0.803766	-0.032739	0.032013	-0.347935	-0.425946	-0.608065	-0.597258	-0.821754	-0.483552	-0.880643	-0.591168	-0.710868	-0.170732	-0.364686	-0.407443	-0.675239	-0.535449	-0.564006	-0.680516	-0.330484	-0.807671
GENE1849X	MON2	MON2	1.000000	-0.204564	-0.030077	0.205181	-0.123076	0.054021	-0.267296	-0.808075	-0.139890	-0.359423	-0.612342	-0.218935	-0.687255	0.310882	0.427433	-0.042789	-0.441035	0.281293	-0.403609	-0.572275	-0.146139	-0.853460	-0.061419	-0.278585	0.233399	-0.242654	-0.229806	-0.953736	-0.475038	0.147613	-0.687024	-0.742493	-0.137835	-0.731650	-0.261612	-0.830023	-0.299413	-0.510411	-0.672294	-0.907129	-0.648309	0.023859	-0.384312
GENE1810X	MKT1	MKT1	1.000000	-0.324685	0.031076	0.238485	-0.158972	-0.191778	-0.413915	-0.201454	0.038676	-0.214096	-0.673899	-0.272904	-0.362101	-0.244399	0.277201	-0.241420	-0.279176	-0.071589	0.333274	-0.506285	-0.429960	-0.682575	0.242010	-0.059838	0.057455	-0.135258	-0.253404	-0.381903	-0.549212	-0.268786	-0.902746	-0.807038	-0.386006	-0.220441	-0.384145	-0.429444	-0.902257	-0.169759	-0.903724	-0.196225	-0.655370	-1.018141	-0.811777
GENE2081X	NPP1	NPP1	1.000000	-0.431387	0.274878	0.068409	-0.438929	0.197495	-0.131597	-0.609590	0.093330	0.284463	-0.075018	0.160735	-0.128203	-0.225523	-0.013515	0.294494	-0.341415	-0.278626	-0.374194	-0.333426	-0.531027	-1.146914	0.056838	-0.128919	0.118338	-0.284744	0.034732	-0.643610	-0.523598	0.128549	-1.201683	-0.722836	-0.254675	-0.661102	0.047944	-0.237489	-0.600183	-0.082237	-1.243404	-0.693106	-0.989989	-0.657562	-1.135095
GENE268X	ATG26	ATG26	1.000000	0.360207	-0.408259	-0.054605	-0.354464	-0.207686	-0.084378	-0.148844	-0.186363	-0.608741	-0.506935	-0.899257	-0.244685	0.134201	0.037500	0.272196	-0.464430	-0.123831	0.240793	-0.247656	-0.165004	-0.568343	-0.442185	0.208611	-0.243959	-0.356647	0.084340	-0.151283	-0.417490	-0.614748	-0.723547	-0.755701	-0.186238	-0.668464	-0.504124	0.177604	0.102000	-0.522897	-0.421381	-0.802765	-0.683714	-0.292805	-1.011148
GENE2838X	RSM24	RSM24	1.000000	-0.196287	0.003574	0.169573	-0.315052	-0.108759	-0.331125	-0.181394	-0.415066	-0.695830	-1.222361	-0.412925	-0.798085	-0.015308	-0.778415	-0.078214	-1.126493	-0.234794	0.492471	-1.323595	-0.627049	-1.216071	-0.792057	0.060305	-0.062936	-0.118451	0.038735	-0.289039	-0.881608	0.049106	-1.133632	-0.900361	-0.356466	-0.983903	0.039850	-0.249517	-0.417237	-0.521759	-0.533561	-0.975118	-0.888420	-0.768167	-1.438120
GENE1490X	IRC24	IRC24	1.000000	0.213968	0.044619	-0.306296	-0.174316	-0.751735	-0.453679	-0.661454	-0.531075	-0.428476	-0.462654	-0.056157	-0.631653	-0.606005	-0.338375	-0.308805	0.207385	-0.849201	-0.288518	0.126523	-0.636864	-0.506043	0.583468	0.072705	-0.076565	-0.351816	-0.276134	-0.382133	-0.132389	0.024789	-0.337345	-0.002970	0.159807	-0.114610	-0.358150	-0.103661	-0.307452	-0.018198	-0.081299	-0.427226	-0.122934	-0.376095	-0.334576
GENE1574X	KRE28	KRE28	1.000000	0.256667	0.042064	-0.366432	-0.609114	-0.261050	-0.927743	-1.128372	-0.638072	-0.539321	-0.911079	-0.549775	-1.260060	-0.446903	-0.210988	-0.404274	0.117157	-0.981735	-0.757616	-0.152440	-0.448743	-0.273558	0.375575	0.044061	-0.045449	-0.439762	-0.422781	-0.550880	-0.354098	0.158595	-0.594094	-0.278271	-0.122568	-0.836792	-0.651069	-0.541383	-0.821097	-0.844513	-0.068600	-0.162337	-0.560757	-0.422587	0.053273
GENE216X	ARP10	ARP10	1.000000	0.311332	-0.244968	-0.127663	-0.479933	-0.566039	-0.606444	-0.169081	-0.841643	-1.056609	-0.801277	-0.664390	-1.468287	-0.095330	-0.351415	-0.157334	-0.148800	-0.293955	-0.593031	-0.112843	-0.272085	-1.217270	0.114497	-0.011438	0.011348	-1.030910	-0.370525	0.102674	-0.578775	-0.302166	-0.111718	-0.503203	-0.240922	-0.541380	-0.528134	-0.074252	-0.202368	-0.451850	-0.235316	-0.193817	-0.160297	-0.073684	-0.493657
GENE654X	CTR1	CTR1	1.000000	0.178773	-0.029677	-0.170654	-1.204408	-0.763872	-0.620037	-0.713258	-0.789442	-1.457917	-0.402953	-0.981346	-1.808017	-1.165053	-1.146278	-0.605479	0.091961	-1.305590	-0.869912	-0.502141	-1.383692	-1.339417	0.278883	-0.029199	0.028620	-0.839546	-0.747421	-0.471594	-0.647798	-1.255927	-0.225421	-1.205065	-2.798873	-2.596864	-0.644939	0.058899	-0.078157	-0.637905	-0.795276	-0.618339	-0.083201	-0.435119	-0.034941
GENE227X	ASC1	ASC1	1.000000	0.345926	-0.320598	-0.107344	-1.374290	-1.723096	-0.930931	-1.278317	-2.625688	-4.754752	-1.695981	-1.328767	-4.598381	-0.666457	-1.078661	-1.239266	-0.443087	-2.139325	-1.480367	-1.114435	-2.153645	-1.766064	-0.313594	0.144269	-0.160315	-1.381888	-2.314921	-2.314921	-2.314921	-2.314921	-2.314921	-2.314921	-2.314921	-2.314921	-2.314921	-0.230356	-0.683954	-0.671594	-0.076472	-0.401272	-1.729835	-0.616580	0.335444
GENE4X	AAD15	AAD15	1.000000	-0.317605	0.192749	0.076778	-0.745916	-1.407091	-0.948099	-0.610050	-1.326990	-1.900397	-1.866934	-1.789716	-2.327410	-0.509011	-1.178291	-1.222001	-0.180496	-1.421602	-1.281764	-0.616314	-1.649576	-1.591072	0.141137	0.058261	-0.060713	-0.678832	-0.602317	-0.385749	-1.060107	-0.806284	-0.658804	-1.178140	-1.296626	-1.217268	-0.500714	-0.618560	-0.352063	-0.698728	-0.467969	-0.472731	-0.600239	-0.599738	-0.599375
GENE1890X	MRPL15	MRPL15	1.000000	-0.080829	0.126404	-0.054518	-0.791584	-1.049892	-0.403489	-0.704775	-1.994911	-2.142166	-1.859701	-1.535091	-2.622835	-0.446189	-0.920453	0.064265	0.010082	-1.419138	-0.801818	-0.666553	-1.394973	-1.056903	0.519317	0.141621	-0.157052	-0.883703	-1.139895	-0.677403	-1.513574	-1.582331	-1.207380	-0.929845	-1.350844	-2.385242	-1.068142	-0.681356	-0.676704	-0.235098	-1.192272	-0.512063	-0.619629	-0.940383	-0.859410
GENE4020X	YGR283C	YGR283C	1.000000	-0.068854	0.114053	-0.052385	-0.235717	-0.965695	-1.006909	-0.312097	-0.531109	-1.460581	-0.629584	-0.775256	-0.943699	-0.156736	-0.698261	-0.655893	0.460914	-0.447151	-0.152156	0.415565	-0.103005	-0.863486	0.243818	0.123808	-0.135439	-0.595806	-0.325793	-0.330045	-0.159067	-0.600741	-0.526442	-1.042700	-0.681580	-0.656078	-0.564669	-0.672957	-0.825409	-0.253621	0.039150	-0.129938	0.105705	-0.738692	-0.293768
GENE804X	DSF1	DSF1	1.000000	-0.198926	-0.042686	0.211580	-0.633332	-0.853146	-1.007229	-0.784189	-0.570255	-1.090825	-0.389112	-0.196595	-1.483804	-0.606694	-0.920494	-0.154628	-0.196111	-0.804144	-0.218233	-0.031265	-0.358048	-0.410413	0.150634	0.130548	-0.143547	-0.444003	-0.888322	-0.551824	-0.380219	-0.643154	-0.310991	-0.165010	-1.077010	-0.589427	-0.703928	-0.805682	-0.687021	-0.501106	-0.506440	-0.415989	-0.188366	-0.528215	-0.816754
GENE1806X	MKC7	MKC7	1.000000	-0.070342	-0.148782	0.196073	-0.620342	-0.655239	-0.830140	-0.118816	-0.761931	-0.419775	-0.349643	-0.151804	-0.762800	-0.652867	-1.104982	-0.185328	-0.127927	-1.398880	-0.456465	0.040488	-0.922744	-0.434177	-0.016552	-0.124346	0.114474	-0.353359	-0.434191	-0.491336	-0.735025	-0.691343	-0.756069	-0.367716	-0.905549	-0.802962	-0.947960	-0.569179	-0.786248	-0.576287	-0.084284	-0.531705	-0.508490	-0.934977	-0.589746
GENE4399X	YOL014W	YOL014W	1.000000	0.009627	-0.049214	0.038215	-0.343807	-0.539751	-0.682268	-0.453153	-0.453381	-0.621089	-0.193472	-0.166260	-0.669679	-0.437557	-0.315424	-0.480217	-0.031016	-0.323177	-0.728271	0.281228	-0.774608	-0.358765	0.169217	-0.180424	0.160348	-0.380342	-0.309717	-0.380955	-0.625869	0.015160	-0.726354	0.162122	-0.772749	-0.476229	-0.262276	-0.493294	-0.288500	-0.213633	-0.663184	-0.173515	-0.372622	-0.657465	-0.580964
GENE4200X	YLL066C	YLL066C	1.000000	-0.099756	-0.074574	0.159870	-0.941462	-1.239868	-1.168505	-0.771577	-0.796670	-1.121400	-0.348305	-0.729465	-0.924287	-0.440025	-0.738468	-0.285951	-0.507284	-0.516539	-0.193299	0.448361	-0.447324	-0.386091	-0.036187	-0.161580	0.145292	-0.085019	-0.486649	-0.296475	-1.129863	-0.447728	-0.835752	-0.426207	-0.468228	-0.524474	-0.354896	-0.773442	-0.932630	0.219741	-0.664903	-0.126889	-0.005595	-0.131570	-0.775119
GENE744X	DFM1	DFM1	1.000000	0.200831	-0.255571	0.018612	-0.478551	-1.127535	-0.950495	-0.539716	-1.471300	-1.408367	-0.838454	-0.990269	-1.373185	-0.864393	-0.875832	-0.390074	-0.808147	-0.579465	-0.653476	-0.975569	-0.275251	-0.962112	0.331918	-0.238075	0.204296	0.180068	0.176317	0.002232	-0.214116	0.200189	-0.851476	-0.523047	-0.327603	-0.649667	0.085897	0.058393	-0.039407	-0.454692	-0.287862	-0.694211	-0.918792	0.282413	-0.097012
GENE3450X	TPO3	TPO3	1.000000	-0.143835	0.134849	-0.004461	-0.259694	-0.566333	-0.643085	-0.358815	-1.564588	-0.896920	0.067642	-0.823015	-1.081716	-0.340797	-0.340153	-0.090702	-0.753623	-0.687092	-0.197152	-0.598948	-0.663584	-0.825906	0.052186	-0.064138	0.061408	-0.404503	-0.338436	-0.146804	-0.720492	-0.015091	-0.824374	-0.235940	-0.623490	-0.657115	-0.006782	-0.057733	-0.627503	0.003771	-0.416591	-0.943191	-0.163502	-0.129024	-0.891192
GENE403X	BUB2	BUB2	1.000000	-0.170058	-0.009646	0.160735	-0.705242	-0.742088	-0.148256	-0.492251	-0.557617	-0.667395	0.437697	-1.166678	-0.163275	0.043119	0.083427	-0.020293	-0.177905	-0.271068	-0.565860	-0.530883	-1.011734	-0.378263	0.230335	0.126455	-0.138613	-0.862706	-1.060751	-0.820229	-0.900120	-0.641894	-0.398298	-0.071337	-0.623897	-0.379593	-0.350225	-0.404430	-0.685944	-0.330912	-1.199968	-0.150049	-0.535577	-0.675173	-0.090831
GENE2490X	PTP2	PTP2	1.000000	-0.192886	0.043293	0.130513	-0.045552	-0.243773	-0.299818	0.208048	-0.255930	-0.594864	0.221722	-1.205715	-0.242226	-0.078589	-0.591001	0.081744	-0.169746	-0.532366	-0.231928	-0.518522	-1.281321	0.186530	0.114730	-0.015406	0.015243	-0.083763	-0.214452	-0.928119	-0.768486	-0.188710	-0.772821	-0.658903	-0.548670	-1.305513	-0.134028	-0.434461	-0.803549	-0.450313	-1.052538	-0.305997	-0.648305	-0.627080	-1.131862
GENE1892X	MRPL17	MRPL17	1.000000	-0.739945	0.003333	0.484318	-0.414488	-0.453564	-0.353836	-0.348976	-1.293123	-0.757276	-0.521491	-0.915831	-0.703583	-0.262629	-0.749494	-0.166875	-0.201104	-0.843711	-0.381320	0.307094	-1.749643	0.883737	0.029973	-0.101153	0.094523	-1.092632	-0.875715	-1.173509	-1.665672	-1.294276	-0.886585	-0.645265	-1.098053	-2.820640	-0.815573	-1.093936	-0.668933	-0.952191	0.428559	-0.540983	-0.642366	-0.710187	-0.728436
GENE2122X	NUT1	NUT1	1.000000	-0.898620	0.413795	0.178128	-1.318326	-1.562800	-0.973843	-0.049691	-1.998241	-0.408183	-0.164843	-3.289519	-1.340427	-0.934982	-1.060172	-1.422411	-1.272595	-1.175762	-0.316828	-2.497957	-1.813228	0.574353	0.010667	0.014869	-0.015024	-1.855521	-1.760884	-1.737839	-1.767440	-2.386150	-1.326734	-0.912780	-2.201675	-2.519956	-2.566414	-1.490699	-2.523852	-1.623574	-1.760672	-2.358077	-1.284660	0.053600	-1.777988
GENE3601X	VFA1	VFA1	1.000000	0.235847	-0.095044	-0.174363	-0.216404	-0.592281	-0.049834	0.253607	-1.029669	-0.255120	-0.017119	-1.046747	-0.284652	-0.165136	-0.639401	-0.287944	0.074175	-0.733618	-0.341237	-0.352266	-1.419424	-0.492373	0.363967	0.030553	-0.031214	-0.821949	-0.724535	-0.702741	-0.717623	-1.015353	0.048217	-0.313700	-0.641090	-0.907911	-0.484533	-0.339320	-0.688863	-0.697156	-0.279740	-0.886214	-0.761065	-0.772858	-0.517146
GENE2015X	NAP1	NAP1	1.000000	-0.260378	0.164247	0.062881	-0.449787	0.042454	-0.001182	0.005724	-0.691955	-0.714243	-0.069623	-0.360600	-0.317972	0.153135	-0.252005	0.143411	-0.131853	0.031201	-0.143254	-1.401758	-1.770002	-0.427711	-0.216188	0.034015	-0.034837	-0.577342	-0.977885	-0.613328	-0.494024	-0.666661	-0.411861	-0.716042	-0.706874	-0.975812	-0.337937	-0.438629	-0.437983	-0.314779	-0.383456	-0.752998	-0.547984	-1.189221	-0.544078
GENE2575X	RCO1	RCO1	1.000000	-0.032200	-0.007643	0.038936	-0.203330	0.064180	-0.016275	0.131116	-0.331389	-1.016868	0.383225	-0.248887	-0.384050	-0.206973	-0.078275	-0.037666	0.096325	0.263909	-0.055902	-1.226157	-0.721556	-0.082507	-0.118164	0.014733	-0.014885	-0.406522	-0.719182	-0.455177	-0.741488	-0.407201	-0.858987	-1.009710	-0.684016	-0.457792	-0.329375	-0.244718	-0.396303	-0.253233	-0.739608	-0.304649	-0.539918	-0.884846	-0.789901
GENE588X	COX20	COX20	1.000000	-0.034334	-0.082974	0.110240	-0.363438	-0.550353	-0.404300	-0.113352	-0.507055	-1.150119	-0.435722	-0.325698	-0.822886	-0.223844	-0.584451	-0.630018	-0.025351	-0.638723	-0.381158	-1.422126	-1.922470	-1.098851	0.126134	0.158430	-0.178000	-0.005990	0.390042	0.061991	-0.604966	0.434943	0.039396	-0.059311	-0.716496	-0.731780	0.064190	0.065340	-0.542368	-0.066848	-0.444098	-0.462639	-0.644430	-1.239872	-0.834502
GENE2830X	RSC2	RSC2	1.000000	-0.019020	0.116743	-0.106540	0.010074	-0.151193	-0.003696	-0.553705	-0.376072	-0.467862	-0.340067	-0.100665	-0.599088	-0.119453	-0.200336	-0.171680	-0.379969	-0.351253	-0.159055	-0.994555	-0.721554	-0.263378	0.342800	0.001327	-0.001329	0.105374	0.197727	0.400306	0.039911	0.224492	-0.071912	-0.421033	-0.243396	-0.730899	-0.062854	-0.117943	-0.386463	-0.441196	-0.770313	-0.368124	-1.567314	-0.890276	-1.096425
GENE1487X	IRC21	IRC21	1.000000	-0.258825	0.091821	0.135558	-0.388587	-0.120808	-0.140381	-0.263851	0.241419	-0.235976	-0.005648	-0.249323	-1.172745	-0.181355	-0.814657	-0.535790	0.262427	-1.532228	-1.343336	-0.521509	-1.113147	-0.814692	0.075572	0.012852	-0.012967	-0.226135	-0.215919	-0.795335	-0.045385	-0.476811	-0.239170	-0.231541	-0.389489	-0.715718	-0.530208	-0.687232	0.164854	-0.839353	-0.717301	-0.828651	-0.877114	-1.147026	-0.491661
GENE1988X	MTL1	MTL1	1.000000	0.203930	-0.297445	0.048900	-0.380964	-0.355876	-0.592934	-0.526805	0.071251	-0.605815	-0.404455	0.233228	-0.751493	-0.469108	-0.514388	-0.674993	0.413510	-1.015453	-0.934106	0.351337	-1.074153	-1.080897	0.008593	0.060542	-0.063195	-0.291799	-0.062851	-0.741884	-0.284798	-0.246860	0.096168	-0.715387	-0.844696	-0.047222	-0.818382	-0.392893	0.015135	-0.855752	-1.229064	-0.706458	-1.336904	-1.946676	-0.275194
GENE292X	ATP17	ATP17	1.000000	0.218725	-0.731895	0.303557	-0.308846	-0.328967	-0.341925	-0.835092	-0.188160	-0.936249	-0.435189	-1.066926	-1.409391	-0.040926	-0.350252	-0.060760	-0.073637	-0.985443	0.317874	-0.411035	-2.433698	-0.666764	0.213593	0.024534	-0.024958	-0.104809	-0.132527	-0.051855	-0.636223	-0.746991	-0.500371	-1.037210	-0.396619	-0.980087	0.146497	-0.259033	-0.125740	-1.302739	-2.033845	-0.882597	-1.877540	-3.139328	-2.140007
GENE1821X	MMR1	MMR1	1.000000	-0.116421	-0.243291	0.301835	-0.564142	-0.022307	-0.056995	-0.468955	-0.463912	-1.755987	-0.197816	-0.481786	-1.126055	-0.747856	-0.470619	-0.174238	-0.060409	-1.000222	-0.205194	0.076466	-1.278122	-0.468362	-0.065937	0.048729	-0.050433	-0.416837	-0.324271	-0.470151	-0.963911	-0.687219	-0.376711	-1.173133	-0.901564	-1.120167	-0.194832	-0.618719	-0.338943	-0.633448	-1.891099	-0.800272	-2.103322	-2.083840	-1.924810
GENE2646X	RKR1	RKR1	1.000000	0.177166	-0.163744	-0.034110	-0.515035	0.011977	0.128751	-0.719072	-0.187241	-0.119061	-1.062081	-0.008546	-0.427640	-0.228963	0.146243	-0.126255	0.327163	-0.462637	-0.581123	0.243452	-1.019460	-0.158256	-0.140695	0.062616	-0.065458	-0.579105	-0.216248	-0.562471	-0.213052	-1.094619	-0.049716	-0.750055	-0.822590	-0.222060	-0.139942	-0.487049	-0.198430	-1.194245	-1.094560	-0.611541	-2.057493	-1.786914	-1.362735
GENE943X	ERR2	ERR2	1.000000	-0.118018	0.089717	0.020607	-0.290302	-0.286938	-0.610603	-0.297734	-0.842713	-0.832131	-1.002162	-1.532486	-1.447252	-0.271873	-0.464602	-0.790600	-0.408377	-0.508347	-0.518524	-0.857863	-3.011020	-2.767498	0.325244	0.034810	-0.035671	0.040318	-0.286141	-0.254768	-0.492684	-0.967617	-0.258270	-1.099811	-1.672317	-2.043715	0.186384	-0.001989	0.213406	-0.345484	-1.434980	-0.195926	-1.311411	-3.027555	-1.466973
GENE788X	DPB3	DPB3	1.000000	-0.347526	0.374021	-0.123263	-1.463226	-0.513425	-1.249987	-0.535012	-0.158091	0.007736	-1.173466	-0.405092	-0.105184	-0.559196	-0.279072	-0.346981	-0.370189	-1.358845	-1.161540	-1.005369	-2.722060	-2.955901	0.277219	-0.015398	0.015236	-0.342705	-0.522643	-0.561876	-0.390163	-0.440866	-1.131907	-0.163558	-1.115120	-0.858233	-0.567616	-0.309623	-0.759767	-1.487960	-2.727992	-0.972361	-2.507255	-3.174019	-1.234561
GENE2431X	PPT1	PPT1	1.000000	0.062238	0.076598	-0.149781	-0.675608	-0.559672	-0.466598	-0.712710	-0.529308	-0.095949	-0.437252	-0.368172	-0.594456	-1.145289	-0.325823	-1.161993	-0.105286	-1.334575	-0.966899	-0.271538	-2.257849	-1.234973	0.319168	-0.054161	0.052201	-0.218474	-0.045110	-0.129266	-0.353499	-0.295356	-0.686028	-0.610053	-0.445309	-0.868219	-0.641442	-0.613034	-0.622446	-0.921610	-0.877644	-1.211838	-1.820328	-1.961604	-1.716224
GENE1114X	GCN1	GCN1	1.000000	-0.202675	-0.002990	0.180317	-0.520565	-0.112937	-0.930639	-0.824810	-0.658331	-1.307469	-1.666046	-1.226559	-1.984995	-1.073663	-0.574795	-0.283319	-1.655973	-0.719123	-1.128945	-2.276077	-4.217668	-2.416419	0.192366	0.445885	-0.648709	-0.193801	-0.416796	0.015311	-0.367690	-0.423481	-0.176267	-1.553102	-2.342270	-0.901340	-1.064288	-0.592117	-0.731415	-1.497337	-2.225864	-1.212021	-3.588101	-3.540361	-2.206960
GENE3031X	SKI2	SKI2	1.000000	-0.369053	0.058513	0.244056	-0.325969	-0.265894	-1.610286	-1.143191	-0.317880	-0.392641	-2.201818	-0.389888	-0.795035	-0.465064	-1.115568	-0.970012	-1.627551	-0.775647	-1.353528	-1.380728	-2.753146	-1.890919	0.523407	0.123577	-0.135162	-0.767837	-0.555108	-0.464055	-0.536584	-1.057828	-0.338425	-1.433239	-0.798460	-1.465180	-0.209091	-0.730850	-0.323514	-1.838563	-1.928591	-1.382184	-2.011804	-3.227392	-2.047190
GENE3986X	YGR017W	YGR017W	1.000000	0.005371	0.131353	-0.150482	-0.192086	0.349257	-0.321068	-0.012857	-0.227439	-0.202482	-0.248696	-0.554888	0.056182	0.061192	-0.136816	-0.523303	-0.328022	-0.204406	-0.543463	-0.064682	-1.485561	-0.406599	0.327641	0.165860	-0.187435	-0.063335	-0.047345	-0.254309	-0.223889	-0.081463	-0.454642	0.097330	-0.515396	-0.242131	-0.208113	-0.064052	0.076784	-0.702955	-0.215670	-0.241677	-0.924105	-1.319510	-0.764608
GENE496X	CHS6	CHS6	1.000000	-0.313138	-0.027490	0.279750	-0.364804	-0.515098	-0.436189	-0.273916	-0.186124	-0.205863	0.071489	-0.560107	0.200620	-0.529535	-0.811725	-0.640532	-0.075678	-0.473975	-0.561886	-2.995891	-0.258119	-0.613347	-0.575115	0.109664	-0.118691	-0.400912	-1.119480	-0.438694	-0.239042	-1.307942	-0.485201	-1.046112	-1.426815	-1.014942	-0.543123	-0.297180	-0.441049	-1.254454	-1.027112	-0.724020	-1.202542	-0.991123	-0.525416
GENE1643X	LRS4	LRS4	1.000000	-0.340439	0.233242	0.049248	-1.035563	-0.447203	0.045670	-0.066252	-0.250439	-0.028103	-0.064269	-0.209270	-0.510691	-0.079257	-0.180063	-1.139337	-0.340018	-0.274280	-0.380672	-0.871188	-0.217686	-0.803411	0.462340	0.021810	-0.022145	-0.442360	-0.149308	-0.227371	-0.067840	-1.188096	-0.493867	-1.031977	-0.546156	-0.847762	-0.159335	-0.039597	-0.171839	-0.881820	-0.061072	-0.792903	-1.123003	-1.003056	-0.346321
GENE373X	BNA7	BNA7	1.000000	-0.371290	0.215397	0.092053	0.009716	-0.166593	-0.382253	0.257903	-0.295724	-0.642265	0.409388	-0.239055	-0.781125	-0.446158	-0.487755	-0.015936	-0.756761	0.169285	-0.898023	-1.157001	-1.111175	-2.364908	-0.170768	0.127365	-0.139708	-0.284031	-0.685688	-0.693418	-0.430952	-0.681890	-0.507635	-1.090399	-0.227105	-0.943713	-0.263101	-0.294798	-0.303674	-0.198794	-0.999620	-0.493916	-0.971830	-0.695625	-0.450868
GENE285X	ATO3	ATO3	1.000000	0.007450	0.001414	-0.008912	-0.189203	-0.195904	-0.684444	-0.267831	-0.115718	-0.551883	0.338496	-0.187638	-0.840142	-0.037247	-0.893574	-0.145654	-1.085239	-0.361008	-0.350610	-1.308980	-0.303944	-1.393993	-0.220852	-0.283158	0.236597	-0.833936	-0.576740	-0.216320	-0.291789	-0.178750	-0.674610	-0.244692	-0.241431	-0.708191	-0.478638	-0.742266	-0.176013	-0.616940	-0.496180	-0.829268	-0.924837	-0.749789	-1.309462
GENE3434X	TOS2	TOS2	1.000000	0.047538	-0.100397	0.047852	-0.443626	-0.264341	-0.437906	-0.681544	-0.084333	-1.005387	0.004521	0.167739	-1.290388	-0.086280	-0.685171	0.018063	-1.351312	-0.791563	-0.326325	-0.579496	-1.105652	-1.889366	0.051787	0.022700	-0.023063	-0.304455	-0.383688	-0.082708	-0.746578	-0.917603	-0.339806	-0.635713	-0.745006	0.080789	-0.428103	-0.732663	-0.290054	-1.233029	-1.600908	-0.600814	-1.378750	-2.231572	-1.744707
GENE3630X	VNX1	VNX1	1.000000	-0.278632	0.133101	0.109667	-0.386882	-0.099480	-0.487744	-0.284950	-0.093409	-0.540889	0.643505	0.048484	-0.764348	-0.253994	-1.011341	-0.167473	-0.693249	-1.289569	-0.685625	-1.569823	-1.697283	-1.118468	0.162236	0.294230	-0.370023	-0.393734	-0.227857	-0.536012	-0.160946	-0.587214	-0.002741	-0.440253	-0.756375	0.120047	-0.155397	-0.553141	-0.977661	-0.340141	-0.882413	-1.064924	-1.045085	-1.816541	-1.581126
GENE252X	ATG1	ATG1	1.000000	0.266560	0.016280	-0.347921	-0.462444	-0.344879	-0.017250	-0.227566	-0.014635	-0.005177	-0.473984	0.125464	0.039138	-0.245189	-0.366613	-0.340510	-0.280812	-1.028919	-0.760940	-0.261468	-0.291599	-0.633818	0.195098	0.108700	-0.117562	-0.383135	-0.388490	-0.514737	-0.500723	-0.413617	-0.228321	-0.525337	-0.518548	-0.937138	-0.701352	-0.574630	-0.825293	-0.776289	-0.457597	-0.676096	-0.648055	-0.211278	-0.045278
GENE2922X	SCS3	SCS3	1.000000	0.376631	-0.080502	-0.403608	-0.967022	-0.540388	-0.822224	-0.460894	-0.416013	-0.614273	-0.621076	-0.285916	-0.393306	-0.203641	-0.047956	-0.258192	-0.927804	-1.355167	-0.425209	-1.180114	0.172021	-0.045700	0.207027	-0.000576	0.000575	-0.693495	-0.570270	-0.178872	-0.647108	-0.754756	-0.650230	-0.521420	-0.253912	-1.017482	-0.620320	-0.548178	-0.345204	-1.259660	0.088668	-1.343955	-0.883082	-0.636881	-0.306141
GENE988X	FCY2	FCY2	1.000000	-0.036941	-0.000095	0.036112	-0.116699	-0.497683	-0.447065	-0.481121	-0.841123	-0.502056	0.093715	-0.055287	-0.555313	-0.315626	-0.794103	0.017140	-0.439486	-0.755539	0.090330	-0.758605	-0.956272	0.243343	0.129266	0.072201	-0.076006	-0.479354	-0.686676	-0.171071	-0.734517	-0.275805	-0.548082	-0.894056	-0.661518	-0.478270	0.006181	-0.477398	-0.363777	-0.252680	-0.256643	-0.373597	-0.007543	-0.504539	-1.008703
GENE680X	CWP2	CWP2	1.000000	-0.010680	0.068818	-0.061122	-0.166148	-0.174915	-0.226655	-0.229079	0.058084	-0.828214	-0.157819	0.042915	-0.839988	-0.288834	-0.248854	-0.748596	-0.461277	-0.410185	-0.225469	-0.919631	-0.597843	-0.169976	-0.025323	0.013392	-0.013517	-0.645955	-0.668926	-0.229863	-0.623584	-0.284249	-0.210466	-0.990082	-0.874125	-0.458640	-0.389258	-0.213437	-0.639954	-0.276665	-0.208533	-0.776436	-0.539428	0.149669	-0.823775
GENE1334X	HOR7	HOR7	1.000000	-0.285259	0.203354	0.039888	-0.420512	-0.703667	-0.460578	-0.441753	-0.212341	-0.789078	-0.551763	0.112987	-0.363317	-0.234000	-0.387917	-1.057134	-0.114913	-0.643598	-0.708704	-1.431071	-1.173395	-0.215024	0.154918	0.046778	-0.048345	-0.853375	-0.738534	-0.515756	-1.043866	-0.790314	-0.295522	-0.698501	-0.609386	-0.791055	-0.668373	-0.534491	-0.675145	-0.786236	-0.056550	-0.691520	-0.602690	-0.373044	-0.312653
GENE1486X	IRC20	IRC20	1.000000	-0.190169	0.022870	0.147331	-0.053093	0.000453	-0.627491	-0.357162	-0.027801	-0.612745	-0.602259	0.151143	-0.110163	-0.170780	-1.162244	-0.505192	-1.905181	-1.187938	-0.909547	-1.323960	-1.445814	-0.279478	-0.094855	0.072468	-0.076301	-1.086774	-0.857445	-0.780446	-1.018139	-0.582044	-0.571050	-0.890447	-1.578171	-0.421384	-1.061248	-0.469171	-0.380823	-0.857180	-0.560347	-0.608794	-0.618577	-0.969210	-1.149552
GENE291X	ATP15	ATP15	1.000000	0.035065	0.070802	-0.112324	-0.205158	-1.309235	-0.609524	-0.283796	-0.934283	-0.288970	-0.794376	-1.170724	-0.549737	-0.677758	-1.836981	-1.464880	-0.923873	-0.968317	-1.562509	-1.398556	-0.707641	-0.974635	0.148487	0.066683	-0.069915	-0.741887	-0.310996	-0.930642	-1.052238	-0.411177	-0.679794	-0.814914	-1.518293	-1.152998	-0.597071	-0.450598	-0.482146	-0.303702	-0.492033	-0.305089	-0.417998	-0.282218	-0.128700
GENE2937X	SDL1	SDL1	1.000000	0.050690	0.141141	-0.215139	-1.016404	-1.298088	-0.930711	-0.620619	-1.994100	-1.723583	-0.329633	-1.334755	-1.153922	-0.906552	-1.717851	-1.301558	-0.893748	-0.519153	-1.225816	-1.165646	-1.458629	-1.643445	0.305834	0.048197	-0.049863	-0.445268	-0.486504	-0.334441	-1.196506	-0.368957	-0.926281	-0.635898	-0.741621	-0.429424	-0.513281	-0.543604	-0.827759	-0.699084	-0.510360	-0.434193	-0.079506	0.044269	-0.399837
GENE2196X	PAU12	PAU12	1.000000	0.112006	-0.080307	-0.038875	-0.321005	-0.585526	-0.759867	-0.047191	-0.689571	-0.615267	-0.040931	-1.148520	-0.298514	-0.544215	-0.745540	-0.923499	-0.616926	-0.780014	-0.544818	-0.082007	-0.583181	-0.616751	-0.216913	0.046166	-0.047692	-0.560392	-0.533786	-0.570725	-0.554392	-0.821130	-0.508896	-0.036598	-1.008918	-0.082186	-0.355204	-0.731982	-0.576590	-0.057946	0.296201	-0.790332	0.170707	-0.205535	-0.289867
GENE749X	DIA1	DIA1	1.000000	0.055867	0.037995	-0.098767	-0.388714	-0.597392	-0.608806	-0.162179	-0.679533	-0.726057	-0.910556	-1.184871	-0.644133	-0.457885	-0.328078	-0.291906	-0.462498	-0.481852	-0.043643	-0.377410	-0.189763	-1.027598	-0.349153	0.027341	-0.027869	-0.312776	0.023186	-0.225292	-0.152547	-0.370557	-0.883809	0.186418	-0.373004	-0.564626	-0.233430	-0.468968	-0.418647	-0.213514	-0.525699	-0.137418	-0.060411	-0.812654	-0.502059
GENE853X	ECM33	ECM33	1.000000	-0.377652	0.156777	0.157712	-0.312372	-0.689530	-0.654509	-0.339179	-1.202589	-0.569899	-0.827400	-1.631926	-1.105213	-1.141273	-0.158382	-1.006625	-1.173359	0.006186	-0.838295	0.029077	-0.174473	-1.327494	-0.244987	-0.118369	0.109389	-0.432564	-0.627226	-0.475018	-0.580515	-0.628654	-1.529666	0.065258	-1.082274	-0.976119	-0.659361	-0.584280	-0.576472	-0.314988	-0.852168	-0.987972	-0.999511	-1.150618	-1.139979
GENE854X	ECM34	ECM34	1.000000	-0.100979	0.090003	0.004648	-0.352248	-0.567990	-0.489481	-0.371339	-0.347987	-0.229370	-0.335706	-0.563227	-0.419966	-0.199181	-0.379715	-0.392545	-0.833145	-0.421843	-0.051086	-0.335238	0.028911	-0.595695	0.089370	-0.120794	0.111457	-0.525918	-0.092180	-0.169927	-0.226633	-0.084754	-0.422079	-0.335685	-0.455698	-0.334366	-0.124080	-0.325625	-0.096875	-0.249571	-0.077899	-0.166568	-0.176222	-0.277060	-0.461551
GENE2673X	ROM1	ROM1	1.000000	-0.145815	0.007508	0.125537	-0.386037	-0.790936	-1.252746	-0.482709	-0.679186	-0.613032	-0.360715	-0.740443	-0.417696	-0.765125	-0.892329	-0.765925	-1.367787	-0.066982	-0.665801	-0.751243	0.272153	-0.255867	0.259986	-0.206079	0.180288	-0.479290	-0.336157	-0.572141	-0.397631	-0.810331	-0.622220	-0.763380	-0.144047	-0.570197	-0.515709	-0.629282	-0.391013	-0.228292	-0.511353	-0.041674	-0.019314	-0.517153	-0.701654
GENE2067X	NMD2	NMD2	1.000000	0.250293	-0.265796	-0.030897	-0.337028	-1.022057	-0.704636	-1.901918	-1.481055	-1.292913	-1.046017	-0.986994	-1.942098	-1.140602	-0.759256	-0.701956	-0.941932	-0.972269	-1.164435	-0.979287	0.153813	-0.843711	0.072241	0.059072	-0.061594	-0.254488	-0.585945	-0.436682	-0.611970	-1.137123	-0.971429	-0.699833	-1.315218	-0.308387	-0.814813	-0.368546	-0.307886	-0.091700	-0.383153	-0.325880	-0.886349	-0.181188	-0.744225
GENE1878X	MRP2	MRP2	1.000000	-0.194845	0.164428	0.008073	-0.978417	-0.772705	-0.838484	-1.060589	-0.977708	-1.065145	-0.592943	-1.052886	-0.688222	-0.663509	-0.986214	-0.512104	-1.173546	-0.785099	-0.427895	-0.460065	0.042550	-1.714610	-0.040527	-0.299098	0.247611	-0.316054	-0.280407	-0.909942	-0.718563	-1.343575	-0.999534	-0.452953	-1.164992	-1.316929	-0.744147	-0.596261	-0.623262	-0.520813	-0.439465	-0.485587	-0.983963	-0.210332	-0.578659
GENE4397X	YNR075C-A	YNR075C-A	1.000000	-0.422698	0.284457	0.051053	-0.915757	-0.883911	-0.851558	-1.143091	-1.284290	-0.961408	-1.224840	-0.758006	-1.290903	-1.109986	-0.491141	-0.915565	-0.630315	-0.604043	-0.828416	-0.569398	0.032961	-1.225850	-0.002995	-0.034649	0.033836	-0.621896	-0.786279	-0.782357	-0.595164	-1.762382	-0.321900	-0.372196	-1.086359	-0.737386	-0.509290	-0.888087	-0.486633	-0.174767	-0.663303	-0.471642	-0.382537	-0.680695	-0.321440
GENE381X	BOP2	BOP2	1.000000	-0.326500	0.170294	0.107344	-1.150950	-0.102998	-0.967320	-0.208911	-0.373432	-0.909234	-0.992897	-0.657392	-0.872930	-0.621763	-0.568223	0.041793	-1.491139	-0.660925	-0.038932	-1.300411	-1.053798	-0.357380	0.209519	-0.003429	0.003421	0.153449	-0.302495	-0.303090	0.013871	-0.687112	-0.535555	-0.240436	-0.066928	-0.451439	-0.595842	-0.755363	-0.869902	-0.415043	-0.897313	-0.551644	-1.087057	-1.115194	-1.511237
GENE750X	DIA2	DIA2	1.000000	-0.079468	0.034309	0.041982	-0.865978	-0.371446	-0.529861	-0.793112	-0.460987	-0.585965	-0.608187	-0.878551	-0.705056	-0.175619	-0.257140	-0.329577	-0.788791	-0.598271	-0.183070	-2.254074	-1.692958	-0.179613	0.278972	0.076162	-0.080408	-0.243671	0.117149	-0.480265	-0.203701	-0.309956	-0.799603	-0.149535	-0.400646	-0.977693	-0.438849	-0.580463	-0.667631	-1.495868	-1.631021	-0.593290	-1.346067	-0.767854	-0.711510
GENE1481X	IOC4	IOC4	1.000000	-0.114492	0.056376	0.051639	-0.751429	-0.520514	-0.590657	-0.569081	0.073833	-0.934395	-0.101606	-0.304769	-1.064141	-0.161029	-0.539078	-0.468358	-0.313380	-0.482661	0.091955	-1.927012	-1.094327	-0.135814	0.393839	-0.080836	0.076546	-0.446415	-0.370532	-0.081448	0.184428	-0.547906	-0.496819	-0.431531	-0.875232	-0.441955	-0.267719	-0.337410	-0.471984	-0.410334	-0.363445	-0.243199	-0.473829	-1.071816	-0.499405
GENE58X	AFB1	AFB1	1.000000	0.052129	0.035480	-0.091866	-0.441134	-0.618933	-0.302730	-0.218563	-0.138776	-0.474498	-0.152790	-0.276085	-0.490251	-0.548558	-0.262833	-0.651707	-0.522953	0.036745	-0.384909	-1.199071	-0.411509	-0.711238	0.001277	0.094689	-0.101343	-0.463091	-0.147420	-0.312570	0.086259	-0.319243	-0.122053	-0.698064	-0.125136	-0.335897	-0.194031	-0.100854	-0.653531	-0.873391	-1.303495	-0.524922	-0.188444	-0.221302	-0.772368
GENE2889X	SAM2	SAM2	1.000000	-0.322538	0.224342	0.045573	-0.156255	-0.405598	-0.984685	-1.030430	-1.155180	-0.463362	-0.907638	-0.892802	-0.587365	-0.975823	-0.389573	-0.369246	-0.737155	0.004887	-0.671851	-1.289410	-0.987111	-0.688863	-0.034992	0.142296	-0.157882	-0.556392	-0.481501	-0.467646	-0.185029	-0.431542	-0.056295	-0.664332	-0.543015	-0.187076	-0.452261	-0.227530	-0.717635	-0.357134	-1.488015	-0.916827	-1.085731	-0.565413	-1.545474
GENE190X	ARG1	ARG1	1.000000	-0.896884	0.400127	0.193243	-0.523199	-0.919255	-0.851812	-0.333962	-0.948560	-0.572540	-0.307556	-1.181584	-0.608814	-0.448075	-0.099078	0.184187	-0.862516	-0.477088	-1.485017	-1.427634	0.049148	-1.507286	-0.051165	0.182462	-0.208926	-0.575563	-0.491313	-0.959587	-0.706282	-1.592372	-1.712964	-0.925169	-1.299161	-1.409619	-0.638963	-0.419758	-0.909997	-0.801615	-0.618971	-0.483524	-0.181253	-0.322796	-1.690264
GENE1991X	MTQ1	MTQ1	1.000000	-0.303357	0.075400	0.183940	-0.268926	-0.512498	-0.755301	-0.723139	-0.329456	-0.452057	-0.813481	-0.496789	0.079407	-0.486232	-0.156787	-0.406968	-0.203401	-0.291553	-0.576749	-0.569234	-0.095459	-0.490398	-0.105410	-0.187815	0.166157	-0.075570	-0.339924	-0.142333	-0.034565	-0.800126	-0.598387	-0.093747	-0.651404	-0.227215	-0.370581	-0.229529	-0.535750	-0.686898	-0.545908	-0.650477	-0.529262	-0.441806	-0.800988
GENE3922X	YER186C	YER186C	1.000000	-0.093685	0.093199	-0.005578	-0.542073	-0.315531	-0.285653	-0.723981	-1.258298	-0.005629	-1.227652	-0.722084	0.286666	-0.789434	0.109759	-0.214788	-0.417537	-0.555757	-0.873649	-0.644481	0.480137	-0.702429	-0.317076	0.067386	-0.070688	-0.880723	-0.821080	-0.659778	-0.485884	-0.806116	-1.311278	-0.271155	-1.275291	-0.441721	-0.622190	-0.481579	-0.585375	-0.563611	-0.833794	-0.888754	-0.664701	-0.713600	-0.421878
GENE952X	ERV41	ERV41	1.000000	0.138248	-0.147737	-0.004672	-0.489271	-1.003705	-0.433352	-0.661760	-1.729497	-0.862626	-0.307864	-1.621395	-0.388084	-0.346353	-0.765506	-0.526841	-0.641502	0.218178	-0.990206	-0.404593	0.228568	-0.968020	0.287527	-0.160058	0.144061	-0.954918	-0.907720	-1.144596	-0.478893	-0.729124	-1.461960	-0.536624	-0.956042	-1.323947	-1.036474	-0.404033	-1.350356	-0.594360	-0.862668	-1.212193	-0.613916	-0.811195	-1.250487
GENE3058X	SLT2	SLT2	1.000000	-0.148616	0.395326	-0.353570	-1.297471	-1.321975	-1.921000	-0.621297	-2.239960	-1.172446	-1.122372	-1.434399	-0.667179	-1.667222	-1.475906	-2.483962	-1.607028	-0.161556	-3.797833	-2.743061	0.219659	-0.994209	0.297034	0.099856	-0.107285	-1.853873	-1.730397	-1.694324	-1.420819	-2.131060	-2.131300	-1.112754	-2.226988	-2.193713	-1.888195	-2.553855	-2.323341	-1.794360	-1.780967	-2.015945	-1.913167	-3.307914	-3.586408
GENE1985X	MTG1	MTG1	1.000000	0.150936	-0.132259	-0.033113	-0.489880	-0.538403	0.051996	-0.674111	-0.808818	-0.679118	-0.196759	-0.421610	-0.097563	-0.612686	-0.508116	-0.175148	-0.438768	-0.248316	-0.724746	-0.289324	-0.176485	-0.176033	0.233468	-0.171429	0.153205	-0.702861	-0.547544	-1.112851	-1.351899	-0.375303	-0.701268	-0.514694	-0.828090	-0.895948	-0.480501	-0.685565	-1.070002	-0.748907	-0.442995	-0.807997	-0.946299	-0.558579	-0.646391
GENE3128X	SPC2	SPC2	1.000000	-0.197562	0.092543	0.086415	-0.375628	-0.965717	-0.165091	-0.228339	-0.808711	-0.423149	-0.494496	-0.302829	-0.520489	-0.280937	-0.338356	-0.560751	-0.368187	0.347244	-0.283997	-0.369231	0.247967	-0.420988	0.046236	0.035371	-0.036260	-0.552894	-0.863098	-0.826061	-0.965403	-0.567801	-0.370309	-0.225994	-0.887884	-0.696637	-1.072253	-0.593691	-1.410834	-1.172151	-0.409968	-0.961620	-0.819007	-0.694649	-0.668163
GENE76X	AHC2	AHC2	1.000000	0.147389	-0.164029	-0.000133	-0.395350	-0.553054	-0.620454	-0.847477	-0.372874	-0.461119	-0.925930	-0.226437	-0.351001	-0.219918	-0.103168	-0.663684	-0.140816	-0.862400	-0.299517	0.464747	-0.593797	-0.557341	-0.016573	-0.161899	0.145550	-0.264432	-0.640237	-0.538098	-0.573039	-0.692252	0.154124	-0.203315	-0.630398	-0.305759	-0.269024	-0.381859	-0.627609	-0.407916	-0.460950	-0.273130	-0.741056	-0.894495	-0.504392
GENE102X	AIM41	AIM41	1.000000	0.286766	-0.063675	-0.280557	-0.107589	-0.197544	-0.346947	-0.452309	-0.390058	-0.629145	-0.929882	-0.243785	-0.025009	-0.079531	-0.546933	-0.352070	-0.041436	-0.743471	-0.748509	-0.071940	-0.746015	-0.903535	0.068176	0.099219	-0.106550	-0.445458	-0.413869	-0.567886	-0.660732	-0.120220	-0.111417	-0.348991	-0.349590	-0.181161	-0.578669	-0.108222	-0.590530	-0.695490	-0.777164	-0.477410	-0.844144	-0.749812	-0.682935
GENE2393X	PMT4	PMT4	1.000000	-0.361656	0.176179	0.126764	-1.066139	-0.523788	-3.053551	-1.670312	-1.620322	-2.224501	-4.877494	-1.443567	-1.896573	-0.962474	-3.049277	-1.444348	-2.039308	-2.682520	-0.476172	-0.227070	-2.664830	-0.093445	0.257843	0.050288	-0.052105	-1.448362	-0.982202	-2.378599	-1.695058	-1.131362	-1.894352	-1.728841	-1.027919	-1.852357	-2.564615	-2.045957	-2.508590	-2.308746	-2.374093	-2.273035	-4.245803	-2.618487	-3.528098
GENE3599X	VCX1	VCX1	1.000000	0.212484	0.002818	-0.252632	-0.592824	-0.250220	-0.794284	-0.939392	0.141341	-0.697744	-1.759842	-0.391556	-0.181454	-0.432984	-0.392675	-0.069348	-0.396512	-0.733892	-0.433045	-0.174851	-0.796282	-0.500297	0.024975	-0.174559	0.155700	-0.572907	-0.523288	-0.664125	-1.135935	-0.889042	-0.457738	-0.607904	-0.735071	-0.489307	-1.115088	-0.700608	-0.786535	-1.106709	-0.834720	-0.626385	-1.889569	-1.200400	-0.842288
GENE2402X	PNS1	PNS1	1.000000	0.116362	0.051856	-0.185402	-0.419078	-0.202469	-0.512206	-0.725990	-0.123268	0.350890	-0.643218	-0.439424	0.031152	-0.457021	0.035730	-0.098507	-0.606377	-0.468390	-0.171966	-0.261072	-0.602970	-0.660633	0.162059	0.190441	-0.219458	-0.078116	-0.439677	-0.713294	-0.514240	-0.395269	-0.075314	-0.340505	-0.283842	-0.414597	-0.188421	-0.416355	-0.133706	-0.295063	-0.618186	-0.483466	-0.821772	-0.544122	-0.479907
GENE116X	ALD3	ALD3	1.000000	0.123010	-0.003945	-0.130166	-0.077728	-0.709009	-0.101759	-0.083198	-0.810678	-0.913562	0.224766	-0.846426	-0.600042	-0.446741	-0.031488	0.027455	-0.743482	-0.700355	0.014625	-1.382205	-1.022002	-0.429488	0.265937	-0.060628	0.058182	-0.926683	-0.627838	-0.900231	-0.658803	-0.862928	-1.129577	-0.811579	-0.095814	-0.763249	-0.471177	-0.585883	-0.831438	-0.666459	-1.186061	-1.098294	-0.645146	-1.151139	-1.046935
GENE745X	DGA1	DGA1	1.000000	-0.170203	0.281034	-0.158080	-0.285612	-0.298164	-0.260360	-0.374982	-0.334770	0.171682	-0.001918	-0.142173	-0.123635	-0.397212	0.134562	-0.058261	-0.521162	-0.141372	-0.034221	-0.747107	-1.125454	-0.485257	-0.007930	-0.193135	0.170306	-0.736275	-0.394596	-0.542515	-0.763821	-0.518798	-0.577282	-0.487749	-0.603771	-0.654491	-0.404979	-0.474558	-0.565474	-0.323332	-0.680121	-0.549390	-0.945917	-0.860904	-0.283419
GENE2477X	PTC1	PTC1	1.000000	0.188788	-0.070368	-0.139556	-0.439939	-0.167759	0.054225	-0.480601	-0.409379	-0.143465	-0.355677	-0.421209	-0.356515	-0.072393	0.021359	-0.584031	-0.161917	-0.177443	0.016170	-0.574285	-1.141292	-0.137138	-0.308596	-0.004316	0.004303	-0.412262	-0.579000	-0.619042	-0.354392	-0.531652	-0.711808	-0.371002	-1.072790	-0.644898	-0.558070	-0.427105	-0.538995	-0.803920	-1.366930	-0.457777	-0.457232	-0.805524	-0.676472
GENE2927X	SCW4	SCW4	1.000000	-0.166452	0.108524	0.043826	-1.028095	-0.547847	-0.490614	-0.482301	-0.320212	0.128366	-0.506058	-0.477338	-0.062375	-0.825042	-0.375310	-0.562291	-0.967581	-0.766913	-0.444033	-0.622308	-1.215550	-0.644125	-0.388978	0.119743	-0.130588	-0.714646	-0.783501	-0.434755	-0.149133	-0.492122	-1.148345	-0.732801	-0.587205	-0.535889	-0.795557	-0.432295	-0.939704	-0.615632	-1.892530	-0.772027	-0.366208	-0.908485	-1.138151
GENE145X	ANP1	ANP1	1.000000	0.105311	-0.005889	-0.107263	-0.663388	-1.413664	-1.090016	-0.727813	-0.730613	-1.465498	-0.782715	0.058929	-1.939581	-1.252417	-1.353223	-0.803999	-2.588730	-0.978123	-1.185909	-1.302607	-1.508650	-0.357853	-0.083463	0.034135	-0.034963	-1.230781	-0.995407	-1.637969	-1.493153	-0.668537	-1.483277	-1.054012	-0.653018	-1.299838	-1.352389	-1.296387	-1.509780	-1.232738	-0.502538	-1.900955	-2.248936	-1.240871	-1.478928
GENE695X	DAK2	DAK2	1.000000	0.031699	-0.024531	-0.007747	-1.870355	-1.513467	-2.022766	-1.258016	-1.542853	-2.008237	-0.821174	-1.929744	-1.992421	-3.065013	-3.977851	-1.099775	-5.190273	-2.667677	-1.397002	-3.767247	-3.900831	-1.957672	-0.202277	0.141918	-0.157417	-1.324882	-1.991634	-2.794325	-2.036544	-2.284053	-2.545507	-0.902136	-1.572851	-1.608390	-2.506627	-2.243797	-2.062777	-2.166764	-2.047617	-2.653390	-2.901754	-1.481401	-1.334093
GENE2606X	RFU1	RFU1	1.000000	-0.421613	0.140446	0.203094	-1.512767	-1.575950	-1.591555	-2.133136	-1.198163	-3.751576	-1.912997	-1.270459	-3.548035	-3.998374	-4.546639	-2.630894	-3.344025	-2.803506	-3.256468	-6.174755	-6.147692	-2.991842	-0.305912	-0.056004	0.053911	-1.584215	-2.574543	-1.803309	-1.939968	-1.805300	-1.913483	-1.605082	-1.920385	-2.810088	-2.067045	-2.022817	-2.873670	-1.628464	-2.431360	-2.714928	-2.625503	-4.307239	-2.786999
GENE1746X	MER1	MER1	1.000000	-0.167642	0.143737	0.007110	-0.612224	-0.772779	-0.746769	-0.591621	-0.881127	-1.538818	-0.692304	-1.024310	-1.386022	-0.754777	-1.364819	-0.801058	-1.480380	-0.396751	-0.181563	-1.750860	-1.349200	0.016720	0.172236	-0.057185	0.055005	-0.832671	-0.823754	-0.541452	-0.726762	-0.556223	-0.375624	-0.403471	-0.631019	-1.091929	-0.417125	-0.899267	-0.974625	-1.070901	-1.194641	-0.623944	-1.139822	-1.005128	-0.897145
GENE4188X	YKR075C	YKR075C	1.000000	-0.137381	0.060263	0.067881	-1.397705	-0.992746	-1.677273	-1.020867	-0.625839	-2.301069	-0.200604	-0.283974	-1.081688	-1.783090	-2.883896	-1.378239	-3.096319	-2.271160	-1.446883	-5.709951	-1.051989	-1.964102	0.177082	-0.200249	0.175811	-1.806120	-1.383464	-1.034054	-1.994159	-1.668980	-1.521939	-1.454423	-1.248037	-1.110300	-2.167375	-1.313023	-2.390339	-2.242006	-0.945098	-1.236859	-2.068139	-1.468847	-2.292831
GENE2004X	MXR1	MXR1	1.000000	0.285983	-0.243209	-0.095581	-0.357611	-0.965953	-1.044313	-0.355621	-1.081006	-0.862126	-0.751732	-0.394423	-1.194923	-0.810983	-0.832500	-0.855938	-0.798485	-0.387397	-0.389114	-1.555032	-0.633491	-0.331743	0.133282	0.230681	-0.274718	-0.414926	-0.655889	-0.369642	-0.545329	-0.373516	-0.582503	0.117033	-0.585399	-0.376629	-0.407397	-0.157281	-0.688476	-0.508273	-0.682514	-0.146420	-0.531467	-0.516655	-0.183825
GENE307X	ATX2	ATX2	1.000000	0.009248	0.103298	-0.121326	-0.576387	-0.201285	-0.405487	-0.417269	-0.357052	-0.266943	-1.133354	-0.996877	-0.340028	-0.155922	-0.331386	-0.079644	-0.348111	-0.793502	-0.198828	-0.886815	-2.149503	-0.576673	0.175167	-0.088427	0.083318	-0.281974	-0.546624	-0.661243	-0.272740	-0.496061	-0.591562	-0.090472	-0.405097	-0.245089	-0.651294	-0.391809	-0.677547	-0.857762	-0.525500	-0.518059	-1.411141	-0.961746	-1.037197
GENE526X	CLG1	CLG1	1.000000	-0.467527	0.149743	0.223330	-1.397535	-1.403538	-1.851299	-0.936380	-1.075059	-1.933892	-3.102663	-1.981283	-1.342672	-2.046866	-2.699468	-1.452898	-1.689499	-2.974257	-1.882751	-5.568592	-5.300521	-1.186250	0.287458	0.280002	-0.347759	-1.540547	-2.620698	-2.169305	-2.205303	-1.491693	-2.129670	-1.237132	-1.422384	-1.416002	-3.023812	-3.213908	-2.657995	-3.459296	-0.583417	-3.006260	-3.443053	-1.849147	-3.459296
GENE761X	DIP5	DIP5	1.000000	-0.749789	0.072595	0.436911	-0.927855	-1.336774	-1.219291	-1.322751	-1.127395	-1.019525	-1.398462	-2.328435	-1.497699	-2.229220	-1.174376	-1.186117	-2.971761	-1.913112	-1.557703	-2.280539	-4.097356	-2.237707	0.034587	0.245825	-0.296493	-2.181593	-1.840733	-2.010495	-0.857231	-1.042340	-0.564299	-0.490003	-1.086456	-1.295415	-1.590781	-2.266293	-1.281068	-3.049202	-0.810753	-3.049202	-3.049202	-3.049202	-3.049202
GENE3503X	TYE7	TYE7	1.000000	-0.298440	0.418365	-0.233690	-1.473034	-2.113487	-0.809762	-0.775433	-1.519542	-2.312381	-1.573681	-2.589804	-1.423988	-1.155653	-0.629918	-3.144160	-2.520412	-2.319744	-2.305799	-4.051582	-8.552898	-3.779664	-0.071100	0.074784	-0.078874	-1.506295	-2.033121	-2.594430	-3.048638	-4.106504	-2.796594	-2.391382	-2.129411	-4.251750	-2.566393	-3.802349	-2.268913	-4.251750	-3.598264	-3.393458	-4.112651	-4.251750	-4.251750
GENE4355X	YNL058C	YNL058C	1.000000	-0.165200	0.028975	0.121557	-0.324182	-0.293160	-0.332432	-0.362218	-0.434649	-0.137059	-0.611720	-0.759373	-0.166513	-0.230555	-0.564696	-0.696393	-1.122030	-0.853231	-0.138421	-0.676422	-1.493909	-0.019541	-0.181600	-0.168824	0.151121	-0.119968	-0.288753	-0.379976	0.217775	-0.562007	-0.448942	-0.497686	-0.726721	-0.064439	-0.461395	-0.358244	-0.590507	-0.747511	-0.296127	-0.654647	-1.098103	-0.644245	-1.131654
GENE866X	EFG1	EFG1	1.000000	0.045140	-0.177879	0.116651	-1.821465	-1.578682	-2.116240	-5.282710	-1.028685	-6.796620	-6.418230	-2.187330	-4.287732	-1.380520	-1.642481	-1.317660	-1.954440	-5.753771	-0.578715	-6.971037	-6.302427	-1.017294	-0.512453	-0.236680	0.203269	-2.475094	-1.759442	-2.966780	-3.470711	-3.397615	-3.470711	-3.470711	-3.470711	-3.470711	-2.116058	-1.878053	-3.128841	-2.211650	-2.817224	-2.390026	-2.033432	-2.831912	-3.122237
GENE1587X	KXD1	KXD1	1.000000	-0.412186	0.175483	0.162434	-2.258339	-1.641603	-2.869615	-3.204401	-3.811166	-5.120858	-2.677617	-2.621088	-4.459063	-1.366982	-1.924236	-2.199012	-0.399693	-3.820513	-1.816929	-4.062967	-6.039862	-1.784476	-0.046705	-0.301645	0.249352	-2.150818	-2.354704	-2.052619	-2.629408	-1.810305	-1.691279	-2.276343	-2.482639	-2.023208	-1.471224	-2.056437	-2.288551	-2.861379	-1.814877	-2.838200	-2.856511	-4.186357	-2.187794
GENE2012X	NAM2	NAM2	1.000000	-0.514807	0.145964	0.255372	-0.774605	-1.264806	-1.389565	-3.065049	-1.311751	-3.886468	-2.393215	-1.143206	-2.788036	-1.486988	-1.576824	-1.442231	-1.686153	-3.671040	-1.215899	-4.827377	-5.210298	-1.916673	-0.289882	-0.231826	0.199680	-1.825203	-1.541676	-2.581495	-2.130431	-2.643462	-3.333552	-1.706943	-2.586652	-1.765962	-1.906176	-2.111639	-2.110555	-2.815342	-1.845715	-2.917389	-4.310122	-4.373671	-4.373671
GENE290X	ATP14	ATP14	1.000000	-1.188046	0.133433	0.550115	-2.235624	-2.742495	-2.687296	-4.416361	-4.015456	-2.675849	-7.359236	-2.871728	-3.917341	-1.418864	-2.419988	-1.729116	-1.462486	-1.768778	-1.367316	-0.303529	-6.342969	-2.370426	0.099358	0.058518	-0.060992	-1.447643	-2.706974	-2.310006	-1.686503	-2.919897	-2.879217	-3.339075	-2.765795	-3.836874	-2.039333	-2.062377	-2.550146	-3.005395	-3.768350	-3.836874	-3.836874	-3.836874	-3.836874
GENE3329X	TDA11	TDA11	1.000000	-0.371166	0.077349	0.228683	-2.140529	-1.243623	-1.463598	-3.272315	-1.665172	-2.276364	-6.931398	-3.384996	-1.330580	-1.164661	-3.255184	-2.581799	-1.052570	-3.328339	-2.053550	-0.835547	-7.178165	-1.811090	0.117043	-0.008991	0.008935	-1.586945	-1.967475	-2.517751	-1.887379	-2.061595	-1.441200	-1.492436	-2.027639	-2.921205	-1.902578	-1.999604	-2.539840	-2.254349	-2.050225	-2.482849	-2.858683	-3.008151	-3.753787
GENE1932X	MSA1	MSA1	1.000000	-0.071106	0.112109	-0.047988	-0.964572	-0.750716	-1.647523	-1.519110	-0.848799	-0.848007	-2.392296	-1.263736	-1.507618	-1.004444	-1.358189	-0.613044	-0.846821	-1.229462	-0.989029	-1.085480	-3.201442	-1.295990	0.229276	0.188294	-0.216612	-0.761384	-1.221051	-1.419304	-1.303906	-2.441011	-1.012620	-1.043288	-1.121107	-1.021492	-0.983239	-0.862763	-0.877626	-0.997132	-0.655592	-0.393070	-1.017608	-1.467707	-0.910360
GENE1956X	MSM1	MSM1	1.000000	0.211358	-0.177358	-0.062051	-0.618569	-0.581511	-0.350656	-1.268121	-0.696872	0.022655	-2.115323	-0.998705	-0.343372	-0.738964	-1.092934	-0.817331	-0.752816	-0.878180	-0.547766	-2.045755	-1.216828	-0.688683	0.217822	-0.241881	0.207090	-0.658958	-0.549524	-0.657246	-0.378253	-0.644053	-0.654803	-0.478969	-0.753710	-0.237405	-0.798941	-0.526289	-0.898598	-0.847527	-0.202427	-0.925247	-0.827202	-0.463429	-0.490951
GENE2381X	PMC1	PMC1	1.000000	-0.493790	-0.202748	0.506855	-1.429511	-1.546281	-1.908150	-5.255536	-3.027047	-1.722753	-7.638984	-2.581620	-2.970738	-1.403278	-2.792846	-2.017581	-2.715762	-5.389563	-1.996138	-6.005924	-7.300789	-2.856177	0.220029	0.022071	-0.022414	-1.625557	-2.346443	-2.898249	-2.858866	-2.882682	-3.432450	-3.624572	-2.954277	-3.624572	-3.397675	-1.560569	-1.159616	-3.624572	-2.971086	-3.434571	-3.624572	-3.252054	-3.624572
GENE3997X	YGR067C	YGR067C	1.000000	0.153637	-0.449130	0.208074	-3.544417	-2.010488	-2.210683	-3.899105	-1.811586	-1.866121	-6.160157	-1.130672	-2.359808	-2.640222	-2.773450	-3.650262	-4.570835	-3.495698	-3.460558	-6.686968	-8.281393	-5.175584	0.022240	-0.033756	0.032984	-2.436300	-2.336672	-2.410061	-2.597871	-3.103930	-1.812843	-2.488675	-1.964913	-1.510108	-1.611343	-3.066831	-2.255011	-1.670103	-2.729990	-3.383477	-2.970344	-1.836707	-3.249127
GENE472X	CDC10	CDC10	1.000000	0.126712	-0.981579	0.487252	-0.305378	-2.284702	-2.887111	-2.130749	-3.528428	-3.833104	-2.633051	-3.901618	-3.010240	-1.371098	-0.619803	-0.796176	-0.095260	-2.631558	-2.721949	-3.778434	-2.957821	-5.524437	0.414090	0.367329	-0.494032	-1.042253	-1.132183	-1.499774	-1.499774	-1.499774	-1.307652	-1.499774	-1.499774	-1.499774	-0.448825	-0.285149	-1.499774	-1.499774	-0.109322	-1.499774	-1.499774	-1.499774	-1.499774
GENE337X	BCY1	BCY1	1.000000	-0.616695	0.112389	0.341211	-2.777483	-4.406620	-3.272063	-4.913180	-4.155582	-4.181614	-6.195542	-6.023536	-4.717121	-2.976225	-1.741721	-2.471692	-4.954144	-2.753476	-1.558465	-6.610845	-2.156907	-8.646355	0.515397	0.169789	-0.192470	-1.449913	-1.141779	-1.105660	-2.058303	-2.166292	-0.998903	-0.862832	-1.358804	-1.824222	-2.413670	-0.719152	-1.291938	-2.214943	-1.607928	-1.407545	-1.828332	-1.189656	-1.301687
GENE1488X	IRC22	IRC22	1.000000	-0.247389	0.122221	0.096493	-1.745213	-2.070982	-1.585647	-3.575239	-2.888030	-2.256259	-4.710760	-5.249247	-3.830240	-2.372390	-0.797507	-1.885824	-1.246969	-2.195444	-2.551730	-2.201790	-2.157552	-6.161573	0.439353	-0.148683	0.134781	-3.144886	-1.093843	-1.530452	-2.149377	-0.502899	-0.554564	-0.823107	-1.395163	-2.508032	-1.546294	-1.990755	-1.748301	-1.069573	-1.653914	-2.156927	-2.335928	-2.795607	-2.026831
GENE731X	DDI2	DDI2	1.000000	0.057007	-0.049310	-0.009703	-1.094849	-0.662957	-2.789216	-3.039518	-1.731722	-4.691504	-6.198122	-3.757919	-3.708113	-0.875271	-0.891142	-1.695726	-5.366599	-2.623673	-0.335970	-5.696136	-3.859927	-5.510374	0.243451	0.281488	-0.350059	-0.837156	-0.649921	-0.439548	-1.201164	-2.323685	-2.218932	-3.418014	-2.045750	-3.198199	-0.732778	-0.662005	-0.434189	-2.032081	-1.547850	-1.217079	-2.697647	-3.546418	-4.703836
GENE1302X	HIS4	HIS4	1.000000	-0.031890	-0.016676	0.047334	-0.535031	-0.319670	-0.615408	-0.725210	-0.750981	-1.397965	-1.833449	-0.647422	-1.639002	-0.283886	-0.584800	-0.345398	-0.938086	-0.352754	-0.091537	-1.480086	-2.069860	-1.295479	0.362705	0.027627	-0.028166	-0.207618	-0.148308	-0.144154	-0.003828	-0.749191	-0.680965	-0.581027	-0.560410	-0.648286	-0.287809	0.172801	-0.029923	-1.088318	-1.134712	-0.749736	-0.657668	-0.758737	-1.033598
GENE2360X	PIG2	PIG2	1.000000	0.135032	-0.118300	-0.028247	-0.793870	-0.116257	-1.039464	-0.971292	-0.801584	-1.481308	-2.038281	-1.394130	-1.605184	-0.554491	-1.289555	0.040790	-0.559694	-1.121986	0.079257	-0.777796	-2.140128	-1.968769	0.623657	-0.073716	0.070132	-0.238567	-0.342032	-0.147954	-1.231304	-0.196933	-0.788401	-1.031090	-1.172590	-0.903965	-0.334222	-0.104242	-0.557375	-0.513989	-0.847868	-1.012323	-1.023781	-0.849576	-1.203507
GENE377X	BNR1	BNR1	1.000000	-0.524652	0.388667	-0.006232	-1.507902	-0.773795	-0.825756	-1.325360	-1.116533	-0.945910	-3.804422	-2.941547	-2.973548	-1.303363	-1.396698	-0.815783	-1.820624	-1.674769	-4.039412	-5.140291	-6.194147	-5.806567	0.030405	0.099585	-0.106972	-0.441096	-0.071903	-0.308683	-1.044821	-0.216931	-0.910172	-2.164037	-1.567268	-3.620338	-0.606233	-0.312748	-1.410903	-1.919513	-2.432319	-3.032528	-4.475884	-2.516439	-4.124007
GENE2192X	PAT1	PAT1	1.000000	0.192464	-0.049727	-0.166232	-0.265743	-0.361161	-0.217030	-0.909020	-0.775292	-0.852924	-3.736967	-2.795283	-2.196425	-1.022946	-0.856613	-0.286539	-1.624251	-0.667605	-1.466906	-3.327188	-3.506576	-4.673785	0.626405	0.163890	-0.184923	0.220203	-0.002772	0.238783	-0.475360	-0.267305	-0.854474	-0.860296	-1.351695	-1.939110	-0.545360	-0.145518	-0.415075	-0.744413	-0.952761	-1.382401	-2.164032	-1.511417	-2.295021
GENE1497X	IRE1	IRE1	1.000000	-0.368986	0.150270	0.158204	-0.418678	-0.485372	-0.200044	-1.771585	-1.044241	-0.353746	-1.932590	-3.836507	-1.887415	-0.872548	-1.951115	-0.673943	-1.694052	-2.830419	-1.389566	-4.713323	-4.989573	-5.601992	0.019487	0.058069	-0.060505	-0.754059	-1.124666	-0.977755	-1.193314	-0.740730	-1.501505	-1.473165	-2.193137	-2.078670	-1.000740	-0.691006	-1.983893	-1.617221	-1.975600	-1.697253	-2.545320	-2.180619	-3.687382
GENE2930X	SDH1	SDH1	1.000000	-0.266083	0.083197	0.149341	-0.956242	-0.631855	-0.864868	-1.142769	-1.429565	-1.625363	-0.820915	-3.044799	-0.848154	-0.608343	-0.380330	-0.611426	-1.273930	-1.419491	-1.698580	-3.756191	-3.972105	-4.953758	-0.138926	0.219796	-0.259408	-0.338673	-0.215738	-0.336483	-1.287083	0.056832	-1.130128	-1.278852	-0.878406	-1.425649	-0.357624	-0.545646	-0.837423	-0.785655	-1.154191	-0.788575	-2.738967	-3.131542	-3.287437
GENE2685X	RPD3	RPD3	1.000000	0.046044	-0.080038	0.030741	-0.163769	-0.712236	-0.592552	-0.693523	-0.525871	-0.187056	-0.722010	-1.231810	-0.823172	-0.253872	-0.224215	-0.382095	-0.678913	-1.177912	-0.118038	-1.379365	-1.480933	-1.223353	-0.450040	0.010239	-0.010312	0.063803	-0.420803	-0.658361	-0.423644	-0.203792	-0.299830	-0.286184	-0.884954	-0.927903	-0.636703	-0.283821	-0.566921	-0.155248	-0.930615	-0.314143	-1.185418	-0.962826	-1.202148
GENE1118X	GCN4	GCN4	1.000000	-0.195715	0.027054	0.147868	-0.906166	-1.226573	-1.519878	-2.107696	-2.756028	-3.153368	-5.478122	-5.704310	-3.849458	-3.260698	-2.989536	-3.171203	-3.786921	-5.363860	-5.869289	-6.581126	-6.690124	-7.019701	0.227602	0.035220	-0.036101	-0.180450	0.164858	-0.166723	-0.401859	-0.850205	-0.401031	-1.467060	-2.629204	-1.401437	-2.135559	-2.896254	-3.288650	-4.730656	-3.662132	-4.730656	-4.730656	-4.730656	-4.730656
GENE1175X	GLN3	GLN3	1.000000	-0.609730	0.446706	-0.026563	-1.101539	-1.066701	-1.012118	-2.190346	-2.853480	-2.946970	-4.607436	-5.111661	-3.803775	-3.079051	-3.467276	-3.800946	-3.001627	-5.063993	-6.247494	-6.117760	-5.390257	-6.786948	0.347267	-0.206734	0.180789	0.291124	0.122175	-0.198076	-1.152329	-0.172375	0.037082	-0.820558	-1.398346	-1.065810	-3.429610	-2.583584	-3.766876	-4.941636	-3.065757	-4.941636	-4.941636	-4.941636	-4.941636
GENE3244X	STE5	STE5	1.000000	-0.053787	0.114982	-0.068491	-2.491416	-1.835151	-1.500569	-1.762727	-2.755829	-2.870012	-3.051494	-4.399599	-3.038737	-2.174035	-3.648299	-3.123013	-3.445685	-4.338126	-5.050006	-6.391892	-7.571280	-6.967971	-0.723923	0.065743	-0.068882	-1.054448	-1.061364	-1.331796	-1.543199	-0.781198	-1.336959	-1.263148	-0.561646	-0.620191	-2.028273	-3.161349	-2.810491	-3.161349	-3.161349	-3.161349	-3.161349	-3.161349	-3.161349
GENE1555X	KES1	KES1	1.000000	-0.068509	0.085637	-0.021481	-4.117271	-3.747445	-5.061573	-4.347897	-6.188318	-9.334295	-6.029906	-5.824541	-5.941432	-3.970142	-3.431695	-3.723545	-6.229081	-5.755394	-6.659372	-9.023285	-5.852176	-7.751367	-0.148469	-0.216158	0.187951	-0.056032	0.412411	0.548253	-0.276128	-0.350366	-0.294018	0.000101	-0.446089	-0.323847	-3.747192	-3.129863	-3.078357	-5.106727	-4.038203	-5.106727	-5.106727	-5.106727	-5.106727
GENE3243X	STE4	STE4	1.000000	-0.915541	0.074651	0.502584	-2.158791	-2.328865	-3.303429	-5.091388	-4.564219	-5.690187	-6.449301	-6.087323	-5.748487	-2.879993	-2.510053	-4.609258	-5.307438	-4.833751	-5.197161	-8.253646	-6.696068	-8.414687	0.005901	-0.147333	0.133671	-0.145771	-0.709778	-1.078676	-0.422748	-0.385908	-0.979470	0.042710	0.391022	-0.374549	-3.047181	-3.244341	-3.854939	-5.230198	-3.439351	-5.507875	-5.507875	-5.087422	-5.507875
GENE57X	AEP3	AEP3	1.000000	0.189974	-0.060962	-0.150991	-0.377439	-0.585560	-0.700604	-1.392258	-0.067417	-0.686088	-1.035207	-0.941813	-1.139451	-0.419101	0.061780	-0.405156	-0.665216	-0.228549	-0.332021	-1.606524	-1.686703	-1.812265	-0.069967	-0.059340	0.056996	-0.522141	-0.427716	-0.891296	-0.676710	-0.818408	-0.549139	-0.363998	-1.566152	-0.561789	-0.417442	-0.478299	-0.403692	-0.642953	-0.855601	-0.856114	-0.946521	-1.022146	-0.631858
GENE245X	ASR1	ASR1	1.000000	-0.070127	0.174019	-0.121473	-2.410997	-2.479702	-2.694907	-4.496987	-6.933160	-3.712815	-5.705263	-5.361491	-3.914898	-1.785712	-2.980140	-1.564171	-3.929529	-4.143898	-6.316752	-4.460699	-5.225049	-6.747271	-0.189573	0.088096	-0.093828	-0.482103	0.040484	0.034985	-1.059602	-1.212649	-0.791733	-1.719899	-1.684575	-2.216851	0.056077	-0.139736	-0.679352	-0.976292	-0.789800	-0.767162	-1.862259	-1.839352	-2.393098
GENE1695X	MATALPHA2	MATALPHA2	1.000000	-0.106383	0.093666	0.005770	-0.605757	-0.550051	-1.821361	-2.541148	-2.783550	-1.883372	-4.097000	-3.444289	-2.639953	-2.851460	-2.923287	-2.258726	-4.135710	-5.198076	-6.440471	-5.042389	-4.676343	-6.242959	-0.447877	0.280322	-0.348254	-0.943330	-1.439160	-1.121902	-1.407849	-1.406669	-1.854117	-2.531895	-2.901285	-3.117729	-1.303243	-0.810574	-1.006197	-1.102382	-1.463142	-1.014177	-3.138675	-2.272074	-3.102573
GENE3921X	YER175W-A	YER175W-A	1.000000	-0.328425	0.270777	-0.004136	-2.346609	-1.759885	-2.257358	-2.630739	-4.689729	-6.097121	-6.225691	-6.856828	-4.907735	-2.877582	-2.405088	-2.583727	-7.009828	-5.416843	-6.144664	-6.453536	-7.135424	-7.795149	0.367985	0.075496	-0.079666	-0.984660	-1.900133	-1.793176	-2.783200	-1.906161	-2.901105	-2.963960	-1.551761	-2.924402	-1.365494	-1.578790	-1.060743	-2.932796	-2.330806	-3.058034	-3.107960	-4.629607	-4.705304
GENE848X	ECM29	ECM29	1.000000	0.162231	-0.342288	0.127230	-2.522978	-2.165767	-2.214162	-1.272534	-2.638450	-3.926169	-3.072870	-6.299058	-2.885912	-1.328200	-3.169247	-1.831046	-2.644704	-3.211375	-5.464038	-4.038370	-2.699910	-6.488918	0.156160	-0.162001	0.145633	-2.004580	-2.616650	-1.707298	-3.346346	-3.401560	-1.776478	-3.157863	-1.944903	-2.298323	-2.681622	-2.682972	-1.800418	-3.060557	-2.011108	-1.629197	-3.218959	-2.707113	-2.165112
GENE1699X	MBR1	MBR1	1.000000	-0.045993	0.201327	-0.181768	-2.416574	-1.429210	-2.248849	-2.451845	-2.632608	-6.403876	-4.850400	-4.777930	-4.074998	-3.225384	-1.911153	-1.588893	-1.872037	-1.671368	-4.463101	-2.663359	-5.182057	-6.453217	0.157604	0.182792	-0.209359	-2.146410	-3.085031	-2.471389	-1.425211	-2.763247	-2.651600	-2.932680	-3.905000	-2.760758	-3.267376	-2.040822	-2.970783	-3.201832	-0.927202	-2.633586	-3.412442	-3.502739	-4.165651
GENE1296X	HIR1	HIR1	1.000000	0.175204	-0.318146	0.095960	-5.792940	-2.288678	-2.616226	-1.996527	-2.939368	-5.166482	-5.662562	-4.563619	-3.496085	-3.537619	-1.249383	-3.255478	-2.046768	-2.920101	-5.503532	-5.899867	-4.686937	-5.890983	0.482311	-0.534161	0.388950	-1.948843	-2.238908	-0.975985	-2.238908	-2.238908	-1.668274	-2.238908	-2.238908	-2.238908	-2.238908	-1.354786	-2.238908	-2.238908	-2.238908	-2.238908	-2.238908	-2.238908	-2.238908
GENE1911X	MRPL40	MRPL40	1.000000	0.127817	0.096161	-0.254228	-0.365983	-1.290977	-0.818891	-0.851269	-0.826403	-1.038403	-1.804586	-1.393977	-1.661913	-1.004959	-0.426053	-0.935295	-0.956652	-0.542990	-0.712816	-1.587190	-2.304640	-2.036066	0.303346	0.259439	-0.316551	-0.329703	-0.264154	-0.662814	-0.561371	-0.210381	-0.880049	-0.617382	-0.680101	-1.149633	-0.515578	-0.436644	-0.685167	-0.787302	-0.863922	-0.800589	-1.248962	-0.981981	-1.383060
GENE522X	CLB5	CLB5	1.000000	-0.528082	0.311580	0.091473	-1.688870	-1.345195	-1.406389	-2.607018	-2.650874	-2.372185	-6.673276	-1.981197	-2.966036	-3.278872	-2.827137	-1.906443	-2.624523	-2.150836	-2.786326	-5.348338	-6.750118	-6.316734	-0.024157	-0.154376	0.139442	-1.576348	-1.561188	-1.662376	-1.194682	-2.602840	-2.335308	-1.698110	-2.551508	-3.231755	-1.763183	-1.479623	-1.834539	-2.031476	-2.569937	-1.907306	-2.920300	-3.960389	-2.978043
GENE736X	DEF1	DEF1	1.000000	0.266006	-0.163268	-0.144766	-1.039173	-2.408443	-2.332779	-2.699274	-1.600639	-1.826986	-6.004720	-3.902502	-3.106760	-1.962618	-1.895547	-1.891658	-3.055502	-2.673504	-3.495193	-5.184574	-6.988453	-6.162751	0.293835	0.109119	-0.118053	-0.884297	-0.514127	-1.104463	-1.910231	-2.312078	-1.640210	-3.397294	-3.867956	-3.463064	-0.409535	-0.498687	-0.785969	-2.087779	-2.477504	-3.558284	-3.615646	-3.867956	-3.867956
GENE2512X	PXA2	PXA2	1.000000	0.198218	0.019360	-0.252897	-1.503139	-1.021491	-1.619207	-3.828462	-3.730928	-3.514259	-7.265152	-4.870753	-4.506623	-1.105214	-2.489403	-1.714139	-2.608717	-2.735623	-3.763730	-6.969962	-7.734312	-6.131003	-0.287204	-0.185614	0.164433	-0.987072	-0.860416	-1.294100	-1.102133	-1.202122	-1.893810	-3.405502	-3.202325	-2.480374	-1.059333	-1.424884	-1.701657	-2.248167	-2.347556	-2.207263	-4.114083	-3.568517	-3.306677
GENE2225X	PCD1	PCD1	1.000000	0.210855	0.024643	-0.276839	-1.444698	-1.213917	-1.238838	-1.850640	-1.321666	-1.776826	-3.279356	-3.176724	-1.917259	-1.741918	-2.167928	-1.107261	-2.380350	-1.753417	-2.860683	-5.542287	-6.283554	-5.824634	-0.384722	-0.166286	0.149085	-1.016209	-0.729577	-0.920369	-1.960602	-1.409608	-1.101227	-2.958867	-1.688167	-1.650314	-0.826575	-0.569116	-1.052977	-1.434826	-1.689493	-1.812146	-2.006734	-2.429040	-2.399628
GENE700X	DAL7	DAL7	1.000000	-0.418975	0.190915	0.151284	-2.413114	-2.508461	-1.802747	-3.395751	-2.375118	-3.094085	-6.175127	-4.643225	-4.495072	-2.409630	-2.428525	-1.989309	-3.863340	-2.423206	-3.395511	-6.242507	-5.699429	-3.664780	0.002690	0.146625	-0.163230	-1.438995	-2.268974	-1.700866	-2.708735	-1.638054	-2.464788	-2.170301	-2.703556	-3.108672	-2.489884	-1.561926	-1.577195	-2.576138	-2.164578	-2.624523	-2.414928	-2.039621	-2.187090
GENE1053X	FRD1	FRD1	1.000000	-0.653310	0.266871	0.215349	-1.345328	-2.026589	-0.800883	-3.618589	-2.563310	-2.295397	-7.017144	-6.529636	-4.275689	-1.818136	-1.077896	-1.653539	-5.875282	-2.841723	-5.273152	-6.236527	-7.000877	-3.734603	0.256048	-0.057416	0.055218	-2.523386	-2.129952	-1.734936	-2.607239	-3.694551	-3.109550	-4.067207	-4.067207	-4.067207	-1.579503	-2.103233	-1.768816	-3.223183	-2.413721	-4.067207	-4.067207	-4.067207	-4.067207
GENE1718X	MDJ1	MDJ1	1.000000	-0.232457	0.047778	0.157230	-1.163510	-1.279632	-2.187385	-3.138843	-1.923562	-4.524019	-5.596291	-5.886391	-4.501199	-1.371813	-3.242006	-1.225733	-3.232036	-3.166298	-3.004302	-7.248633	-5.580024	-6.339285	-0.461809	-0.045955	0.044536	-1.595864	-1.760067	-1.459229	-3.835105	-3.655094	-2.716983	-3.835105	-3.835105	-3.835105	-2.103822	-2.492619	-3.484246	-3.835105	-3.766581	-3.835105	-3.835105	-3.835105	-3.835105
GENE687X	CYC8	CYC8	1.000000	0.117923	-0.061274	-0.064297	-2.609212	-2.653387	-2.296438	-3.891751	-3.227262	-4.120259	-5.120381	-5.895907	-4.226922	-1.410475	-2.181133	-2.075223	-3.241553	-3.362813	-3.510690	-7.509689	-6.689076	-7.670730	-0.124891	-0.281427	0.235388	-1.186096	-1.428270	-1.422033	-3.168038	-3.168038	-2.390954	-3.168038	-3.168038	-3.168038	-2.600104	-1.825552	-1.656243	-3.168038	-3.168038	-3.168038	-3.168038	-3.168038	-3.168038
GENE2001X	MUS81	MUS81	1.000000	-0.482382	0.077322	0.297658	-2.614024	-1.777187	-1.174276	-5.670054	-4.207912	-3.353889	-6.390537	-6.581101	-4.497079	-2.379462	-3.714324	-0.791161	-3.511709	-5.726078	-3.607016	-7.042879	-7.637305	-7.033995	0.445329	0.009615	-0.009680	-1.284902	-1.338229	-1.164146	-2.900234	-3.196455	-3.196455	-3.196455	-3.196455	-3.196455	-1.724445	-1.635240	-1.372383	-3.054433	-3.127931	-3.062102	-3.196455	-3.196455	-3.196455
GENE1284X	HFA1	HFA1	1.000000	-0.591626	0.470428	-0.072657	-2.954908	-2.825502	-3.646091	-3.945471	-5.196643	-3.618689	-7.054997	-5.882990	-4.991613	-2.915407	-2.016213	-2.145792	-4.813599	-5.027968	-6.002882	-6.470300	-7.524157	-7.183882	0.303375	-0.161008	0.144829	-2.983122	-1.880059	-2.750192	-3.804784	-3.497395	-3.307980	-3.985529	-3.985529	-3.985529	-2.675575	-3.078138	-2.132697	-2.313774	-3.917005	-3.985529	-3.985529	-3.985529	-3.985529
GENE1742X	MEI5	MEI5	1.000000	-0.957735	0.429609	0.186839	-3.488473	-1.336251	-2.119115	-3.601086	-4.580454	-3.948638	-8.228460	-5.331561	-5.165076	-3.281515	-2.382322	-2.629084	-3.764669	-5.242073	-6.368990	-8.295840	-6.568337	-7.871918	-0.403531	0.206409	-0.240951	-1.773713	-1.679428	-1.845284	-3.272003	-3.641594	-3.812850	-4.383484	-4.383484	-4.383484	-3.387912	-2.421360	-2.812796	-4.383484	-3.314960	-4.383484	-4.383484	-4.383484	-4.383484
GENE3007X	SIC1	SIC1	1.000000	-0.103554	-0.142763	0.218446	-1.595963	-1.346952	-1.836090	-4.029305	-4.233232	-5.644144	-8.374279	-4.757488	-3.281148	-3.186326	-1.943178	-1.933084	-4.103133	-5.622357	-4.822932	-9.441658	-9.036084	-8.432775	-0.111630	-0.135593	0.123937	-2.157237	-1.453199	-1.457083	-3.375845	-3.047116	-3.035005	-2.816120	-4.005766	-4.549056	-1.913144	-2.461092	-2.468418	-4.549056	-4.549056	-4.489556	-4.549056	-4.549056	-4.549056
GENE1421X	IDP1	IDP1	1.000000	-0.138100	0.183831	-0.065840	-1.627271	-2.817710	-2.929530	-3.380914	-4.647810	-3.635437	-6.560828	-5.751392	-3.097514	-1.944032	-0.425183	-2.330377	-3.682000	-1.801852	-3.300260	-6.891242	-7.807596	-6.088809	-0.599078	-0.079264	0.075135	-1.752646	-1.050437	-1.489457	-3.939207	-3.939207	-3.939207	-3.939207	-3.939207	-3.939207	-1.431573	-2.141693	-1.731913	-3.512304	-3.870683	-3.939207	-3.939207	-3.939207	-3.939207
GENE1085X	FYV4	FYV4	1.000000																						-1.264210	0.312658	-0.399719	-2.981460	-2.524684	-1.657170	-3.624521	-2.647876	-3.878514	-3.878514	-3.878514	-3.878514	-1.905064	-2.312416	-1.608274	-3.878514	-3.878514	-3.878514	-3.878514	-3.878514	-3.878514
GENE3090X	SNF5	SNF5	1.000000	-0.506009	0.351535	0.028449	-2.415258	-2.343956	-3.367828	-2.959390	-6.146650	-7.155124	-9.361697	-5.967298	-4.795813	-0.709277	-1.515558	-0.883821	-4.897906	-4.527313	-3.073384	-7.107148	-8.023502	-8.005155	-0.177868	0.218697	-0.257877	-1.881521	-1.360219	-1.888311	-2.901004	-2.349842	-3.347069	-3.676695	-3.676695	-3.676695	-1.423325	-1.565163	-1.411201	-3.019084	-3.676695	-2.888791	-3.676695	-3.676695	-3.676695
GENE2791X	RPS29A	RPS29A	1.000000	-0.440842	0.204528	0.151841	-2.218302	-2.651792	-2.717699	-4.427184	-3.435120	-8.569125	-7.650167	-6.670806	-5.127352	-2.286137	-0.865429	-2.067534	-3.485937	-1.991355	-3.608494	-7.547622	-6.727009	-8.293625	0.133305	0.014797	-0.014951	-1.882534	-1.855454	-1.193960	-4.687449	-3.029391	-3.009900	-4.476174	-4.687449	-3.064058	-1.967512	-1.445109	-1.882873	-3.084150	-4.033963	-3.513129	-4.687449	-4.687449	-4.687449
GENE1966X	MSS116	MSS116	1.000000	-0.346482	0.105808	0.185744	-2.400355	-2.257262	-2.236316	-2.105311	-4.517637	-4.055791	-2.645222	-4.463817	-5.084338	-2.302657	-3.471509	-2.374316	-3.683931	-3.367786	-2.915443	-6.340632	-8.394489	-5.916711	0.297810	-0.228888	0.197498	-2.613546	-1.843545	-1.402919	-2.137994	-3.646522	-2.642024	-3.682143	-3.317656	-3.682143	-2.515253	-2.670863	-2.304650	-3.470700	-3.613619	-2.078079	-3.682143	-3.682143	-3.682143
GENE4364X	YNL140C	YNL140C	1.000000	-0.320391	0.344884	-0.106097	-1.716283	-1.828535	-2.037820	-4.563972	-4.051107	-7.310542	-4.499193	-5.744205	-5.868769	-2.499781	-3.407943	-1.969713	-3.620365	-5.341695	-6.095051	-6.999533	-8.915886	-6.727614	0.025519	0.052350	-0.054321	-2.262538	-1.055300	-0.983539	-3.865625	-3.865625	-3.865625	-3.865625	-3.865625	-3.865625	-2.119353	-2.171359	-1.595385	-3.865625	-3.865625	-3.865625	-3.865625	-3.865625	-3.865625
GENE4459X	YPF1	YPF1	1.000000	-0.241221	0.210745	-0.004790	-2.376474	-2.646209	-2.308625	-4.283669	-6.126974	-3.862430	-4.641581	-5.593985	-4.833853	-1.654836	-3.080845	-2.361290	-4.878231	-4.738963	-3.691138	-6.602046	-8.003826	-6.482979	0.092126	-0.102551	0.095743	-0.396827	-0.843464	-0.822310	-1.504258	-3.359140	-2.536507	-1.412268	-3.875104	-2.692254	-2.370120	-1.654128	-2.893220	-4.654628	-4.001142	-4.654628	-4.654628	-4.654628	-4.654628
GENE2969X	SFC1	SFC1	1.000000	-0.136938	0.088014	0.039345	-1.520119	-1.365401	-2.520710	-2.836324	-2.533997	-5.798992	-4.723165	-4.913729	-3.866233	-1.724690	-2.046952	-2.749266	-3.166265	-2.736778	-2.856316	-6.375507	-5.706898	-3.251146	-0.429754	-0.089422	0.084201	-1.387088	-1.335339	-1.422340	-1.725468	-1.080191	-1.473424	-3.327071	-3.126688	-3.928580	-1.493096	-2.389542	-1.355970	-3.928580	-2.538128	-3.443411	-3.928580	-3.928580	-3.928580
GENE1776X	MGM101	MGM101	1.000000	-0.404105	0.208184	0.123085	-1.410722	-1.744742	-1.083399	-1.661178	-2.492420	-2.118132	-6.167870	-4.574162	-2.475670	-1.181397	-1.169729	-1.070788	-1.684180	-1.513465	-0.761968	-4.339085	-4.999600	-3.426664	-0.548688	0.076225	-0.080478	-1.025640	-1.204202	-1.121688	-2.759172	-1.184425	-1.920684	-2.670835	-1.558739	-2.756094	-1.013060	-0.622021	-1.445806	-1.504187	-1.513768	-1.671370	-2.703059	-2.376514	-2.237649
GENE1974X	MSY1	MSY1	1.000000	0.054001	0.069259	-0.131815	-2.787030	-3.148253	-2.341501	-3.505764	-2.767402	-2.167966	-6.179250	-3.643988	-4.172450	-2.187605	-2.448588	-2.008060	-2.509008	-3.707436	-1.538265	-4.076704	-5.082063	-4.080204	0.416624	0.060723	-0.063391	-1.058376	-1.540775	-1.923617	-3.030043	-2.337069	-2.468348	-3.527804	-2.359709	-4.508467	-1.514464	-0.770280	-2.037315	-1.761305	-2.632588	-2.320416	-2.160711	-3.317496	-3.299156
GENE884X	ELG1	ELG1	1.000000	-0.692231	0.287609	0.214732	-3.016518	-2.522982	-1.445526	-2.816208	-3.025443	-2.123388	-7.793031	-3.813670	-4.144685	-1.406664	-2.116817	-2.651238	-2.213763	-4.189973	-3.695401	-5.123445	-7.039798	-7.021452	-0.132160	-0.023235	0.022866	-2.206540	-2.384194	-2.212250	-3.822211	-2.132799	-2.869727	-2.610653	-2.275270	-2.828484	-2.537750	-3.827384	-2.588274	-3.827384	-2.758860	-3.827384	-3.827384	-3.827384	-3.827384
GENE4373X	YNL194C	YNL194C	1.000000	0.028244	0.358581	-0.518566	-2.603616	-3.236328	-2.111109	-3.889730	-3.728776	-2.596285	-8.394484	-5.170010	-4.800586	-2.491933	-3.718271	-3.252691	-3.193728	-2.807193	-7.013062	-3.571093	-8.641251	-8.622905	0.056877	0.195179	-0.225777	-2.734239	-2.787882	-3.140959	-3.944450	-3.871354	-2.681939	-3.944450	-3.944450	-3.944450	-2.118411	-3.570998	-3.880114	-3.500964	-2.553998	-3.944450	-3.944450	-3.944450	-3.944450
GENE3994X	YGR053C	YGR053C	1.000000	-0.392345	0.118009	0.205234	-3.594954	-3.523651	-0.991130	-3.177053	-3.091880	-1.818423	-5.230111	-5.005637	-3.063634	-1.825060	-1.553898	-1.916137	-2.936245	-1.506758	-3.334116	-3.145487	-5.476878	-5.458532	-0.082971	0.233708	-0.279027	-2.361406	-1.768279	-2.018257	-2.951031	-1.330448	-2.951031	-1.745231	-1.576561	-2.951031	-2.293155	-2.078687	-2.463484	-2.951031	-2.882507	-2.485056	-2.951031	-2.066867	-2.936976
GENE2694X	RPL14A	RPL14A	1.000000	0.216067	-0.115684	-0.127380	-1.114372	-0.796571	-0.986022	-1.261230	-0.904753	-1.422534	-3.409574	-2.473381	-2.580079	-0.869660	-0.763108	-0.537383	-0.792309	-0.772986	-1.212409	-2.069296	-3.577565	-3.517995	-0.020030	0.057047	-0.059396	-0.981172	-0.692270	-0.712995	-1.770656	-1.573949	-1.267233	-0.876028	-1.450041	-1.656227	-0.935024	-0.998629	-0.716348	-1.185326	-0.755745	-1.088573	-1.183219	-1.651341	-1.623446
GENE4010X	YGR168C	YGR168C	1.000000	-0.197071	-0.297926	0.394250	-2.025662	-2.128127	-1.047663	-5.287881	-2.508588	-4.403242	-7.297871	-5.751469	-5.012095	-1.895474	-2.621657	-1.846393	-1.718603	-3.241095	-3.457017	-4.950213	-7.544638	-6.204363	-0.042421	-0.259969	0.220199	-1.781697	-1.846573	-1.314967	-2.574628	-3.814266	-1.944072	-3.814266	-3.814266	-3.814266	-2.196578	-1.516574	-2.609449	-2.527370	-2.423814	-3.814266	-3.814266	-3.814266	-3.814266
GENE410X	BUD20	BUD20	1.000000	-0.356882	0.095285	0.202729	-1.202629	-1.346833	-0.896774	-3.937498	-2.269603	-2.208335	-4.583213	-4.425854	-2.920368	-0.778151	-0.559077	-1.649719	-2.356462	-3.262709	-5.220650	-5.994547	-2.588973	-5.949138	-0.397118	0.112129	-0.121584	-1.433994	-1.513153	-0.742823	-3.925692	-3.115631	-3.733570	-3.925692	-3.925692	-3.925692	-1.032459	-1.224752	-1.124391	-3.465812	-2.857168	-2.896384	-3.925692	-3.925692	-3.925692
GENE1182X	GMC1	GMC1	1.000000	0.054809	0.038206	-0.097823	-2.176369	-1.916033	-1.669507	-2.674403	-2.025117	-2.677829	-5.837405	-3.370856	-1.633159	-1.223783	-1.691706	-1.960836	-1.319166	-3.288423	-5.471924	-2.990514	-3.112187	-6.181303	-0.262120	0.193788	-0.223917	-1.126927	-2.299674	-1.966500	-2.712305	-2.928858	-3.497912	-2.847214	-3.497912	-3.497912	-1.725778	-1.430461	-1.760294	-2.029903	-3.497912	-3.202667	-3.072655	-3.497912	-3.288600
GENE871X	EFM5	EFM5	1.000000	-1.264187	0.218152	0.506321	-2.309499	-2.303047	-1.666575	-2.007075	-3.540256	-1.212862	-6.075481	-5.140514	-4.356052	-1.158656	-2.688774	-0.935536	-4.071122	-5.170014	-7.790920	-6.432367	-7.196718	-7.593408	-0.018115	0.061105	-0.063808	-1.876556	-1.945764	-2.171360	-2.609013	-3.861885	-2.463883	-3.490735	-3.225771	-3.983334	-3.599033	-2.592495	-3.115866	-4.141432	-3.072908	-4.141432	-4.141432	-4.141432	-4.141432
GENE1219X	GRX8	GRX8	1.000000	-0.418875	0.206454	0.135067	-1.485797	-1.496289	-2.198233	-3.886656	-1.906665	-2.593211	-7.384746	-4.295202	-4.098970	-2.524679	-1.608997	-1.921605	-3.728310	-3.223861	-6.225716	-5.937553	-6.268943	-6.376128	-0.006221	-0.318876	0.260996	-2.406717	-1.625742	-2.471025	-3.916425	-3.076357	-3.064246	-4.578296	-4.578296	-4.578296	-3.110802	-2.678620	-2.416248	-4.143078	-4.578296	-4.578296	-4.578296	-4.578296	-4.578296
GENE3613X	VMA1	VMA1	1.000000	-0.496989	0.345125	0.030202	-1.061410	-0.530332	-1.013033	-1.837777	-1.398862	-2.127439	-6.352676	-6.221312	-3.534405	-2.910967	-1.632069	-2.742245	-3.303923	-4.558934	-5.734215	-6.172128	-6.014481	-6.996135	-0.367542	0.137845	-0.152421	-1.968299	-1.457746	-1.231755	-2.952018	-2.598049	-2.445160	-4.575005	-4.558913	-4.707671	-2.743808	-2.823550	-2.073020	-4.707671	-3.317219	-4.707671	-4.707671	-4.707671	-4.707671
GENE3618X	VMA2	VMA2	1.000000	-0.034811	0.165785	-0.148698	-0.804684	0.042353	-0.676079	-2.830165	-1.866625	-2.795182	-4.855503	-5.018052	-3.691955	-1.400170	-1.096827	-1.050053	-3.742210	-4.108582	-4.696473	-5.951452	-6.189733	-6.849458	0.316438	-0.144609	0.131425	-0.818006	-0.893669	-0.218040	-1.445902	-2.725463	-2.054594	-4.305918	-4.145263	-4.652708	-1.682447	-0.932477	-1.796716	-4.652708	-4.584184	-4.652708	-4.652708	-4.652708	-4.652708
GENE3130X	SPE1	SPE1	1.000000	-0.231738	-0.024231	0.220389	-1.710497	-0.840334	-0.961107	-3.215634	-1.665928	-1.769918	-4.370013	-2.808505	-2.117152	-2.187913	-0.656325	-2.299465	-3.346795	-2.383626	-3.249458	-4.685320	-3.524858	-3.071574	0.053830	0.118310	-0.128886	-0.807747	-1.097304	-1.191085	-1.322220	-0.513972	-1.720233	-1.611514	-1.895295	-2.519057	-1.526911	-1.258586	-0.975991	-1.956921	-1.811409	-2.287950	-3.254006	-4.049858	-2.292579
GENE3967X	YGL138C	YGL138C	1.000000	-0.811731	0.360754	0.196866	-0.786329	-0.386644	-0.469678	-1.374912	-1.334914	-1.538580	-2.217386	-2.740525	-2.139927	-0.657464	-0.721745	-1.508671	-2.256095	-1.585107	-2.860416	-5.372228	-2.108672	-3.488875	-0.235189	0.037119	-0.038099	-1.172617	-0.841116	-0.805369	-1.680442	-1.046662	-1.352859	-1.911782	-1.378574	-2.084351	-1.040128	-0.457018	-0.402552	-1.209579	-2.817494	-1.908479	-2.142460	-3.470981	-2.190411
GENE298X	ATP23	ATP23	1.000000	-0.069933	0.192109	-0.144193	-2.678180	-2.273751	-0.581255	-1.706887	-3.256398	-1.400731	-2.270269	-2.410206	-1.757900	-2.197793	-3.401410	-1.659313	-3.613833	-1.722003	-4.333631	-6.145003	-4.002463	-3.448063	-0.098095	-0.355255	0.284832	-2.135916	-1.927086	-2.896000	-1.995845	-2.238479	-2.566263	-2.062175	-3.547308	-3.684384	-1.517494	-2.177993	-1.625524	-2.383770	-0.915420	-1.289362	-1.763390	-1.581740	-1.175227
GENE4538X	YPT6	YPT6	1.000000	-1.009089	0.293569	0.353291	-2.249311	-1.019217	-1.870908	-1.121926	-3.801733	-2.231939	-2.314030	-3.425983	-1.010230	-1.332869	-2.696710	-2.016305	-3.816023	-2.649571	-3.628931	-5.539839	-6.356656	-6.338310	0.027138	-0.113803	0.105478	-1.771527	-1.905377	-2.784046	-2.636441	-1.787830	-2.402186	-3.140831	-3.710086	-3.849164	-1.694951	-1.557049	-1.511406	-2.066883	-2.836124	-1.527666	-2.049342	-3.002815	-1.743616
GENE165X	APM2	APM2	1.000000	0.084358	0.039451	-0.132797	-1.020737	-1.244798	-1.315356	-1.557032	-1.917854	-2.428341	-2.408760	-3.524035	-2.438485	-1.657139	-1.785014	-1.175582	-2.542871	-2.308482	-1.671222	-5.528607	-3.402186	-2.230216	0.177622	0.040994	-0.042193	-0.943150	-0.792794	-0.412004	-1.316330	-0.987022	-1.175376	-2.021429	-1.227365	-1.212680	-0.909935	-0.647386	-0.878534	-1.401931	-1.278216	-1.290903	-2.011320	-1.790131	-1.112855
GENE1224X	GSP1	GSP1	1.000000	0.226238	-0.216102	-0.044938	-1.548134	-0.707129	-0.913116	-1.891045	-1.731830	-2.154218	-2.748030	-3.387054	-2.045644	-1.850996	-0.432814	-1.075161	-2.410772	-0.813213	-1.572575	-3.826465	-2.253433	-2.167523	-0.310876	0.163817	-0.184830	-0.425852	-0.598129	-0.337240	-0.275704	-0.924234	-0.624635	-0.923558	-1.120944	-1.327892	-0.274863	-0.663406	-0.666018	-0.722739	-2.191840	-1.524928	-2.163085	-1.746802	-1.345845
GENE2979X	SGF11	SGF11	1.000000	-0.174550	0.021946	0.135703	-1.361333	-1.807283	-1.644052	-2.056413	-5.250986	-3.464856	-5.175814	-4.728948	-4.080722	-1.932227	-1.319028	-1.099137	-1.744445	-0.947926	-1.171015	-5.735047	-3.398735	-3.245036	-0.123974	-0.161749	0.145428	-1.046190	-1.260715	-1.044330	-0.969947	-0.756735	-0.606217	-1.508970	-1.073422	-0.905259	-1.209027	-0.934109	-1.130750	-1.610530	-1.333886	-0.342057	-2.487422	-1.860833	-1.681816
GENE3566X	URA1	URA1	1.000000	-0.158481	0.008986	0.134595	-1.090201	-1.018899	-0.572841	-1.028603	-2.233968	-2.547638	-3.631250	-4.850383	-2.930436	-1.406771	-0.650182	-1.130477	-1.380453	-1.756573	-1.461651	-4.031205	-4.011284	-3.881044	0.032805	-0.049731	0.048073	-0.571271	-0.590456	-0.290239	-0.867869	-0.953276	-0.918943	-1.303894	-1.416756	-0.985769	-0.687734	-0.299144	-0.619197	-0.306197	-0.536901	-0.665429	-1.168927	-0.816174	-1.128059
GENE1704X	MCH5	MCH5	1.000000	0.044204	0.323353	-0.478647	-1.691279	-1.690749	-0.773221	-2.658041	-1.541588	-4.683665	-3.117997	-4.453611	-4.440672	-1.415278	-1.532386	-2.167310	-2.592806	-1.676976	-1.649639	-6.571435	-5.817937	-5.021983	0.312894	-0.123994	0.114175	-2.715360	-1.813827	-2.333293	-1.323549	-1.204701	-1.716562	-2.549268	-2.306396	-2.169992	-2.401740	-2.402691	-2.375053	-1.842740	-4.190657	-2.247414	-1.378340	-4.259181	-2.902439
GENE2931X	SDH2	SDH2	1.000000	-0.128279	0.055891	0.064299	-1.561042	-2.168485	-1.548500	-2.100072	-2.530464	-3.886185	-1.957406	-1.887630	-3.118810	-1.196132	-1.177357	-1.632706	-2.430422	-1.201690	-2.392790	-5.805473	-2.766437	-4.808973	-0.810183	0.152726	-0.170829	-1.234443	-1.276369	-1.653180	-1.190850	-1.675589	-1.662910	-1.686103	-1.149534	-1.547781	-1.507469	-1.069837	-1.699858	-1.199949	-1.798481	-1.864088	-1.449314	-1.534014	-2.884658
GENE2639X	RIP1	RIP1	1.000000	-0.254461	0.240876	-0.029161	-0.940051	-0.606189	-1.061833	-0.999332	-1.152598	-1.755784	-1.011307	-2.363622	-2.080093	-0.600481	-1.292025	-0.292165	-1.533017	-0.023464	-0.571741	-2.993798	-2.574548	-2.160001	-0.489570	0.059552	-0.062116	-0.353768	-0.462107	-0.807039	-0.210856	-1.487416	-0.779596	-0.641837	-0.506498	-1.238840	-0.609496	-0.868038	-0.344191	-0.175646	-0.806979	-0.168263	-0.659651	-1.875471	-1.324255
GENE3640X	VPS21	VPS21	1.000000	-0.242829	0.047351	0.165492	-0.728124	-0.535599	-0.422075	-0.642512	-0.310823	-1.259967	-0.866816	-0.968596	-1.359317	-0.353616	-0.918955	-0.458221	-1.464801	-0.557050	-1.044912	-1.394275	-2.245568	-0.996738	0.244517	0.074884	-0.078985	-0.862745	-0.520161	-0.575006	-0.356844	-1.164932	-0.570019	-0.411528	-1.390107	-1.350728	-0.617903	-0.464952	-0.390935	-1.055140	-0.283632	-1.218656	-0.766787	-1.312897	-0.835018
GENE3042X	SLA1	SLA1	1.000000	0.043469	0.163630	-0.235638	-1.090968	-0.419551	-0.121495	-1.051578	-0.872592	-0.916211	-1.698644	-2.787054	-1.235426	-0.749227	-0.875882	-1.488100	-2.178503	-0.681733	-1.228007	-2.727232	-1.170832	-2.560468	0.676073	-0.074312	0.070671	-0.151525	0.439492	-0.727966	-0.220545	-0.841089	0.197017	-1.512456	-1.181490	-0.859447	-0.891091	-0.430559	-0.176029	-1.095939	-0.671767	-1.498140	-2.367428	-2.114675	-1.353634
GENE166X	APM3	APM3	1.000000	-0.214772	0.054574	0.137195	-1.339450	-1.577969	-2.801969	-1.143671	-1.798382	-1.933912	-1.829591	-2.250879	-3.493667	-1.782255	-1.786200	-2.206260	-0.761584	-4.332291	-3.002214	0.454558	-4.516536	-5.690834	0.202708	0.043686	-0.045050	-1.227010	-2.136930	-2.291897	-1.079498	-1.526704	-1.851379	-1.408187	-1.137684	-1.875451	-1.988272	-1.765231	-2.367212	-1.399031	-0.903592	-2.952308	-2.651072	-2.193326	-2.489938
GENE1624X	LIF1	LIF1	1.000000	0.012825	0.117112	-0.141606	-0.778909	-0.464113	-0.590842	-0.414834	-1.252307	-0.801861	-0.594679	-0.967046	-0.855148	-0.386450	-0.373288	-0.733630	-0.598422	-1.394565	-1.106813	-0.567147	-3.499802	-1.874798	0.282282	-0.280312	0.234608	-0.491511	-0.368030	-0.900657	-0.300371	-0.801046	-0.711115	-0.916876	-1.026787	-0.178780	-0.661050	-0.844159	-0.698624	-0.627208	-0.573327	-1.173669	-0.995854	-0.943621	-0.567540
GENE143X	AMS1	AMS1	1.000000	-0.042565	-0.086973	0.121118	-2.019754	-1.661422	-1.086761	-2.744811	-1.960740	-3.843683	-1.518875	-2.142788	-2.268054	-1.869256	-1.981725	-1.745327	-2.062904	-3.277273	-2.367664	-1.148969	-4.319744	-3.154556	0.372445	-0.192660	0.169937	-1.851267	-2.263740	-3.181337	-2.700060	-2.483273	-3.271138	-3.253351	-1.512142	-3.479467	-1.340198	-2.169978	-1.410584	-1.445154	-0.750880	-3.789225	-1.564374	-2.223379	-2.613749
GENE3190X	SRO7	SRO7	1.000000	0.373344	0.030142	-0.548913	-1.609906	-1.493749	-1.401012	-3.392626	-0.732280	-1.566112	-2.569454	-1.718711	-1.300019	-1.280585	-0.899239	-2.239999	-2.263665	-4.688601	-1.468445	-1.991302	-4.974223	-2.411556	-0.209502	0.038687	-0.039753	-2.751332	-2.574128	-1.722498	-1.822221	-3.141025	-2.575100	-2.097398	-1.969446	-2.592472	-2.510941	-1.776775	-1.192265	-2.163513	-1.546695	-3.175239	-1.634475	-2.367345	-2.374298
GENE2441X	PRM1	PRM1	1.000000	0.133699	-0.171439	0.021395	-0.940313	-0.744548	0.017665	-0.957112	-0.690478	-0.097563	-0.724437	-0.506207	-0.524276	-0.258169	-0.889526	-0.879609	-1.201484	-1.168442	-1.068387	-0.816958	-2.102586	-1.378478	0.377322	0.126053	-0.138130	-0.902478	-0.281185	-0.903670	-1.235208	-0.532811	-0.781825	-0.413794	-0.652968	-1.179188	-0.837707	-0.332415	-0.646172	-0.762504	-0.098068	-1.030953	-0.798905	-1.262274	-0.689520
GENE333X	BCH2	BCH2	1.000000	-0.196181	-0.239127	0.356013	-2.019274	-1.453612	-0.681625	-3.359400	-2.263000	-2.236259	-1.787968	-1.593038	-2.389717	-1.287516	-2.321208	-0.950092	-1.418153	-2.426072	-2.628938	-0.492416	-4.659226	-5.766410	0.265239	0.242914	-0.292264	-1.900038	-1.786547	-1.957752	-1.538270	-4.011174	-1.504866	-1.395213	-4.156419	-3.533029	-2.410148	-4.156419	-1.652662	-3.415952	-3.087896	-3.184916	-4.156419	-2.712583	-3.285105
GENE271X	ATG3	ATG3	1.000000	-0.215383	0.010696	0.177906	-1.580642	-1.468368	-1.566240	-1.289891	-1.324330	-1.797332	-2.428658	-1.358355	-1.641365	-1.934661	-0.961898	-1.952578	-1.058843	-1.179236	-4.894119	-1.528902	-1.315023	-6.407100	-0.091814	-0.033554	0.032791	-2.004496	-1.766160	-2.064157	-1.759796	-4.235471	-2.510523	-3.100094	-1.962154	-2.266340	-1.947547	-2.177016	-2.195869	-2.349523	-1.852762	-2.418316	-3.464010	-2.206425	-1.916766
GENE444X	CAR2	CAR2	1.000000	-0.089318	-0.005654	0.089423	-2.493873	-1.295545	-1.620748	-2.432402	-1.925031	-1.525829	-2.335067	-1.955075	-0.962058	-1.760321	-1.513905	-1.567859	-1.844164	-1.662810	-2.548696	-0.952643	-3.032495	-5.862146	0.419525	0.038305	-0.039350	-1.943583	-1.844045	-1.638544	-2.233672	-1.494726	-1.342964	-1.570542	-2.196290	-2.608079	-1.190657	-1.564959	-1.598269	-1.627180	-1.922241	-2.222128	-2.215739	-2.457635	-1.697832
GENE515X	CKB2	CKB2	1.000000	-0.311094	0.247333	0.010005	-2.305233	-2.169800	-1.810344	-1.560167	-3.306231	-2.037943	-2.219249	-2.637224	-0.806155	-1.777540	-1.373111	-1.426303	-2.092494	-3.525043	-3.667902	-2.604805	-3.559126	-7.125742	0.116021	-0.129520	0.118844	-1.818492	-2.307281	-2.220234	-2.842980	-3.906368	-2.036174	-2.646729	-3.188244	-2.474508	-2.642544	-2.472908	-1.398586	-1.850698	-2.252881	-1.946251	-2.613794	-3.077966	-2.307350
GENE1304X	HIS6	HIS6	1.000000	-0.195352	0.131747	0.044073	-1.681433	-2.115909	-1.995771	-2.474740	-2.434742	-1.268352	-2.565473	-2.347313	-2.253830	-1.599751	-1.236610	-1.418277	-2.417324	-1.734593	-4.137122	-2.645508	-2.208500	-5.878210	-0.196495	0.026351	-0.026841	-1.974495	-1.563948	-2.110112	-4.300184	-3.004695	-2.385596	-2.824963	-2.704743	-2.372124	-2.164260	-1.911494	-1.826972	-2.954762	-1.061735	-2.610896	-3.001007	-3.870332	-2.758029
GENE1244X	GUT2	GUT2	1.000000	-0.188799	0.290108	-0.152112	-1.582951	-1.506152	-1.639685	-1.491114	-1.508167	-1.537457	-1.451350	-1.880701	-0.757540	-1.840856	-2.265462	-2.399433	-1.963312	-1.824044	-5.367608	-2.201700	-5.410836	-6.807526	0.173679	-0.105029	0.097899	-2.600812	-2.680216	-1.738624	-4.294774	-1.564566	-1.724140	-4.040430	-2.276845	-3.687065	-2.070550	-2.541525	-2.689870	-2.383636	-2.056325	-3.796950	-3.839647	-3.992157	-3.131855
GENE2156X	OSH6	OSH6	1.000000	-0.181848	0.230883	-0.081806	-2.385920	-1.931045	-1.793124	-1.375752	-0.435868	-2.290200	-2.249858	-1.523838	-3.181081	-2.301441	-2.142488	-3.194387	-1.403820	-1.329814	-2.838641	-2.200514	-1.794939	-6.369050	-0.088408	0.045544	-0.047029	-1.887643	-1.948068	-1.752174	-2.834352	-2.559024	-1.782332	-2.508364	-3.984033	-1.505234	-2.543086	-1.995148	-4.165885	-1.886196	-2.431999	-3.044890	-2.173940	-2.235219	-3.425067
GENE1687X	MAL31	MAL31	1.000000	-0.632623	0.332833	0.131607	-1.735695	-2.336819	-1.431432	-1.514486	-1.120616	-2.004284	-0.720599	-1.151397	-2.263615	-1.972891	-1.405133	-1.629868	-2.340022	-1.276406	-1.695247	-2.286229	-3.263983	-5.961844	-0.165021	-0.017877	0.017658	-1.816502	-1.810215	-1.881730	-1.493751	-1.685167	-2.251760	-1.870183	-0.669147	-2.097059	-1.991126	-1.779037	-2.595660	-2.068165	-1.290469	-2.710066	-2.012602	-2.063703	-2.147075
GENE3395X	TIR1	TIR1	1.000000	0.223358	-0.081758	-0.171943	-2.908284	-1.526642	-1.468537	-1.298189	-2.141425	-1.038047	-0.794026	-1.992718	-2.651787	-1.597371	-1.549152	-2.615936	-2.899079	-2.918800	-4.252749	-1.755939	-4.346602	-5.913218	0.334394	0.085100	-0.090437	-2.267796	-1.807840	-3.174321	-1.250851	-1.623379	-2.516631	-1.543752	-1.790815	-2.196082	-2.050877	-3.162285	-3.218492	-2.952713	-2.640230	-4.277544	-1.730408	-2.579904	-3.311370
GENE439X	CAM1	CAM1	1.000000	-0.184127	0.241152	-0.092521	-1.859488	-1.301358	-2.460984	-2.821080	-2.142194	-2.592927	-3.454852	-1.042531	-2.088905	-2.089595	-2.193676	-1.263133	-2.991061	-2.454110	-4.003040	-1.368426	-3.915023	-3.865649	-0.653519	-0.156311	0.141019	-1.843308	-2.293212	-2.228225	-1.801677	-1.771326	-2.079060	-2.136768	-1.941105	-1.687320	-1.758758	-2.082415	-2.195629	-2.469992	-3.925124	-3.803646	-2.880544	-2.611414	-3.993648
GENE2860X	RTR1	RTR1	1.000000	0.014377	-0.120943	0.098148	-2.326493	-2.082489	-2.262480	-1.900277	-1.804262	-2.793735	-2.125594	-1.311752	-1.820411	-1.968860	-1.895637	-1.762181	-2.207595	-3.046098	-2.331026	-2.103177	-3.118178	-3.800271	0.707206	-0.015183	0.015025	-1.918903	-2.072457	-1.937105	-1.654819	-2.502105	-1.395357	-2.016876	-1.102899	-2.203916	-1.764972	-1.814389	-1.433111	-1.995292	-3.518955	-3.134443	-2.993416	-2.911344	-3.009523
GENE3375X	THI74	THI74	1.000000	0.124896	-0.214333	0.067124	-2.281368	-1.055738	-2.084847	-2.709139	-0.415007	-2.754145	-2.631256	-1.457247	-3.889800	-2.357146	-1.884653	-1.908570	-1.965831	-1.957808	-2.128818	-2.528711	-3.757008	-5.596642	-0.202476	0.152571	-0.170636	-1.972126	-2.127717	-2.166493	-2.492653	-3.351367	-1.998219	-2.498248	-1.485067	-2.078887	-2.123908	-2.474294	-1.649316	-2.612313	-4.116340	-1.986045	-1.933739	-2.323918	-2.133994
GENE3029X	SKG3	SKG3	1.000000	-0.295613	0.258674	-0.016110	-1.804325	-1.308374	-2.959493	-2.191851	-1.821103	-1.194563	-0.883963	-0.759557	-2.241690	-1.793423	-2.222700	-1.891917	-1.797693	-2.880818	-1.700356	-1.628424	-3.686250	-2.904942	0.218861	0.090411	-0.096458	-2.309611	-2.269423	-1.362107	-2.407687	-1.892954	-1.360140	-2.692197	-1.952004	-1.483637	-1.914981	-1.261115	-1.575766	-1.462414	-1.948407	-2.275097	-2.519849	-1.575881	-2.071384
GENE3812X	YCR090C	YCR090C	1.000000	-0.287868	0.185012	0.062207	-1.898459	-1.550503	-1.505831	-1.351610	-1.113445	-2.100932	-1.000172	-0.922608	-2.950889	-1.508837	-1.975489	-1.411729	-1.007339	-3.608732	-1.678464	-2.118178	-2.313507	-3.529626	0.063337	-0.219852	0.190737	-1.309812	-2.297002	-1.502716	-2.360736	-1.830173	-0.909944	-1.918111	-1.890431	-1.124312	-1.627196	-1.130478	-1.081052	-2.057784	-1.881539	-1.865178	-1.522222	-1.308950	-1.652215
GENE2201X	PAU17	PAU17	1.000000	0.057796	0.166503	-0.257061	-1.676291	-1.798630	-1.634098	-2.009363	-2.430513	-1.963950	-4.359477	-2.001837	-2.564583	-1.445067	-1.241259	-1.837964	-1.979751	-2.947206	-2.186901	-1.514533	-7.749203	-6.408928	0.032082	0.132707	-0.146162	-2.534358	-1.964519	-2.308904	-1.808794	-1.388613	-2.383556	-1.449818	-2.091369	-2.235183	-2.426260	-2.635841	-1.745733	-2.282849	-3.687727	-2.073414	-3.468096	-3.998239	-2.407777
GENE2589X	REC107	REC107	1.000000	-0.003897	0.172340	-0.191305	-1.863516	-1.624614	-1.695792	-3.826219	-2.110041	-0.841637	-3.367732	-1.222012	-0.907458	-1.617184	-1.258559	-1.176013	-1.016416	-2.243841	-2.330958	-1.547586	-6.351465	-4.333118	0.306895	-0.122884	0.113234	-2.427580	-2.413875	-3.655086	-1.330300	-1.971278	-2.303815	-2.674552	-2.453564	-2.656978	-2.263115	-2.343434	-2.369797	-2.321912	-2.275410	-3.327762	-2.396079	-2.184631	-2.648327
GENE847X	ECM25	ECM25	1.000000	-0.270746	0.339637	-0.142940	-1.969856	-1.934927	-1.384104	-3.594480	-1.816475	-1.186778	-2.872445	-1.945439	-2.614150	-1.248666	-3.017261	-1.531503	-1.408654	-2.869817	-4.101485	-1.453426	-4.802738	-4.385842	0.249083	0.030457	-0.031113	-1.023536	-1.839989	-2.233461	-2.175915	-1.373375	-2.065889	-3.442307	-1.393709	-1.920695	-2.240970	-1.569369	-2.260395	-2.477609	-2.403612	-1.918698	-2.981963	-2.288924	-2.698709
GENE2959X	SET1	SET1	1.000000	-0.140342	0.038056	0.092162	-2.131944	-3.121014	-3.123467	-3.515497	-4.332593	-2.821068	-6.532373	-3.761411	-3.443898	-3.237505	-4.519125	-3.043421	-2.924193	-4.334482	-5.491988	-1.331980	-5.982674	-6.516868	0.258466	0.091150	-0.097299	-3.376114	-3.153466	-2.729288	-4.609595	-4.536499	-2.347083	-3.991502	-4.129631	-4.609595	-3.516998	-2.669868	-3.589653	-4.609595	-3.541071	-4.609595	-4.609595	-4.609595	-4.609595
GENE4424X	YOR020W-A	YOR020W-A	1.000000	-0.293205	0.326924	-0.105353	-1.947458	-1.559072	-1.739987	-2.306014	-3.721796	-1.438494	-4.218156	-2.350772	-2.048420	-1.742517	-1.717792	-2.171005	-1.685103	-2.565571	-2.800039	-2.160990	-4.003343	-3.885461	0.187047	-0.064655	0.061881	-2.393030	-1.531149	-2.082023	-2.273054	-1.996608	-2.049268	-3.726817	-1.423730	-1.873256	-2.232439	-1.815584	-2.603587	-3.726817	-0.850938	-3.102412	-2.411264	-1.986322	-2.289904
GENE3131X	SPE2	SPE2	1.000000	0.042932	0.129072	-0.190660	-1.919405	-1.865590	-1.487681	-1.419847	-2.193473	-2.079084	-2.402270	-2.637843	-2.176091	-1.890345	-2.013923	-1.536202	-1.088842	-2.762643	-3.350534	-2.555882	-3.644122	-4.050660	-0.431919	-0.035156	0.034320	-2.073015	-1.477523	-1.921650	-2.428073	-1.503265	-2.070747	-1.529367	-2.008646	-3.682421	-1.588891	-1.513177	-1.559709	-2.041775	-1.339543	-1.442447	-1.755607	-2.797189	-1.400174
GENE3267X	SUR1	SUR1	1.000000	0.155043	-0.002494	-0.170926	-2.233874	-1.440629	-1.104741	-2.821733	-2.470223	-1.519248	-1.763166	-2.712722	-1.618068	-1.324389	-1.754971	-1.463386	-1.552356	-2.181763	-1.518455	-2.276171	-5.497379	-3.589216	0.135835	-0.214521	0.186713	-1.487964	-2.129255	-2.131373	-1.392170	-1.676444	-2.195117	-1.200814	-2.177853	-3.244920	-2.175820	-2.140098	-1.749347	-1.841937	-1.557502	-1.729001	-1.688855	-3.063789	-1.897765
GENE1589X	LAC1	LAC1	1.000000	-0.129907	-0.028438	0.144866	-1.252560	-2.004380	-0.914911	-2.349232	-2.463119	-2.234057	-1.094570	-3.148252	-0.837403	-1.333803	-0.969531	-1.981273	-2.651439	-1.708267	-2.786275	-1.395209	-4.670119	-4.459128	-0.473953	0.087140	-0.092744	-1.344826	-2.172697	-1.582016	-2.297718	-2.519203	-1.860511	-2.217472	-2.063972	-1.176068	-2.105285	-2.085954	-2.584499	-2.043414	-2.212378	-1.927799	-2.048167	-2.469864	-1.869843
GENE4063X	YHR214C-E	YHR214C-E	1.000000	-0.189552	0.286821	-0.146926	-1.938017	-2.368536	-2.807445	-3.068858	-1.550643	-1.265617	-1.722362	-3.383068	-2.373358	-1.493622	-2.054711	-3.046387	-1.571988	-1.840398	-3.513001	-1.723016	-4.499645	-5.444772	-0.037468	-0.220545	0.191258	-1.747257	-1.809854	-1.776549	-2.932555	-2.209030	-1.106901	-2.017789	-2.293861	-1.192666	-1.986618	-1.754871	-1.657491	-1.766611	-2.381059	-1.247930	-1.721600	-2.029129	-0.913239
GENE3163X	SPS100	SPS100	1.000000	-0.577628	0.087501	0.341880	-1.622939	-1.961399	-2.980016	-1.257505	-1.974143	-2.163347	-1.297606	-3.453954	-3.261407	-1.300144	-2.587177	-2.013956	-4.062634	-2.644735	-3.031112	-2.121317	-6.188230	-3.968249	0.125883	0.102734	-0.110615	-1.766767	-1.574944	-2.445464	-1.885145	-1.746531	-1.881261	-3.118599	-2.074690	-1.582630	-1.474153	-2.044314	-1.512345	-2.387621	-2.682931	-1.897093	-0.881882	-3.956122	-2.085704
GENE187X	ARF1	ARF1	1.000000	-0.252047	0.017299	0.199416	-0.062844	-0.132080	0.010255	0.602852	-0.089526	-0.455112	0.183724	-0.573785	-0.490722	-4.092745	-2.091672	-3.094015	-3.014588	-4.185888	-4.493378	-4.960795	-4.351687	-5.773913	-0.106024	0.071982	-0.075763	-0.858536	-0.612572	-0.109305	-1.619577	-1.183614	-2.091591	-3.503672	-3.580522	-3.216836	-3.840462	-3.755036	-3.674071	-4.209712	-2.556226	-4.209712	-4.209712	-4.209712	-4.209712
GENE573X	COS6	COS6	1.000000	-0.237312	0.027777	0.179174	-3.836222	-1.346976	-2.639700	-4.342770	-1.264225	-2.569014	-3.253796	-0.861499	-0.912406	-2.674750	-1.661899	-2.093927	-2.499927	-2.040524	-3.015107	-3.628998	-4.469403	-5.277027	-0.074308	-0.155795	0.140599	-1.177005	-0.871429	-1.125192	-1.089928	-0.989819	-1.148035	-1.169721	-1.186509	-2.413926	-1.470776	-1.445988	-1.035787	-1.953758	-1.819121	-1.408846	-2.526477	-3.162925	-3.290237
GENE945X	ERS1	ERS1	1.000000	-0.021107	-0.241566	0.224901	-1.409306	-0.841133	-0.634999	-1.122889	-0.728647	-0.516670	-0.303148	-1.192377	-0.391347	-1.114321	-1.030656	-0.659541	-1.273453	-1.209521	-1.146961	-1.954071	-1.552758	-2.534411	0.502108	0.089006	-0.094861	-0.581581	-0.574993	-0.298285	-0.906112	-0.598266	-0.497619	-1.091571	-0.566809	-0.978612	-0.592460	-0.367312	-0.614517	-1.017986	-1.135790	-0.858193	-0.874411	-1.158606	-1.347915
GENE1963X	MSR1	MSR1	1.000000	0.085933	-0.077833	-0.012830	-0.385148	-0.947154	-1.508664	-0.815095	-0.752875	-1.359407	-0.584188	-1.036749	-1.071940	-0.752312	-0.407367	-0.717767	-0.691939	-0.902204	-1.042106	-2.145107	-1.548348	-1.986558	0.538116	-0.224643	0.194330	-0.384324	-0.560479	-0.723233	-0.353701	-0.334297	-0.724867	-0.604764	-0.637658	-0.706503	-0.230877	-0.258405	-0.327758	-0.805463	-0.892186	-0.892046	-1.466990	-1.384342	-0.586947
GENE1223X	GSM1	GSM1	1.000000	-0.345080	0.257806	0.024429	-1.600505	-1.585297	-2.091422	-3.743319	-1.789324	-3.252728	-3.113305	-2.391331	-2.954162	-2.418634	-2.354629	-3.375831	-2.736977	-2.356400	-3.582306	-5.624291	-1.531656	-5.089338	0.051789	-0.281016	0.235101	-1.496244	-1.873740	-2.475179	-1.785376	-1.860015	-1.795739	-2.748699	-1.940386	-1.766568	-1.794867	-2.467418	-1.995304	-2.329889	-2.158124	-2.299368	-3.075819	-3.591095	-2.660051
GENE3803X	YCR016W	YCR016W	1.000000	-0.778172	-0.009837	0.509635	-1.682185	-1.282696	-3.514461	-1.776619	-1.824047	-3.909438	-1.992629	-2.544075	-1.937151	-1.628498	-1.854836	-2.335130	-2.552685	-2.673945	-2.956982	-3.990746	-2.497708	-2.672007	0.326399	-0.197421	0.173629	-1.800132	-1.476530	-1.968057	-1.340632	-0.411754	-1.324954	-2.466387	-1.109815	-2.315547	-1.126770	-1.975792	-0.914679	-2.044443	-1.349016	-1.957301	-2.824671	-3.066848	-2.182088
GENE499X	CIC1	CIC1	1.000000	-0.680442	0.432577	0.037570	-3.263921	-2.177352	-2.220333	-2.632425	-2.003972	-1.957417	-1.438098	-1.308841	-1.708981	-2.726689	-0.953026	-1.701733	-3.264984	-2.742388	-1.877254	-5.603509	-2.912532	-4.225392	-0.753228	-0.011577	0.011485	-2.558093	-2.654265	-2.772999	-2.575900	-3.837017	-2.966823	-2.077679	-2.747638	-3.837017	-2.835186	-2.471944	-3.068883	-2.833515	-3.768493	-3.541772	-3.836894	-3.837017	-3.837017
GENE2066X	NMA2	NMA2	1.000000	-0.472213	0.051947	0.313222	-1.901198	-1.486411	-0.842180	-1.538640	-2.016930	-1.608587	-0.988051	-0.947660	-2.872200	-1.551522	-1.896800	-1.826080	-4.109223	-1.293845	-2.413984	-3.867804	-1.649856	-4.277872	-0.228775	-0.078320	0.074286	-1.640708	-1.860404	-1.905732	-2.152779	-2.939907	-3.235919	-1.506272	-3.053570	-3.324804	-2.383141	-2.185700	-2.218275	-2.984555	-3.428041	-2.660896	-2.622881	-3.346112	-2.227889
GENE113X	AKR1	AKR1	1.000000	-0.159035	0.141205	0.002235	-1.060064	-1.499826	-1.783816	-0.603743	-1.407359	-2.058999	0.137924	-0.710003	-2.037595	-2.818865	-2.168585	-1.421702	-3.965970	-3.232807	-3.207721	-5.549608	-3.226495	-5.793111	0.081423	-0.452006	0.343663	-2.730576	-2.718506	-1.759453	-4.461797	-3.791460	-1.810244	-3.566995	-2.525769	-3.943523	-2.844110	-1.475796	-4.461797	-4.461797	-3.071345	-4.461797	-4.461797	-4.461797	-4.461797
GENE1992X	MTQ2	MTQ2	1.000000	-0.447942	0.418460	-0.104059	-1.335712	-1.344783	-1.355565	-0.631862	-1.731030	-1.934665	-1.437896	-1.642444	-3.567820	-2.133122	-1.650136	-1.792930	-3.084951	-2.499619	-2.570952	-3.719957	-3.921040	-6.777163	0.053569	0.037770	-0.038785	-1.608900	-2.332638	-2.297321	-2.382695	-3.358510	-2.658480	-1.967023	-2.479689	-3.398529	-2.309429	-3.221161	-2.290947	-4.336028	-3.267504	-3.683055	-4.336028	-4.336028	-4.336028
GENE2780X	RPS22A	RPS22A	1.000000	-0.803865	0.162554	0.387275	-1.733874	-2.338136	-2.428646	-0.952009	-2.712702	-2.902783	-1.641154	-3.414298	-3.864366	-2.536452	-2.450845	-1.899795	-3.248230	-3.108962	-3.383066	-5.995129	-2.788863	-7.940441	0.196978	-0.085373	0.080602	-3.609910	-2.030935	-2.981614	-4.129822	-4.259838	-3.899804	-4.317714	-4.897364	-5.091926	-2.042487	-2.483799	-3.327150	-4.077283	-2.853477	-5.091926	-5.091926	-5.091926	-5.091926
GENE2429X	PPR1	PPR1	1.000000	-0.746959	0.033976	0.464994	-1.790830	-1.178419	-1.125696	-1.160443	-1.157732	-0.919604	-1.123969	-2.368472	-1.625830	-2.497750	-1.046015	-0.700435	-1.621008	-0.797242	-1.814260	-3.245288	-1.799071	-3.345787	-0.375075	-0.256298	0.217561	-2.563560	-2.159326	-1.740808	-2.221536	-3.015818	-3.062601	-2.468233	-2.503017	-4.517757	-2.298897	-2.922708	-2.636729	-2.517054	-2.127305	-2.919558	-3.160478	-4.256660	-3.326824
GENE1269X	HCM1	HCM1	1.000000	-0.159246	-0.084991	0.216258	-1.762208	-1.178769	-1.204777	-0.610998	-1.570566	-1.453488	-0.461680	-1.658267	-2.623363	-1.814968	-2.522432	-3.091122	-2.149893	-3.821469	-3.733807	-3.912388	-4.172394	-1.802575	-0.141694	-0.189136	0.167190	-1.696363	-2.358925	-2.346704	-1.183209	-2.365561	-2.185364	-1.701678	-2.852435	-3.384323	-2.239802	-1.967110	-2.679741	-2.670966	-3.057424	-2.562843	-4.447876	-3.953894	-3.722166
GENE3318X	TAZ1	TAZ1	1.000000	-0.826184	0.036051	0.496388	-1.553319	-2.012532	-1.103041	-0.716917	-2.112476	-2.395572	-0.878622	-2.085127	-1.083567	-1.840009	-1.710203	-1.757745	-3.185660	-2.552032	-2.446027	-4.394902	-1.545721	-2.859949	-0.073843	0.058287	-0.060742	-2.434607	-1.655029	-2.197636	-2.722646	-2.003615	-2.480083	-1.269651	-2.204847	-2.149743	-2.487913	-1.795363	-2.440722	-4.157631	-2.089108	-4.157631	-4.157631	-4.157631	-4.157631
GENE3792X	YCK3	YCK3	1.000000	-0.279202	0.032096	0.205965	-2.146545	-1.435286	-1.873249	-1.176505	-2.148180	-2.156654	-1.654472	-2.263905	-3.851828	-1.691957	-2.366754	-2.032258	-2.994215	-2.368525	-1.388527	-5.397629	-3.029207	-1.503204	-0.119655	-0.117652	0.108776	-1.417093	-1.708135	-1.692594	-1.517549	-2.255878	-1.525895	-0.984673	-1.743267	-1.760495	-1.942226	-1.747451	-2.689647	-3.496923	-2.549957	-3.766746	-4.312732	-5.109641	-4.905595
GENE921X	EPO1	EPO1	1.000000	-0.452579	0.231805	0.130880	-1.381803	-2.261957	-1.519982	-1.506966	-3.670314	-1.442589	-1.572287	-3.422014	-0.949114	-2.542304	-2.555237	-2.931976	-2.867196	-3.429488	-5.809387	-5.682159	-2.425107	-7.459872	-0.292055	0.136239	-0.150459	-2.212939	-2.014156	-2.624175	-1.345165	-0.732177	-2.383031	-1.154030	-1.449854	-2.728256	-2.218871	-1.970581	-1.897000	-3.910453	-2.091592	-2.594605	-4.160116	-4.066313	-3.396604
GENE728X	DCW1	DCW1	1.000000	-0.078154	-0.151442	0.204617	-1.438615	-0.879472	-0.939973	-1.927956	-2.614458	-0.426753	-2.519609	-2.259335	0.162965	-2.201116	-1.573130	-1.360057	-2.300126	-4.537579	-3.189849	-4.201246	-6.010684	-5.892802	0.338310	-0.052079	0.050265	-1.468653	-2.244956	-2.540042	-1.812354	-1.936111	-2.617897	-2.068822	-1.601273	-2.588727	-2.370189	-3.061563	-3.059757	-3.418372	-3.922067	-3.269475	-2.693612	-3.953057	-3.470351
GENE1186X	GND2	GND2	1.000000	-0.651207	0.209463	0.271420	-1.385731	-1.734267	-0.553025	-1.809132	-1.515086	-0.767722	-1.167045	-1.313215	-1.218304	-1.843832	-1.490832	-1.021869	-2.118292	-2.606422	-1.678094	-3.146962	-3.606457	-3.640578	0.348236	-0.215579	0.187514	-1.526796	-2.067533	-1.919449	-1.674390	-1.826432	-1.707406	-1.889249	-2.273121	-1.716524	-2.096004	-1.422214	-1.913802	-2.949184	-1.509076	-1.585079	-2.332567	-1.970486	-2.607417
GENE3261X	SUB1	SUB1	1.000000	-0.705843	0.179916	0.326650	-2.793568	-2.687076	-0.741692	-1.870027	-3.856380	-1.394956	-1.551829	-1.615336	-0.768990	-1.928896	-1.589861	-2.587528	-3.217322	-5.186578	-6.232576	-5.596489	-5.512842	-5.687140	-0.174058	-0.096128	0.090121	-1.695799	-2.643968	-3.356943	-3.994640	-4.139763	-2.550303	-3.677586	-3.173468	-3.250485	-2.521477	-1.439362	-1.860822	-4.175384	-2.299506	-3.012938	-4.175384	-4.175384	-4.175384
GENE362X	BMH1	BMH1	1.000000	-0.193651	0.109304	0.066127	-3.021864	-2.419114	-0.996576	-1.390256	-2.512363	-6.231331	-1.823729	-3.780471	-3.133512	-2.418867	-3.788163	-3.664975	-2.526654	-2.638925	-3.199147	-6.178119	-5.595666	-6.955831	0.130134	0.137181	-0.151609	-2.597283	-2.442642	-2.558348	-4.497975	-3.622819	-3.720891	-3.073706	-2.764255	-4.497975	-3.904950	-2.243485	-3.369509	-4.497975	-2.844489	-4.464315	-4.497975	-4.497975	-4.497975
GENE2161X	OST5	OST5	1.000000	-0.006504	-0.103832	0.102914	-2.206463	-1.230920	-1.073908	-1.655879	-2.465247	-3.652804	-1.463448	-2.928634	-1.105321	-1.590044	-1.261166	-2.137978	-2.141013	-3.145165	-3.073805	-4.550193	-3.106144	-6.750762	0.125090	0.281920	-0.350728	-2.015317	-1.835440	-2.215403	-2.354273	-2.199020	-2.449095	-3.024652	-1.776327	-4.074176	-2.053730	-2.126945	-2.296012	-3.742052	-2.683724	-3.172382	-3.527419	-2.090932	-2.742381
GENE197X	ARG80	ARG80	1.000000	-0.487058	0.229747	0.155609	-1.506185	-1.187502	-1.075859	-2.077942	-2.442132	-2.006890	-1.601279	-2.751950	-2.325166	-2.140987	-3.081570	-1.721343	-2.178515	-2.488462	-3.206436	-5.825163	-4.304111	-7.401241	0.071147	-0.186013	0.164746	-1.547006	-1.683147	-1.620657	-2.099182	-1.796711	-1.059986	-1.778405	-2.135705	-1.638498	-3.145892	-2.596256	-1.999346	-2.781401	-2.861656	-2.543639	-3.515142	-2.557661	-2.208732
GENE2571X	RCK2	RCK2	1.000000	-0.451221	0.134919	0.227181	-1.629887	-1.305176	-1.357240	-1.692026	-2.223284	-1.815890	-0.762544	-1.427305	-1.032728	-1.597558	-2.563864	-1.299015	-2.283246	-2.921115	-1.267979	-4.687305	-4.042060	-6.246105	-0.285204	-0.022357	0.022016	-1.722901	-1.766806	-2.238733	-1.324427	-1.495620	-1.316801	-1.116433	-1.533002	-2.403824	-2.198970	-2.123452	-1.814201	-2.083411	-2.025362	-2.798641	-3.357608	-2.204602	-3.446888
GENE3402X	TLG2	TLG2	1.000000	-0.005384	0.078630	-0.077483	-1.317180	-1.966355	-1.676520	-1.627977	-1.870378	-2.044276	-2.237428	-1.783220	-3.228493	-1.907016	-2.953533	-1.508417	-2.580993	-1.965287	-1.947154	-5.072635	-2.876513	-6.398735	0.348392	-0.264322	0.223312	-1.349738	-1.861075	-1.743947	-1.522685	-1.958804	-2.899637	-1.570005	-2.643504	-1.958209	-1.812394	-1.259910	-1.694135	-2.253994	-1.317978	-2.365645	-3.199147	-2.091408	-3.354439
GENE90X	AIM23	AIM23	1.000000	-0.305556	0.166057	0.096103	-1.779711	-1.939363	-1.203902	-2.514762	-1.845220	-2.038194	-0.774088	-4.001311	-1.483151	-1.984432	-1.177602	-1.684577	-1.974988	-0.952980	-3.417252	-2.899500	-1.960102	-5.956706	-0.118911	0.103947	-0.112022	-1.784187	-2.147218	-1.776772	-2.375065	-1.774190	-1.471909	-1.592875	-2.788460	-1.291856	-2.511012	-1.600628	-2.374048	-3.349828	-1.627216	-2.592335	-3.098101	-2.573316	-2.894045
GENE2440X	PRK1	PRK1	1.000000																						0.192891	0.256913	-0.312794	-1.920781	-2.355993	-2.213273	-4.011981	-2.040195	-2.143561	-1.616132	-3.633327	-2.252152	-4.335683	-3.013255	-2.675497	-4.335683	-3.267159	-4.335683	-4.335683	-4.335683	-4.335683
GENE2631X	RIM11	RIM11	1.000000																						-0.169897	0.231064	-0.275263	-1.672329	-2.383256	-2.424660	-3.253858	-3.202958	-1.950533	-1.795075	-2.031692	-1.203165	-2.364836	-2.637231	-3.497294	-3.209542	-2.559558	-4.798006	-3.997493	-3.948441	-4.798006
GENE3603X	VHR1	VHR1	1.000000	-0.219100	-0.105763	0.276896	-2.704850	-1.566779	-1.939563	-1.599417	-1.362241	-3.171042	-1.046881	-4.597927	-1.921447	-1.997018	-2.409221	-1.409692	-3.358610	-3.546507	-3.440978	-6.600273	-4.846775	-6.635784	0.140396	0.046858	-0.048431	-1.035968	-1.290332	-0.981473	-2.663113	-2.130164	-1.488236	-1.477958	-1.060331	-0.648910	-1.626251	-1.451589	-1.708439	-2.299041	-1.874869	-2.892455	-3.750748	-2.943826	-3.750748
GENE65X	AGA1	AGA1	1.000000	-0.667973	0.199031	0.290050	-1.180789	-2.041252	-1.944830	-1.610885	-1.369622	-1.965596	-2.260978	-1.084868	-1.399581	-2.098038	-0.922635	-1.828360	-3.720020	-1.650358	-3.065423	-5.063563	-4.491979	-5.749266	-0.523421	-0.038569	0.037565	-1.780989	-1.375914	-1.786159	-1.311177	-3.038866	-1.732151	-1.249837	-1.872861	-1.546301	-2.176985	-1.556232	-2.260475	-3.729651	-1.993252	-3.759300	-2.076590	-2.538230	-4.383656
GENE1043X	FOB1	FOB1	1.000000	-0.137017	0.112912	0.013204	-2.250109	-1.808438	-2.109019	-3.235563	-1.969091	-3.939904	-2.780960	-2.230442	-2.802465	-2.589840	-1.327139	-1.857501	-3.861490	-2.438429	-4.078787	-7.977622	-5.402123	-6.553701	-0.154281	0.088724	-0.094540	-2.327961	-2.419372	-1.939524	-3.975036	-2.679548	-1.975559	-2.987976	-2.714385	-3.975036	-3.285795	-2.079233	-3.066351	-3.975036	-3.906512	-2.994488	-3.975036	-3.975036	-3.975036
GENE1986X	MTG2	MTG2	1.000000	-0.262147	0.062942	0.165507	-1.977310	-1.916132	-2.358432	-2.025793	-1.610006	-3.009188	-1.120091	-1.696636	-2.747023	-1.243166	-1.134193	-2.078119	-3.806047	-3.167974	-4.236339	-6.752255	-4.609715	-6.328334	0.276993	-0.076086	0.072274	-1.944153	-2.679291	-2.176992	-1.629396	-1.657646	-2.714210	-3.075130	-1.743241	-3.136519	-3.375428	-1.866860	-2.002584	-3.976721	-3.323235	-3.976721	-3.976721	-3.976721	-3.976721
GENE3239X	STE20	STE20	1.000000	0.100845	-0.004609	-0.103476	-2.080702	-2.181286	-1.288486	-3.016437	-1.947637	-1.863170	-3.840756	-2.947662	-2.595534	-2.039954	-2.060707	-3.072449	-4.273130	-2.203468	-3.140485	-5.804300	-5.109219	-6.462841	-0.037828	-0.346934	0.279467	-1.793783	-1.412707	-1.767777	-2.009320	-1.506279	-2.056836	-3.887904	-2.141405	-1.594836	-2.376503	-2.266914	-2.293876	-3.477548	-3.741149	-2.978625	-3.564184	-4.809673	-4.656215
GENE2141X	OM45	OM45	1.000000	0.002461	0.028764	-0.031865	-2.115823	-1.549156	-2.530736	-1.623107	-0.717931	-1.742282	-1.789895	-0.905668	-2.359683	-2.225449	-1.848391	-1.437161	-4.060814	-2.035717	-4.628609	-3.435479	-5.016484	-6.229463	0.452659	0.047894	-0.049539	-2.205999	-2.155589	-2.013195	-1.496190	-1.776605	-1.347454	-1.885518	-1.077501	-1.882881	-2.805699	-1.745796	-1.411516	-3.444268	-2.665700	-3.974065	-4.864059	-4.904149	-4.904149
GENE2221X	PBS2	PBS2	1.000000	-0.176755	0.210818	-0.061955	-1.627050	-1.586608	-1.022272	-1.228359	-1.477222	-2.217867	-3.567061	-1.844810	-3.238666	-1.993134	-1.475811	-2.423012	-2.799265	-2.118331	-5.355564	-6.020095	-6.761361	-6.302442	0.053198	-0.372659	0.295890	-3.744035	-1.670709	-2.515025	-3.082824	-1.305949	-1.884762	-2.534208	-1.378324	-3.238142	-3.636583	-2.507189	-3.061360	-4.258337	-3.209994	-5.278518	-5.278518	-5.278518	-5.278518
GENE1543X	KAP123	KAP123	1.000000	-0.122707	0.247922	-0.161586	-0.620964	-0.557496	-0.617155	-1.061777	-0.724209	-1.591117	-1.247755	-0.048565	-1.779148	-3.306601	-3.606188	-4.093958	-3.988535	-4.743473	-4.935744	-6.127388	-5.306776	-5.847857	-0.078574	-0.040196	0.039107	-0.807545	-1.074396	-0.820214	-1.096611	-0.923724	-1.854048	-0.703828	-1.634862	-2.795731	-4.511150	-3.808630	-3.730296	-4.531597	-4.463073	-4.531597	-4.531597	-4.531597	-4.531597
GENE1784X	MHP1	MHP1	1.000000	-0.139915	0.133070	-0.006068	-0.816504	-1.129866	-1.329309	-1.053533	-0.858120	-1.755607	-0.621107	-1.886959	-3.177332	-2.804186	-3.564502	-3.725107	-3.487418	-4.791985	-5.551171	-6.085703	-4.824518	-6.884174	-0.227388	-0.148313	0.134477	-0.875869	-0.607956	-0.930838	-0.682396	-1.335180	-1.406713	-1.182957	-0.853798	-1.511278	-4.426654	-4.036587	-3.401088	-4.426654	-2.358130	-4.426654	-4.426654	-4.426654	-4.426654
GENE188X	ARF2	ARF2	1.000000																						-0.014818	-0.008602	0.008551	-2.017129	-1.328588	-1.957247	-1.811664	-2.056672	-2.684093	-1.286668	-0.951790	-2.431689	-3.544803	-2.967176	-4.544687	-4.683570	-3.615046	-4.683570	-4.683570	-4.683570	-4.683570
GENE3386X	TIF4631	TIF4631	1.000000	-0.139732	0.263557	-0.165083	-0.571168	-0.461133	-1.079554	-1.478470	-1.059634	-1.920430	-1.642970	-0.858845	-1.048107	-3.210870	-3.227284	-3.613771	-3.287704	-4.949532	-5.592464	-6.233911	-6.413299	-6.909526	-0.499145	0.157675	-0.177047	-1.769673	-1.294289	-1.294238	-2.253143	-1.483296	-1.877234	-3.453056	-1.981031	-2.245290	-3.007165	-2.548023	-4.142524	-4.270989	-4.270989	-4.270989	-4.270989	-4.270989	-4.270989
GENE887X	ELO2	ELO2	1.000000	-0.491429	0.158905	0.229269	-2.376583	-1.522455	-2.016213	-1.020472	-0.652417	-1.460323	-1.350978	-0.214804	-3.004184	-2.012794	-4.163943	-3.093223	-3.153974	-4.368343	-5.458734	-6.405036	-5.279569	-5.898652	0.298224	0.191511	-0.220881	-2.536777	-1.139299	-1.766137	-1.541126	-2.896333	-0.705918	-2.492840	-3.561256	-3.035344	-3.198078	-2.763585	-2.911794	-4.038403	-4.370528	-3.478288	-4.370528	-4.370528	-4.370528
GENE1012X	FKS1	FKS1	1.000000	-0.531783	0.073631	0.328766	-1.545730	-1.019233	-0.486711	-1.087671	-1.026746	-1.305916	-0.411801	-0.445213	-1.850381	-2.764248	-3.956369	-2.164803	-3.053315	-4.423803	-5.014121	-5.641069	-5.178910	-5.954113	0.426165	-0.071696	0.068301	-1.043680	-0.848576	-0.290975	-2.599136	-1.743949	-1.737800	-3.688550	-2.925767	-4.131555	-2.190311	-2.832397	-2.644008	-4.131555	-4.063032	-4.131555	-4.131555	-4.131555	-4.131555
GENE2538X	RAD28	RAD28	1.000000	-0.343093	0.276322	0.000790	-1.756647	-2.419755	-1.490667	-0.857162	-2.506380	-0.878791	0.143572	-2.743686	-0.759272	-2.017781	-2.182717	-2.451847	-2.864626	-3.972080	-4.547898	-5.703918	-4.603198	-7.350386	-0.241991	0.149209	-0.166440	-1.851500	-1.642289	-1.479825	-2.699169	-1.963771	-3.565769	-2.741046	-1.824754	-2.856688	-2.718196	-2.650659	-2.217752	-4.243318	-4.174794	-4.243318	-4.211134	-4.243318	-4.243318
GENE1960X	MSN5	MSN5	1.000000	-0.506598	0.179510	0.218620	-1.532844	-1.092946	-1.250023	-1.049739	-0.788946	-1.272748	-2.150269	-1.072431	-2.141688	-2.485170	-1.272222	-1.620105	-3.517066	-3.472049	-2.863406	-5.700313	-5.102093	-6.624315	0.293184	0.078296	-0.082791	-1.384566	-1.225882	-1.514319	-1.367925	-1.626914	-1.984283	-1.214867	-2.176398	-2.017510	-2.947530	-1.340580	-2.236276	-3.085708	-3.218913	-4.264244	-4.609365	-4.609365	-4.609365
GENE3700X	XRN1	XRN1	1.000000	-0.839563	0.217375	0.354532	-1.496120	-1.130131	-2.016884	-1.027235	-0.243164	-1.856201	-1.797405	-1.126639	-2.059843	-1.440026	-1.071504	-1.182024	-4.061535	-5.144659	-4.366295	-5.400060	-5.087594	-6.806213	0.590772	0.137255	-0.151699	-1.470432	-0.963307	-1.600091	-1.611833	-1.902769	-1.820269	-2.933818	-1.769070	-1.929427	-1.936309	-2.231160	-1.009456	-3.967005	-4.334319	-3.900911	-4.334319	-4.334319	-4.334319
GENE2270X	PES4	PES4	1.000000	0.037001	0.229385	-0.318891	-1.380945	-1.571270	-2.083737	-1.152676	-2.152476	-3.560244	-1.324774	-1.897146	-2.075622	-2.401788	-2.194941	-2.294145	-2.790692	-4.255605	-3.103315	-7.675499	-5.191922	-6.614148	0.252116	0.130639	-0.143658	-1.486378	-1.654755	-1.926302	-3.125837	-1.424251	-1.979181	-2.049363	-1.116229	-1.834533	-1.401612	-2.771885	-2.133110	-4.080606	-3.950776	-4.604262	-4.604262	-4.604262	-4.604262
GENE2043X	NFI1	NFI1	1.000000	-0.151006	-0.016064	0.151145	-2.039922	-1.837136	-1.096657	-1.624777	-1.546171	-1.735769	-2.259583	-1.377902	-2.479654	-3.575531	-3.529789	-2.706162	-3.327174	-4.804578	-5.346533	-6.466027	-5.282845	-7.434423	-0.161343	-0.155668	0.140495	-1.959513	-1.930476	-1.681829	-2.591900	-2.233065	-1.344737	-3.123338	-1.708256	-2.141379	-4.022680	-4.616809	-2.785311	-5.097574	-4.444088	-5.097574	-5.097574	-5.097574	-5.097574
GENE4412X	YOL131W	YOL131W	1.000000	-0.327084	0.209662	0.065485	-1.927856	-2.433153	-1.693208	-2.154860	-1.462850	-2.331189	-1.439957	-1.910629	-4.247544	-2.606947	-2.810564	-2.318143	-3.286022	-4.744317	-4.288220	-6.402154	-4.859076	-7.978233	-0.395276	0.303473	-0.384795	-1.487992	-1.673787	-2.156666	-3.158391	-2.681387	-2.871906	-2.166959	-2.500232	-2.389563	-3.115204	-2.705506	-1.887582	-4.648990	-3.580466	-4.648990	-4.648990	-4.648990	-4.648990
GENE951X	ERV29	ERV29	1.000000	-0.192897	0.302999	-0.165780	-3.264876	-1.414173	-2.552216	-2.627662	-2.882447	-2.575225	-1.735702	-1.039476	-6.248235	-4.134807	-4.787409	-4.079259	-5.584794	-4.576771	-6.189115	-7.115964	-5.125427	-7.692043	-0.418123	0.233804	-0.279164	-2.479328	-2.193341	-2.364521	-2.898636	-3.807328	-3.757249	-3.616212	-2.025034	-1.923403	-3.264367	-3.600947	-4.086875	-4.086875	-4.086875	-4.086875	-4.086875	-4.086875	-4.086875
GENE131X	ALO1	ALO1	1.000000	-0.592133	0.086776	0.350095	-2.897311	-2.301347	-1.790987	-2.142375	-1.266220	-3.587805	-1.112430	-2.068529	-2.255154	-3.205420	-3.186645	-5.870812	-3.662102	-6.198399	-5.588351	-9.515200	-4.787697	-5.921354	-0.599236	-0.046324	0.044883	-1.448936	-2.604459	-2.202649	-3.761027	-1.763880	-2.983943	-2.533450	-2.376641	-2.982517	-3.502421	-3.703943	-3.653623	-3.761027	-3.761027	-3.761027	-3.761027	-3.761027	-3.761027
GENE3653X	VPS4	VPS4	1.000000																						0.006448	-0.435490	0.334062	-2.356785	-3.061197	-2.159483	-2.778902	-2.178616	-3.018113	-1.667857	-2.166886	-2.183138	-3.628601	-4.136235	-4.136235	-4.136235	-4.136235	-4.136235	-4.136235	-4.136235	-4.136235
GENE1011X	FKH2	FKH2	1.000000																						0.421565	0.145730	-0.162122	-2.041002	-1.819679	-2.010736	-3.037116	-2.458849	-2.050948	-2.388611	-0.836433	-1.918548	-3.601135	-2.653913	-3.372822	-3.621582	-3.553058	-3.621582	-3.621582	-3.621582	-3.621582
GENE3134X	SPF1	SPF1	1.000000	-0.189889	0.165491	0.002565	-2.573070	-3.066831	-2.113109	-2.910056	-1.508602	-1.820340	-0.800024	-2.577929	-1.792369	-2.319659	-2.199438	-3.183166	-3.411861	-6.381118	-4.638620	-7.305602	-4.459454	-7.367107	-0.055735	0.147709	-0.164575	-1.941090	-2.294353	-3.000430	-3.650658	-3.252295	-1.584832	-1.950275	-2.069323	-1.551089	-3.587344	-2.680342	-3.717484	-3.946879	-3.878355	-3.946879	-3.946879	-3.946879	-3.946879
GENE1632X	LOS1	LOS1	1.000000	0.375225	-0.138155	-0.332284	-2.227921	-1.929386	-1.858563	-2.121379	-2.531076	-2.859877	-1.920304	-3.395749	-2.329616	-3.153173	-1.393316	-2.835409	-3.190702	-5.690473	-5.947975	-7.422312	-6.431774	-7.413428	-0.178985	-0.082944	0.078434	-1.641234	-1.297779	-1.788348	-1.678906	-1.444558	-1.733617	-3.925739	-1.728362	-2.082186	-3.925739	-2.844581	-3.029281	-3.925739	-3.857215	-3.925739	-3.925739	-3.925739	-3.925739
GENE1541X	KAP120	KAP120	1.000000	-0.071341	-0.177110	0.218810	-3.187041	-2.343691	-2.196194	-2.191595	-2.143139	-2.934730	-1.787477	-1.927767	-1.727508	-2.671331	-3.080890	-2.923755	-4.141310	-5.562130	-5.598073	-6.409445	-5.418908	-6.111055	0.144296	0.145820	-0.162233	-1.943450	-1.977837	-2.371130	-2.747521	-3.004594	-2.507056	-1.841135	-3.769568	-3.138400	-3.210095	-2.873765	-3.769568	-3.769568	-3.769568	-3.769568	-3.769568	-3.769568	-3.769568
GENE2493X	PUB1	PUB1	1.000000																						-0.221957	0.125812	-0.137841	-0.930860	-0.905500	-1.058254	-0.784016	-2.476451	-1.962235	-2.462833	-2.644099	-1.911900	-3.690410	-2.488276	-3.490559	-3.690410	-3.690410	-3.690410	-3.690410	-3.690410	-3.690410
GENE3116X	SOK2	SOK2	1.000000	-0.047239	-0.011256	0.056563	-2.500809	-2.529042	-2.628950	-1.375089	-3.042375	-1.360325	-2.839917	-2.106429	-1.375435	-4.083217	-2.864143	-3.617573	-3.661528	-5.875898	-5.796364	-5.944771	-6.202161	-7.183815	0.308184	0.137443	-0.151929	-1.868987	-1.702205	-1.182462	-1.401666	-3.963232	-2.186148	-3.041463	-3.768671	-2.752282	-3.429446	-2.643692	-3.963232	-3.963232	-3.963232	-3.963232	-3.963232	-3.963232	-3.963232
GENE1732X	MDR1	MDR1	1.000000	-0.102160	0.088576	0.007257	-1.433679	-1.326576	-2.291554	-0.990624	-2.496773	-2.068280	-0.573604	-2.808562	-2.243413	-3.130485	-3.526747	-5.123452	-5.324133	-5.316109	-5.821538	-6.154863	-5.449728	-7.846419	0.298421	0.009425	-0.009487	-2.246208	-2.320678	-3.290715	-2.331606	-2.283429	-2.667247	-3.079328	-3.451255	-1.918572	-3.785368	-2.825098	-3.407875	-3.785368	-3.131882	-3.785368	-3.785368	-3.785368	-3.785368
GENE3444X	TPK3	TPK3	1.000000	-0.045196	0.036553	0.007456	-2.611240	-1.968032	-2.013930	-1.232868	-3.100874	-2.083813	-1.933451	-3.336559	-1.876670	-4.465838	-2.540172	-6.224339	-3.852130	-4.703929	-6.263806	-6.283765	-7.785081	-7.444806	-0.418906	0.045211	-0.046674	-2.076388	-2.257732	-1.991845	-2.299583	-3.917732	-3.917732	-3.917732	-2.995250	-3.917732	-3.680188	-3.917732	-2.571361	-3.917732	-3.917732	-3.917732	-3.917732	-3.917732	-3.917732
GENE4302X	YMR111C	YMR111C	1.000000	-0.572094	0.202322	0.234883	-1.732882	-1.741014	-1.389519	-2.056247	-2.083451	-1.251102	-2.877035	-3.478794	-0.802155	-2.484941	-1.774288	-2.856419	-6.379028	-4.371005	-5.596326	-6.102844	-6.919661	-7.164349	-0.258121	0.019400	-0.019664	-1.800540	-1.367417	-2.468934	-2.640909	-3.409826	-1.964756	-2.083106	-3.581494	-2.393229	-2.854793	-2.937424	-2.030737	-4.004875	-3.936351	-4.004875	-4.004875	-4.004875	-4.004875
GENE171X	APQ12	APQ12	1.000000	-0.418817	0.094617	0.243888	-0.692699	-0.494061	-0.715851	-1.173200	-0.950933	-0.712580	-1.036100	-0.231448	-0.671962	-1.632173	-1.553897	-0.899834	-1.525312	-2.002715	-1.915802	-3.756921	-1.201600	-3.348107	-0.005138	-0.126442	0.116248	-1.523353	-0.830201	-0.678345	-1.826206	-1.417802	-1.587967	-1.062461	-1.059028	-1.695496	-1.239301	-0.913546	-1.006722	-1.611018	-1.389637	-2.093908	-2.028385	-3.005077	-2.290536
GENE1945X	MSF1	MSF1	1.000000	-0.010925	0.093950	-0.088875	-1.286873	-0.740813	-1.065390	-0.647170	-0.353071	-0.974318	-1.751136	-0.284587	-0.720489	-0.944472	-0.546543	-0.442025	-1.180430	-1.668175	-0.609551	-2.400014	-1.678752	-1.639706	0.478789	0.016085	-0.016267	-0.818284	-0.586224	-0.421164	-1.543837	-0.444711	-0.588926	-1.107572	-0.752109	-0.721801	-0.805112	-0.533769	-0.769847	-1.454773	-0.641558	-1.032649	-1.578066	-1.689036	-1.841077
GENE3672X	VPS75	VPS75	1.000000	0.149885	-0.156393	-0.009767	-2.188207	-1.418174	-1.934326	-1.978893	-1.078942	-1.828826	-4.021304	-2.188021	-2.279849	-2.311399	-1.859664	-1.432323	-2.464404	-3.508848	-2.007614	-6.295135	-3.420075	-4.816766	0.193005	0.103145	-0.111091	-2.135192	-1.491522	-2.107193	-2.621415	-1.865602	-1.682938	-1.920435	-1.707694	-3.910684	-2.600731	-1.974724	-2.359361	-3.910684	-2.520232	-2.943725	-3.910684	-3.910684	-3.910684
GENE110X	AIR1	AIR1	1.000000	-0.274514	-0.085061	0.299276	-2.020265	-1.802122	-1.136334	-1.206779	-2.178190	-1.808152	-2.021678	-2.053979	-1.442328	-2.338908	-2.284064	-2.998605	-5.666412	-2.583100	-2.040435	-6.612619	-4.091567	-3.564207	0.239755	0.170370	-0.193218	-2.300878	-1.646164	-1.401849	-2.052793	-2.079061	-2.704380	-0.492809	-2.643046	-3.481464	-1.843542	-2.330404	-2.099579	-1.662641	-3.481464	-3.481464	-1.737906	-3.307172	-3.036775
GENE2234X	PCL8	PCL8	1.000000	0.339708	-0.323831	-0.096107	-3.348327	-1.799703	-1.870034	-1.227812	-1.523325	-2.088855	-1.553496	-0.980568	-1.491766	-1.290857	-2.892233	-1.433443	-2.574142	-1.639285	-3.293940	-5.898861	-3.355783	-4.337436	-0.138107	0.200561	-0.233015	-1.938351	-2.006937	-1.808780	-3.056782	-2.932433	-1.952295	-2.394342	-2.458002	-2.421338	-2.625443	-1.962720	-2.501993	-2.698508	-1.671503	-3.362588	-3.909952	-3.909952	-3.909952
GENE4490X	YPL264C	YPL264C	1.000000	-0.066378	-0.096416	0.150057	-2.260081	-2.469680	-1.131731	-1.607160	-1.711773	-1.367231	-0.842722	-2.449165	-1.444832	-2.111676	-3.153930	-1.558874	-3.728923	-2.943292	-1.989290	-5.312561	-2.639506	-4.888639	-0.257714	0.005133	-0.005151	-1.804817	-1.595317	-1.857291	-1.590010	-2.185945	-1.388847	-3.507197	-1.959444	-1.088436	-2.082897	-1.876334	-2.180206	-2.691857	-1.605554	-2.530747	-2.313989	-3.442533	-3.844003
GENE3883X	YDR461C-A	YDR461C-A	1.000000	-0.125822	0.078429	0.039349	-2.233061	-1.713521	-1.467774	-1.028817	-2.376572	-1.662727	-1.502442	-1.463902	-1.805916	-1.960323	-1.937432	-1.614680	-3.265332	-3.168499	-2.248164	-5.322571	-3.779492	-3.787618	-0.232778	0.282355	-0.351403	-2.011367	-1.762067	-2.343151	-2.347709	-1.538357	-2.615934	-2.892297	-2.579847	-2.287729	-2.114706	-1.496266	-3.100757	-2.239741	-1.388458	-3.433789	-2.519811	-2.470167	-3.420520
GENE4175X	YKL133C	YKL133C	1.000000	-0.495906	0.136738	0.252739	-2.071732	-1.894496	-1.924766	-1.586717	-1.727835	-1.689694	-0.725520	-1.072109	-1.641472	-2.274617	-1.242421	-2.326676	-3.717878	-2.689391	-2.402053	-5.986014	-4.464962	-1.927887	-0.747277	0.081257	-0.086108	-2.271675	-2.012368	-2.243833	-2.375044	-1.817179	-3.162916	-2.636279	-1.989373	-2.454916	-2.846370	-1.416307	-2.309469	-2.775151	-1.244694	-1.875113	-2.621769	-2.087143	-2.338525
GENE1316X	HMRA2	HMRA2	1.000000	-0.343275	0.282557	-0.006650	-1.623362	-1.497152	-2.883166	-2.463529	-1.879579	-2.115873	-1.731357	-2.356103	-4.261110	-3.219596	-1.767862	-2.291037	-3.927817	-5.212576	-5.339493	-6.359452	-5.860767	-6.382989	-0.125833	-0.046909	0.045432	-2.566325	-2.669554	-2.429590	-3.064210	-2.896344	-2.953774	-2.690875	-2.435926	-2.096677	-2.204772	-1.988591	-1.987161	-2.426709	-2.510331	-2.059148	-3.097364	-2.230915	-2.397200
GENE1867X	MRH1	MRH1	1.000000	0.119725	-0.031504	-0.096850	-1.582278	-2.340476	-1.657561	-2.222409	-1.248583	-4.081309	-1.616663	-0.412458	-2.968317	-2.109957	-1.462403	-1.331310	-2.375265	-1.984773	-2.741427	-6.403935	-5.385384	-7.067477	0.161540	-0.224903	0.194525	-1.913878	-1.659112	-2.594458	-2.160791	-1.275989	-1.647664	-2.174654	-1.672532	-2.291628	-1.558362	-2.256248	-1.964353	-2.576983	-2.093190	-2.466920	-1.605279	-1.411809	-1.682537
GENE3661X	VPS55	VPS55	1.000000	-0.011276	-0.110508	0.113066	-0.749832	-0.483195	-0.802706	-0.594350	-0.676287	-1.338824	-0.074109	-0.714475	-1.300232	-1.389858	-0.620288	-0.918397	-1.667651	-1.948516	-1.662229	-5.122873	-3.958306	-5.176999	-0.211792	-0.177797	0.158270	-1.141172	-0.990185	-1.329606	-0.745603	-1.247360	-1.595312	-1.385736	-0.532852	-1.435388	-1.355422	-1.144521	-1.144069	-1.853012	-1.149055	-1.453739	-1.979667	-1.732585	-1.543167
GENE2430X	PPS1	PPS1	1.000000	-0.347083	0.211770	0.078227	-0.562567	-0.359245	-0.639047	-0.087825	-0.646094	-0.736455	0.100725	-0.271154	-0.279852	-0.708231	-1.771670	-0.418748	-1.087929	-1.061566	-1.234777	-1.811744	-2.022225	-1.460367	-0.305364	-0.021420	0.021107	-1.433099	-0.738082	-0.595819	-0.121813	-0.798317	-0.997960	-0.752671	-0.441545	-0.643897	-0.689503	-0.471319	-0.937480	-1.606846	-1.010527	-1.207371	-1.680192	-1.322145	-1.238409
GENE286X	ATP1	ATP1	1.000000	0.085310	0.160761	-0.284181	-2.001822	-1.042465	-1.265548	-0.481559	-1.558942	-1.048894	-2.043819	-2.956440	-2.012114	-1.039691	-1.661205	-0.675306	-2.956090	-2.530002	-2.114694	-5.051161	-4.468709	-4.478377	0.397394	0.105559	-0.113897	-0.350005	-0.337766	-0.922354	-1.209774	-2.440651	-1.488212	-2.505816	-2.237128	-2.502464	-0.395147	-0.417366	-0.324075	-2.006588	-1.432839	-1.890487	-4.086326	-4.086326	-4.086326
GENE692X	CYT1	CYT1	1.000000	-0.033805	0.186048	-0.175409	-1.269644	-0.901849	-0.889819	-1.250531	-1.041427	-0.511541	-0.661139	-1.606940	-1.359293	-1.234966	-0.325125	-0.526900	-1.888045	-1.084493	-1.531741	-4.986256	-3.554209	-3.890958	-0.412326	0.156474	-0.175533	-0.268943	-0.856249	-0.862805	-0.737713	-1.248989	-1.030070	-1.253389	-1.466364	-1.469074	-0.949817	-0.634922	-0.636397	-1.602424	-1.427591	-1.532054	-4.617376	-4.705018	-3.406159
GENE1989X	MTM1	MTM1	1.000000	-0.320198	0.294206	-0.039740	-0.913302	-1.359058	-0.972564	-1.153906	-2.097892	-0.820836	-1.408529	-2.948597	-1.419015	-0.838968	-2.159822	-1.316947	-2.172936	-2.037721	-2.884999	-4.876943	-5.667766	-6.146919	-0.294956	0.066160	-0.069341	-0.801354	-1.224878	-1.312460	-1.127338	-1.074849	-1.703391	-1.228021	-1.114548	-1.060375	-1.648986	-1.499123	-1.344724	-2.743228	-2.235454	-2.657706	-4.044263	-4.116528	-4.763409
GENE2304X	PEX3	PEX3	1.000000	-0.138590	0.088560	0.040241	-1.061273	-0.058710	-0.442082	-0.474632	-1.021219	-1.438761	-0.752498	-1.103342	-1.408863	-0.735839	-1.220289	-0.826819	-1.258682	-0.845020	-1.404489	-3.289282	-3.049294	-3.770080	0.099164	0.126611	-0.138801	-0.551190	0.236516	-0.987519	-0.808966	-0.542604	-0.531860	-1.674335	-1.109512	-1.525426	-0.721250	-0.666139	-1.021238	-1.751354	-1.340725	-2.297770	-3.134253	-2.786752	-2.947902
GENE3615X	VMA11	VMA11	1.000000	0.089284	-0.136134	0.037317	-0.813465	-0.703762	-0.649916	-1.200835	-0.886067	-1.272640	-1.965712	-1.659090	-0.942971	-1.100266	-0.897182	-0.894182	-1.838957	-2.564288	-1.751400	-4.663858	-5.125017	-4.670571	-0.159448	0.078753	-0.083301	-0.905223	-0.772707	-0.997361	-1.465423	-0.741761	-0.796208	-2.527295	-2.207278	-3.213862	-1.079291	-1.207271	-0.676574	-3.262150	-2.895559	-3.695668	-4.549045	-4.549045	-4.549045
GENE2290X	PEX12	PEX12	1.000000	0.242939	-0.236176	-0.047508	-0.728428	-0.831900	-0.863993	-0.929782	-1.950500	-0.856253	-1.758325	-2.672558	-2.727363	-2.069178	-0.901540	-1.449168	-2.142532	-2.956363	-2.551990	-3.022937	-4.911983	-3.827547	-0.037395	0.025624	-0.026088	-0.511316	-0.988946	-0.560485	-2.178600	-2.184627	-1.797273	-2.589122	-1.710404	-1.777950	-1.300523	-0.564868	-0.723561	-2.416457	-2.183905	-2.683487	-3.217982	-4.001901	-2.832325
GENE1469X	INM2	INM2	1.000000	-0.762580	0.069702	0.444730	-1.293318	-2.282452	-1.508923	-2.882835	-3.535325	-1.643511	-6.033306	-1.901941	-1.203209	-1.646939	-1.656652	-1.948502	-2.154477	-2.302758	-3.230420	-6.162086	-6.280073	-6.013799	0.147646	-0.053957	0.052011	-0.835867	-1.398327	-1.172365	-2.891720	-2.482997	-1.098841	-2.335317	-2.049123	-1.776809	-1.366964	-2.443979	-2.660205	-4.696955	-4.696955	-3.667647	-4.696955	-4.696955	-4.696955
GENE2483X	PTC7	PTC7	1.000000	-0.082918	0.125712	-0.051686	-0.560491	-1.019989	-0.833706	-0.867626	-1.402208	-0.771336	-1.729543	-0.729657	-1.209602	-0.554337	-0.829433	-0.750720	-1.304890	-1.075653	-1.071113	-1.976091	-2.266987	-2.113481	0.054991	0.037376	-0.038370	-0.600406	-0.670835	-0.716865	-0.806339	-1.652466	-1.263539	-0.822885	-1.031094	-1.553437	-0.466297	-0.862500	-0.587908	-1.959708	-1.597704	-2.571788	-2.827660	-2.688466	-2.393126
GENE1690X	MAM1	MAM1	1.000000	0.077207	-0.047587	-0.032871	-0.503206	-0.335639	-0.482050	-0.829179	-0.469198	-0.538852	-1.422689	-1.328077	-0.970936	-0.823362	-1.084346	-0.859842	-1.296768	-1.015990	-2.019538	-3.117940	-2.602342	-3.635343	-0.238684	0.020638	-0.020938	-0.492533	-0.726652	-0.566851	-0.827968	-1.015269	-1.366185	-1.466157	-1.962356	-1.289368	-0.986556	-1.268300	-1.016682	-1.784673	-1.790293	-2.197825	-3.535231	-4.149263	-3.270476
GENE2781X	RPS22B	RPS22B	1.000000	-0.125302	0.059652	0.057934	-0.486115	-0.385518	-0.372412	-1.026887	-0.243165	-1.373537	-0.489137	-0.924813	-1.132971	-0.630065	-0.611289	-0.307266	-0.978040	-0.960079	-1.853293	-3.429984	-1.938891	-2.920544	-0.382950	0.081037	-0.085861	-0.817316	-0.817694	-1.097974	-1.517651	-1.895475	-1.870922	-1.859313	-1.979440	-2.244454	-1.025916	-0.954911	-1.224599	-2.319829	-1.795974	-2.193054	-3.237571	-3.566273	-3.058963
GENE301X	ATP4	ATP4	1.000000	-0.270047	0.286942	-0.073005	-1.510269	-0.201103	-0.280117	-1.144332	-1.116272	-0.723174	-1.412777	-2.788821	-1.455020	-1.344175	-0.446706	-0.724165	-2.099701	-3.101526	-2.395900	-4.813736	-3.917174	-3.429343	-0.186312	-0.193847	0.170859	-0.904941	-1.420860	-1.498644	-2.151605	-1.556151	-1.915873	-1.570995	-1.905614	-2.387897	-1.401324	-1.109064	-1.644029	-4.309629	-2.241105	-3.338126	-4.309629	-4.301074	-4.309629
GENE4409X	YOL098C	YOL098C	1.000000	-0.455752	0.148405	0.217264	-1.093337	-1.743784	-1.001426	-1.140075	-1.376552	-1.126213	-2.375980	-3.931541	-1.439671	-1.822125	-1.354270	-1.161238	-2.414690	-2.346125	-2.037627	-4.097863	-2.746736	-4.936976	0.543185	-0.019959	0.019686	-1.221734	-2.129488	-2.167179	-2.325696	-2.268552	-1.392503	-1.407161	-2.907488	-2.127976	-1.810239	-1.743080	-2.220387	-4.028347	-2.894612	-3.287708	-4.153345	-4.963136	-4.457693
GENE1149X	GFD2	GFD2	1.000000	-0.115233	0.064643	0.043961	-1.636293	-1.198292	-2.222165	-1.543941	-1.641090	-0.846789	-1.263777	-1.025775	-1.314146	-1.344816	-1.217891	-1.133874	-1.944887	-1.883871	-1.783985	-5.376522	-2.629910	-5.052136	0.206288	0.031535	-0.032239	-1.791528	-2.095066	-2.416711	-2.483162	-1.966677	-1.567543	-1.379893	-2.247424	-2.625835	-2.492474	-1.950355	-3.049109	-2.832485	-3.456675	-4.324321	-4.847127	-4.847127	-4.847127
GENE4111X	YJL045W	YJL045W	1.000000	-0.351302	-0.001195	0.283272	-1.775125	-0.749892	-1.950087	-1.877697	-1.112237	-1.393086	-2.595227	-1.812591	-1.383385	-1.261685	-1.875425	-1.540398	-2.779725	-2.079824	-1.914561	-4.229975	-3.518297	-5.780059	-0.278066	0.184561	-0.211684	-1.421733	-2.773119	-2.220839	-2.150084	-3.245974	-1.342798	-2.522548	-2.395086	-1.559189	-2.528321	-1.910387	-2.209051	-4.300454	-4.300454	-4.071978	-4.300454	-4.082107	-4.300454
GENE260X	ATG17	ATG17	1.000000	-0.207519	-0.153576	0.304458	-0.376256	-0.043248	-0.758550	0.011441	-0.054344	-1.072754	-0.907220	-0.158576	-0.920543	-0.951390	-0.747583	-1.887429	-1.882003	-2.779515	-2.254782	-5.201669	-5.670563	-4.237179	-0.381126	0.039432	-0.040540	-1.070983	-0.471442	-0.420850	-0.861724	-1.102542	-1.562300	-1.596018	-1.986213	-1.457841	-1.262265	-1.697338	-1.665702	-3.754422	-3.754422	-3.754422	-3.754422	-3.754422	-3.754422
GENE2388X	PMR1	PMR1	1.000000	-0.498265	0.174500	0.218433	-0.514952	-0.149413	-1.190159	-0.998979	-0.392530	-0.958136	-3.249122	-1.108907	-1.759646	-2.042510	-1.688386	-1.607019	-4.222737	-3.825672	-4.112460	-4.531515	-6.348333	-5.914949	-0.349578	-0.053225	0.051331	-0.099501	-0.861878	-0.197948	-0.593991	-0.714588	-1.673355	-1.563803	-1.868630	-1.914599	-1.401541	-1.634511	-1.694338	-4.350904	-4.282380	-4.350904	-4.350904	-4.350904	-4.350904
GENE1095X	GAL11	GAL11	1.000000	0.139650	-0.035485	-0.116131	-0.708070	-0.994691	-0.374706	-0.800095	-1.031291	-1.085299	-1.995916	-1.829786	-2.320458	-3.071539	-1.922367	-3.104034	-1.935481	-5.229577	-4.609476	-5.376453	-6.207918	-6.827001	0.027157	-0.021266	0.020957	-0.896798	-0.583825	-0.641173	-1.632382	-1.253815	-1.252953	-1.858378	-2.518497	-2.562751	-1.146082	-0.847150	-1.293030	-4.312972	-2.659485	-4.312972	-4.312972	-4.312972	-4.312972
GENE2920X	SCP160	SCP160	1.000000	-1.113751	0.263486	0.419574	-1.093209	-0.684162	-0.583253	-0.394866	-0.208269	-1.233923	-2.177461	-1.563812	-2.634592	-1.208712	-0.538337	-0.484412	-1.477742	-4.742737	-4.282931	-5.544965	-5.876356	-5.983540	0.023668	0.118340	-0.128921	-0.846238	-0.985583	-1.188935	-0.416523	-2.191311	-0.857272	-2.141945	-1.810438	-3.129566	-1.206290	-1.863239	-1.079918	-2.563131	-3.887761	-3.956285	-3.956285	-3.956285	-3.956285
GENE4287X	YMR001C-A	YMR001C-A	1.000000	-0.387419	0.116939	0.202979	-0.385033	-0.046417	-0.420822	-0.888133	-0.510969	-1.321682	-3.171960	-1.603015	-3.097261	-0.478375	-0.945272	-0.869390	-1.374926	-3.440903	-2.841743	-5.228024	-5.298888	-5.716640	0.034564	-0.212383	0.185092	-0.085355	-0.213877	-0.522683	-1.264325	-1.031065	-1.695445	-2.169276	-1.629146	-2.247689	-1.138257	-0.999094	-0.913162	-3.106415	-2.355097	-3.846137	-5.008583	-3.806599	-5.008583
GENE2098X	NSR1	NSR1	1.000000	-0.415337	0.270307	0.062248	-0.704542	-0.857800	-1.144706	-1.986539	-1.608704	-1.271036	-2.224111	-1.246149	-2.412226	-2.053499	-1.317971	-1.929910	-3.399149	-4.613519	-6.183078	-5.839172	-5.588875	-6.329520	-0.084719	-0.000637	0.000637	-1.324311	-1.623685	-2.455044	-4.123147	-5.545477	-3.546000	-4.584180	-4.056295	-5.344944	-1.522720	-1.680048	-2.639839	-5.545477	-4.891991	-5.545477	-5.545477	-5.545477	-5.545477
GENE2307X	PEX32	PEX32	1.000000	-0.298420	-0.088575	0.317775	-0.452355	0.199344	-0.006434	-0.932186	-0.796648	-0.631027	-1.194106	-1.542479	-0.823938	-0.493668	-1.044935	-1.169407	-2.179356	-3.611905	-3.644581	-4.286028	-4.029317	-5.075100	0.082061	-0.232504	0.200183	-0.431393	-0.455110	-0.843621	-2.079517	-1.730219	-1.459109	-3.311285	-4.001728	-3.008852	-1.287497	-0.591837	-1.427198	-4.001728	-3.348242	-4.001728	-4.001728	-4.001728	-4.001728
GENE3172X	SPT21	SPT21	1.000000	-0.410078	0.275019	0.052982	-0.511614	-0.767085	-0.442312	-0.986030	-1.132581	-1.089399	-2.409949	-2.650095	-2.601822	-1.171887	-1.451336	-0.915689	-3.696180	-3.765119	-4.120522	-5.401380	-4.821775	-6.262860	0.308213	0.329234	-0.427298	-0.776252	-0.820258	-1.044936	-2.073172	-1.540424	-2.609927	-3.792002	-4.235008	-4.235008	-0.692609	-0.742013	-1.600357	-4.235008	-3.581522	-3.795028	-4.235008	-4.235008	-4.235008
GENE3725X	YAR1	YAR1	1.000000	0.231026	-0.185168	-0.078893	-0.812525	-0.507813	-0.100279	-0.479779	-1.087687	-0.652849	-2.296735	-1.307431	-1.649054	-1.432093	-0.626521	-1.051415	-2.938479	-4.021604	-4.167952	-5.576564	-6.549501	-6.152643	0.087275	-0.018014	0.017791	-0.476661	-0.345315	-0.493437	-2.247550	-2.832444	-1.808838	-3.563134	-3.186789	-3.848957	-1.258005	-0.954124	-1.436698	-3.848957	-3.780433	-3.848957	-3.848957	-3.848957	-3.848957
GENE3193X	SRP40	SRP40	1.000000	-0.129787	-0.045300	0.159559	-0.705613	-0.434171	-0.236719	-0.378533	-0.647859	-1.031548	-0.544087	-0.563170	-0.093955	-0.579844	-1.384449	-1.019373	-3.029831	-3.423170	-4.197088	-5.635002	-4.670000	-5.289083	0.128131	-0.629505	0.436804	-1.011174	-0.546116	-0.690326	-2.034240	-1.617896	-1.145021	-2.689506	-2.009749	-2.177560	-0.820738	-0.597688	-0.949372	-3.318678	-3.873196	-3.873196	-3.873196	-3.873196	-3.873196
GENE2185X	PAM17	PAM17	1.000000	-0.349322	0.233183	0.056059	-1.369098	-0.369646	-1.134325	-1.356532	-0.953789	-1.256127	-4.511522	-0.982474	-2.590879	-0.826472	-1.314477	-1.836024	-2.986331	-2.428111	-2.933540	-5.643032	-5.696889	-5.978103	-0.059969	0.073988	-0.077988	-1.517171	-1.259907	-0.930139	-4.286904	-0.817918	-1.119407	-2.964191	-3.554641	-2.718885	-0.791765	-1.036808	-1.242636	-2.174204	-3.843909	-2.544154	-4.497395	-4.497395	-4.497395
GENE3192X	SRO9	SRO9	1.000000	-0.136199	0.103438	0.022554	-0.646473	0.094770	0.236286	-0.470966	-0.167397	-0.292745	-1.845773	-1.218729	-1.341395	-0.213532	-0.368141	-0.642917	-0.886302	-1.197777	-1.874097	-3.574300	-3.981266	-4.535809	0.118309	-0.056990	0.054824	0.117163	0.066386	0.093015	-1.605933	-0.743411	-1.073591	-2.379468	-2.414433	-2.195911	-0.911425	-0.589498	-1.337536	-2.326729	-2.481919	-1.810157	-2.940520	-2.821669	-2.962237
GENE4052X	YHR173C	YHR173C	1.000000	-0.232430	0.199048	0.001240	-1.104649	-0.350537	-1.187359	-0.758087	-1.416265	-1.470034	-1.468632	-1.517796	-1.552247	-1.293177	-0.731018	-1.131731	-2.252769	-2.807478	-2.366846	-4.040714	-5.094571	-5.883579	0.056863	0.080961	-0.085776	-0.575401	-0.226975	-0.289370	-2.826004	-1.626597	-1.710289	-4.006748	-4.006748	-4.006748	-0.742924	-0.592789	-1.341148	-2.345588	-2.130869	-2.353774	-4.006748	-4.006748	-4.006748
GENE4555X	YSC84	YSC84	1.000000	0.033948	-0.119676	0.078332	-0.194656	-0.077791	-0.372192	-0.141752	0.076843	-0.636416	-0.677810	-0.594451	-0.457187	-0.470218	-0.661941	-0.204090	-1.317308	-1.230943	-2.025879	-4.309319	-3.512166	-3.541913	0.064244	0.087918	-0.093625	-0.493329	0.004268	-0.416966	-1.168640	-1.383854	-0.356495	-2.619235	-1.463916	-1.501606	-0.535502	-0.447416	-0.700945	-1.514411	-1.687986	-1.556406	-2.774330	-3.221886	-3.378492
GENE4361X	YNL115C	YNL115C	1.000000	-0.026479	-0.046640	0.070386	-0.289366	-0.388891	-0.367467	-0.498513	-1.007295	-0.129874	-1.290360	-1.420743	-0.179954	-1.104435	-0.652700	-1.166942	-0.914032	-0.744797	-1.984017	-2.438997	-1.343020	-2.131069	-0.082840	-0.002539	0.002534	-0.384048	-0.501624	-0.581779	-1.119352	-0.380491	0.218449	-0.381742	-1.208912	-0.634252	-0.954175	-0.785514	-0.706320	-1.527020	-1.670684	-1.450110	-2.555509	-1.871441	-1.425593
GENE514X	CKB1	CKB1	1.000000	0.027735	0.143981	-0.191591	-0.194165	-0.370031	-0.811001	-0.097325	-0.127271	-0.586004	-0.633513	-0.250118	-0.976456	-0.891091	0.041269	-0.424190	-0.978508	-0.738312	-1.444765	-0.780247	-0.934179	-2.324945	-0.027848	0.097939	-0.105075	-0.612966	-0.488798	-0.673488	-0.600563	-1.053135	-1.527583	-1.092131	-1.159943	-0.920514	-0.980428	-0.839197	-0.699619	-1.214158	-0.756674	-0.975391	-1.946901	-1.237026	-1.803234
GENE2750X	RPN1	RPN1	1.000000	-0.577372	0.154383	0.283176	-0.436991	-0.696136	-0.461912	-0.492804	-0.593035	-1.807054	-0.392770	-0.571056	-0.821818	-0.930132	-0.609642	-0.752436	-0.991990	-0.929791	-2.043409	-1.024453	-1.498675	-3.952397	0.401513	0.176805	-0.201540	-0.475941	-0.795480	-0.555055	-1.467669	-2.130109	-0.794160	-0.700460	-1.879497	-1.830578	-0.748738	-0.322817	-1.226373	-1.251043	-2.087683	-1.224957	-2.166252	-3.334931	-2.121394
GENE3999X	YGR117C	YGR117C	1.000000	-0.946967	0.350520	0.270539	-0.897188	-1.320246	-2.223824	-1.057586	-1.898309	-2.984319	-0.867195	-2.238331	-3.228309	-1.118416	-0.371554	-2.168196	-1.403404	-1.130328	-1.336196	-1.033353	-3.092901	-6.013153	-0.468709	-0.003757	0.003747	-1.877837	-1.390054	-1.758052	-2.489810	-1.969275	-1.997806	-2.170049	-2.529392	-2.691926	-1.717918	-1.726852	-1.540630	-3.339672	-3.511856	-2.858882	-2.511733	-3.418053	-2.976969
GENE2425X	PPM1	PPM1	1.000000	-0.158090	0.114565	0.030182	-0.652958	-0.818554	-0.596698	-0.199097	-0.535013	-0.502594	-0.529595	-0.688641	-0.468778	-0.292209	-0.012361	-0.287484	-1.084606	-1.237946	-0.555540	-1.758409	-1.022574	-0.541601	0.118791	-0.200800	0.176236	-0.322699	-0.432351	-0.757376	-0.498053	-0.255955	-0.999426	-0.467522	-0.246254	-0.336175	-0.293782	-0.268504	-0.853783	-0.460771	-0.636037	-0.804698	-0.213140	-1.156624	-0.703562
GENE3690X	WSC3	WSC3	1.000000	0.192467	0.105670	-0.356070	-0.961895	-1.253163	-0.914465	-0.987088	-1.035392	-1.115129	-1.416480	-1.863680	-0.766947	-0.743688	-0.424765	-0.991474	-1.942042	-1.525056	-1.941948	-2.101243	-1.945647	-1.108848	0.547120	-0.023687	0.023305	-0.497874	-0.925833	-0.286025	-0.568797	-0.660793	-1.678753	-0.806381	-0.187546	-0.441416	-0.373087	-1.044120	-0.489665	-0.903965	-0.093400	-1.319304	-0.727818	-1.655869	-1.995128
GENE33X	ADE17	ADE17	1.000000	-0.382340	0.260464	0.049553	-0.428643	-0.635325	-0.776554	-1.355154	-0.638413	-1.711783	-2.980640	-1.579187	-2.097829	-0.133507	-0.052040	0.078761	-0.080751	-0.596289	-0.431315	-0.424676	-0.835090	-0.141706	-0.555830	-0.122456	0.112870	-0.525418	-0.575974	-0.436253	-0.877896	-1.158438	-1.117107	-0.234825	-0.954266	-0.611059	-0.680005	-0.518835	-0.990321	-0.425331	-0.681278	-1.578865	-1.062662	-1.179773	-1.623720
GENE51X	ADP1	ADP1	1.000000	-0.342927	0.327454	-0.063767	-1.275446	-0.539328	-1.693784	-2.181674	-1.317947	-2.083349	-4.263155	-1.406755	-4.064842	-2.128395	-3.089442	-1.301934	-0.601425	-1.737792	-1.006712	-0.985455	-1.793254	-1.120632	0.123387	-0.082754	0.078264	-1.547583	-2.111421	-1.370314	-1.007388	-3.199180	-1.242211	-0.825639	-3.006587	-1.432703	-2.350292	-1.375201	-2.166032	-2.788399	-2.503312	-2.918862	-3.508288	-2.153742	-1.627387
GENE4045X	YHR086W-A	YHR086W-A	1.000000	-0.305854	0.352684	-0.129571	-1.856145	-1.880767	-1.775356	-3.552315	-1.620065	-3.569106	-6.291177	-1.807141	-3.053764	-1.609286	-3.730441	-1.392240	-1.398543	-1.332804	-0.866803	-2.003714	-2.770779	0.131454	0.105219	0.060118	-0.062732	-1.950405	-2.118531	-2.694454	-2.233987	-1.803360	-1.938451	-1.425977	-2.875441	-3.023960	-1.818042	-1.847599	-2.897556	-3.403431	-1.465946	-2.625005	-2.377365	-1.600170	-1.725753
GENE2277X	PET123	PET123	1.000000	-0.317115	-0.099697	0.338108	-0.756479	-0.898052	-0.224738	-1.738075	-1.424816	-1.060843	-2.680950	-1.883587	-2.769570	-0.738384	-2.004737	-0.767658	0.335382	-0.901014	-0.944995	-1.450649	-0.992258	-0.499980	0.107658	0.191403	-0.220738	-0.903698	-0.763685	-1.193215	-0.798914	-2.087775	-0.381424	-1.456930	-1.215040	-1.433426	-0.639316	-0.305541	-0.915900	-2.052380	-2.415754	-1.589165	-2.700616	-2.688945	-1.850827
GENE270X	ATG29	ATG29	1.000000	-0.019886	0.019341	0.000278	-1.894053	-2.313386	-2.604865	-3.193752	-1.529976	-4.229889	-3.428808	-2.665914	-3.777920	-1.993762	-1.559950	-2.236622	-2.549980	-1.249776	-1.816606	-2.339041	-1.079208	-2.442216	-0.082226	0.203151	-0.236520	-1.923789	-1.766635	-2.387995	-1.557665	-2.822505	-1.496734	-1.023228	-2.013539	-1.859104	-1.395347	-1.511813	-1.118831	-2.387144	-2.349030	-1.066443	-3.560968	-0.974381	-1.835562
GENE3477X	TRP3	TRP3	1.000000	-0.284256	0.141458	0.105431	-1.837362	-3.065620	-4.731038	-5.303984	-5.372356	-8.518333	-6.818016	-6.008579	-5.076560	-1.652431	-2.878768	-1.464903	-1.975713	-2.475485	-1.056101	-3.399968	-2.020389	-2.479621	-0.206793	0.123679	-0.135284	-2.253351	-2.471884	-2.424081	-3.439146	-3.735367	-2.865173	-2.398560	-3.246184	-3.058395	-1.596600	-1.659334	-3.596484	-3.666277	-3.666843	-2.082393	-3.735367	-2.210358	-1.507908
GENE1925X	MRPS8	MRPS8	1.000000	-0.155834	0.024724	0.117829	-0.981019	-0.577432	-1.644195	-1.507296	-0.967732	-1.564807	-1.703596	-0.947271	-2.028191	-0.651963	-1.101252	-0.594736	-0.422200	-0.503855	-0.985494	-0.184359	0.033405	-0.702900	-0.002713	0.149008	-0.166190	-0.658238	-0.581464	-0.996653	-1.194358	-1.122678	-0.950168	-0.778747	-1.084141	-0.835492	-0.947638	-0.359246	-0.869683	-0.764779	-0.313717	-0.781106	-0.993960	-0.777022	-0.535872
GENE2087X	NPY1	NPY1	1.000000	0.255610	0.004124	-0.315996	-0.565283	-0.737719	-0.911622	-1.401304	-1.317355	-1.168233	-1.508155	-1.111531	-1.536694	-0.111082	-0.914404	-0.563206	-0.424212	-0.400138	-0.644581	-0.720320	-0.263069	-0.505621	-0.188995	0.108783	-0.117660	-0.611786	-0.751670	-0.527047	-0.387581	-0.973548	-0.926238	-0.446818	-1.472078	-0.737071	-0.792058	-0.533194	-1.016335	-0.716694	-0.544196	-1.018742	-1.420833	-0.732425	-1.069619
GENE241X	ASP3-1	ASP3-1	1.000000	0.271890	-0.106206	-0.211593	-0.986843	-0.584106	-0.929018	-1.190889	-1.276250	-1.519916	-2.418755	-2.274731	-2.744025	-0.855042	-1.362150	-0.911891	-0.874133	-0.887405	-0.970441	-2.556279	-1.458582	-1.708363	-0.264804	-0.166605	0.149342	-0.805274	-1.026248	-0.720444	-1.470411	-1.260577	-1.125610	-1.062630	-1.019882	-1.696199	-0.432295	-0.603640	-0.980162	-0.725190	-3.319597	-1.275201	-1.498503	-1.685897	-1.416501
GENE1351X	HRI1	HRI1	1.000000	0.293517	-0.198977	-0.146871	-1.760356	-1.703851	-4.098817	-3.357252	-3.462601	-3.805739	-7.092685	-5.283249	-5.526801	-2.066013	-2.509581	-1.953434	-3.306967	-1.362137	-2.602738	-3.171380	-1.934311	-3.878162	-0.041928	0.031475	-0.032177	-1.930781	-3.079950	-2.395796	-3.012087	-3.650250	-2.053177	-2.490119	-2.413307	-4.173467	-2.805710	-2.275581	-3.114512	-2.105536	-2.539345	-3.101968	-2.603122	-4.415224	-3.108814
GENE1770X	MFG1	MFG1	1.000000	-0.189195	-0.048134	0.208791	-2.185353	-1.903833	-1.642930	-2.363062	-2.945313	-3.331735	-5.990435	-2.765962	-3.739425	-2.979360	-2.729259	-1.741001	-2.111607	-1.142755	-2.521550	-2.576688	-1.522957	-2.324038	0.074680	0.019823	-0.020099	-1.741902	-1.517575	-1.518508	-1.155939	-3.362745	-1.585661	-1.485058	-2.231546	-1.803131	-1.969490	-0.884568	-1.167878	-1.233480	-2.709259	-2.785262	-1.185511	-1.882268	-1.957369
GENE2853X	RTF1	RTF1	1.000000	-0.376801	0.359640	-0.078942	-1.191139	-1.059000	-1.351096	-1.358201	-2.053968	-1.726708	-2.629605	-2.126595	-1.742841	-0.925436	-1.007839	-1.232575	-1.623021	-1.186055	-0.823161	-1.527059	-0.859770	-0.393744	0.352531	-0.108200	0.100648	-0.972582	-1.308296	-0.857377	-1.032665	-1.722108	-0.809533	-2.272933	-1.742989	-1.934779	-0.951024	-1.300715	-1.293924	-0.444028	-1.466813	-0.864957	-0.581491	-0.775905	-1.232590
GENE4432X	YOR105W	YOR105W	1.000000	0.249556	0.010431	-0.314907	-0.587588	-0.919365	-0.693401	-0.468852	-0.361522	-1.302844	-1.708287	-1.220212	-1.678562	-0.640355	-0.402442	-0.622387	-0.829459	-0.618619	-0.662467	-0.640433	-0.872403	-0.243615	0.158913	-0.025135	0.024705	-0.239964	-0.558051	-0.744739	-0.420991	-0.497940	-1.011390	-0.726330	-0.767831	-0.680475	-0.669171	-0.415840	-0.503122	-0.662433	-0.937388	-0.855439	-1.049900	-1.160273	-0.672775
GENE2126X	OAC1	OAC1	1.000000	-0.417823	0.332534	-0.011263	-1.156017	-1.575579	-1.138287	-3.547734	-5.560965	-4.911227	-4.409689	-3.681173	-3.905273	-1.858046	-1.607945	-1.067146	-2.026819	-1.366719	-1.605754	-3.029610	-1.104661	-1.508078	-0.032731	-0.184965	0.163923	-1.702998	-2.543578	-1.881519	-1.714625	-1.018241	-2.866478	-1.371755	-1.659467	-3.079878	-1.969428	-2.237070	-1.578885	-2.179612	-2.445755	-2.247272	-3.970696	-3.836641	-3.168176
GENE2683X	RPB4	RPB4	1.000000	-0.908408	0.321045	0.284505	-2.470559	-1.269197	-1.259266	-2.165869	-3.398490	-8.294489	-7.916099	-3.248682	-4.267753	-1.384192	-1.332995	-1.493601	-0.751869	-0.309126	-0.924179	-1.421236	-1.992942	0.830611	0.794455	-0.414823	0.321799	-1.956410	-2.644172	-1.823638	-2.763265	-2.763265	-2.763265	-2.763265	-2.763265	-2.763265	-2.097483	-1.469983	-1.671861	-2.370111	-2.694741	-2.763265	-2.763265	-2.076638	-2.763265
GENE2955X	SER1	SER1	1.000000	-1.026019	0.349949	0.303834	-1.896130	-1.574132	-1.659020	-3.693618	-5.046074	-7.282816	-5.624319	-2.971608	-4.532921	-2.094986	-2.128678	-0.751069	-0.604135	-1.981234	-0.132792	-2.457233	-1.645666	0.464939	0.445647	-0.206017	0.180240	-1.393165	-1.752702	-2.308241	-1.930988	-2.747637	-2.533893	-1.844888	-2.122062	-3.846955	-1.954199	-1.568189	-2.384145	-2.785627	-1.537197	-1.813701	-2.223350	-1.509555	-1.695689
GENE1596X	LCB3	LCB3	1.000000	-0.136201	0.055978	0.071109	-2.837557	-3.200151	-1.127655	-2.302738	-1.809903	-1.404313	-1.118060	-1.755139	-2.245510	-1.317642	-2.975825	-1.914038	-1.898741	-1.513648	-1.691390	-0.448474	-0.728881	-1.001897	-0.200099	0.228412	-0.271504	-2.060096	-1.716494	-2.135104	-3.593732	-1.655576	-2.466161	-3.728672	-0.784241	-2.055462	-1.665701	-1.630561	-2.018733	-1.673002	-2.075186	-2.078530	-1.155796	-3.728672	-1.347408
GENE1968X	MSS2	MSS2	1.000000	-0.171248	0.279441	-0.154889	-0.820352	-1.240270	-0.419536	-0.229638	-1.115895	-0.992798	-0.734338	-0.953339	-0.404061	0.051388	-0.069766	-0.707113	0.050386	-0.251446	-0.586950	-0.289798	-0.678856	-0.475441	0.018979	-0.067638	0.064609	-1.047202	-0.922594	-0.606535	-1.527968	-0.891628	-1.257054	-1.908774	-0.558490	-0.704234	-0.841095	-0.916007	-0.854962	-1.312688	-0.838333	-0.910169	-1.377218	-1.335533	-0.798387
GENE340X	BDH1	BDH1	1.000000	-0.563946	0.357477	0.059863	-1.420580	-3.443713	-1.375139	-2.799146	-3.451226	-0.680009	-2.095131	-1.861046	-0.814876	-0.634876	-2.795887	-1.254445	-3.090772	-3.869042	-1.631247	-2.308526	-2.674474	-2.510697	0.479043	0.033675	-0.034480	-1.643563	-1.811015	-2.245764	-1.343420	-1.993123	-1.502343	-2.300120	-0.899362	-3.772063	-2.406418	-2.172702	-2.471676	-2.152799	-1.646405	-1.593369	-1.913086	-0.992897	-1.650969
GENE571X	COS4	COS4	1.000000	-0.152127	0.002686	0.135159	-1.782401	-3.089610	-2.183871	-2.233255	-3.900917	-2.175127	-2.125172	-4.783341	-0.919599	-2.543022	-3.331601	-2.274302	-2.881059	-3.200398	-2.181082	-3.412229	-4.396601	-2.614184	0.155641	0.111624	-0.120991	-2.442773	-2.187837	-2.248612	-1.327605	-1.195235	-1.755578	-2.533558	-1.328936	-2.611766	-1.636155	-1.539776	-2.116793	-1.907967	-1.068210	-1.419581	-1.506960	-1.335595	-1.065292
GENE3123X	SOR1	SOR1	1.000000	0.021183	-0.022837	0.001317	-2.576398	-2.230154	-1.925525	-1.549818	-4.704347	-2.232673	-0.726428	-4.229539	-1.036992	-2.141443	-3.532687	-2.041929	-2.375876	-3.234586	-3.159100	-1.276280	-2.783242	-0.925568	0.598603	0.071548	-0.075282	-1.674106	-1.534958	-1.239657	-1.786594	-1.636502	-0.904499	-2.115958	-2.240281	-1.574159	-2.085452	-1.980089	-1.377975	-1.863555	-1.706169	-1.537134	-1.320749	-1.778738	-1.901071
GENE1522X	IZH1	IZH1	1.000000	-0.465562	0.388747	-0.049075	-1.733266	-1.233120	-1.520027	-0.017684	-1.573263	-1.659349	-0.941871	-2.949571	-1.363048	-1.054017	-0.774672	-1.508227	-2.950569	-1.385328	-4.085404	-2.499886	-2.289568	-0.327177	-0.037441	0.085256	-0.090613	-1.957289	-1.750955	-1.130241	-1.494619	-1.767258	-1.261683	-1.010799	-2.430578	-2.838234	-1.345654	-2.018565	-1.770898	-1.812873	-1.648315	-1.714811	-1.845493	-0.944965	-1.661562
GENE4480X	YPL168W	YPL168W	1.000000	0.257578	-0.205192	-0.093714	-2.242417	-2.523786	-1.402608	-2.756612	-1.988000	-0.956909	-0.553716	-3.240237	-1.656982	-1.429710	-1.751972	-4.173104	-4.871285	-2.520870	-2.854118	-2.193002	-3.909418	-3.656606	-0.503750	-0.369736	0.294048	-1.783896	-2.251782	-1.192880	-1.489989	-3.028469	-2.498510	-1.832589	-3.275595	-2.518250	-1.390803	-2.407198	-2.313139	-3.275595	-3.275595	-3.275595	-3.275595	-2.073610	-3.275595
GENE141X	AMF1	AMF1	1.000000	-1.349769	0.517837	0.233690	-2.476610	-2.216862	-1.819271	-3.335226	-3.682981	-1.821464	-0.443074	-3.110618	-0.572217	-1.829200	-0.037390	-1.685933	-1.156703	-0.643152	-1.876502	-2.244930	-1.173774	-0.675238	0.015462	0.152891	-0.171036	-1.539075	-2.047652	-1.286431	-3.014189	-2.456483	-2.373983	-1.477383	-2.191634	-1.891640	-1.496663	-2.224568	-1.792390	-3.115766	-2.438687	-1.286349	-2.241355	-1.491149	-2.195688
GENE2023X	NBL1	NBL1	1.000000	-0.278479	0.088813	0.153216	-1.571627	-2.159018	-2.014767	-2.430171	-3.935607	-1.514350	-2.001608	-1.614237	-1.383009	-1.201450	-1.577534	-0.957921	-1.126992	-0.723040	-1.760817	-1.614536	-2.561916	-1.250147	-0.206902	0.270453	-0.333128	-1.383042	-2.443041	-1.522976	-3.430657	-1.684544	-2.138097	-1.548628	-1.493606	-0.522248	-1.965818	-1.837866	-1.861129	-0.814382	-3.676733	-1.541028	-1.710433	-0.756702	-2.369406
GENE716X	DBP8	DBP8	1.000000	0.246589	-0.062822	-0.223961	-0.698421	-1.046753	-0.854826	-0.865865	-1.721041	-0.578170	-1.118490	-2.239791	-1.174877	-0.691998	-0.826525	-1.165557	-0.325569	-0.665469	-1.082842	-2.488017	-1.016445	-2.726294	-0.055870	0.042827	-0.044137	-0.704186	-0.678021	-1.007814	-0.926279	-0.841343	-0.658968	-1.103735	-1.648837	-0.832290	-0.834217	-0.552137	-0.861825	-0.769400	-1.649672	-1.565160	-1.044466	-1.716179	-1.059916
GENE1275X	HED1	HED1	1.000000	0.029079	0.088126	-0.125555	-1.235985	-1.885040	-1.617728	-1.593809	-3.229092	-2.465941	-2.244870	-5.030112	-4.504491	-1.651595	-1.880935	-1.422144	-2.777856	-1.529674	-2.834689	-6.071987	-1.576380	-4.444532	-0.123238	-0.087283	0.082302	-1.351665	-1.224830	-2.122580	-1.816829	-1.154046	-2.205902	-1.241835	-2.276943	-2.161287	-3.276635	-3.549527	-2.284529	-2.922706	-3.027472	-4.388132	-5.265920	-5.265920	-5.265920
GENE2384X	PML39	PML39	1.000000	-0.238200	0.077746	0.133339	-2.236717	-1.742724	-0.930095	-0.989701	-2.212084	-1.644141	-0.879569	-3.307172	-3.330065	-1.811959	-1.247749	-1.592067	-1.723207	-1.435076	-1.780040	-2.768950	-1.083267	-3.107989	0.347610	0.200633	-0.233112	-1.537745	-1.789725	-1.525184	-1.467972	-1.229667	-1.750508	-1.517636	-1.454155	-0.802868	-1.325570	-1.688373	-0.948053	-1.477118	-2.321142	-2.194916	-2.321142	-2.321142	-2.225786
GENE1775X	MGM1	MGM1	1.000000	-0.215864	0.030928	0.160017	-1.127176	-1.562508	-0.695213	-1.298888	-2.408359	-1.377138	-3.566023	-3.495823	-1.926779	-0.559690	-0.304847	-1.834292	-0.620700	-1.256620	-1.129289	-0.051847	-1.647410	-2.375160	0.306385	0.092055	-0.098332	-1.605200	-1.201468	-1.107742	-1.368930	-0.869986	-1.090166	-2.115950	-2.095078	-1.618595	-1.454847	-1.252537	-1.471537	-1.760042	-1.057422	-2.778934	-2.019033	-3.492854	-2.974541
GENE1483X	IRA2	IRA2	1.000000	-0.251558	0.207698	0.007436	-0.727848	-1.180967	-0.843917	-1.249406	-2.442166	-1.526876	-1.750322	-1.735567	-0.541741	-1.664706	-0.783060	-1.334777	-0.566640	-1.731489	-2.771865	0.021625	-0.706041	-2.788221	-0.052757	0.135696	-0.149797	-0.934433	-1.076991	-1.421442	-1.056024	-1.395419	-0.769776	-0.577558	-2.385384	-1.186046	-1.358183	-0.942661	-0.987913	-1.837649	-1.580907	-2.760980	-3.460079	-2.638896	-3.532396
GENE905X	ENA1	ENA1	1.000000	-0.641236	-0.049088	0.477459	-0.925683	-2.252675	-1.458662	-1.299087	-3.552868	-1.106964	-1.324746	-3.499641	-1.600650	-1.669561	-1.480861	-1.823991	-2.863208	-1.694449	-2.966335	-2.618275	-2.516316	-2.173444	-0.141796	-0.027812	0.027286	-1.743189	-1.469925	-1.906189	-3.062195	-1.658129	-2.172976	-1.780073	-2.519237	-3.374513	-1.798327	-2.607868	-1.916868	-2.344726	-4.247664	-2.118409	-3.803114	-3.905195	-3.620580
GENE1550X	KCS1	KCS1	1.000000	-0.205307	0.176631	0.003464	-1.579925	-0.920818	-0.734930	-1.834983	-2.642075	-1.040640	-2.306107	-2.759705	-1.399824	-1.719058	-1.852286	-1.238773	-1.479746	-2.279078	-1.804685	-2.004253	-2.805640	-2.038102	0.270051	-0.094789	0.088943	-1.514193	-1.362526	-1.631075	-1.628707	-3.000509	-0.561075	-1.679425	-3.621093	-2.842583	-2.194887	-2.330758	-2.113312	-3.343416	-3.552569	-3.621093	-3.621093	-3.621093	-3.621093
GENE3787X	YBT1	YBT1	1.000000	-1.344512	0.319232	0.442064	-1.522579	-2.044956	-1.451444	-2.130989	-3.198557	-1.277665	-2.847053	-2.448249	-1.023074	-1.491100	-2.032134	-1.408872	-0.866045	-2.143424	-3.502011	-2.751880	-2.419061	-2.413206	-0.572701	0.230508	-0.274474	-1.791785	-1.808762	-2.773839	-1.572378	-2.734495	-1.764469	-2.226024	-1.525433	-2.466705	-2.699681	-2.983647	-1.956896	-3.844117	-2.190630	-3.430609	-3.844117	-3.835561	-3.844117
GENE3365X	THI20	THI20	1.000000	-0.491994	0.266034	0.119637	-0.394985	-0.361650	-0.132542	-0.797614	-0.871562	-0.503224	-1.415917	-1.167369	-0.721061	-0.647752	-0.230690	-0.427343	-0.667673	-0.610595	-0.679652	-1.015482	-1.523920	-1.408139	-0.059872	0.068045	-0.071414	-0.637061	-0.586921	-1.383545	-0.773388	-1.030545	-0.969959	-1.083410	-1.138768	-0.818533	-0.916046	-0.627560	-1.186203	-1.021719	-0.926908	-1.372777	-1.627454	-1.237420	-2.330164
GENE809X	DST1	DST1	1.000000	-0.106406	-0.235380	0.288819	-1.752621	-1.484518	-2.083703	-0.861233	-0.758187	-2.149899	-0.721119	-0.627890	-3.181297	-1.318595	-4.231433	-1.776049	-2.328378	-1.658225	-1.849763	-2.677345	-0.670598	-4.048604	-0.154461	0.265789	-0.326070	-1.959876	-1.943730	-2.630787	-2.253534	-3.567513	-2.880941	-1.591390	-2.455773	-2.830238	-2.393653	-1.846379	-1.929272	-2.164437	-2.123184	-2.582219	-2.667318	-3.121752	-2.260642
GENE1265X	HBN1	HBN1	1.000000	0.016525	-0.174763	0.140867	-1.347547	-1.329416	-1.694735	-0.296460	-1.740495	-2.509089	-1.025382	-1.918695	-2.857393	-1.416190	-3.051918	-1.240231	-2.679379	-0.579857	-1.588010	-2.921042	-1.557047	-1.076969	0.149709	0.072819	-0.076691	-1.596118	-1.691616	-1.720374	-1.449732	-2.070504	-3.121030	-1.939478	-2.343204	-2.469903	-2.343471	-2.488531	-1.819689	-1.711866	-1.797169	-2.548861	-1.762616	-2.930038	-2.468309
GENE569X	COS2	COS2	1.000000	-0.123088	-0.013748	0.126000	-1.733680	-1.687733	-1.959373	-1.263940	-1.655205	-1.650299	-0.247699	-3.192060	-2.508428	-1.744989	-3.770068	-2.352697	-2.567453	-2.742294	-1.739500	-2.043341	-2.169486	-2.601453	-0.260849	0.064977	-0.068042	-2.498434	-1.713686	-2.560599	-3.305913	-1.408649	-1.630747	-1.936624	-0.792210	-2.492027	-2.574598	-1.763303	-2.037314	-1.934511	-1.691151	-2.036505	-3.138759	-2.359571	-2.371481
GENE1980X	MTC6	MTC6	1.000000	0.144436	0.218011	-0.450927	-2.279387	-2.894424	-1.962496	-0.754755	-2.725376	-3.020863	-0.257467	-2.197912	-3.498121	-2.024066	-3.865113	-1.869800	-1.755608	-2.113102	-3.609707	-2.054117	-4.087654	-2.827233	-0.308359	-0.078935	0.074839	-2.407306	-2.386319	-1.767580	-2.981773	-2.630080	-1.801337	-2.316346	-2.200129	-1.909274	-2.738073	-2.185603	-2.094641	-2.863996	-2.133521	-2.130267	-1.650364	-3.049034	-1.427521
GENE3393X	TIP1	TIP1	1.000000	-0.439806	0.234107	0.119805	-2.545453	-1.412375	-2.176095	-2.230312	-2.282491	-3.641462	-0.833457	-1.698749	-2.663636	-1.775560	-2.738862	-1.624288	-2.214320	-1.580692	-4.068419	-3.176647	-2.339915	-1.673870	-0.013561	-0.129206	0.118579	-2.231634	-2.300678	-2.200237	-2.124318	-2.855001	-1.590663	-2.502984	-2.109081	-1.556079	-1.757802	-2.844345	-2.217168	-2.773995	-2.318332	-2.275377	-3.708784	-2.777535	-2.271872
GENE793X	DPL1	DPL1	1.000000	-0.113149	0.053013	0.053811	-1.564717	-2.040364	-2.100500	-0.655897	-0.840502	-4.440336	-0.593798	-1.873999	-3.513136	-1.773965	-2.385733	-2.414549	-0.981485	-1.675022	-3.286245	-1.635337	-2.238325	-2.442370	-0.498174	-0.093014	0.087379	-2.344935	-2.987971	-2.811800	-1.677492	-2.302416	-2.487396	-1.269639	-1.698747	-2.190745	-2.591708	-2.573439	-2.237668	-4.112477	-2.043954	-4.061540	-4.112477	-2.600684	-3.764003
GENE2144X	OPI1	OPI1	1.000000	0.144286	-0.072086	-0.083821	-1.501929	-1.687902	-1.613197	-0.581528	-1.638374	-3.636932	-0.869051	-2.884044	-2.893131	-0.889392	-1.727760	-0.896944	-1.053839	-2.728626	-1.914298	-2.093682	-2.167658	-1.584031	0.239287	0.012591	-0.012702	-2.206802	-1.690426	-1.957059	-1.684776	-2.044195	-2.723246	-2.066809	-2.365456	-2.046104	-1.298700	-1.853092	-2.706220	-2.771443	-2.065485	-2.255340	-2.937194	-3.033770	-3.321587
GENE2155X	OSH3	OSH3	1.000000	-0.180000	0.094382	0.069962	-1.162082	-1.238122	-2.697865	-1.447688	-1.900494	-3.382349	-0.821368	-2.779486	-4.628350	-1.277789	-1.720064	-0.592589	-1.932487	-2.526704	-2.032133	-3.110020	-0.613297	-1.320917	0.278042	-0.292749	0.243248	-2.053083	-2.529700	-2.041427	-2.308236	-1.856741	-1.988020	-2.737136	-2.908765	-2.317744	-1.649239	-2.514148	-1.633158	-4.028139	-2.637687	-2.204612	-4.028139	-3.235717	-2.471557
GENE1848X	MON1	MON1	1.000000	-0.849634	0.516914	0.020318	-2.139705	-1.210422	-1.863456	-0.042324	-2.549168	-2.480827	-0.385649	-2.960426	-3.378904	-0.968932	-0.788794	-1.257948	-1.223609	-0.645971	-1.803477	-1.734880	-1.496762	-1.025050	0.034648	0.094149	-0.100725	-1.965356	-1.797483	-1.964693	-1.839827	-1.724151	-2.067915	-0.862335	-1.979782	-1.895787	-1.631523	-2.011610	-2.475224	-2.168853	-3.523072	-1.296495	-2.188111	-3.293917	-2.233837
GENE536X	CMP2	CMP2	1.000000	0.017572	-0.239150	0.189668	-2.018258	-1.978804	-1.551465	-2.479558	-1.563021	-4.518842	-2.341461	-1.699555	-4.848732	-1.747718	-1.065977	-1.750145	-1.556701	-1.812590	-1.842404	-3.631233	-1.097334	-3.323721	-0.114379	0.362039	-0.484471	-2.671279	-3.047346	-1.915155	-2.104407	-1.537750	-2.427236	-1.399142	-1.847174	-2.023217	-2.635088	-1.809390	-1.567123	-1.398264	-1.706953	-2.620431	-1.567592	-3.062215	-2.963056
GENE1872X	MRM1	MRM1	1.000000	-0.281248	0.143989	0.100527	-0.710233	-0.684234	-0.725215	-1.155533	-0.886540	-1.627724	-0.603971	-0.502939	-2.369649	-0.853789	-1.120873	-0.414154	-0.721861	-0.621314	-0.780075	-1.483644	-1.293426	-2.055880	-0.021321	-0.082855	0.078354	-0.870625	-0.855777	-1.130823	-0.819482	-0.764162	-1.340625	-0.585657	-0.306599	-1.799415	-0.681131	-0.452248	-1.102671	-1.207513	-1.167830	-1.621047	-1.559318	-1.379802	-1.733037
GENE587X	COX19	COX19	1.000000	-0.458769	0.164215	0.203937	-1.792706	-1.780701	-2.998660	-1.979263	-2.763126	-5.464027	-2.652678	-1.112703	-4.858755	-1.569555	-2.146390	-1.332306	-3.265703	-1.465122	-1.361011	-1.572872	-2.690859	-1.042035	-0.350358	0.147087	-0.163803	-1.760798	-2.001917	-2.336403	-2.162550	-1.455049	-3.230529	-2.298253	-2.465589	-3.179444	-1.713602	-1.945955	-2.337390	-2.042359	-1.669629	-2.342567	-2.380874	-2.034207	-2.671631
GENE2622X	RHO4	RHO4	1.000000	-0.563481	0.213865	0.218523	-1.963940	-1.945749	-1.188262	-1.541700	-2.884257	-3.621207	-2.398388	-2.027994	-3.039019	-0.814199	-2.795423	-1.329843	-2.685918	-1.726804	-1.021052	-2.199166	-1.950220	-0.001353	0.153190	-0.263337	0.222608	-2.157534	-1.217510	-2.282651	-2.062530	-1.575016	-1.322591	-1.835765	-1.591799	-2.562355	-1.825226	-1.840441	-2.213485	-2.048507	-0.577979	-2.329050	-1.803325	-2.471724	-2.915806
GENE2548X	RAD57	RAD57	1.000000	-0.273636	-0.064551	0.282766	-2.455183	-3.170477	-4.872421	-2.897879	-3.018974	-5.705520	-1.797511	-2.045626	-4.715443	-1.898996	-0.698223	-2.681951	-2.647611	-1.835508	-1.245780	-3.922442	-1.898738	0.130497	-0.196390	0.246690	-0.297754	-1.490881	-1.481658	-2.291812	-2.260231	-2.464579	-2.070135	-3.318881	-3.605837	-3.637423	-1.841231	-2.534441	-2.441655	-2.310624	-2.304764	-2.827142	-1.641396	-2.052371	-3.103185
GENE880X	EIS1	EIS1	1.000000	0.013963	0.108631	-0.132783	-2.104076	-1.655072	-2.340896	-1.750784	-2.611571	-2.309432	-1.948184	-1.659080	-3.251482	-0.964609	-0.751661	-3.038938	-1.326654	-1.136327	-2.190842	-1.792350	-0.300761	-1.723982	-0.401097	-0.237467	0.203849	-2.539922	-2.896617	-2.402348	-2.044331	-2.456877	-2.326122	-1.692399	-2.391701	-2.192363	-1.983549	-2.797580	-1.835587	-2.603346	-1.916288	-2.771603	-2.348101	-1.679407	-2.783825
GENE1655X	LSO2	LSO2	1.000000	0.064899	0.103459	-0.185012	-1.596998	-2.412039	-1.312887	-1.884225	-2.091708	-2.975087	-2.503887	-1.493404	-3.597008	-1.846949	-1.045579	-1.563310	-1.751816	-0.451613	-1.896500	-1.395859	-0.558431	-1.181453	-0.522191	-0.092790	0.087181	-1.905633	-2.285656	-2.683013	-1.070588	-2.068364	-1.690040	-1.830167	-1.955709	-2.601883	-3.137692	-2.194500	-2.647519	-2.278821	-1.508012	-2.760798	-1.314361	-1.786766	-2.708372
GENE2245X	PDH1	PDH1	1.000000	-0.715786	0.088105	0.409423	-1.405945	-1.890161	-1.614132	-1.693139	-1.793269	-2.340315	-2.942117	-2.744116	-2.818791	-1.728169	-0.292376	-2.418548	-1.352796	-0.755237	-1.269826	-1.213428	-0.992965	-1.311653	-0.049137	-0.001964	0.001962	-1.952800	-1.989835	-1.735254	-2.845266	-2.760269	-2.130281	-2.741671	-2.298953	-2.601805	-1.539900	-3.248403	-3.248403	-2.116577	-1.857951	-3.097929	-1.764011	-1.987305	-2.400358
GENE3185X	SRL1	SRL1	1.000000																						-0.346710	-0.218793	0.189939	-2.327915	-2.284819	-1.936826	-2.555168	-1.926392	-2.468383	-2.352935	-1.513040	-3.266745	-2.218868	-2.518862	-2.460654	-2.212446	-2.439978	-3.508502	-1.494264	-3.069312	-3.299190
GENE3202X	SSA4	SSA4	1.000000	-0.807356	-0.148968	0.610394	-1.854934	-2.756665	-1.984677	-1.288436	-2.032316	-3.690179	-1.951746	-2.763117	-3.574125	-2.353529	-0.579866	-1.339761	-1.136244	-0.613647	-2.075355	-1.264566	-0.008082	-1.509304	-0.008534	-0.030055	0.029441	-1.686410	-1.782237	-1.826552	-1.715752	-1.560234	-1.488304	-1.628027	-1.924969	-2.996399	-1.612884	-2.860497	-2.163924	-2.040058	-1.792474	-3.445960	-1.924391	-2.713039	-3.350605
GENE2833X	RSF2	RSF2	1.000000	-0.862083	0.365468	0.216042	-1.508298	-2.110635	-1.284791	-2.073846	-1.983027	-3.015650	-1.976822	-1.268924	-2.090384	-1.183343	-1.402147	-1.034652	-1.199532	-1.464885	-0.625731	-2.207140	-0.610882	-1.508039	-0.027905	0.033621	-0.034423	-1.926002	-1.606750	-1.955779	-1.920333	-1.582288	-1.765472	-1.483445	-1.775351	-1.424105	-2.918411	-1.756383	-1.854565	-2.033887	-1.847250	-2.355425	-2.174985	-0.845818	-2.301899
GENE2948X	SED4	SED4	1.000000	-0.084767	0.158849	-0.088244	-1.743055	-2.090837	-1.520322	-1.103628	-1.451146	-2.791367	-1.759303	-0.523688	-3.135604	-1.096490	-1.393877	-1.493081	-2.643774	-1.410263	-0.632313	-3.722432	-0.633593	-0.690612	0.217524	-0.051100	0.049352	-2.039600	-2.254458	-2.250520	-2.433982	-2.046722	-1.009010	-2.498309	-2.048605	-1.560630	-1.777023	-2.538898	-2.120348	-2.459758	-1.904656	-2.614120	-1.950785	-1.611197	-2.367209
GENE2698X	RPL16B	RPL16B	1.000000	0.233614	0.088505	-0.394116	-1.233727	-1.035620	-0.578575	-1.143501	-1.187936	-3.184376	-1.219488	-1.671859	-2.002874	-1.428583	-1.249867	-2.252210	-1.877327	-1.317804	-1.762049	-3.186105	-1.500422	-2.684181	-0.708048	0.303259	-0.384449	-2.670311	-1.492810	-2.805125	-2.155309	-2.026864	-1.891896	-2.879001	-1.785633	-3.070471	-2.703156	-1.561749	-2.118454	-1.621313	-2.500921	-3.594058	-1.481723	-1.783282	-3.415987
GENE1411X	ICL1	ICL1	1.000000	0.252219	-0.200193	-0.091528	-0.385534	-1.110033	-0.778200	-0.638412	-1.008279	-0.909292	-0.479347	-1.257613	-0.689438	-0.603041	-0.800399	-0.336667	-0.597784	-0.700043	-0.278940	-0.442878	-0.680311	-0.683338	-0.586415	-0.012852	0.012739	-0.502311	-0.471396	-0.635759	-1.580789	-0.554583	-0.392506	-1.161495	-0.769818	-0.452925	-0.996560	-0.997655	-1.396021	-0.884236	-1.127749	-1.041957	-0.978118	-1.322814	-1.078173
GENE2000X	MUP3	MUP3	1.000000	0.248301	-0.273501	-0.021975	-0.516559	-0.973636	-0.452055	-0.636980	-0.488997	-0.779919	-1.184216	-0.864726	-0.747537	-0.712718	-0.454587	-0.505991	-0.616737	-0.496063	-0.118384	-0.585351	-0.623818	0.212894	-0.190058	0.186721	-0.214531	-1.103033	-0.698402	-0.598888	-0.785511	-0.362727	-0.714855	-1.103773	-0.628382	-0.275890	-0.644890	-0.928815	-0.938790	-0.851869	-0.892034	-0.719007	-0.858944	-0.790806	-1.007093
GENE106X	AIM6	AIM6	1.000000	-0.334903	0.007744	0.265173	-2.361940	-2.483282	-2.255616	-2.490082	-3.020975	-3.377575	-2.733784	-4.569683	-1.886893	-2.938604	-2.233421	-2.229532	-1.991278	-1.176696	-0.911167	-1.527330	-2.031706	-1.860897	-0.256914	-0.043566	0.042289	-2.243572	-2.193534	-1.940006	-1.925904	-1.760367	-2.333751	-1.929999	-1.906218	-1.864008	-2.113806	-1.656098	-2.514871	-2.345614	-2.976724	-1.865681	-2.607969	-3.219217	-2.626647
GENE3018X	SIP5	SIP5	1.000000	-0.002968	-0.006055	0.008979	-2.064221	-2.077807	-1.279825	-2.383285	-3.848079	-1.917373	-0.984333	-3.686650	-1.440236	-1.207673	-2.649947	-1.976563	-2.125405	-0.948984	-0.857276	-2.032084	-1.714947	-1.294054	0.131094	-0.233746	0.201102	-2.532351	-1.679431	-1.451409	-1.776251	-1.321304	-1.802393	-3.183777	-2.089755	-1.538758	-2.632688	-1.376882	-1.916741	-2.623117	-3.691526	-2.370111	-2.650698	-2.363365	-1.929707
GENE325X	BAG7	BAG7	1.000000	0.151410	-0.303715	0.109939	-0.981034	-1.996493	-1.009970	-0.875271	-1.741486	-2.375308	-2.738494	-2.485451	-1.850818	-1.012194	-1.858140	-1.167268	-0.955085	-1.011913	-0.647403	-0.791518	-1.278620	-1.270921	0.304162	0.146761	-0.163399	-1.053361	-1.692280	-1.171495	-1.841186	-2.069935	-1.286996	-1.113319	-1.732330	-1.827020	-0.456459	-1.451136	-1.375526	-1.722396	-2.052140	-2.039138	-0.844061	-1.795711	-2.337389
GENE3089X	SNF4	SNF4	1.000000	-0.796095	0.109119	0.428168	-1.507898	-3.505309	-1.783445	-1.879637	-2.934235	-3.801353	-2.000731	-3.984365	-3.418474	-1.141901	-2.068678	-2.333307	-2.487552	-2.245856	-2.363469	-2.243428	-3.104134	-1.066422	-0.576460	-0.037892	0.036923	-1.903476	-2.193262	-2.601548	-4.190764	-2.863911	-1.705860	-2.516088	-3.520469	-3.265864	-1.790383	-2.822892	-2.678969	-2.058938	-3.537277	-2.817898	-2.411346	-3.320339	-2.061231
GENE0X	AAC1	AAC1	1.000000	0.270440	-0.304936	-0.022762	-1.603186	-2.102839	-2.343452	-1.735482	-3.615313	-2.874849	-3.034501	-3.605887	-2.155542	-2.129068	-2.154147	-1.793920	-2.449032	-2.116658	-1.791407	-1.805570	-1.639722	-1.108468	0.159854	0.067679	-0.071010	-2.179452	-2.449191	-1.475838	-3.506151	-3.103819	-2.343247	-3.577790	-2.616781	-1.849302	-2.281999	-2.227440	-1.593587	-2.335034	-0.782347	-2.437363	-2.112702	-1.500179	-2.049176
GENE4016X	YGR240C-A	YGR240C-A	1.000000	0.303888	-0.041172	-0.333392	-1.704897	-2.053220	-1.972969	-2.408785	-4.274017	-2.057771	-2.065300	-3.519971	-2.439173	-1.638022	-2.875586	-1.845508	-1.972532	-2.529789	-1.807807	-1.984973	-1.721751	-1.244945	-0.202159	0.173132	-0.196779	-2.156449	-2.539305	-2.185153	-2.449852	-2.170788	-0.858806	-1.645080	-2.182278	-1.751761	-2.783738	-2.143311	-1.669301	-1.958764	-1.369427	-3.135475	-2.809871	-2.964098	-2.216052
GENE1248X	GYP6	GYP6	1.000000	0.249813	-0.060349	-0.231218	-1.877028	-1.910063	-1.657811	-2.171147	-2.635941	-1.327840	-3.529060	-2.134661	-3.313673	-2.115547	-2.759737	-2.324963	-2.387197	-2.312060	-0.801187	-2.572592	-1.299013	-1.184591	0.134707	-0.116547	0.107832	-1.680405	-1.300308	-3.209721	-2.320356	-3.887681	-1.373631	-2.784162	-3.250176	-1.586218	-1.827706	-2.657593	-1.994295	-2.614636	-1.497229	-1.981133	-3.265260	-2.866635	-2.161971
GENE4579X	ZRG17	ZRG17	1.000000	-0.012797	0.018338	-0.005726	-1.480370	-1.002747	-2.048646	-1.978077	-1.710284	-1.803365	-1.845108	-2.465912	-2.509645	-1.166653	-1.437384	-1.536589	-1.787310	-0.828197	-0.846677	-1.889981	-0.595795	-0.387822	0.209248	-0.126016	0.115887	-1.608685	-2.278235	-2.596971	-2.142343	-1.790165	-1.127203	-3.028322	-1.493587	-1.335532	-1.772639	-1.130582	-1.457033	-2.745850	-1.080876	-2.106116	-2.745087	-1.447176	-1.552708
GENE251X	ATF2	ATF2	1.000000	-0.109536	0.046153	0.057424	-1.540245	-1.684449	-2.556318	-0.685045	-2.075867	-2.288331	-2.190437	-5.155788	-2.357520	-1.833855	-1.382120	-1.475326	-1.916471	-0.938821	-1.466344	-1.013013	-0.852242	-1.726039	0.000687	0.051844	-0.053776	-1.542314	-2.301217	-2.686285	-2.381717	-3.229820	-3.147320	-2.292977	-1.977462	-2.001880	-1.748491	-2.523366	-1.837701	-2.289175	-2.270918	-2.598673	-2.009309	-1.656740	-2.473909
GENE3514X	UBC5	UBC5	1.000000	-0.148818	0.069356	0.068688	-2.190961	-2.367587	-1.499675	-1.645949	-2.464648	-2.047058	-2.362093	-4.887641	-3.430160	-2.039639	-1.310370	-1.350681	-1.785827	-1.458627	-1.721354	-0.558552	-0.618641	-2.992612	-0.351366	0.205329	-0.239479	-2.649610	-2.375449	-1.921171	-2.099133	-3.309624	-2.047113	-2.148389	-3.282173	-3.309624	-3.115148	-2.079536	-1.750524	-2.509995	-1.433745	-1.483586	-2.170525	-1.638764	-1.426814
GENE4512X	YPR114W	YPR114W	1.000000	0.190394	-0.102548	-0.108522	-0.567114	-0.652809	-0.444356	-0.773065	-0.656067	-0.592284	-0.622390	-0.988859	-0.844596	-0.307416	-0.634730	-0.351729	-0.552410	-0.048755	-0.135180	-0.313670	-0.132789	0.101025	0.326816	0.065845	-0.068994	-1.135848	-0.721007	-0.751515	-0.852368	-0.927678	-0.747881	-0.680901	-0.862267	-0.926368	-0.695403	-0.793943	-0.437531	-0.587756	-0.570613	-0.841567	-0.651944	-0.568474	-0.516147
GENE358X	BIT61	BIT61	1.000000	-0.131267	0.119463	0.000923	-4.155994	-2.158692	-1.786636	-2.523968	-3.100789	-1.771738	-2.367722	-2.123071	-1.849224	-1.129090	-2.671331	-2.159101	-0.768277	-1.713459	-2.949049	-1.404940	-3.371920	-2.857147	-0.235735	-0.050332	0.048635	-1.700295	-1.512603	-2.328621	-2.751498	-1.061246	-3.507151	-2.106650	-1.643704	-2.317110	-2.285607	-2.398963	-1.818324	-2.885520	-1.268702	-3.015641	-3.507151	-2.678750	-2.192229
GENE807X	DSS1	DSS1	1.000000	-0.086183	0.108685	-0.029525	-1.597371	-1.012239	-0.871791	-1.553774	-2.186085	-1.565372	-1.569128	-1.493213	-1.096632	-0.454889	-1.380709	-1.225890	-0.778687	-1.892892	-0.723369	-1.792458	-2.638109	-1.671649	0.621418	0.060260	-0.062887	-0.717665	-1.016422	-1.324510	-1.767977	-1.217313	-1.887375	-1.149909	-1.021826	-1.493893	-1.442799	-0.821527	-1.038395	-0.658134	-0.627645	-1.441980	-1.910468	-1.979794	-2.125302
GENE1366X	HSP33	HSP33	1.000000	-0.448835	0.134842	0.225761	-2.429051	-2.072657	-4.047620	-2.171258	-3.126002	-3.327121	-2.502329	-3.588196	-2.087334	-1.917351	-1.972957	-2.377017	-2.490235	-2.446292	-2.275128	-2.760140	-4.243862	-2.041090	0.318503	0.202132	-0.235139	-2.182233	-1.337539	-1.458330	-1.919852	-1.712510	-2.245999	-1.206087	-2.336669	-2.164041	-2.132121	-1.986194	-1.371886	-1.394815	-0.986268	-1.265173	-3.486009	-2.101650	-2.291281
GENE875X	EGD1	EGD1	1.000000	-1.123744	0.488610	0.186508	-1.980379	-2.488090	-1.886028	-3.673986	-5.553818	-1.680101	-6.157430	-6.000070	-2.424195	-2.544386	-2.033758	-1.879982	-1.345716	-3.952403	-1.743586	-2.544690	-6.693704	-3.902768	0.200187	-0.065851	0.062976	-2.171247	-2.577110	-2.140431	-2.747058	-2.976610	-1.894109	-2.902276	-2.984779	-4.156621	-2.576086	-1.752853	-2.352044	-3.318856	-1.766169	-3.405243	-3.156498	-3.627233	-3.550650
GENE1401X	HXT4	HXT4	1.000000	0.020521	-0.065228	0.042476	-1.920822	-2.303430	-0.993301	-2.796367	-4.187160	-1.469227	-2.629618	-4.177733	-1.503124	-1.679478	-1.725994	-1.190993	-1.063948	-2.489821	-0.601728	-1.705821	-3.694778	-0.433411	0.022331	0.134250	-0.148037	-2.870476	-2.056138	-2.187578	-1.905398	-2.858083	-1.173342	-1.421393	-3.196898	-2.444991	-2.526438	-2.322097	-1.989647	-2.640524	-0.952292	-2.202324	-2.387902	-2.474047	-1.710144
GENE1516X	ITR1	ITR1	1.000000	-0.036191	0.086001	-0.053868	-1.927092	-2.029994	-3.371942	-3.011121	-5.735726	-1.980987	-1.762184	-5.164057	-3.159469	-1.579089	-1.934709	-1.669861	-1.378458	-2.906936	-1.595756	-2.335158	-5.027615	-3.879985	-0.034945	-0.035257	0.034416	-1.512715	-3.268327	-2.091380	-1.215524	-2.391545	-3.207898	-2.775074	-2.048533	-3.640308	-2.997273	-1.761446	-3.518992	-2.809693	-2.594531	-2.982067	-3.462708	-4.090599	-4.663055
[truncated: 3,676 more rows]
