# Supplementary material for: A genome‐scale yeast library with inducible expression of individual genes
Source: Mol Syst Biol. 2021 Jun 7;17(6):e10207. doi: 10.15252/msb.202110207 (PMC8182650; doi:10.15252/msb.202110207)
Supplement: Supplementary file 13 — Dataset EV11 [file MSB-17-e10207-s015.zip › MSB-2021-10207RR-Dataset_EV11/ZEV_TOF_all_merge.gtr]

NODE1X	GENE828X	GENE24X	1.000000
NODE2X	GENE3320X	GENE40X	1.000000
NODE3X	GENE3259X	GENE873X	0.999190
NODE4X	GENE1799X	NODE1X	0.998098
NODE5X	GENE1216X	NODE3X	0.997854
NODE6X	GENE3767X	GENE167X	0.997446
NODE7X	GENE1441X	GENE300X	0.995993
NODE8X	GENE2577X	GENE328X	0.995752
NODE9X	GENE2729X	GENE2696X	0.995746
NODE10X	GENE2726X	NODE5X	0.994717
NODE11X	GENE3914X	NODE4X	0.994382
NODE12X	GENE2411X	GENE662X	0.993696
NODE13X	GENE4457X	GENE2984X	0.993655
NODE14X	GENE2629X	GENE638X	0.993034
NODE15X	GENE2856X	GENE769X	0.992628
NODE16X	GENE3664X	GENE477X	0.992590
NODE17X	GENE3541X	GENE1773X	0.992579
NODE18X	GENE1808X	NODE7X	0.992483
NODE19X	GENE2666X	GENE959X	0.992342
NODE20X	GENE2924X	GENE2423X	0.992227
NODE21X	GENE2968X	GENE2219X	0.992086
NODE22X	GENE3246X	GENE991X	0.992009
NODE23X	GENE3394X	GENE3046X	0.991921
NODE24X	GENE3768X	GENE2040X	0.991878
NODE25X	NODE17X	GENE1308X	0.991296
NODE26X	GENE3558X	GENE2608X	0.991264
NODE27X	GENE1317X	GENE723X	0.991201
NODE28X	GENE1566X	GENE310X	0.991054
NODE29X	GENE1542X	GENE1010X	0.991005
NODE30X	GENE3561X	GENE2007X	0.990950
NODE31X	GENE2591X	GENE2050X	0.990842
NODE32X	GENE764X	GENE350X	0.990837
NODE33X	GENE2496X	GENE375X	0.990739
NODE34X	GENE3285X	GENE1822X	0.990457
NODE35X	GENE2657X	NODE10X	0.990270
NODE36X	GENE2836X	GENE955X	0.990265
NODE37X	GENE3637X	GENE2415X	0.989973
NODE38X	GENE2857X	GENE2036X	0.989871
NODE39X	GENE3050X	GENE1937X	0.989714
NODE40X	NODE25X	GENE438X	0.989494
NODE41X	NODE13X	NODE26X	0.989384
NODE42X	GENE1533X	GENE1281X	0.989321
NODE43X	GENE2053X	NODE31X	0.989195
NODE44X	GENE3283X	GENE479X	0.989143
NODE45X	GENE2487X	GENE1258X	0.989100
NODE46X	GENE3989X	GENE2349X	0.989093
NODE47X	NODE21X	GENE1162X	0.989078
NODE48X	GENE3895X	GENE3492X	0.988995
NODE49X	GENE2988X	NODE32X	0.988989
NODE50X	GENE1175X	GENE1118X	0.988828
NODE51X	GENE3372X	NODE30X	0.988796
NODE52X	GENE3443X	GENE3194X	0.988469
NODE53X	GENE3134X	GENE1011X	0.988439
NODE54X	GENE4339X	GENE215X	0.988412
NODE55X	GENE3090X	GENE1085X	0.988256
NODE56X	GENE2664X	GENE2034X	0.988227
NODE57X	NODE20X	GENE4581X	0.988209
NODE58X	GENE4351X	GENE625X	0.988205
NODE59X	GENE2648X	GENE689X	0.988201
NODE60X	GENE2033X	GENE2022X	0.988182
NODE61X	NODE43X	NODE29X	0.988179
NODE62X	GENE4288X	GENE3697X	0.988120
NODE63X	GENE3727X	GENE228X	0.988095
NODE64X	GENE3964X	GENE2879X	0.988083
NODE65X	NODE23X	GENE2435X	0.987984
NODE66X	GENE3323X	NODE12X	0.987910
NODE67X	NODE34X	NODE47X	0.987877
NODE68X	GENE1518X	GENE344X	0.987813
NODE69X	GENE3536X	NODE27X	0.987771
NODE70X	GENE644X	GENE617X	0.987755
NODE71X	GENE3442X	GENE1111X	0.987671
NODE72X	GENE2558X	GENE1564X	0.987639
NODE73X	GENE3464X	GENE2123X	0.987555
NODE74X	GENE1965X	GENE352X	0.987463
NODE75X	GENE4218X	GENE4215X	0.987418
NODE76X	GENE4048X	GENE3205X	0.987286
NODE77X	GENE416X	GENE198X	0.987139
NODE78X	NODE42X	GENE1245X	0.987033
NODE79X	GENE1832X	NODE28X	0.987015
NODE80X	GENE3653X	GENE131X	0.986995
NODE81X	GENE3116X	GENE2493X	0.986966
NODE82X	NODE19X	GENE517X	0.986930
NODE83X	NODE37X	GENE225X	0.986874
NODE84X	NODE15X	GENE348X	0.986851
NODE85X	GENE2434X	NODE79X	0.986548
NODE86X	NODE48X	GENE1220X	0.986458
NODE87X	GENE2913X	GENE779X	0.986430
NODE88X	NODE64X	NODE24X	0.986349
NODE89X	GENE1957X	GENE845X	0.986309
NODE90X	NODE9X	NODE35X	0.986272
NODE91X	GENE3214X	NODE49X	0.986192
NODE92X	NODE41X	NODE61X	0.986180
NODE93X	GENE3129X	GENE1164X	0.986161
NODE94X	GENE3695X	NODE84X	0.986139
NODE95X	NODE46X	NODE59X	0.985988
NODE96X	NODE65X	NODE33X	0.985831
NODE97X	NODE86X	NODE40X	0.985733
NODE98X	GENE2495X	NODE57X	0.985628
NODE99X	GENE2069X	GENE505X	0.985617
NODE100X	GENE3296X	GENE1874X	0.985423
NODE101X	GENE808X	GENE323X	0.985405
NODE102X	GENE3808X	GENE481X	0.985318
NODE103X	GENE2761X	GENE2742X	0.985151
NODE104X	GENE2973X	NODE54X	0.985115
NODE105X	NODE62X	NODE39X	0.984917
NODE106X	NODE88X	NODE69X	0.984873
NODE107X	GENE1143X	GENE872X	0.984860
NODE108X	GENE2054X	NODE51X	0.984804
NODE109X	GENE3265X	GENE1721X	0.984670
NODE110X	GENE2440X	GENE90X	0.984637
NODE111X	NODE92X	NODE96X	0.984535
NODE112X	NODE45X	NODE95X	0.984532
NODE113X	NODE74X	NODE91X	0.984521
NODE114X	GENE2662X	GENE1350X	0.984477
NODE115X	GENE3685X	GENE3005X	0.984110
NODE116X	NODE87X	NODE97X	0.984065
NODE117X	GENE2318X	GENE1252X	0.984051
NODE118X	GENE4498X	GENE201X	0.983972
NODE119X	GENE1161X	NODE68X	0.983968
NODE120X	GENE1567X	NODE67X	0.983944
NODE121X	GENE3544X	GENE380X	0.983913
NODE122X	GENE1863X	GENE1121X	0.983873
NODE123X	NODE56X	GENE487X	0.983815
NODE124X	NODE72X	NODE98X	0.983800
NODE125X	GENE2554X	GENE49X	0.983508
NODE126X	GENE2641X	GENE710X	0.983467
NODE127X	GENE3231X	GENE1805X	0.983437
NODE128X	NODE111X	GENE345X	0.983263
NODE129X	GENE2912X	GENE2284X	0.983251
NODE130X	GENE3635X	GENE2470X	0.983048
NODE131X	NODE105X	NODE82X	0.983040
NODE132X	NODE38X	NODE66X	0.983013
NODE133X	GENE2655X	GENE112X	0.982970
NODE134X	GENE3202X	GENE3185X	0.982904
NODE135X	GENE3972X	GENE1138X	0.982856
NODE136X	GENE3256X	NODE94X	0.982790
NODE137X	GENE2145X	NODE117X	0.982722
NODE138X	GENE1349X	NODE83X	0.982721
NODE139X	GENE4054X	GENE2121X	0.982697
NODE140X	GENE1521X	GENE846X	0.982667
NODE141X	GENE1742X	GENE1284X	0.982650
NODE142X	GENE2615X	GENE1098X	0.982637
NODE143X	NODE44X	NODE128X	0.982514
NODE144X	NODE108X	GENE1327X	0.982417
NODE145X	NODE112X	NODE58X	0.982179
NODE146X	GENE2312X	GENE229X	0.982168
NODE147X	GENE2578X	GENE2008X	0.982102
NODE148X	NODE52X	NODE136X	0.982100
NODE149X	GENE3008X	GENE2880X	0.982012
NODE150X	NODE93X	NODE120X	0.982003
NODE151X	GENE1629X	GENE1198X	0.981879
NODE152X	NODE75X	NODE107X	0.981681
NODE153X	NODE100X	GENE13X	0.981487
NODE154X	GENE4333X	GENE2118X	0.981462
NODE155X	NODE18X	NODE11X	0.981282
NODE156X	GENE3254X	GENE2276X	0.981237
NODE157X	GENE1266X	NODE63X	0.981219
NODE158X	GENE3458X	GENE2989X	0.981123
NODE159X	GENE4159X	GENE1594X	0.981118
NODE160X	GENE3856X	GENE173X	0.981116
NODE161X	NODE150X	NODE131X	0.981034
NODE162X	GENE3097X	GENE1225X	0.981021
NODE163X	GENE3387X	GENE1576X	0.981010
NODE164X	GENE3881X	NODE125X	0.980996
NODE165X	NODE143X	NODE85X	0.980993
NODE166X	NODE124X	NODE161X	0.980907
NODE167X	GENE3002X	GENE2505X	0.980884
NODE168X	GENE2928X	NODE104X	0.980743
NODE169X	GENE3613X	GENE1219X	0.980660
NODE170X	GENE3603X	GENE2631X	0.980658
NODE171X	GENE4087X	NODE89X	0.980614
NODE172X	GENE3452X	GENE927X	0.980435
NODE173X	GENE4565X	GENE785X	0.980421
NODE174X	GENE3178X	NODE145X	0.980303
NODE175X	GENE2594X	GENE912X	0.980303
NODE176X	NODE114X	GENE1276X	0.980147
NODE177X	NODE109X	NODE132X	0.980135
NODE178X	GENE2414X	GENE633X	0.980075
NODE179X	GENE2186X	NODE127X	0.980038
NODE180X	GENE4293X	GENE1539X	0.979957
NODE181X	NODE71X	GENE523X	0.979707
NODE182X	NODE36X	GENE231X	0.979666
NODE183X	GENE3167X	NODE116X	0.979633
NODE184X	GENE2006X	NODE121X	0.979569
NODE185X	GENE3983X	GENE1066X	0.979491
NODE186X	NODE101X	NODE138X	0.979423
NODE187X	GENE3172X	GENE2307X	0.979413
NODE188X	GENE2627X	NODE157X	0.979410
NODE189X	NODE176X	NODE106X	0.979341
NODE190X	GENE1938X	NODE102X	0.979267
NODE191X	GENE4019X	NODE147X	0.979251
NODE192X	GENE1194X	GENE540X	0.979201
NODE193X	NODE144X	NODE165X	0.979180
NODE194X	NODE126X	NODE168X	0.979150
NODE195X	GENE2410X	GENE1277X	0.979077
NODE196X	NODE154X	NODE60X	0.978862
NODE197X	GENE1784X	GENE1543X	0.978781
NODE198X	GENE2962X	GENE2244X	0.978766
NODE199X	NODE174X	NODE123X	0.978762
NODE200X	GENE2001X	GENE687X	0.978733
NODE201X	GENE2308X	GENE2240X	0.978667
NODE202X	GENE4034X	GENE3556X	0.978605
NODE203X	NODE113X	NODE148X	0.978589
NODE204X	GENE2811X	GENE1478X	0.978534
NODE205X	NODE129X	NODE73X	0.978481
NODE206X	NODE137X	GENE806X	0.978431
NODE207X	GENE3275X	GENE64X	0.978421
NODE208X	GENE3043X	GENE2777X	0.978339
NODE209X	NODE76X	NODE183X	0.978272
NODE210X	GENE4412X	GENE2043X	0.978178
NODE211X	NODE177X	GENE14X	0.978152
NODE212X	GENE2783X	GENE2775X	0.978027
NODE213X	NODE156X	GENE459X	0.977932
NODE214X	GENE4323X	GENE4316X	0.977860
NODE215X	GENE1381X	GENE886X	0.977649
NODE216X	GENE3027X	GENE53X	0.977582
NODE217X	GENE1851X	GENE1813X	0.977545
NODE218X	GENE3725X	NODE187X	0.977539
NODE219X	NODE130X	NODE166X	0.977534
NODE220X	GENE3051X	GENE1568X	0.977524
NODE221X	GENE2110X	NODE163X	0.977508
NODE222X	NODE90X	NODE14X	0.977493
NODE223X	GENE2519X	GENE364X	0.977473
NODE224X	GENE2999X	GENE2527X	0.977408
NODE225X	GENE3619X	GENE3343X	0.977268
NODE226X	GENE2946X	NODE159X	0.977236
NODE227X	GENE4118X	GENE3508X	0.977225
NODE228X	NODE53X	NODE80X	0.977143
NODE229X	NODE78X	NODE99X	0.977138
NODE230X	GENE3632X	GENE3597X	0.977137
NODE231X	GENE3790X	GENE3438X	0.977112
NODE232X	GENE2797X	GENE2708X	0.976994
NODE233X	GENE3049X	GENE1496X	0.976984
NODE234X	GENE4536X	NODE194X	0.976923
NODE235X	GENE3520X	GENE1253X	0.976813
NODE236X	GENE1986X	GENE1043X	0.976779
NODE237X	GENE3038X	NODE193X	0.976773
NODE238X	NODE119X	NODE118X	0.976567
NODE239X	GENE3516X	GENE832X	0.976439
NODE240X	GENE4081X	NODE164X	0.976387
NODE241X	GENE3682X	GENE312X	0.976200
NODE242X	GENE3016X	NODE70X	0.976129
NODE243X	GENE3875X	GENE284X	0.976060
NODE244X	NODE139X	NODE122X	0.975979
NODE245X	GENE2238X	GENE1645X	0.975883
NODE246X	NODE81X	GENE1541X	0.975848
NODE247X	GENE673X	GENE670X	0.975842
NODE248X	GENE1895X	GENE521X	0.975680
NODE249X	GENE3257X	NODE189X	0.975586
NODE250X	NODE158X	NODE153X	0.975573
NODE251X	GENE1549X	NODE135X	0.975517
NODE252X	GENE3549X	NODE199X	0.975489
NODE253X	GENE3386X	GENE188X	0.975425
NODE254X	GENE2779X	GENE2738X	0.975360
NODE255X	NODE172X	NODE152X	0.975291
NODE256X	GENE1075X	NODE219X	0.975220
NODE257X	GENE2492X	GENE1432X	0.975190
NODE258X	GENE3243X	GENE1555X	0.975177
NODE259X	GENE978X	NODE229X	0.975122
NODE260X	GENE1315X	NODE181X	0.975080
NODE261X	GENE3300X	GENE3037X	0.975036
NODE262X	GENE2243X	GENE1378X	0.974987
NODE263X	GENE1386X	GENE408X	0.974975
NODE264X	GENE4567X	NODE180X	0.974967
NODE265X	NODE195X	NODE211X	0.974941
NODE266X	NODE186X	NODE234X	0.974707
NODE267X	GENE1158X	GENE977X	0.974650
NODE268X	NODE220X	NODE256X	0.974563
NODE269X	NODE203X	NODE237X	0.974549
NODE270X	GENE3210X	GENE4539X	0.974505
NODE271X	GENE3686X	NODE206X	0.974424
NODE272X	NODE171X	NODE250X	0.974348
NODE273X	GENE2792X	GENE2769X	0.974201
NODE274X	GENE3878X	GENE2647X	0.974119
NODE275X	GENE703X	GENE107X	0.974096
NODE276X	GENE2051X	GENE1X	0.974031
NODE277X	GENE2799X	GENE2794X	0.974020
NODE278X	NODE222X	NODE8X	0.974015
NODE279X	GENE3700X	GENE1960X	0.973915
NODE280X	GENE4213X	NODE162X	0.973833
NODE281X	GENE2866X	GENE2140X	0.973806
NODE282X	NODE179X	GENE148X	0.973765
NODE283X	GENE1012X	GENE887X	0.973763
NODE284X	NODE149X	NODE265X	0.973592
NODE285X	GENE1787X	NODE245X	0.973585
NODE286X	NODE259X	NODE209X	0.973499
NODE287X	GENE2500X	GENE2045X	0.973383
NODE288X	NODE185X	NODE192X	0.973372
NODE289X	GENE4373X	GENE884X	0.973343
NODE290X	GENE3444X	GENE1732X	0.973319
NODE291X	GENE3007X	NODE141X	0.973200
NODE292X	GENE2935X	GENE2153X	0.973112
NODE293X	NODE201X	GENE370X	0.973077
NODE294X	NODE252X	NODE284X	0.973034
NODE295X	GENE3068X	GENE2667X	0.972941
NODE296X	NODE255X	NODE249X	0.972919
NODE297X	GENE1632X	NODE246X	0.972905
NODE298X	GENE206X	GENE34X	0.972886
NODE299X	GENE2782X	NODE212X	0.972872
NODE300X	GENE1421X	NODE55X	0.972711
NODE301X	GENE1581X	GENE465X	0.972655
NODE302X	NODE196X	GENE1531X	0.972624
NODE303X	GENE3015X	NODE182X	0.972527
NODE304X	GENE1809X	NODE221X	0.972515
NODE305X	GENE3379X	GENE2380X	0.972435
NODE306X	GENE1227X	NODE248X	0.972287
NODE307X	NODE244X	NODE271X	0.972137
NODE308X	GENE3539X	GENE2271X	0.972137
NODE309X	NODE291X	NODE200X	0.972120
NODE310X	NODE278X	NODE6X	0.972035
NODE311X	GENE3235X	NODE140X	0.971986
NODE312X	GENE2391X	GENE2177X	0.971868
NODE313X	NODE205X	NODE242X	0.971852
NODE314X	NODE133X	NODE272X	0.971839
NODE315X	GENE2486X	NODE184X	0.971696
NODE316X	GENE2760X	NODE103X	0.971689
NODE317X	NODE151X	NODE275X	0.971641
NODE318X	GENE2167X	GENE753X	0.971628
NODE319X	GENE3618X	NODE169X	0.971532
NODE320X	GENE2128X	GENE11X	0.971497
NODE321X	GENE3169X	NODE224X	0.971316
NODE322X	GENE1778X	GENE213X	0.971298
NODE323X	NODE175X	NODE213X	0.971238
NODE324X	NODE197X	NODE253X	0.971098
NODE325X	NODE261X	GENE2010X	0.971077
NODE326X	GENE2688X	GENE2247X	0.970999
NODE327X	GENE2165X	GENE1084X	0.970919
NODE328X	NODE226X	NODE267X	0.970849
NODE329X	GENE1291X	GENE754X	0.970817
NODE330X	NODE77X	NODE240X	0.970670
NODE331X	GENE2445X	GENE240X	0.970659
NODE332X	NODE286X	NODE238X	0.970611
NODE333X	NODE115X	NODE198X	0.970523
NODE334X	GENE2571X	GENE197X	0.970464
NODE335X	GENE2270X	NODE210X	0.970373
NODE336X	GENE3398X	NODE269X	0.970193
NODE337X	NODE188X	NODE294X	0.970007
NODE338X	GENE1500X	GENE908X	0.969972
NODE339X	GENE2549X	NODE167X	0.969949
NODE340X	GENE4337X	GENE705X	0.969827
NODE341X	GENE786X	NODE173X	0.969737
NODE342X	GENE2791X	NODE300X	0.969624
NODE343X	NODE325X	NODE280X	0.969577
NODE344X	GENE1919X	GENE1127X	0.969570
NODE345X	GENE1756X	GENE1615X	0.969517
NODE346X	NODE264X	NODE266X	0.969516
NODE347X	GENE3929X	GENE1299X	0.969504
NODE348X	GENE1966X	GENE4364X	0.969496
NODE349X	NODE16X	NODE310X	0.969426
NODE350X	GENE4183X	GENE335X	0.969401
NODE351X	GENE2457X	GENE2320X	0.969385
NODE352X	GENE3476X	GENE1751X	0.969303
NODE353X	GENE2780X	GENE1992X	0.969201
NODE354X	GENE1665X	GENE295X	0.969065
NODE355X	GENE3429X	GENE3270X	0.969065
NODE356X	NODE281X	GENE278X	0.968996
NODE357X	GENE3826X	GENE123X	0.968963
NODE358X	GENE1719X	GENE1650X	0.968938
NODE359X	GENE3615X	GENE2304X	0.968752
NODE360X	GENE2795X	NODE277X	0.968746
NODE361X	GENE3791X	NODE231X	0.968700
NODE362X	GENE3176X	GENE1286X	0.968605
NODE363X	GENE2535X	NODE22X	0.968504
NODE364X	GENE3955X	GENE1984X	0.968442
NODE365X	GENE4111X	GENE1149X	0.968440
NODE366X	GENE2860X	GENE439X	0.968322
NODE367X	GENE4010X	GENE2694X	0.968305
NODE368X	NODE307X	NODE268X	0.968296
NODE369X	NODE326X	GENE1209X	0.968183
NODE370X	GENE3382X	GENE1331X	0.968168
NODE371X	NODE218X	GENE2098X	0.968160
NODE372X	GENE762X	NODE315X	0.968093
NODE373X	GENE1211X	GENE85X	0.968005
NODE374X	NODE241X	NODE282X	0.967955
NODE375X	GENE3023X	GENE1710X	0.967952
NODE376X	GENE4175X	GENE3883X	0.967765
NODE377X	NODE290X	NODE297X	0.967729
NODE378X	NODE227X	NODE312X	0.967676
NODE379X	NODE262X	NODE223X	0.967666
NODE380X	NODE303X	NODE207X	0.967650
NODE381X	GENE3077X	GENE121X	0.967634
NODE382X	GENE4578X	NODE276X	0.967547
NODE383X	GENE2161X	GENE362X	0.967487
NODE384X	NODE299X	GENE2746X	0.967435
NODE385X	GENE1718X	NODE309X	0.967374
NODE386X	NODE191X	NODE313X	0.967335
NODE387X	GENE4563X	GENE3315X	0.967324
NODE388X	NODE336X	NODE314X	0.967322
NODE389X	NODE335X	NODE279X	0.967201
NODE390X	GENE2218X	NODE323X	0.967153
NODE391X	NODE304X	NODE337X	0.967137
NODE392X	NODE217X	NODE178X	0.967037
NODE393X	NODE288X	NODE317X	0.966946
NODE394X	GENE3048X	GENE748X	0.966633
NODE395X	NODE230X	NODE391X	0.966543
NODE396X	NODE392X	NODE190X	0.966535
NODE397X	NODE202X	GENE233X	0.966533
NODE398X	GENE3292X	NODE301X	0.966507
NODE399X	GENE1536X	NODE296X	0.966419
NODE400X	GENE2221X	GENE2141X	0.966402
NODE401X	GENE1135X	NODE142X	0.966402
NODE402X	GENE3672X	GENE1945X	0.966285
NODE403X	GENE3527X	GENE3146X	0.966281
NODE404X	GENE2781X	GENE1690X	0.966210
NODE405X	GENE2678X	NODE270X	0.966203
NODE406X	NODE215X	NODE146X	0.966124
NODE407X	GENE2768X	GENE930X	0.966089
NODE408X	GENE2512X	GENE736X	0.966056
NODE409X	GENE3144X	GENE136X	0.966053
NODE410X	GENE4424X	GENE2959X	0.966011
NODE411X	GENE4049X	GENE1191X	0.966004
NODE412X	GENE2157X	GENE1573X	0.965972
NODE413X	GENE3269X	GENE1129X	0.965918
NODE414X	NODE316X	GENE2706X	0.965794
NODE415X	GENE4409X	GENE301X	0.965764
NODE416X	NODE346X	NODE393X	0.965626
NODE417X	GENE3994X	NODE289X	0.965543
NODE418X	GENE2920X	GENE4287X	0.965396
NODE419X	NODE399X	NODE368X	0.965327
NODE420X	GENE951X	NODE228X	0.965173
NODE421X	GENE4302X	NODE377X	0.965120
NODE422X	NODE342X	NODE385X	0.965072
NODE423X	GENE156X	NODE357X	0.965055
NODE424X	GENE4505X	GENE1547X	0.964971
NODE425X	GENE2759X	GENE2724X	0.964895
NODE426X	GENE4266X	NODE320X	0.964785
NODE427X	GENE2875X	NODE333X	0.964740
NODE428X	NODE386X	NODE263X	0.964659
NODE429X	NODE225X	NODE321X	0.964637
NODE430X	GENE2363X	NODE306X	0.964618
NODE431X	GENE1800X	NODE356X	0.964617
NODE432X	GENE2365X	NODE247X	0.964538
NODE433X	GENE4041X	GENE639X	0.964518
NODE434X	GENE3155X	GENE2882X	0.964278
NODE435X	GENE3858X	GENE3474X	0.964267
NODE436X	GENE1962X	NODE341X	0.964166
NODE437X	GENE2861X	GENE1463X	0.964040
NODE438X	NODE364X	GENE1923X	0.963939
NODE439X	GENE63X	GENE52X	0.963873
NODE440X	GENE1656X	GENE1354X	0.963769
NODE441X	NODE308X	NODE331X	0.963750
NODE442X	GENE1053X	GENE700X	0.963722
NODE443X	GENE4428X	GENE1642X	0.963701
NODE444X	NODE302X	NODE372X	0.963686
NODE445X	GENE2921X	NODE394X	0.963631
NODE446X	GENE515X	GENE444X	0.963573
NODE447X	GENE4377X	GENE4311X	0.963480
NODE448X	NODE214X	NODE327X	0.963477
NODE449X	GENE4052X	GENE3192X	0.963445
NODE450X	GENE2748X	NODE354X	0.963436
NODE451X	GENE2388X	GENE260X	0.963415
NODE452X	NODE233X	GENE1103X	0.963290
NODE453X	GENE2066X	GENE499X	0.963287
NODE454X	NODE235X	NODE390X	0.963243
NODE455X	GENE2056X	GENE1373X	0.963206
NODE456X	GENE1403X	NODE338X	0.963179
NODE457X	NODE413X	NODE430X	0.963135
NODE458X	GENE3368X	NODE305X	0.963104
NODE459X	GENE3351X	GENE1180X	0.962998
NODE460X	GENE3250X	GENE641X	0.962933
NODE461X	NODE311X	NODE340X	0.962903
NODE462X	GENE1731X	NODE293X	0.962842
NODE463X	NODE374X	NODE416X	0.962837
NODE464X	GENE3313X	GENE1467X	0.962826
NODE465X	GENE2225X	NODE408X	0.962797
NODE466X	NODE350X	NODE330X	0.962784
NODE467X	NODE287X	GENE1165X	0.962761
NODE468X	NODE363X	GENE900X	0.962748
NODE469X	NODE343X	NODE401X	0.962678
NODE470X	GENE2560X	GENE1321X	0.962428
NODE471X	NODE251X	NODE349X	0.962426
NODE472X	NODE319X	GENE871X	0.962390
NODE473X	NODE379X	NODE431X	0.962279
NODE474X	GENE3115X	GENE223X	0.962151
NODE475X	GENE1415X	GENE157X	0.962133
NODE476X	GENE893X	GENE230X	0.962091
NODE477X	NODE260X	GENE520X	0.962086
NODE478X	GENE3193X	NODE371X	0.962081
NODE479X	GENE3835X	GENE3117X	0.962072
NODE480X	GENE3239X	NODE236X	0.962035
NODE481X	GENE3538X	GENE947X	0.961933
NODE482X	NODE381X	NODE395X	0.961922
NODE483X	GENE2014X	NODE216X	0.961906
NODE484X	GENE2538X	NODE389X	0.961896
NODE485X	NODE378X	GENE1720X	0.961764
NODE486X	GENE2305X	GENE579X	0.961702
NODE487X	GENE4459X	NODE348X	0.961701
NODE488X	GENE502X	NODE428X	0.961487
NODE489X	GENE3616X	GENE27X	0.961476
NODE490X	NODE232X	NODE414X	0.961424
NODE491X	GENE2545X	NODE328X	0.961416
NODE492X	GENE3592X	GENE1086X	0.961401
NODE493X	GENE3530X	NODE208X	0.961273
NODE494X	GENE3675X	NODE439X	0.961139
NODE495X	GENE3531X	NODE476X	0.961100
NODE496X	GENE2521X	GENE2180X	0.961060
NODE497X	GENE3712X	GENE1729X	0.961053
NODE498X	NODE329X	NODE419X	0.960999
NODE499X	NODE134X	GENE2245X	0.960976
NODE500X	GENE2756X	GENE1270X	0.960849
NODE501X	GENE3286X	GENE2950X	0.960775
NODE502X	NODE355X	GENE2601X	0.960749
NODE503X	GENE2993X	NODE358X	0.960659
NODE504X	GENE1987X	NODE332X	0.960652
NODE505X	GENE2065X	GENE470X	0.960600
NODE506X	GENE2340X	GENE1181X	0.960464
NODE507X	GENE3261X	GENE1186X	0.960359
NODE508X	GENE4294X	GENE497X	0.960342
NODE509X	GENE4423X	GENE1841X	0.960225
NODE510X	NODE498X	NODE444X	0.960182
NODE511X	GENE2625X	GENE1247X	0.960075
NODE512X	GENE433X	GENE89X	0.960060
NODE513X	NODE469X	NODE483X	0.959979
NODE514X	GENE3439X	GENE194X	0.959933
NODE515X	GENE3800X	GENE3412X	0.959917
NODE516X	GENE2699X	GENE541X	0.959795
NODE517X	NODE432X	NODE243X	0.959763
NODE518X	NODE421X	NODE420X	0.959763
NODE519X	GENE2013X	GENE1999X	0.959725
NODE520X	NODE448X	GENE874X	0.959497
NODE521X	GENE3402X	NODE334X	0.959270
NODE522X	NODE295X	NODE347X	0.959245
NODE523X	NODE406X	NODE380X	0.959216
NODE524X	NODE477X	NODE388X	0.959167
NODE525X	GENE3244X	NODE50X	0.959143
NODE526X	NODE285X	NODE488X	0.959013
NODE527X	GENE3648X	GENE4094X	0.959005
NODE528X	NODE318X	NODE382X	0.958776
NODE529X	NODE510X	NODE482X	0.958732
NODE530X	NODE353X	GENE113X	0.958728
NODE531X	GENE3478X	GENE208X	0.958590
NODE532X	GENE1182X	GENE410X	0.958524
NODE533X	NODE339X	NODE396X	0.958485
NODE534X	NODE345X	GENE30X	0.958422
NODE535X	NODE526X	NODE397X	0.958267
NODE536X	NODE418X	GENE1095X	0.958238
NODE537X	GENE1655X	GENE880X	0.958121
NODE538X	GENE3978X	GENE3525X	0.958020
NODE539X	GENE2466X	GENE4358X	0.958013
NODE540X	GENE3469X	GENE2731X	0.957814
NODE541X	GENE3359X	GENE4290X	0.957799
NODE542X	GENE1528X	GENE675X	0.957767
NODE543X	NODE427X	NODE504X	0.957719
NODE544X	GENE1601X	NODE204X	0.957703
NODE545X	GENE1238X	NODE471X	0.957621
NODE546X	NODE465X	GENE522X	0.957598
NODE547X	GENE4575X	GENE624X	0.957475
NODE548X	NODE491X	NODE463X	0.957397
NODE549X	GENE3622X	GENE2784X	0.957303
NODE550X	GENE2701X	GENE411X	0.957253
NODE551X	GENE2155X	GENE2144X	0.957116
NODE552X	NODE360X	GENE2763X	0.957087
NODE553X	GENE2332X	GENE498X	0.957075
NODE554X	NODE480X	GENE65X	0.957034
NODE555X	GENE2089X	NODE485X	0.956993
NODE556X	GENE3344X	GENE4466X	0.956937
NODE557X	NODE274X	GENE737X	0.956927
NODE558X	GENE2778X	NODE369X	0.956853
NODE559X	GENE3253X	GENE132X	0.956804
NODE560X	NODE503X	NODE473X	0.956710
NODE561X	NODE442X	NODE422X	0.956662
NODE562X	GENE3662X	NODE403X	0.956657
NODE563X	GENE4016X	GENE0X	0.956514
NODE564X	NODE429X	NODE441X	0.956508
NODE565X	NODE361X	NODE517X	0.956501
NODE566X	GENE3528X	GENE3337X	0.956462
NODE567X	GENE3228X	GENE2319X	0.956438
NODE568X	GENE2808X	GENE2278X	0.956331
NODE569X	GENE1974X	GENE1776X	0.956289
NODE570X	GENE3812X	GENE3029X	0.956251
NODE571X	NODE556X	NODE239X	0.956161
NODE572X	GENE4522X	GENE2524X	0.956140
NODE573X	GENE3267X	GENE3131X	0.956132
NODE574X	GENE4328X	GENE1174X	0.956128
NODE575X	GENE4490X	GENE2234X	0.955943
NODE576X	GENE3614X	GENE2744X	0.955937
NODE577X	GENE2881X	NODE409X	0.955849
NODE578X	GENE4532X	GENE646X	0.955836
NODE579X	GENE3182X	GENE2960X	0.955770
NODE580X	GENE1304X	NODE446X	0.955718
NODE581X	NODE445X	NODE454X	0.955712
NODE582X	NODE484X	NODE283X	0.955627
NODE583X	GENE4027X	GENE2422X	0.955613
NODE584X	NODE456X	NODE545X	0.955553
NODE585X	GENE3018X	GENE106X	0.955360
NODE586X	NODE462X	NODE426X	0.955283
NODE587X	NODE359X	GENE1989X	0.955277
NODE588X	GENE3324X	NODE373X	0.955275
NODE589X	NODE367X	NODE417X	0.955024
NODE590X	NODE452X	NODE564X	0.955001
NODE591X	GENE692X	GENE286X	0.954988
NODE592X	GENE2785X	GENE73X	0.954964
NODE593X	NODE449X	GENE2185X	0.954900
NODE594X	NODE410X	GENE847X	0.954867
NODE595X	GENE1722X	GENE1633X	0.954820
NODE596X	GENE4108X	GENE1532X	0.954701
NODE597X	GENE2568X	GENE813X	0.954678
NODE598X	NODE576X	NODE500X	0.954657
NODE599X	GENE709X	NODE528X	0.954626
NODE600X	NODE499X	NODE537X	0.954623
NODE601X	NODE365X	NODE415X	0.954621
NODE602X	GENE3918X	NODE405X	0.954573
NODE603X	NODE582X	NODE324X	0.954547
NODE604X	GENE3588X	GENE2975X	0.954443
NODE605X	NODE549X	NODE489X	0.954407
NODE606X	GENE3897X	GENE2062X	0.954386
NODE607X	GENE4253X	GENE676X	0.954355
NODE608X	GENE2798X	NODE254X	0.954352
NODE609X	GENE3644X	NODE257X	0.954253
NODE610X	GENE2955X	GENE2683X	0.954234
NODE611X	GENE2257X	NODE467X	0.954191
NODE612X	NODE370X	NODE534X	0.954149
NODE613X	GENE3661X	GENE1867X	0.954122
NODE614X	GENE3196X	GENE2313X	0.954013
NODE615X	GENE3422X	NODE539X	0.953949
NODE616X	GENE2800X	NODE384X	0.953901
NODE617X	GENE3430X	GENE2832X	0.953837
NODE618X	GENE1761X	GENE31X	0.953625
NODE619X	GENE3646X	GENE2426X	0.953591
NODE620X	GENE1526X	GENE960X	0.953535
NODE621X	GENE3787X	GENE1550X	0.953504
NODE622X	NODE170X	NODE110X	0.953427
NODE623X	NODE487X	NODE561X	0.953342
NODE624X	GENE1770X	GENE1351X	0.953299
NODE625X	GENE4394X	GENE149X	0.953292
NODE626X	NODE533X	NODE548X	0.953225
NODE627X	GENE3376X	GENE1797X	0.953126
NODE628X	GENE2297X	GENE1294X	0.953054
NODE629X	GENE2103X	NODE459X	0.953016
NODE630X	GENE2192X	GENE377X	0.952965
NODE631X	GENE1922X	NODE443X	0.952952
NODE632X	GENE3621X	GENE2046X	0.952929
NODE633X	GENE3479X	NODE352X	0.952910
NODE634X	NODE536X	NODE451X	0.952891
NODE635X	GENE1071X	GENE995X	0.952790
NODE636X	GENE4410X	NODE508X	0.952772
NODE637X	GENE2762X	GENE2734X	0.952767
NODE638X	GENE3803X	GENE1223X	0.952746
NODE639X	GENE3748X	GENE3017X	0.952577
NODE640X	GENE4547X	GENE4332X	0.952528
NODE641X	NODE497X	GENE538X	0.952458
NODE642X	GENE2893X	NODE578X	0.952445
NODE643X	GENE3830X	GENE3204X	0.952416
NODE644X	GENE3419X	NODE466X	0.952405
NODE645X	GENE1152X	NODE520X	0.952393
NODE646X	GENE2364X	NODE440X	0.952319
NODE647X	GENE1078X	NODE590X	0.952177
NODE648X	GENE2357X	GENE1427X	0.952165
NODE649X	GENE3887X	GENE4272X	0.951954
NODE650X	GENE3792X	GENE3318X	0.951873
NODE651X	NODE493X	GENE1347X	0.951771
NODE652X	NODE400X	NODE554X	0.951734
NODE653X	NODE579X	NODE423X	0.951689
NODE654X	GENE1705X	NODE577X	0.951650
NODE655X	GENE2622X	GENE587X	0.951618
NODE656X	NODE603X	NODE518X	0.951614
NODE657X	GENE2679X	NODE407X	0.951579
NODE658X	GENE2969X	NODE623X	0.951504
NODE659X	NODE424X	NODE626X	0.951460
NODE660X	GENE1737X	GENE4544X	0.951451
NODE661X	NODE555X	NODE586X	0.951447
NODE662X	GENE3171X	GENE119X	0.951420
NODE663X	GENE2094X	NODE511X	0.951305
NODE664X	NODE362X	GENE363X	0.951277
NODE665X	GENE3915X	GENE3542X	0.951267
NODE666X	NODE502X	GENE1621X	0.951261
NODE667X	NODE523X	NODE513X	0.951224
NODE668X	NODE344X	NODE322X	0.951219
NODE669X	GENE3892X	GENE1723X	0.951021
NODE670X	NODE604X	NODE557X	0.950993
NODE671X	GENE1678X	GENE451X	0.950963
NODE672X	GENE2513X	GENE1475X	0.950920
NODE673X	GENE4350X	GENE1376X	0.950916
NODE674X	GENE3221X	GENE204X	0.950862
NODE675X	GENE1589X	GENE4063X	0.950851
NODE676X	GENE4013X	GENE2619X	0.950776
NODE677X	GENE836X	GENE604X	0.950716
NODE678X	GENE961X	GENE4198X	0.950677
NODE679X	NODE453X	NODE530X	0.950544
NODE680X	GENE3514X	GENE251X	0.950378
NODE681X	NODE535X	NODE644X	0.950286
NODE682X	NODE461X	NODE543X	0.950282
NODE683X	GENE3177X	NODE468X	0.950248
NODE684X	NODE404X	NODE601X	0.950223
NODE685X	NODE481X	NODE436X	0.950205
NODE686X	NODE472X	NODE532X	0.950132
NODE687X	GENE1058X	GENE422X	0.950062
NODE688X	GENE1695X	GENE3921X	0.950041
NODE689X	GENE1224X	GENE165X	0.949985
NODE690X	GENE1556X	NODE494X	0.949984
NODE691X	GENE1401X	GENE875X	0.949764
NODE692X	GENE1694X	GENE1192X	0.949697
NODE693X	GENE2483X	GENE1469X	0.949674
NODE694X	NODE542X	NODE516X	0.949618
NODE695X	NODE298X	NODE612X	0.949611
NODE696X	GENE3805X	NODE592X	0.949558
NODE697X	NODE587X	NODE591X	0.949492
NODE698X	GENE2956X	GENE38X	0.949470
NODE699X	GENE1888X	NODE160X	0.949444
NODE700X	GENE3702X	NODE475X	0.949403
NODE701X	GENE4448X	NODE398X	0.949231
NODE702X	NODE527X	NODE512X	0.949197
NODE703X	GENE1565X	GENE1004X	0.949175
NODE704X	GENE2691X	GENE2029X	0.949150
NODE705X	GENE4268X	GENE4319X	0.949120
NODE706X	GENE2737X	GENE1150X	0.949057
NODE707X	GENE3317X	GENE3092X	0.948864
NODE708X	GENE3395X	GENE1687X	0.948807
NODE709X	NODE273X	NODE616X	0.948797
NODE710X	NODE651X	NODE584X	0.948773
NODE711X	GENE2948X	GENE2833X	0.948701
NODE712X	GENE1508X	NODE599X	0.948650
NODE713X	NODE507X	GENE728X	0.948584
NODE714X	GENE3329X	GENE290X	0.948573
NODE715X	NODE609X	GENE153X	0.948538
NODE716X	GENE2730X	GENE1631X	0.948176
NODE717X	NODE575X	NODE376X	0.948143
NODE718X	GENE3859X	GENE2362X	0.948112
NODE719X	GENE1493X	NODE455X	0.948069
NODE720X	NODE425X	GENE2455X	0.948064
NODE721X	NODE562X	NODE375X	0.948057
NODE722X	GENE2384X	GENE1275X	0.948001
NODE723X	GENE2848X	GENE1950X	0.947888
NODE724X	NODE552X	NODE490X	0.947886
NODE725X	GENE2772X	GENE1437X	0.947785
NODE726X	NODE258X	NODE525X	0.947729
NODE727X	GENE2589X	GENE2201X	0.947695
NODE728X	GENE4538X	GENE298X	0.947673
NODE729X	GENE825X	NODE433X	0.947624
NODE730X	GENE2114X	NODE450X	0.947602
NODE731X	NODE521X	NODE622X	0.947584
NODE732X	GENE3212X	GENE4124X	0.947580
NODE733X	GENE3020X	NODE571X	0.947575
NODE734X	NODE682X	NODE524X	0.947556
NODE735X	GENE3393X	GENE1980X	0.947555
NODE736X	GENE1730X	NODE437X	0.947402
NODE737X	GENE2136X	GENE2099X	0.947225
NODE738X	GENE2556X	GENE3909X	0.947121
NODE739X	GENE1829X	NODE544X	0.947079
NODE740X	GENE3911X	GENE354X	0.947031
NODE741X	GENE3977X	NODE411X	0.946930
NODE742X	GENE2687X	NODE567X	0.946913
NODE743X	NODE292X	GENE4067X	0.946893
NODE744X	GENE1947X	GENE93X	0.946847
NODE745X	GENE4382X	GENE2478X	0.946794
NODE746X	GENE2771X	NODE709X	0.946752
NODE747X	NODE658X	NODE546X	0.946749
NODE748X	NODE701X	NODE560X	0.946741
NODE749X	NODE593X	NODE478X	0.946703
NODE750X	GENE3089X	GENE325X	0.946654
NODE751X	GENE3967X	GENE3130X	0.946637
NODE752X	NODE569X	NODE589X	0.946279
NODE753X	GENE4271X	GENE1909X	0.946245
NODE754X	GENE2817X	NODE636X	0.946088
NODE755X	GENE2704X	NODE598X	0.946008
NODE756X	GENE3432X	GENE1357X	0.945970
NODE757X	GENE2429X	NODE679X	0.945887
NODE758X	NODE648X	NODE645X	0.945821
NODE759X	NODE447X	NODE710X	0.945735
NODE760X	NODE435X	NODE653X	0.945679
NODE761X	GENE4472X	NODE631X	0.945664
NODE762X	GENE3360X	GENE2358X	0.945650
NODE763X	NODE660X	NODE457X	0.945606
NODE764X	GENE2790X	GENE4169X	0.945595
NODE765X	GENE3651X	GENE1712X	0.945331
NODE766X	GENE3215X	GENE3080X	0.945282
NODE767X	GENE1430X	GENE1208X	0.945227
NODE768X	GENE558X	GENE91X	0.945188
NODE769X	NODE657X	NODE605X	0.945077
NODE770X	NODE501X	NODE412X	0.944854
NODE771X	GENE3057X	GENE1818X	0.944835
NODE772X	GENE4579X	GENE1248X	0.944812
NODE773X	NODE541X	GENE424X	0.944785
NODE774X	GENE807X	GENE358X	0.944780
NODE775X	GENE2930X	GENE1497X	0.944731
NODE776X	GENE3713X	GENE4240X	0.944718
NODE777X	GENE1545X	NODE547X	0.944677
NODE778X	GENE1088X	GENE476X	0.944415
NODE779X	GENE1864X	GENE168X	0.944343
NODE780X	GENE1330X	GENE36X	0.944291
NODE781X	GENE3375X	NODE366X	0.944239
NODE782X	GENE3342X	GENE4470X	0.944227
NODE783X	GENE2576X	NODE673X	0.944223
NODE784X	GENE2684X	GENE2624X	0.944206
NODE785X	GENE3014X	NODE505X	0.944176
NODE786X	NODE659X	NODE529X	0.944155
NODE787X	GENE1193X	NODE647X	0.944136
NODE788X	NODE761X	NODE514X	0.944013
NODE789X	GENE2770X	GENE471X	0.943981
NODE790X	NODE558X	GENE865X	0.943886
NODE791X	NODE509X	GENE606X	0.943729
NODE792X	GENE1244X	NODE580X	0.943707
NODE793X	GENE3127X	GENE47X	0.943637
NODE794X	GENE3287X	NODE611X	0.943592
NODE795X	NODE656X	NODE652X	0.943560
NODE796X	NODE643X	GENE2858X	0.943543
NODE797X	GENE3477X	GENE270X	0.943542
NODE798X	NODE666X	NODE588X	0.943504
NODE799X	NODE754X	NODE625X	0.943417
NODE800X	NODE752X	NODE747X	0.943394
NODE801X	GENE3609X	NODE641X	0.943232
NODE802X	NODE692X	NODE758X	0.943224
NODE803X	GENE1879X	NODE729X	0.943204
NODE804X	GENE2714X	GENE1802X	0.943086
NODE805X	GENE3590X	GENE3857X	0.943047
NODE806X	NODE621X	GENE905X	0.942984
NODE807X	GENE3490X	GENE3139X	0.942965
NODE808X	GENE3627X	GENE3617X	0.942952
NODE809X	NODE383X	NODE731X	0.942951
NODE810X	GENE3460X	GENE3284X	0.942847
NODE811X	GENE622X	GENE368X	0.942807
NODE812X	GENE4079X	GENE1612X	0.942786
NODE813X	GENE1110X	NODE581X	0.942745
NODE814X	NODE522X	GENE257X	0.942740
NODE815X	GENE2689X	GENE1661X	0.942711
NODE816X	GENE3123X	GENE571X	0.942486
NODE817X	GENE3559X	GENE2766X	0.942475
NODE818X	GENE4555X	NODE749X	0.942422
NODE819X	GENE1265X	GENE809X	0.942320
NODE820X	GENE2289X	GENE888X	0.941975
NODE821X	GENE3028X	GENE3011X	0.941927
NODE822X	NODE764X	NODE540X	0.941875
NODE823X	GENE2503X	GENE774X	0.941686
NODE824X	NODE519X	NODE736X	0.941561
NODE825X	NODE515X	GENE2113X	0.941427
NODE826X	GENE1417X	GENE733X	0.941362
NODE827X	GENE1091X	NODE661X	0.941265
NODE828X	GENE2931X	GENE1704X	0.941214
NODE829X	GENE3566X	GENE2979X	0.941162
NODE830X	NODE772X	NODE563X	0.941159
NODE831X	GENE3522X	NODE787X	0.941137
NODE832X	NODE538X	GENE1505X	0.941123
NODE833X	NODE438X	NODE802X	0.940866
NODE834X	GENE2906X	GENE1662X	0.940822
NODE835X	NODE683X	NODE759X	0.940790
NODE836X	NODE619X	NODE702X	0.940729
NODE837X	GENE2720X	NODE740X	0.940585
NODE838X	NODE474X	NODE690X	0.940367
NODE839X	GENE2965X	NODE712X	0.940352
NODE840X	NODE672X	NODE464X	0.940285
NODE841X	NODE637X	NODE550X	0.940273
NODE842X	GENE2012X	GENE1587X	0.940151
NODE843X	NODE639X	NODE458X	0.940141
NODE844X	GENE2692X	GENE2160X	0.939888
NODE845X	GENE3625X	NODE769X	0.939731
NODE846X	GENE1517X	NODE559X	0.939620
NODE847X	GENE3580X	GENE2269X	0.939514
NODE848X	GENE1755X	NODE695X	0.939512
NODE849X	GENE4307X	GENE3589X	0.939427
NODE850X	NODE402X	GENE171X	0.939381
NODE851X	NODE665X	NODE791X	0.939230
NODE852X	GENE1255X	NODE674X	0.939201
NODE853X	GENE1400X	NODE694X	0.939197
NODE854X	NODE602X	NODE668X	0.939186
NODE855X	GENE1748X	NODE531X	0.939179
NODE856X	NODE551X	GENE793X	0.939173
NODE857X	NODE723X	GENE3796X	0.939120
NODE858X	GENE2536X	GENE504X	0.939043
NODE859X	GENE4155X	NODE629X	0.938903
NODE860X	GENE1911X	NODE800X	0.938836
NODE861X	GENE3440X	GENE1703X	0.938794
NODE862X	NODE617X	NODE486X	0.938772
NODE863X	GENE2283X	NODE663X	0.938700
NODE864X	GENE3122X	NODE597X	0.938697
NODE865X	GENE2895X	GENE3995X	0.938589
NODE866X	GENE3932X	GENE3917X	0.938497
NODE867X	GENE3970X	GENE3766X	0.938465
NODE868X	GENE3148X	GENE1807X	0.938436
NODE869X	NODE745X	NODE813X	0.938416
NODE870X	NODE818X	NODE634X	0.938381
NODE871X	NODE460X	NODE777X	0.938376
NODE872X	NODE608X	GENE2705X	0.938375
NODE873X	GENE1724X	NODE738X	0.938287
NODE874X	GENE3557X	GENE4396X	0.938104
NODE875X	GENE2444X	NODE839X	0.938052
NODE876X	GENE4202X	GENE1451X	0.938037
NODE877X	GENE3173X	NODE681X	0.937934
NODE878X	GENE1256X	NODE831X	0.937913
NODE879X	GENE3548X	GENE82X	0.937811
NODE880X	GENE3091X	GENE2788X	0.937801
NODE881X	NODE596X	NODE760X	0.937605
NODE882X	GENE3339X	GENE2996X	0.937550
NODE883X	GENE4283X	GENE1933X	0.937517
NODE884X	GENE4121X	NODE574X	0.937316
NODE885X	GENE2079X	GENE1241X	0.937276
NODE886X	NODE650X	GENE1269X	0.937237
NODE887X	NODE763X	NODE814X	0.937039
NODE888X	GENE2310X	GENE595X	0.937034
NODE889X	NODE705X	NODE492X	0.937027
NODE890X	NODE570X	NODE781X	0.936996
NODE891X	GENE2815X	GENE1364X	0.936981
NODE892X	NODE613X	GENE1316X	0.936961
NODE893X	GENE2471X	GENE2291X	0.936892
NODE894X	GENE3414X	NODE732X	0.936772
NODE895X	NODE642X	NODE862X	0.936720
NODE896X	NODE785X	NODE835X	0.936540
NODE897X	NODE809X	NODE795X	0.936518
NODE898X	NODE693X	NODE684X	0.936476
NODE899X	GENE2548X	NODE655X	0.936471
NODE900X	GENE1134X	NODE565X	0.936463
NODE901X	NODE678X	GENE105X	0.936435
NODE902X	NODE859X	NODE696X	0.936376
NODE903X	GENE3377X	GENE4442X	0.936357
NODE904X	NODE742X	GENE1893X	0.936255
NODE905X	NODE479X	NODE667X	0.936241
NODE906X	NODE792X	GENE271X	0.936230
NODE907X	NODE640X	NODE700X	0.936143
NODE908X	GENE2290X	NODE697X	0.936112
NODE909X	NODE573X	NODE594X	0.936108
NODE910X	GENE469X	NODE664X	0.936001
NODE911X	NODE632X	NODE845X	0.935949
NODE912X	GENE2757X	GENE2596X	0.935857
NODE913X	GENE3163X	NODE675X	0.935839
NODE914X	GENE2170X	NODE902X	0.935806
NODE915X	NODE751X	NODE686X	0.935799
NODE916X	GENE1963X	NODE638X	0.935664
NODE917X	GENE2085X	GENE4238X	0.935647
NODE918X	GENE4438X	NODE790X	0.935557
NODE919X	NODE748X	NODE798X	0.935524
NODE920X	GENE4493X	GENE2154X	0.935323
NODE921X	NODE788X	NODE715X	0.935306
NODE922X	GENE1048X	GENE708X	0.935285
NODE923X	GENE1785X	NODE803X	0.935180
NODE924X	GENE3021X	NODE595X	0.935002
NODE925X	NODE743X	NODE768X	0.934955
NODE926X	NODE713X	NODE897X	0.934937
NODE927X	GENE3030X	GENE787X	0.934935
NODE928X	GENE3240X	NODE833X	0.934908
NODE929X	GENE3190X	GENE143X	0.934859
NODE930X	NODE711X	NODE600X	0.934678
NODE931X	GENE3208X	GENE1873X	0.934663
NODE932X	NODE762X	NODE881X	0.934607
NODE933X	NODE739X	NODE756X	0.934606
NODE934X	GENE1744X	GENE4117X	0.934597
NODE935X	NODE877X	NODE875X	0.934577
NODE936X	GENE2070X	GENE1516X	0.934565
NODE937X	GENE4488X	GENE958X	0.934484
NODE938X	GENE1872X	GENE536X	0.934453
NODE939X	GENE1187X	NODE730X	0.934439
NODE940X	GENE1492X	GENE3885X	0.934392
NODE941X	NODE698X	GENE10X	0.934344
NODE942X	NODE854X	NODE905X	0.934282
NODE943X	NODE627X	NODE776X	0.934128
NODE944X	GENE2461X	NODE824X	0.934026
NODE945X	NODE724X	NODE872X	0.933932
NODE946X	GENE1824X	NODE869X	0.933828
NODE947X	GENE3252X	GENE3821X	0.933794
NODE948X	GENE2472X	GENE2102X	0.933774
NODE949X	GENE1858X	GENE1298X	0.933693
NODE950X	NODE685X	NODE900X	0.933616
NODE951X	NODE853X	NODE921X	0.933580
NODE952X	GENE2853X	NODE624X	0.933556
NODE953X	GENE4521X	GENE356X	0.933529
NODE954X	GENE3997X	GENE2381X	0.933527
NODE955X	NODE794X	NODE615X	0.933460
NODE956X	GENE4204X	GENE327X	0.933420
NODE957X	GENE4022X	GENE172X	0.933374
NODE958X	NODE566X	NODE553X	0.933359
NODE959X	NODE727X	NODE909X	0.933279
NODE960X	GENE3200X	NODE676X	0.933244
NODE961X	NODE721X	NODE733X	0.933233
NODE962X	GENE1699X	GENE848X	0.933147
NODE963X	GENE2087X	GENE1925X	0.933071
NODE964X	GENE2717X	NODE720X	0.933060
NODE965X	NODE717X	GENE110X	0.933034
NODE966X	GENE2432X	GENE2260X	0.932824
NODE967X	GENE2986X	GENE4554X	0.932735
NODE968X	NODE946X	NODE654X	0.932731
NODE969X	GENE4580X	GENE770X	0.932695
NODE970X	NODE646X	NODE820X	0.932574
NODE971X	NODE434X	GENE1850X	0.932568
NODE972X	NODE633X	NODE848X	0.932387
NODE973X	GENE183X	NODE947X	0.932382
NODE974X	GENE2994X	NODE506X	0.932374
NODE975X	GENE1296X	NODE962X	0.932355
NODE976X	GENE945X	GENE573X	0.932259
NODE977X	NODE898X	NODE908X	0.932223
NODE978X	NODE735X	GENE569X	0.932084
NODE979X	GENE2454X	GENE427X	0.931930
NODE980X	NODE770X	NODE878X	0.931908
NODE981X	GENE4045X	GENE51X	0.931906
NODE982X	NODE896X	NODE155X	0.931899
NODE983X	NODE855X	GENE39X	0.931836
NODE984X	GENE2109X	NODE789X	0.931815
NODE985X	NODE860X	NODE915X	0.931765
NODE986X	NODE936X	NODE691X	0.931735
NODE987X	GENE1669X	GENE911X	0.931644
NODE988X	GENE1781X	NODE719X	0.931603
NODE989X	GENE1816X	NODE894X	0.931549
NODE990X	NODE823X	NODE836X	0.931445
NODE991X	NODE722X	GENE716X	0.931419
NODE992X	GENE921X	NODE926X	0.931064
NODE993X	NODE496X	NODE911X	0.930941
NODE994X	NODE904X	NODE923X	0.930907
NODE995X	NODE687X	NODE811X	0.930737
NODE996X	GENE3238X	GENE1757X	0.930685
NODE997X	GENE3780X	GENE768X	0.930676
NODE998X	GENE3493X	GENE2711X	0.930506
NODE999X	GENE3971X	GENE2035X	0.930505
NODE1000X	GENE3302X	NODE628X	0.930468
NODE1001X	NODE671X	GENE3680X	0.930428
NODE1002X	GENE4259X	NODE767X	0.930355
NODE1003X	GENE755X	NODE852X	0.930288
NODE1004X	GENE1366X	NODE774X	0.930228
NODE1005X	NODE670X	NODE786X	0.930136
NODE1006X	GENE3968X	GENE1524X	0.930105
NODE1007X	GENE2616X	NODE988X	0.930052
NODE1008X	GENE4440X	GENE3947X	0.930015
NODE1009X	GENE3365X	NODE806X	0.930002
NODE1010X	NODE766X	GENE389X	0.929957
NODE1011X	GENE3575X	GENE247X	0.929908
NODE1012X	GENE3517X	GENE2902X	0.929886
NODE1013X	GENE464X	NODE827X	0.929842
NODE1014X	GENE3584X	GENE1393X	0.929769
NODE1015X	GENE4270X	NODE925X	0.929514
NODE1016X	GENE3280X	NODE620X	0.929492
NODE1017X	GENE4136X	NODE918X	0.929467
NODE1018X	GENE3926X	NODE989X	0.929380
NODE1019X	NODE849X	NODE928X	0.929156
NODE1020X	NODE871X	GENE4300X	0.928995
NODE1021X	NODE688X	GENE245X	0.928879
NODE1022X	NODE817X	NODE746X	0.928849
NODE1023X	GENE1918X	NODE773X	0.928771
NODE1024X	NODE850X	NODE965X	0.928755
NODE1025X	GENE600X	GENE599X	0.928695
NODE1026X	NODE955X	GENE862X	0.928692
NODE1027X	GENE2739X	NODE822X	0.928688
NODE1028X	NODE744X	NODE1013X	0.928570
NODE1029X	GENE2606X	GENE695X	0.928507
NODE1030X	GENE3085X	GENE16X	0.928440
NODE1031X	NODE614X	NODE968X	0.928270
NODE1032X	NODE884X	GENE3573X	0.928217
NODE1033X	NODE944X	NODE990X	0.928213
NODE1034X	NODE919X	NODE935X	0.928090
NODE1035X	NODE829X	NODE689X	0.927846
NODE1036X	GENE4119X	GENE114X	0.927828
NODE1037X	NODE842X	GENE866X	0.927752
NODE1038X	GENE2491X	NODE495X	0.927746
NODE1039X	NODE783X	GENE881X	0.927722
NODE1040X	GENE3108X	GENE1089X	0.927683
NODE1041X	NODE1031X	NODE838X	0.927607
NODE1042X	NODE983X	NODE618X	0.927533
NODE1043X	GENE1934X	NODE677X	0.927373
NODE1044X	GENE1116X	GENE894X	0.927320
NODE1045X	NODE963X	NODE797X	0.927200
NODE1046X	GENE2774X	NODE841X	0.927166
NODE1047X	GENE3595X	GENE701X	0.927127
NODE1048X	NODE716X	GENE771X	0.927090
NODE1049X	GENE1562X	GENE598X	0.927061
NODE1050X	GENE2869X	GENE1788X	0.927019
NODE1051X	NODE703X	NODE895X	0.926970
NODE1052X	GENE4216X	NODE837X	0.926932
NODE1053X	GENE2151X	NODE753X	0.926834
NODE1054X	NODE821X	GENE4425X	0.926801
NODE1055X	GENE2700X	NODE948X	0.926795
NODE1056X	GENE1663X	NODE982X	0.926785
NODE1057X	NODE635X	GENE118X	0.926725
NODE1058X	NODE750X	NODE585X	0.926686
NODE1059X	GENE2137X	GENE2057X	0.926596
NODE1060X	NODE980X	NODE942X	0.926468
NODE1061X	GENE3506X	GENE1115X	0.926440
NODE1062X	GENE3890X	GENE3930X	0.926314
NODE1063X	GENE2698X	NODE930X	0.926185
NODE1064X	NODE1024X	NODE992X	0.926130
NODE1065X	NODE951X	NODE901X	0.926030
NODE1066X	GENE1848X	NODE856X	0.925997
NODE1067X	GENE3948X	NODE891X	0.925988
NODE1068X	NODE1022X	NODE964X	0.925969
NODE1069X	GENE2156X	NODE708X	0.925935
NODE1070X	GENE2709X	GENE4166X	0.925903
NODE1071X	GENE1538X	NODE953X	0.925900
NODE1072X	NODE893X	GENE1613X	0.925694
NODE1073X	NODE886X	NODE757X	0.925691
NODE1074X	NODE775X	NODE630X	0.925683
NODE1075X	NODE737X	NODE932X	0.925677
NODE1076X	NODE1052X	NODE887X	0.925542
NODE1077X	GENE2712X	GENE226X	0.925356
NODE1078X	GENE3411X	GENE3388X	0.925294
NODE1079X	NODE861X	NODE924X	0.925287
NODE1080X	GENE4232X	NODE607X	0.925203
NODE1081X	GENE1395X	GENE480X	0.925167
NODE1082X	GENE2101X	GENE1343X	0.925131
NODE1083X	NODE1001X	NODE1008X	0.925113
NODE1084X	GENE3022X	NODE741X	0.925110
NODE1085X	GENE2982X	GENE442X	0.925107
NODE1086X	GENE1005X	NODE1005X	0.924989
NODE1087X	GENE2533X	GENE4280X	0.924878
NODE1088X	GENE2574X	GENE81X	0.924847
NODE1089X	GENE2970X	GENE2809X	0.924723
NODE1090X	NODE977X	NODE870X	0.924720
NODE1091X	NODE907X	NODE1065X	0.924622
NODE1092X	GENE2870X	GENE32X	0.924578
NODE1093X	GENE1302X	GENE731X	0.924557
NODE1094X	GENE2981X	GENE1884X	0.924521
NODE1095X	NODE966X	GENE4454X	0.924434
NODE1096X	GENE938X	NODE967X	0.924254
NODE1097X	GENE1932X	NODE714X	0.924117
NODE1098X	GENE1360X	NODE699X	0.924040
NODE1099X	GENE1902X	GENE75X	0.924025
NODE1100X	NODE801X	NODE984X	0.923946
NODE1101X	GENE761X	GENE526X	0.923936
NODE1102X	GENE1065X	GENE534X	0.923926
NODE1103X	NODE1016X	GENE67X	0.923792
NODE1104X	GENE2898X	GENE4018X	0.923724
NODE1105X	GENE1795X	NODE1041X	0.923719
NODE1106X	NODE1058X	NODE830X	0.923688
NODE1107X	NODE804X	GENE48X	0.923651
NODE1108X	GENE1890X	GENE4X	0.923577
NODE1109X	NODE1003X	NODE1056X	0.923500
NODE1110X	GENE1509X	GENE3819X	0.923418
NODE1111X	GENE1752X	GENE37X	0.923382
NODE1112X	NODE931X	NODE706X	0.923350
NODE1113X	NODE1069X	NODE906X	0.923268
NODE1114X	NODE1014X	NODE857X	0.923125
NODE1115X	NODE903X	GENE1831X	0.923066
NODE1116X	GENE378X	NODE879X	0.923016
NODE1117X	GENE2639X	NODE828X	0.923009
NODE1118X	GENE1675X	NODE851X	0.922944
NODE1119X	NODE959X	NODE913X	0.922937
NODE1120X	GENE2725X	NODE755X	0.922929
NODE1121X	NODE572X	GENE4103X	0.922458
NODE1122X	NODE1086X	NODE734X	0.922402
NODE1123X	GENE532X	GENE169X	0.922382
NODE1124X	GENE1458X	GENE456X	0.922357
NODE1125X	NODE994X	GENE42X	0.922296
NODE1126X	GENE1069X	GENE3529X	0.922170
NODE1127X	NODE470X	NODE889X	0.922034
NODE1128X	NODE819X	NODE978X	0.921950
NODE1129X	NODE1112X	NODE1019X	0.921811
NODE1130X	GENE2750X	GENE3999X	0.921810
NODE1131X	GENE729X	NODE922X	0.921526
NODE1132X	GENE3175X	NODE1046X	0.921480
NODE1133X	GENE1062X	NODE969X	0.921254
NODE1134X	NODE771X	NODE937X	0.921194
NODE1135X	GENE4512X	NODE680X	0.921185
NODE1136X	NODE888X	GENE448X	0.921042
NODE1137X	NODE974X	NODE1118X	0.920963
NODE1138X	NODE1051X	NODE1028X	0.920892
NODE1139X	GENE3255X	GENE1605X	0.920678
NODE1140X	NODE606X	GENE1983X	0.920577
NODE1141X	GENE3224X	GENE2112X	0.920468
NODE1142X	NODE840X	NODE1083X	0.920443
NODE1143X	GENE2353X	GENE1735X	0.920364
NODE1144X	NODE780X	NODE1042X	0.920336
NODE1145X	NODE1020X	NODE1109X	0.920324
NODE1146X	GENE1023X	GENE1019X	0.920269
NODE1147X	GENE2288X	GENE3495X	0.920252
NODE1148X	GENE2674X	GENE904X	0.920248
NODE1149X	NODE954X	GENE1956X	0.920242
NODE1150X	NODE1040X	GENE70X	0.920226
NODE1151X	NODE917X	NODE1067X	0.920179
NODE1152X	NODE1063X	NODE899X	0.920170
NODE1153X	GENE2894X	NODE950X	0.920130
NODE1154X	NODE1111X	NODE972X	0.920122
NODE1155X	GENE1236X	GENE1117X	0.920101
NODE1156X	NODE885X	NODE993X	0.920084
NODE1157X	GENE3063X	GENE2723X	0.920015
NODE1158X	GENE2805X	GENE3786X	0.920004
NODE1159X	GENE3141X	NODE793X	0.919982
NODE1160X	GENE2292X	NODE943X	0.919965
NODE1161X	NODE970X	NODE961X	0.919933
NODE1162X	GENE2649X	GENE1828X	0.919528
NODE1163X	GENE1955X	GENE3738X	0.919525
NODE1164X	GENE4252X	GENE3907X	0.919483
NODE1165X	NODE945X	NODE1120X	0.919350
NODE1166X	NODE796X	NODE1075X	0.919340
NODE1167X	NODE890X	NODE1119X	0.919303
NODE1168X	GENE1819X	GENE3X	0.919222
NODE1169X	NODE1073X	NODE1064X	0.919018
NODE1170X	GENE2686X	NODE1129X	0.919005
NODE1171X	GENE1702X	GENE678X	0.918997
NODE1172X	NODE669X	NODE1082X	0.918937
NODE1173X	GENE3732X	NODE1026X	0.918898
NODE1174X	GENE1141X	GENE371X	0.918876
NODE1175X	GENE2721X	GENE449X	0.918637
NODE1176X	NODE864X	NODE1145X	0.918627
NODE1177X	NODE874X	NODE1033X	0.918381
NODE1178X	NODE1032X	NODE1091X	0.918298
NODE1179X	GENE196X	NODE649X	0.918182
NODE1180X	NODE568X	GENE1790X	0.918161
NODE1181X	GENE3385X	NODE808X	0.918116
NODE1182X	NODE960X	NODE799X	0.918051
NODE1183X	GENE2227X	GENE2216X	0.917944
NODE1184X	GENE3879X	NODE846X	0.917915
NODE1185X	NODE725X	GENE219X	0.917791
NODE1186X	GENE1488X	GENE337X	0.917560
NODE1187X	NODE1135X	NODE1106X	0.917545
NODE1188X	GENE3140X	GENE2401X	0.917424
NODE1189X	NODE1043X	GENE555X	0.917417
NODE1190X	NODE979X	NODE1038X	0.917327
NODE1191X	GENE542X	GENE341X	0.917281
NODE1192X	GENE2985X	GENE841X	0.917270
NODE1193X	GENE1760X	NODE941X	0.917156
NODE1194X	NODE1127X	GENE4368X	0.917112
NODE1195X	GENE3628X	NODE1044X	0.917085
NODE1196X	GENE2302X	GENE2091X	0.917064
NODE1197X	GENE3031X	GENE1114X	0.917044
NODE1198X	NODE866X	NODE995X	0.916948
NODE1199X	NODE843X	GENE798X	0.916941
NODE1200X	GENE3729X	GENE210X	0.916822
NODE1201X	GENE1243X	NODE1015X	0.916753
NODE1202X	GENE2261X	GENE17X	0.916746
NODE1203X	GENE2000X	GENE1411X	0.916739
NODE1204X	GENE3189X	NODE1039X	0.916683
NODE1205X	GENE2242X	GENE1272X	0.916622
NODE1206X	NODE810X	GENE1946X	0.916524
NODE1207X	GENE2793X	GENE329X	0.916509
NODE1208X	GENE3793X	NODE826X	0.916432
NODE1209X	NODE583X	NODE1034X	0.916410
NODE1210X	GENE4432X	NODE952X	0.916266
NODE1211X	NODE1027X	NODE1182X	0.916167
NODE1212X	NODE914X	GENE60X	0.916025
NODE1213X	GENE746X	NODE858X	0.915955
NODE1214X	NODE1198X	GENE4513X	0.915769
NODE1215X	GENE1857X	GENE757X	0.915571
NODE1216X	GENE1746X	NODE1029X	0.915536
NODE1217X	GENE2456X	GENE3660X	0.915409
NODE1218X	GENE2393X	GENE3599X	0.915319
NODE1219X	NODE1114X	GENE1109X	0.915283
NODE1220X	GENE1348X	NODE1201X	0.915131
NODE1221X	NODE1017X	GENE400X	0.915060
NODE1222X	NODE1178X	NODE1176X	0.915020
NODE1223X	GENE1387X	GENE967X	0.914980
NODE1224X	NODE1180X	NODE933X	0.914825
NODE1225X	NODE662X	NODE1156X	0.914736
NODE1226X	NODE610X	GENE2126X	0.914644
NODE1227X	NODE986X	NODE1004X	0.914614
NODE1228X	NODE1066X	NODE1128X	0.914546
NODE1229X	GENE2516X	NODE1162X	0.914497
NODE1230X	GENE3896X	GENE837X	0.914374
NODE1231X	NODE971X	GENE572X	0.914245
NODE1232X	NODE1213X	NODE1105X	0.914212
NODE1233X	GENE3094X	NODE1139X	0.914171
NODE1234X	GENE3669X	GENE984X	0.914068
NODE1235X	GENE2598X	GENE3699X	0.914002
NODE1236X	GENE3770X	GENE1051X	0.913982
NODE1237X	GENE3071X	GENE224X	0.913908
NODE1238X	NODE1138X	NODE1209X	0.913822
NODE1239X	GENE2824X	GENE1015X	0.913813
NODE1240X	GENE1546X	NODE1084X	0.913751
NODE1241X	NODE863X	NODE927X	0.913527
NODE1242X	GENE3025X	NODE998X	0.913452
NODE1243X	NODE1002X	GENE20X	0.913390
NODE1244X	NODE975X	NODE985X	0.913390
NODE1245X	GENE2502X	NODE825X	0.913332
NODE1246X	NODE1154X	NODE1193X	0.913316
NODE1247X	NODE815X	NODE973X	0.913236
NODE1248X	GENE3607X	GENE1901X	0.913184
NODE1249X	GENE2239X	NODE940X	0.913098
NODE1250X	NODE847X	GENE199X	0.913075
NODE1251X	GENE1196X	GENE161X	0.913012
NODE1252X	NODE1140X	NODE1170X	0.912886
NODE1253X	GENE2998X	GENE1747X	0.912729
NODE1254X	NODE1053X	NODE1159X	0.912636
NODE1255X	NODE1007X	NODE1222X	0.912594
NODE1256X	NODE1210X	GENE241X	0.912577
NODE1257X	NODE1113X	NODE1167X	0.912420
NODE1258X	GENE2048X	NODE1047X	0.912342
NODE1259X	NODE816X	GENE340X	0.912257
NODE1260X	GENE1483X	NODE1009X	0.912166
NODE1261X	NODE873X	NODE1088X	0.912159
NODE1262X	NODE1068X	NODE351X	0.912105
NODE1263X	GENE740X	NODE939X	0.911900
NODE1264X	GENE3543X	NODE1161X	0.911777
NODE1265X	NODE1110X	GENE4170X	0.911750
NODE1266X	GENE1753X	GENE671X	0.911747
NODE1267X	GENE1834X	GENE3484X	0.911722
NODE1268X	NODE892X	NODE1169X	0.911694
NODE1269X	NODE1012X	GENE1472X	0.911508
NODE1270X	GENE3033X	NODE1211X	0.911506
NODE1271X	NODE876X	NODE1166X	0.911265
NODE1272X	GENE1214X	GENE3961X	0.911263
NODE1273X	GENE1821X	GENE292X	0.911030
NODE1274X	GENE2842X	GENE3314X	0.911008
NODE1275X	NODE765X	NODE1173X	0.910934
NODE1276X	NODE844X	GENE412X	0.910886
NODE1277X	GENE2023X	GENE141X	0.910808
NODE1278X	GENE1958X	GENE3399X	0.910804
NODE1279X	GENE1001X	GENE264X	0.910756
NODE1280X	GENE4385X	GENE1140X	0.910747
NODE1281X	NODE1023X	NODE1142X	0.910742
NODE1282X	GENE1682X	GENE357X	0.910728
NODE1283X	GENE236X	NODE1184X	0.910727
NODE1284X	GENE3213X	NODE1060X	0.910719
NODE1285X	GENE4075X	GENE4113X	0.910670
NODE1286X	GENE3673X	GENE3888X	0.910590
NODE1287X	GENE2425X	GENE3690X	0.910566
NODE1288X	NODE1018X	NODE1179X	0.910565
NODE1289X	GENE3086X	GENE3934X	0.910478
NODE1290X	NODE834X	NODE1194X	0.910437
NODE1291X	GENE2776X	GENE2111X	0.910228
NODE1292X	GENE2184X	GENE4315X	0.910212
NODE1293X	NODE718X	GENE3455X	0.910064
NODE1294X	NODE1126X	GENE3521X	0.910029
NODE1295X	GENE3095X	GENE554X	0.909576
NODE1296X	GENE1212X	NODE1150X	0.909486
NODE1297X	NODE883X	GENE827X	0.909466
NODE1298X	NODE1199X	NODE1131X	0.909426
NODE1299X	GENE4430X	GENE4115X	0.909339
NODE1300X	NODE1101X	GENE3503X	0.909191
NODE1301X	NODE1231X	NODE1125X	0.909167
NODE1302X	NODE1163X	NODE1221X	0.909156
NODE1303X	GENE333X	NODE1257X	0.909012
NODE1304X	GENE4553X	GENE965X	0.909007
NODE1305X	NODE1152X	NODE938X	0.908838
NODE1306X	NODE1212X	NODE1168X	0.908756
NODE1307X	NODE1130X	GENE514X	0.908690
NODE1308X	GENE2386X	GENE87X	0.908658
NODE1309X	GENE3353X	GENE2164X	0.908565
NODE1310X	NODE807X	NODE1076X	0.908112
NODE1311X	NODE1080X	NODE1271X	0.907925
NODE1312X	GENE2441X	NODE929X	0.907698
NODE1313X	GENE4331X	GENE388X	0.907660
NODE1314X	GENE3574X	GENE2071X	0.907336
NODE1315X	NODE916X	NODE976X	0.907179
NODE1316X	NODE867X	GENE3950X	0.907093
NODE1317X	GENE1372X	GENE478X	0.907059
NODE1318X	GENE1651X	GENE1389X	0.906987
NODE1319X	GENE3866X	GENE1967X	0.906901
NODE1320X	GENE2250X	GENE1151X	0.906691
NODE1321X	NODE1275X	GENE528X	0.906676
NODE1322X	NODE1006X	NODE1136X	0.906570
NODE1323X	NODE1244X	NODE1021X	0.906462
NODE1324X	NODE1100X	NODE1255X	0.906394
NODE1325X	GENE269X	GENE96X	0.906349
NODE1326X	GENE2119X	GENE4092X	0.906242
NODE1327X	NODE1141X	NODE1151X	0.906079
NODE1328X	NODE1177X	NODE1116X	0.906064
NODE1329X	NODE1264X	NODE1284X	0.906038
NODE1330X	GENE227X	NODE1108X	0.905905
NODE1331X	GENE4361X	NODE1090X	0.905804
NODE1332X	NODE1224X	NODE782X	0.905775
NODE1333X	GENE3137X	NODE1071X	0.905762
NODE1334X	NODE1252X	GENE628X	0.905660
NODE1335X	GENE2905X	NODE1172X	0.905622
NODE1336X	NODE1117X	NODE1035X	0.905548
NODE1337X	NODE1206X	NODE387X	0.905445
NODE1338X	NODE1241X	NODE1137X	0.905233
NODE1339X	NODE1216X	GENE145X	0.905224
NODE1340X	GENE3035X	NODE1049X	0.905169
NODE1341X	GENE1878X	GENE4397X	0.905156
NODE1342X	NODE912X	GENE715X	0.905136
NODE1343X	NODE1133X	NODE1153X	0.905020
NODE1344X	GENE4527X	NODE1254X	0.904968
NODE1345X	GENE1624X	GENE166X	0.904691
NODE1346X	GENE472X	NODE1186X	0.904688
NODE1347X	GENE1758X	GENE1205X	0.904583
NODE1348X	NODE1072X	NODE1160X	0.904525
NODE1349X	GENE2345X	GENE906X	0.904486
NODE1350X	NODE1045X	NODE1256X	0.904442
NODE1351X	GENE3958X	NODE1011X	0.904109
NODE1352X	GENE3380X	GENE22X	0.904069
NODE1353X	GENE1595X	NODE949X	0.903850
NODE1354X	GENE2430X	NODE1268X	0.903807
NODE1355X	GENE4260X	GENE974X	0.903742
NODE1356X	GENE1717X	NODE958X	0.903507
NODE1357X	GENE2375X	GENE466X	0.903377
NODE1358X	GENE2395X	GENE980X	0.903242
NODE1359X	GENE2977X	GENE319X	0.902996
NODE1360X	GENE2199X	GENE570X	0.902869
NODE1361X	GENE1155X	GENE29X	0.902833
NODE1362X	NODE1228X	NODE1305X	0.902789
NODE1363X	NODE1203X	NODE1187X	0.902643
NODE1364X	NODE1269X	NODE1096X	0.902448
NODE1365X	GENE1322X	GENE1159X	0.902442
NODE1366X	NODE1315X	NODE1354X	0.902358
NODE1367X	GENE1862X	NODE1219X	0.902282
NODE1368X	GENE3652X	GENE1234X	0.902082
NODE1369X	NODE1164X	NODE1220X	0.901939
NODE1370X	NODE1232X	NODE1122X	0.901797
NODE1371X	GENE4064X	GENE4129X	0.901778
NODE1372X	NODE1134X	NODE1189X	0.901761
NODE1373X	GENE2464X	GENE1494X	0.901686
NODE1374X	NODE1010X	NODE1281X	0.901450
NODE1375X	GENE1305X	GENE1303X	0.901401
NODE1376X	GENE3211X	NODE865X	0.901393
NODE1377X	GENE2060X	NODE1311X	0.901377
NODE1378X	GENE2840X	GENE3910X	0.901375
NODE1379X	GENE1775X	NODE1260X	0.901340
NODE1380X	NODE1054X	NODE1223X	0.901312
NODE1381X	NODE910X	NODE1310X	0.901256
NODE1382X	NODE1227X	NODE1324X	0.901147
NODE1383X	GENE2609X	GENE1759X	0.901126
NODE1384X	GENE2713X	NODE1262X	0.901090
NODE1385X	NODE1181X	NODE987X	0.900968
NODE1386X	GENE1112X	NODE805X	0.900887
NODE1387X	GENE3519X	GENE4462X	0.900829
NODE1388X	NODE728X	NODE1323X	0.900821
NODE1389X	GENE2459X	NODE868X	0.900785
NODE1390X	NODE1327X	NODE1302X	0.900649
NODE1391X	NODE1335X	NODE956X	0.900622
NODE1392X	NODE1094X	NODE1328X	0.900594
NODE1393X	GENE3232X	NODE1188X	0.900560
NODE1394X	NODE1062X	NODE1296X	0.900335
NODE1395X	NODE1276X	NODE1132X	0.900198
NODE1396X	NODE1245X	NODE1238X	0.900169
NODE1397X	NODE1104X	GENE1210X	0.900063
NODE1398X	GENE2277X	NODE981X	0.899901
NODE1399X	GENE4480X	GENE1522X	0.899732
NODE1400X	NODE1208X	NODE779X	0.899693
NODE1401X	NODE1384X	NODE1165X	0.899687
NODE1402X	NODE812X	NODE1205X	0.899673
NODE1403X	NODE1331X	NODE1366X	0.899655
NODE1404X	NODE1270X	NODE1382X	0.899580
NODE1405X	NODE1392X	NODE1261X	0.899451
NODE1406X	NODE1300X	GENE307X	0.899413
NODE1407X	GENE3939X	NODE1235X	0.899366
NODE1408X	GENE1981X	GENE507X	0.899279
NODE1409X	GENE4370X	NODE1290X	0.899099
NODE1410X	GENE3724X	GENE221X	0.899068
NODE1411X	GENE4053X	GENE355X	0.899049
NODE1412X	NODE1388X	NODE1336X	0.898988
NODE1413X	GENE2117X	NODE1283X	0.898754
NODE1414X	GENE3278X	GENE185X	0.898648
NODE1415X	GENE3307X	GENE3845X	0.898640
NODE1416X	NODE832X	NODE1343X	0.898596
NODE1417X	GENE2465X	GENE996X	0.898573
NODE1418X	GENE4367X	GENE834X	0.898549
NODE1419X	GENE2360X	NODE1093X	0.898499
NODE1420X	GENE2597X	NODE1250X	0.898376
NODE1421X	NODE1214X	NODE1306X	0.897998
NODE1422X	GENE4135X	GENE458X	0.897967
NODE1423X	GENE2529X	GENE246X	0.897951
NODE1424X	GENE1099X	GENE120X	0.897845
NODE1425X	GENE3436X	NODE1200X	0.897808
NODE1426X	GENE3076X	NODE1102X	0.897782
NODE1427X	GENE3916X	NODE1085X	0.897703
NODE1428X	GENE2834X	NODE1225X	0.897661
NODE1429X	GENE1392X	GENE1027X	0.897574
NODE1430X	NODE778X	NODE1377X	0.897557
NODE1431X	NODE1195X	NODE997X	0.897429
NODE1432X	NODE1298X	NODE1103X	0.897390
NODE1433X	NODE1148X	GENE308X	0.897348
NODE1434X	GENE2329X	NODE1155X	0.897271
NODE1435X	GENE2710X	NODE1175X	0.897103
NODE1436X	NODE1095X	GENE1002X	0.896640
NODE1437X	GENE3586X	GENE420X	0.896596
NODE1438X	GENE1939X	NODE1078X	0.896542
NODE1439X	NODE1337X	NODE1240X	0.896452
NODE1440X	GENE4233X	GENE4562X	0.896425
NODE1441X	GENE1119X	GENE4585X	0.896422
NODE1442X	NODE1404X	NODE1363X	0.896421
NODE1443X	NODE1303X	NODE1312X	0.896276
NODE1444X	NODE1288X	GENE111X	0.896212
NODE1445X	NODE1322X	NODE1405X	0.896159
NODE1446X	GENE2953X	NODE1185X	0.896010
NODE1447X	NODE1387X	NODE1293X	0.895961
NODE1448X	NODE1061X	NODE1409X	0.895911
NODE1449X	GENE1511X	GENE4151X	0.895847
NODE1450X	NODE1362X	NODE1442X	0.895713
NODE1451X	GENE1920X	NODE1428X	0.895609
NODE1452X	GENE2189X	NODE1309X	0.895484
NODE1453X	GENE3151X	NODE1215X	0.895364
NODE1454X	NODE880X	NODE704X	0.895156
NODE1455X	GENE2024X	NODE1030X	0.895108
NODE1456X	NODE1333X	NODE1243X	0.894991
NODE1457X	GENE1032X	GENE256X	0.894948
NODE1458X	GENE2733X	NODE1266X	0.894914
NODE1459X	GENE2810X	GENE4481X	0.894792
NODE1460X	NODE1249X	GENE3734X	0.894786
NODE1461X	GENE2796X	GENE3825X	0.894554
NODE1462X	GENE970X	GENE192X	0.894259
NODE1463X	GENE3112X	NODE1454X	0.894246
NODE1464X	NODE1329X	NODE1396X	0.894238
NODE1465X	GENE4380X	GENE3757X	0.894223
NODE1466X	NODE1348X	NODE1416X	0.894222
NODE1467X	GENE3873X	GENE3666X	0.894196
NODE1468X	GENE3118X	NODE1321X	0.894159
NODE1469X	GENE2626X	GENE483X	0.894073
NODE1470X	GENE976X	GENE3665X	0.894037
NODE1471X	GENE1796X	NODE1000X	0.893852
NODE1472X	GENE1221X	NODE1081X	0.893579
NODE1473X	NODE784X	NODE1451X	0.893563
NODE1474X	GENE1713X	GENE1039X	0.893456
NODE1475X	GENE2479X	NODE1325X	0.893340
NODE1476X	GENE1994X	GENE3230X	0.893107
NODE1477X	NODE999X	GENE1978X	0.893012
NODE1478X	NODE1230X	NODE1344X	0.892946
NODE1479X	GENE3728X	GENE3806X	0.892931
NODE1480X	NODE1376X	NODE1294X	0.892822
NODE1481X	NODE1367X	NODE1308X	0.892668
NODE1482X	GENE2439X	NODE1048X	0.892659
NODE1483X	GENE2786X	NODE1395X	0.892459
NODE1484X	GENE2685X	NODE1074X	0.892067
NODE1485X	GENE551X	GENE548X	0.892065
NODE1486X	NODE1389X	NODE1050X	0.892007
NODE1487X	GENE1968X	GENE1596X	0.891910
NODE1488X	NODE1431X	NODE1364X	0.891831
NODE1489X	GENE4564X	GENE3236X	0.891782
NODE1490X	GENE2765X	NODE1248X	0.891767
NODE1491X	GENE2676X	NODE1233X	0.891756
NODE1492X	GENE3333X	GENE2573X	0.891714
NODE1493X	GENE666X	GENE398X	0.891713
NODE1494X	GENE235X	GENE176X	0.891614
NODE1495X	GENE3523X	GENE3396X	0.891592
NODE1496X	GENE3640X	NODE1412X	0.891390
NODE1497X	NODE1226X	NODE1350X	0.891351
NODE1498X	NODE1386X	NODE1301X	0.891241
NODE1499X	NODE1183X	NODE1191X	0.891150
NODE1500X	NODE1445X	NODE1450X	0.891112
NODE1501X	NODE1334X	NODE1381X	0.891041
NODE1502X	NODE1393X	GENE4422X	0.891040
NODE1503X	GENE2011X	GENE1465X	0.890954
NODE1504X	GENE4026X	NODE1285X	0.890883
NODE1505X	GENE4492X	GENE4197X	0.890843
NODE1506X	GENE4230X	GENE1054X	0.890753
NODE1507X	NODE1059X	GENE940X	0.890731
NODE1508X	GENE1692X	NODE1258X	0.890695
NODE1509X	GENE2758X	GENE2224X	0.890529
NODE1510X	GENE1749X	GENE784X	0.890463
NODE1511X	GENE4148X	GENE4264X	0.890416
NODE1512X	NODE1115X	NODE1338X	0.890002
NODE1513X	GENE760X	GENE419X	0.889933
NODE1514X	GENE3533X	GENE4478X	0.889911
NODE1515X	NODE1483X	NODE1077X	0.889824
NODE1516X	GENE565X	NODE1057X	0.889589
NODE1517X	GENE4188X	NODE1339X	0.889502
NODE1518X	NODE1372X	NODE1430X	0.889363
NODE1519X	GENE1540X	NODE1267X	0.889181
NODE1520X	GENE1061X	NODE1437X	0.889132
NODE1521X	NODE1229X	NODE1295X	0.888907
NODE1522X	NODE1379X	NODE991X	0.888859
NODE1523X	GENE3467X	GENE144X	0.888775
NODE1524X	GENE1377X	NODE1236X	0.888733
NODE1525X	GENE3501X	GENE4273X	0.888541
NODE1526X	GENE4125X	NODE1444X	0.888496
NODE1527X	NODE1149X	NODE1097X	0.888351
NODE1528X	GENE2431X	GENE788X	0.888308
NODE1529X	GENE3425X	GENE758X	0.887914
NODE1530X	GENE1814X	NODE1421X	0.887843
NODE1531X	GENE3428X	GENE3102X	0.887793
NODE1532X	NODE1079X	NODE1239X	0.887787
NODE1533X	NODE1402X	NODE1265X	0.887713
NODE1534X	NODE1496X	GENE57X	0.887598
NODE1535X	NODE1157X	NODE1247X	0.887577
NODE1536X	GENE1677X	GENE4276X	0.887546
NODE1537X	GENE1003X	NODE1351X	0.887426
NODE1538X	GENE2572X	GENE3268X	0.887412
NODE1539X	NODE1434X	NODE1358X	0.887304
NODE1540X	GENE3600X	NODE1411X	0.887242
NODE1541X	GENE2635X	NODE707X	0.887222
NODE1542X	GENE794X	GENE41X	0.887220
NODE1543X	GENE187X	NODE1403X	0.887214
NODE1544X	GENE3681X	GENE4262X	0.887056
NODE1545X	GENE3128X	GENE1985X	0.887026
NODE1546X	GENE3747X	NODE1092X	0.886925
NODE1547X	GENE2190X	GENE3114X	0.886749
NODE1548X	GENE150X	NODE1413X	0.886744
NODE1549X	NODE1190X	GENE138X	0.886664
NODE1550X	GENE1206X	NODE1426X	0.886565
NODE1551X	NODE1289X	NODE1326X	0.886479
NODE1552X	GENE4371X	GENE1009X	0.886314
NODE1553X	GENE4133X	NODE1274X	0.886212
NODE1554X	NODE1468X	NODE1369X	0.885999
NODE1555X	NODE1501X	NODE1498X	0.885775
NODE1556X	GENE3040X	NODE1380X	0.885767
NODE1557X	NODE726X	NODE1534X	0.885651
NODE1558X	GENE3754X	NODE1391X	0.885550
NODE1559X	GENE3291X	GENE3794X	0.885453
NODE1560X	GENE4182X	GENE2451X	0.885401
NODE1561X	NODE1345X	NODE1443X	0.885340
NODE1562X	GENE3058X	GENE952X	0.885203
NODE1563X	GENE610X	NODE1202X	0.885179
NODE1564X	GENE2171X	GENE4511X	0.884959
NODE1565X	GENE1153X	GENE618X	0.884924
NODE1566X	NODE1242X	GENE1917X	0.884733
NODE1567X	NODE1124X	NODE1456X	0.884725
NODE1568X	GENE2063X	NODE1464X	0.884535
NODE1569X	NODE1374X	NODE1500X	0.884475
NODE1570X	NODE1497X	NODE1398X	0.884383
NODE1571X	GENE3309X	GENE1898X	0.883978
NODE1572X	GENE842X	GENE3570X	0.883853
NODE1573X	GENE2003X	GENE1137X	0.883820
NODE1574X	GENE3849X	GENE239X	0.883493
NODE1575X	NODE1121X	GENE3297X	0.883446
NODE1576X	GENE3677X	GENE3304X	0.883258
NODE1577X	GENE4003X	GENE1355X	0.883185
NODE1578X	NODE1526X	NODE1530X	0.883170
NODE1579X	GENE234X	NODE1099X	0.883150
NODE1580X	GENE1438X	NODE1370X	0.883099
NODE1581X	NODE1204X	NODE1390X	0.882978
NODE1582X	NODE1401X	GENE467X	0.882969
NODE1583X	GENE3920X	NODE934X	0.882930
NODE1584X	GENE2526X	GENE525X	0.882913
NODE1585X	GENE2413X	NODE1547X	0.882669
NODE1586X	NODE1319X	NODE1558X	0.882126
NODE1587X	GENE1930X	GENE1659X	0.882089
NODE1588X	GENE2964X	NODE1422X	0.882052
NODE1589X	GENE2449X	NODE1282X	0.881954
NODE1590X	GENE2067X	NODE1341X	0.881905
NODE1591X	GENE3678X	GENE1324X	0.881899
NODE1592X	NODE1490X	GENE3400X	0.881875
NODE1593X	NODE1489X	NODE1400X	0.881869
NODE1594X	GENE2032X	GENE182X	0.881832
NODE1595X	NODE1291X	NODE1473X	0.881810
NODE1596X	NODE1466X	NODE1480X	0.881796
NODE1597X	NODE1484X	NODE1557X	0.881719
NODE1598X	GENE2241X	GENE1839X	0.881661
NODE1599X	GENE4406X	GENE1899X	0.881637
NODE1600X	NODE1582X	NODE1446X	0.881482
NODE1601X	NODE1089X	GENE2668X	0.881422
NODE1602X	GENE2370X	NODE1512X	0.881181
NODE1603X	NODE1368X	NODE1478X	0.881158
NODE1604X	GENE2974X	GENE2628X	0.881121
NODE1605X	GENE1419X	NODE1279X	0.881022
NODE1606X	GENE2681X	GENE928X	0.880977
NODE1607X	NODE1037X	NODE1527X	0.880915
NODE1608X	GENE4208X	NODE1485X	0.880886
NODE1609X	NODE996X	NODE1144X	0.880779
NODE1610X	GENE1637X	NODE1432X	0.880699
NODE1611X	GENE2213X	GENE3064X	0.880678
NODE1612X	GENE2330X	GENE1569X	0.880634
NODE1613X	NODE1522X	NODE1569X	0.880554
NODE1614X	NODE1278X	NODE1518X	0.880331
NODE1615X	NODE1385X	GENE413X	0.880287
NODE1616X	NODE1143X	GENE3078X	0.880272
NODE1617X	NODE1197X	NODE1528X	0.880213
NODE1618X	NODE1355X	GENE384X	0.880035
NODE1619X	GENE1485X	NODE1524X	0.880009
NODE1620X	NODE1340X	NODE1356X	0.880006
NODE1621X	GENE1806X	GENE804X	0.879778
NODE1622X	GENE4374X	NODE1217X	0.879690
NODE1623X	GENE4461X	GENE1660X	0.879616
NODE1624X	GENE3199X	GENE3405X	0.879608
NODE1625X	GENE3739X	NODE1589X	0.879431
NODE1626X	GENE3626X	GENE657X	0.879350
NODE1627X	GENE4476X	NODE882X	0.879222
NODE1628X	GENE1307X	GENE631X	0.879005
NODE1629X	GENE2552X	NODE1070X	0.878956
NODE1630X	GENE1750X	GENE3818X	0.878822
NODE1631X	NODE1307X	NODE1543X	0.878496
NODE1632X	NODE1192X	GENE720X	0.878388
NODE1633X	NODE1479X	GENE1288X	0.878348
NODE1634X	NODE1253X	GENE450X	0.878235
NODE1635X	GENE4503X	NODE1036X	0.878227
NODE1636X	GENE3894X	GENE4504X	0.878136
NODE1637X	NODE1055X	GENE2016X	0.878073
NODE1638X	GENE2611X	NODE1492X	0.877973
NODE1639X	GENE1282X	NODE1360X	0.877942
NODE1640X	GENE3726X	GENE1845X	0.877861
NODE1641X	GENE4229X	GENE932X	0.877832
NODE1642X	NODE920X	NODE1519X	0.877803
NODE1643X	GENE2220X	GENE3716X	0.877760
NODE1644X	GENE1584X	NODE1513X	0.877513
NODE1645X	GENE3497X	GENE3740X	0.877509
NODE1646X	GENE2929X	GENE3188X	0.877432
NODE1647X	GENE3441X	GENE353X	0.877409
NODE1648X	GENE933X	NODE1207X	0.877342
NODE1649X	GENE1068X	GENE741X	0.877303
NODE1650X	GENE2383X	NODE1556X	0.877252
NODE1651X	GENE2523X	NODE1508X	0.877245
NODE1652X	NODE1419X	NODE1597X	0.877222
NODE1653X	GENE4355X	NODE1406X	0.877218
NODE1654X	NODE1580X	NODE1568X	0.877174
NODE1655X	GENE2918X	GENE814X	0.877000
NODE1656X	GENE4342X	GENE1921X	0.876992
NODE1657X	GENE1948X	GENE1394X	0.876991
NODE1658X	NODE1435X	NODE1515X	0.876806
NODE1659X	NODE1280X	GENE1029X	0.876801
NODE1660X	GENE2350X	GENE3846X	0.876777
NODE1661X	NODE1397X	NODE1352X	0.876563
NODE1662X	NODE1481X	NODE1567X	0.876541
NODE1663X	NODE1578X	NODE1613X	0.876528
NODE1664X	GENE2295X	NODE1646X	0.876526
NODE1665X	GENE2206X	GENE1434X	0.876350
NODE1666X	GENE2697X	NODE1509X	0.876341
NODE1667X	NODE1353X	NODE1610X	0.876303
NODE1668X	GENE4499X	GENE1727X	0.876299
NODE1669X	GENE937X	GENE4120X	0.876163
NODE1670X	NODE1561X	NODE1631X	0.876059
NODE1671X	GENE4146X	GENE821X	0.875972
NODE1672X	GENE2366X	NODE1292X	0.875862
NODE1673X	GENE4134X	GENE642X	0.875809
NODE1674X	GENE3036X	GENE613X	0.875774
NODE1675X	GENE3206X	NODE1263X	0.875692
NODE1676X	NODE1218X	GENE102X	0.875676
NODE1677X	GENE2477X	GENE2927X	0.875641
NODE1678X	GENE1280X	GENE1028X	0.875467
NODE1679X	NODE1615X	NODE1595X	0.875422
NODE1680X	GENE4347X	NODE1548X	0.875342
NODE1681X	GENE4084X	GENE250X	0.875294
NODE1682X	GENE1971X	GENE802X	0.874790
NODE1683X	NODE1171X	NODE1408X	0.874641
NODE1684X	GENE2575X	GENE2015X	0.874604
NODE1685X	NODE1553X	NODE1488X	0.874170
NODE1686X	GENE3650X	NODE1575X	0.874009
NODE1687X	NODE1399X	NODE1259X	0.873957
NODE1688X	GENE4375X	GENE2939X	0.873805
NODE1689X	GENE3862X	GENE92X	0.873756
NODE1690X	NODE1107X	GENE3340X	0.873605
NODE1691X	NODE1532X	NODE1602X	0.873455
NODE1692X	GENE4545X	NODE1632X	0.873389
NODE1693X	GENE853X	GENE749X	0.873340
NODE1694X	GENE3041X	NODE1639X	0.873246
NODE1695X	GENE1708X	GENE3044X	0.872890
NODE1696X	GENE1941X	NODE1520X	0.872875
NODE1697X	GENE3502X	GENE2166X	0.872796
NODE1698X	NODE1440X	NODE1332X	0.872785
NODE1699X	GENE4112X	GENE3912X	0.872492
NODE1700X	GENE3423X	NODE1495X	0.872402
NODE1701X	GENE2226X	GENE367X	0.872398
NODE1702X	GENE2273X	NODE1475X	0.872330
NODE1703X	NODE1651X	NODE1555X	0.871864
NODE1704X	NODE1486X	NODE1371X	0.871829
NODE1705X	GENE2862X	GENE3347X	0.871806
NODE1706X	GENE981X	NODE1123X	0.871679
NODE1707X	GENE3565X	NODE1251X	0.871609
NODE1708X	NODE1482X	NODE1174X	0.871453
NODE1709X	NODE1685X	GENE3552X	0.871376
NODE1710X	GENE3576X	GENE4107X	0.871144
NODE1711X	NODE1346X	NODE1652X	0.870938
NODE1712X	NODE1505X	NODE1410X	0.870787
NODE1713X	GENE2878X	GENE25X	0.870758
NODE1714X	GENE4517X	NODE1420X	0.870653
NODE1715X	GENE4275X	GENE1323X	0.870606
NODE1716X	GENE2937X	GENE291X	0.870527
NODE1717X	GENE765X	GENE484X	0.870405
NODE1718X	GENE1045X	NODE1448X	0.870278
NODE1719X	NODE1469X	NODE1600X	0.870225
NODE1720X	GENE4102X	GENE486X	0.870167
NODE1721X	GENE1080X	GENE164X	0.870106
NODE1722X	GENE3371X	GENE1741X	0.870080
NODE1723X	GENE2296X	GENE1246X	0.869820
NODE1724X	NODE1511X	GENE1169X	0.869616
NODE1725X	NODE1316X	GENE688X	0.869582
NODE1726X	GENE2636X	NODE1320X	0.869544
NODE1727X	GENE4036X	GENE4153X	0.869515
NODE1728X	GENE3582X	GENE3142X	0.869504
NODE1729X	NODE1629X	NODE1521X	0.869481
NODE1730X	GENE717X	NODE1425X	0.869237
NODE1731X	GENE4329X	NODE1361X	0.869154
NODE1732X	GENE395X	GENE276X	0.869046
NODE1733X	GENE2914X	GENE1391X	0.869012
NODE1734X	GENE4214X	NODE1407X	0.869012
NODE1735X	NODE1657X	GENE3220X	0.868787
NODE1736X	NODE1593X	NODE1686X	0.868762
NODE1737X	NODE1570X	GENE33X	0.868715
NODE1738X	NODE1297X	NODE1663X	0.868557
NODE1739X	GENE4142X	GENE1172X	0.868527
NODE1740X	GENE2531X	NODE1605X	0.868504
NODE1741X	NODE1342X	NODE1658X	0.868345
NODE1742X	GENE697X	GENE3407X	0.868258
NODE1743X	GENE999X	NODE1357X	0.868037
NODE1744X	GENE2356X	GENE249X	0.867955
NODE1745X	GENE1334X	GENE680X	0.867864
NODE1746X	GENE4318X	GENE1278X	0.867851
NODE1747X	GENE4284X	GENE1382X	0.867721
NODE1748X	GENE2600X	GENE4464X	0.867683
NODE1749X	GENE2130X	GENE660X	0.867460
NODE1750X	GENE4241X	GENE4076X	0.867402
NODE1751X	GENE2764X	NODE1719X	0.867358
NODE1752X	GENE1425X	GENE838X	0.867268
NODE1753X	GENE2553X	GENE4177X	0.867223
NODE1754X	GENE4184X	GENE3170X	0.867210
NODE1755X	NODE1383X	NODE1633X	0.866991
NODE1756X	NODE1436X	NODE1596X	0.866712
NODE1757X	GENE4414X	GENE3658X	0.866704
NODE1758X	NODE1499X	NODE1709X	0.866638
NODE1759X	GENE3042X	NODE1711X	0.866503
NODE1760X	GENE1229X	GENE601X	0.866485
NODE1761X	NODE1317X	NODE1667X	0.866458
NODE1762X	GENE4160X	NODE1529X	0.866442
NODE1763X	GENE3974X	NODE1457X	0.866438
NODE1764X	GENE2293X	NODE1563X	0.866298
NODE1765X	GENE2474X	NODE1624X	0.866289
NODE1766X	GENE4533X	NODE1471X	0.866151
NODE1767X	GENE1263X	GENE524X	0.866127
NODE1768X	GENE2849X	GENE2896X	0.866120
NODE1769X	GENE3301X	GENE1970X	0.865824
NODE1770X	GENE1456X	GENE3776X	0.865794
NODE1771X	NODE1576X	GENE530X	0.865779
NODE1772X	GENE3567X	NODE1424X	0.865549
NODE1773X	NODE1538X	GENE578X	0.865539
NODE1774X	NODE1378X	GENE3073X	0.865533
NODE1775X	NODE1158X	NODE1586X	0.865451
NODE1776X	NODE1507X	NODE1614X	0.865386
NODE1777X	GENE1836X	GENE897X	0.865171
NODE1778X	NODE1670X	NODE1759X	0.865152
NODE1779X	GENE4571X	NODE1654X	0.865143
NODE1780X	GENE3154X	NODE1415X	0.865128
NODE1781X	GENE3274X	GENE1929X	0.865061
NODE1782X	GENE2463X	GENE1927X	0.865019
NODE1783X	NODE1418X	GENE2854X	0.864899
NODE1784X	GENE4021X	GENE203X	0.864889
NODE1785X	GENE3831X	NODE1698X	0.864585
NODE1786X	NODE1277X	NODE1738X	0.864554
NODE1787X	GENE3488X	NODE1417X	0.864364
NODE1788X	GENE1877X	GENE1018X	0.864313
NODE1789X	GENE2595X	NODE1286X	0.864304
NODE1790X	GENE3303X	NODE1741X	0.864214
NODE1791X	GENE4576X	GENE3605X	0.864184
NODE1792X	GENE2061X	NODE1533X	0.864162
NODE1793X	GENE1131X	GENE877X	0.864006
NODE1794X	NODE1545X	NODE1562X	0.864006
NODE1795X	GENE1693X	GENE1652X	0.863940
NODE1796X	NODE1234X	NODE1510X	0.863825
NODE1797X	GENE2623X	GENE500X	0.863818
NODE1798X	NODE1668X	GENE1474X	0.863750
NODE1799X	GENE2517X	NODE1313X	0.863654
NODE1800X	GENE2755X	GENE142X	0.863652
NODE1801X	GENE2443X	GENE727X	0.863570
NODE1802X	NODE1452X	GENE885X	0.863409
NODE1803X	GENE2661X	GENE1105X	0.863405
NODE1804X	NODE1691X	NODE1433X	0.863358
NODE1805X	GENE3982X	GENE901X	0.863200
NODE1806X	NODE1551X	NODE1722X	0.863159
NODE1807X	NODE1566X	NODE1679X	0.863071
NODE1808X	GENE4467X	NODE1542X	0.863068
NODE1809X	GENE922X	GENE3397X	0.862972
NODE1810X	GENE3630X	GENE3434X	0.862882
NODE1811X	NODE1608X	NODE1423X	0.862853
NODE1812X	NODE1502X	NODE1704X	0.862803
NODE1813X	NODE1750X	GENE492X	0.862679
NODE1814X	GENE2736X	NODE1504X	0.862663
NODE1815X	NODE1196X	GENE3945X	0.862627
NODE1816X	GENE491X	GENE3174X	0.862564
NODE1817X	GENE2673X	GENE854X	0.862516
NODE1818X	GENE2903X	GENE510X	0.862306
NODE1819X	NODE1637X	GENE1042X	0.862221
NODE1820X	NODE1299X	NODE1783X	0.861790
NODE1821X	NODE1494X	NODE1603X	0.861754
NODE1822X	NODE1650X	NODE1455X	0.861651
NODE1823X	GENE3087X	GENE1997X	0.861628
NODE1824X	NODE1644X	NODE1662X	0.861585
NODE1825X	NODE1687X	NODE1786X	0.861477
NODE1826X	GENE1905X	GENE4304X	0.861419
NODE1827X	NODE1620X	NODE1779X	0.861383
NODE1828X	NODE1429X	NODE1635X	0.861334
NODE1829X	GENE3350X	GENE1597X	0.861171
NODE1830X	GENE3707X	GENE776X	0.861062
NODE1831X	GENE3569X	NODE1660X	0.861058
NODE1832X	NODE1664X	GENE3969X	0.860991
NODE1833X	NODE1776X	NODE1827X	0.860826
NODE1834X	GENE2231X	GENE1082X	0.860760
NODE1835X	NODE1472X	NODE1237X	0.860704
NODE1836X	GENE851X	GENE4158X	0.860620
NODE1837X	GENE3472X	GENE379X	0.860526
NODE1838X	NODE1653X	NODE1607X	0.860524
NODE1839X	GENE2580X	NODE1683X	0.860431
NODE1840X	GENE2942X	GENE2826X	0.860302
NODE1841X	NODE1462X	NODE1703X	0.860237
NODE1842X	GENE243X	GENE3919X	0.859759
NODE1843X	GENE2728X	GENE1120X	0.859707
NODE1844X	NODE1587X	NODE1449X	0.859566
NODE1845X	NODE1087X	NODE1447X	0.859458
NODE1846X	GENE3836X	NODE1718X	0.859376
NODE1847X	NODE1626X	GENE293X	0.859252
NODE1848X	GENE2309X	GENE1579X	0.859165
NODE1849X	NODE1550X	NODE1661X	0.859037
NODE1850X	NODE1544X	GENE3722X	0.858987
NODE1851X	GENE178X	GENE68X	0.858958
NODE1852X	GENE2038X	GENE3480X	0.858907
NODE1853X	GENE1609X	GENE1285X	0.858814
NODE1854X	NODE1463X	NODE1516X	0.858797
NODE1855X	GENE4269X	NODE1394X	0.858784
NODE1856X	NODE1458X	NODE1581X	0.858571
NODE1857X	GENE711X	GENE3217X	0.858563
NODE1858X	GENE2586X	GENE1680X	0.858531
NODE1859X	GENE4401X	GENE2825X	0.858298
NODE1860X	NODE1630X	NODE1609X	0.858037
NODE1861X	NODE1616X	NODE1833X	0.857966
NODE1862X	GENE2822X	NODE1493X	0.857933
NODE1863X	GENE2149X	GENE1865X	0.857890
NODE1864X	GENE3684X	NODE1707X	0.857854
NODE1865X	GENE4091X	NODE1579X	0.857668
NODE1866X	GENE407X	NODE1540X	0.857556
NODE1867X	NODE1373X	NODE1460X	0.857510
NODE1868X	GENE2632X	NODE1708X	0.857436
NODE1869X	GENE4338X	GENE4201X	0.857362
NODE1870X	GENE2134X	GENE925X	0.857357
NODE1871X	GENE1113X	GENE267X	0.857307
NODE1872X	GENE1606X	GENE43X	0.857089
NODE1873X	GENE1477X	NODE1618X	0.856769
NODE1874X	GENE903X	GENE3373X	0.856735
NODE1875X	GENE682X	NODE1792X	0.856715
NODE1876X	NODE1819X	GENE3965X	0.856677
NODE1877X	GENE2004X	NODE1517X	0.856545
NODE1878X	GENE2073X	GENE2722X	0.856495
NODE1879X	GENE654X	NODE1330X	0.856368
NODE1880X	NODE1821X	NODE1849X	0.856250
NODE1881X	NODE1789X	NODE1272X	0.856142
NODE1882X	NODE1467X	NODE1706X	0.856109
NODE1883X	NODE1802X	NODE1734X	0.855718
NODE1884X	GENE4234X	GENE3180X	0.855682
NODE1885X	GENE4086X	GENE815X	0.855604
NODE1886X	GENE2279X	NODE1438X	0.855550
NODE1887X	NODE1671X	NODE1868X	0.855483
NODE1888X	GENE2326X	GENE437X	0.855296
NODE1889X	GENE1404X	GENE3136X	0.855111
NODE1890X	GENE1433X	NODE1453X	0.855053
NODE1891X	GENE3990X	GENE4518X	0.854996
NODE1892X	GENE3451X	GENE577X	0.854945
NODE1893X	NODE1487X	NODE1825X	0.854875
NODE1894X	GENE1040X	GENE4295X	0.854862
NODE1895X	NODE1729X	NODE1758X	0.854676
NODE1896X	GENE4444X	GENE3471X	0.854531
NODE1897X	GENE4265X	GENE1025X	0.854483
NODE1898X	GENE3688X	GENE583X	0.854385
NODE1899X	NODE1439X	NODE1146X	0.854291
NODE1900X	NODE1564X	NODE1824X	0.854132
NODE1901X	NODE1514X	NODE1537X	0.854095
NODE1902X	GENE1843X	GENE611X	0.853947
NODE1903X	GENE914X	GENE317X	0.853751
NODE1904X	NODE1702X	NODE1554X	0.853634
NODE1905X	NODE1737X	NODE1893X	0.853631
NODE1906X	NODE1676X	GENE76X	0.853606
NODE1907X	GENE1325X	NODE1539X	0.853554
NODE1908X	GENE4523X	GENE915X	0.853355
NODE1909X	GENE3840X	NODE1689X	0.853234
NODE1910X	GENE1233X	GENE763X	0.853207
NODE1911X	GENE745X	GENE116X	0.853167
NODE1912X	NODE1780X	NODE1772X	0.853106
NODE1913X	GENE2083X	NODE1764X	0.853052
NODE1914X	GENE1056X	GENE2868X	0.852946
NODE1915X	GENE1050X	GENE1031X	0.852890
NODE1916X	NODE1461X	NODE1807X	0.852476
NODE1917X	GENE2593X	GENE415X	0.852257
NODE1918X	GENE2337X	NODE1477X	0.852225
NODE1919X	GENE968X	GENE26X	0.851969
NODE1920X	GENE584X	NODE1647X	0.851813
NODE1921X	GENE943X	NODE1617X	0.851507
NODE1922X	GENE1507X	GENE4489X	0.851443
NODE1923X	NODE1592X	NODE1841X	0.851343
NODE1924X	GENE3784X	NODE1812X	0.851252
NODE1925X	GENE2195X	GENE4267X	0.851239
NODE1926X	NODE1491X	NODE1766X	0.851215
NODE1927X	NODE1585X	NODE1641X	0.850833
NODE1928X	NODE1622X	NODE1814X	0.850806
NODE1929X	NODE1775X	NODE1900X	0.850799
NODE1930X	GENE3321X	NODE1536X	0.850783
NODE1931X	GENE3034X	GENE3060X	0.850705
NODE1932X	GENE4073X	GENE266X	0.850638
NODE1933X	GENE2105X	GENE1251X	0.850508
NODE1934X	NODE1506X	NODE1659X	0.850483
NODE1935X	GENE694X	NODE1523X	0.850467
NODE1936X	GENE4453X	NODE1694X	0.850450
NODE1937X	GENE2088X	GENE4163X	0.850294
NODE1938X	GENE4014X	GENE1726X	0.849973
NODE1939X	GENE2116X	NODE1861X	0.849880
NODE1940X	GENE4239X	GENE677X	0.849809
NODE1941X	GENE3082X	GENE3445X	0.849796
NODE1942X	NODE1571X	NODE1923X	0.849777
NODE1943X	GENE3203X	NODE1642X	0.849767
NODE1944X	NODE1785X	NODE1804X	0.849717
NODE1945X	GENE1139X	NODE1862X	0.849588
NODE1946X	GENE2654X	GENE1026X	0.849444
NODE1947X	NODE1755X	NODE1905X	0.849236
NODE1948X	GENE3731X	NODE1784X	0.849120
NODE1949X	GENE3418X	GENE3201X	0.848918
NODE1950X	GENE1424X	GENE614X	0.848550
NODE1951X	GENE4365X	NODE1724X	0.848331
NODE1952X	GENE2690X	GENE2077X	0.848132
NODE1953X	NODE1846X	NODE1680X	0.848123
NODE1954X	GENE3409X	GENE855X	0.848118
NODE1955X	NODE1584X	GENE3604X	0.848022
NODE1956X	GENE1991X	GENE3922X	0.847923
NODE1957X	GENE4055X	GENE519X	0.847904
NODE1958X	GENE1768X	GENE4250X	0.847763
NODE1959X	GENE1667X	GENE9X	0.847720
NODE1960X	NODE1697X	NODE1731X	0.847531
NODE1961X	GENE767X	GENE685X	0.847372
NODE1962X	GENE750X	GENE381X	0.847352
NODE1963X	GENE3769X	GENE4312X	0.847270
NODE1964X	NODE1876X	NODE1763X	0.847270
NODE1965X	GENE2228X	NODE1774X	0.847170
NODE1966X	GENE1988X	GENE1487X	0.847117
NODE1967X	NODE1838X	NODE1778X	0.847114
NODE1968X	NODE1835X	NODE1756X	0.847004
NODE1969X	GENE4156X	GENE2818X	0.846882
NODE1970X	NODE1349X	NODE1736X	0.846873
NODE1971X	NODE1304X	GENE3125X	0.846783
NODE1972X	GENE2508X	GENE527X	0.846626
NODE1973X	GENE3718X	GENE789X	0.846560
NODE1974X	NODE1822X	NODE1947X	0.846515
NODE1975X	GENE1226X	GENE4515X	0.846487
NODE1976X	GENE4150X	GENE159X	0.846386
NODE1977X	GENE4258X	GENE1107X	0.846326
NODE1978X	NODE1474X	GENE1020X	0.846303
NODE1979X	GENE1375X	NODE1359X	0.846271
NODE1980X	NODE1627X	NODE1760X	0.845968
NODE1981X	GENE1038X	GENE882X	0.845926
NODE1982X	NODE1314X	GENE1515X	0.845783
NODE1983X	GENE2183X	NODE1762X	0.845730
NODE1984X	NODE1843X	GENE217X	0.845692
NODE1985X	NODE1715X	NODE1583X	0.845364
NODE1986X	NODE1692X	GENE4349X	0.845146
NODE1987X	GENE3518X	GENE939X	0.845068
NODE1988X	GENE347X	GENE4030X	0.844820
NODE1989X	GENE4176X	NODE1672X	0.844701
NODE1990X	GENE3938X	NODE1907X	0.844376
NODE1991X	GENE2298X	GENE1634X	0.844344
NODE1992X	NODE1873X	NODE1904X	0.844206
NODE1993X	NODE1559X	NODE1465X	0.844135
NODE1994X	GENE3629X	GENE1368X	0.844023
NODE1995X	NODE1666X	GENE2740X	0.843941
NODE1996X	NODE1287X	NODE1967X	0.843939
NODE1997X	GENE2300X	NODE1673X	0.843591
NODE1998X	GENE2582X	GENE3723X	0.843558
NODE1999X	NODE1924X	NODE1801X	0.843505
NODE2000X	GENE2122X	GENE3601X	0.843495
[truncated: 2,585 more rows]
