# Supplementary material for: A genome‐scale yeast library with inducible expression of individual genes
Source: Mol Syst Biol. 2021 Jun 7;17(6):e10207. doi: 10.15252/msb.202110207 (PMC8182650; doi:10.15252/msb.202110207)
Supplement: Supplementary file 15 — Dataset EV13 [file MSB-17-e10207-s001.zip]

Archive with 5 entries (4 files):
- MSB-2021-10207RR-Dataset_EV13/
- MSB-2021-10207RR-Dataset_EV13/Dataset EV13_Z3EV_downstream of HAP1.ape
- __MACOSX/MSB-2021-10207RR-Dataset_EV13/._Dataset EV13_Z3EV_downstream of HAP1.ape
- MSB-2021-10207RR-Dataset_EV13/Dataset EV13 Legend.docx
- __MACOSX/MSB-2021-10207RR-Dataset_EV13/._Dataset EV13 Legend.docx
